# Supplementary material for: Evolution and regulation of nitrogen flux through compartmentalized metabolic networks in a marine diatom
Source: Nat Commun. 2019 Oct 7;10:4552. doi: 10.1038/s41467-019-12407-y (PMC6779911; doi:10.1038/s41467-019-12407-y)
Supplement: Supplementary file 3 — Supplementary Data 1 [file 41467_2019_12407_MOESM3_ESM.xlsx]

## Sheet: pt3_ann_RPKM_edgeR
Supplementary Data 1: Nshort transcriptome. Phaeodactylum tricornutum (Phatr3) accessions (column A) coordinates (B-F) and annotations (G-AI). Subcellular localization targeting predictions based on HECTAR Gschloessl et al. 2008 (AJ - AO). Highly nitrate sensitive (HNS), nitrate sensitive (NS), nitrate-specific response type (NO3- RT), response type (RT), and proteome cluster (PC) identification …																																									61	172	160			0.362187	0.217502	0.187796
id	Chr	Start	End	Strand	Length	kegg_hit	kegg_desc	kegg_pathway	KO	KO_desc	KO_pathway	EC	uniprot	KOG_id	KOG_desc	KOG_class	KOG_group	organelle	organelle_id	organelle_species	organelle_evalue	best_hit	best_hit_percent_identity	best_hit_annotation	best_hit_GOS_core_cluster	best_hit_species	best_hit_taxon_id	PFams	PFams_desc	TIGRFams	TIGRFams_desc	transporter_family	transporter_substrate	transporter_evidence	transmembrane_domains	predicted_targeting_category	signal_peptide_score	type_II_signal_anchor_score	chloroplast_score	mitochondrion_score	HNS	NS	NO3- RT	RT	PC	AR	NIRA	NIRN	N+ induced
Phatr3_J12902	chr_9;chr_9	732974;733471	733348;734937	+;+	1842									KOG0560	Sulfite reductase (ferredoxin)	Inorganic ion transport and metabolism	METABOLISM					Phatr12902-9Phatr2	97	Predicted protein	CAM_CRCL_32346370	Phaeodactylum tricornutum	2850	_GAP_||PF03460||PF01077||PF03460||PF01077	_GAP_||Nitrite/Sulfite reductase ferredoxin-like half domain||Nitrite and sulphite reductase 4Fe-4S domain||Nitrite/Sulfite reductase ferredoxin-like half domain||Nitrite and sulphite reductase 4Fe-4S domain						0	chloroplast	0.6289	0.0584	0.9515	0	HNS	NS	NO3- RT	137	57	1.99416	1.98707	1.95366	1
Phatr3_EG02286	chr_10	280353	283784	+	3432	pti:PHATRDRAFT_13154	hypothetical protein						B7G155	KOG1336	Monodehydroascorbate/ferredoxin reductase	General function prediction only	POORLY CHARACTERIZED					Phatr13154-10Phatr2	96	Predicted protein Fragment	CAM_CRCL_31814898	Phaeodactylum tricornutum	2850	_GAP_||PF07992||_GAP_||PF04324||_GAP_||PF03460||PF01077||_GAP_||PF13806||_GAP_	_GAP_||Pyridine nucleotide-disulphide oxidoreductase||_GAP_||BFD-like [2Fe-2S] binding domain||_GAP_||Nitrite/Sulfite reductase ferredoxin-like half domain||Nitrite and sulphite reductase 4Fe-4S domain||_GAP_||PF13806||_GAP_	_GAP_||TIGR02374||_GAP_||TIGR02378||_GAP_	_GAP_||nitrite reductase [NAD(P)H], large subunit||_GAP_||nitrite reductase [NAD(P)H], small subunit||_GAP_				0	chloroplast	0.6455	0.059	0.9671	0	HNS	NS	NO3- RT	137	57	1.9824	1.98715	1.9418	1
Phatr3_J13076	chr_10;chr_10	303677;304024	303946;304701	-;-	948																	Phatr13076-10Phatr2	94	Predicted protein	CAM_CRCL_31588352	Phaeodactylum tricornutum	2850	_GAP_||PF01226	_GAP_||Formate/nitrite transporter			FNT		3	6	chloroplast	0.8401	0.0464	0.5375	0	HNS	NS	NO3- RT	77	66	1.98925	1.98212	1.89251	1
Phatr3_J26029	chr_4;chr_4	356119;357597	357507;357644	-;-	1437	pti:PHATRDRAFT_26029	hypothetical protein						B7FTV6									Phatr26029-4Phatr2	93	Predicted protein	CAM_CRCL_32368787	Phaeodactylum tricornutum	2850	_GAP_||PF07690||_GAP_	_GAP_||Major Facilitator Superfamily||_GAP_	_GAP_||TIGR00886||_GAP_	_GAP_||nitrite transporter||_GAP_	MFS		3	11	signal anchor	0.1006	0.5871	0	0	HNS	NS	NO3- RT	137	57	1.99328	1.98574	1.87389	1
Phatr3_EG02484	chr_19	525748	527067	-	1320	pti:PHATRDRAFT_48868	hypothetical protein						B7G8N4									Phatr48868-19Phatr2	84	Predicted protein		Phaeodactylum tricornutum	2850								0	other localisation	0.0586	0.0231	0	0.094	HNS	NS	NO3- RT	145		1.96876	1.95906	1.91805	1
Phatr3_J54983	chr_20;chr_20	363436;363670	363556;366254	+;+	2706	tps:THAPSDRAFT_25299	hypothetical protein						B8CEC4	KOG0535	Sulfite oxidase, molybdopterin-binding component	Energy production and conversion	METABOLISM					e_gw1.1029.20.1-Psemu1_scaffold_1029	73		CAM_CRCL_5194	Pseudo-nitzschia multiseries	37319	_GAP_||PF00174||PF03404||_GAP_||PF00173||_GAP_||PF00970||PF00175	_GAP_||Oxidoreductase molybdopterin binding domain||Mo-co oxidoreductase dimerisation domain||_GAP_||Cytochrome b5-like Heme/Steroid binding domain||_GAP_||Oxidoreductase FAD-binding domain||Oxidoreductase NAD-binding domain						0	other localisation	0.051	0.0214	0	0.0945	HNS	NS	NO3- RT	137	57	1.98885	1.98719	1.86898	1
Phatr3_EG01952	chr_20;chr_20	564516;565620	565526;566315	-;-	1707	pti:PHATRDRAFT_49093	hypothetical protein						B7G9G8									Phatr49093-20Phatr2	83	Predicted protein	CAM_CRCL_4011800	Phaeodactylum tricornutum	2850	_GAP_||PF00654||_GAP_	_GAP_||Voltage gated chloride channel||_GAP_			ClC		2	10	other localisation	0.1031	0.0304	0	0.1922	HNS	NS	NO3- RT	137	57	1.98478	1.98454	1.8381	1
Phatr3_J37957	chr_14	510720	511304	+	585	pti:PHATRDRAFT_37957	hypothetical protein						B7G4I8									Phatr37957-14Phatr2	92	Predicted protein	CAM_CRCL_4055382	Phaeodactylum tricornutum	2850	PF01152||_GAP_	Bacterial-like globin||_GAP_						0	other localisation	Nitrate Assimilation Gene	0.0222	0	0.0901	HNS	NS	NO3- RT	137	26	1.98399	1.97045	1.64237	1
Phatr3_J40435	chr_23	385922	386299	+	378	pti:PHATRDRAFT_40435	hypothetical protein						B7GBF2									Phatr40435-23Phatr2	100	Predicted protein		Phaeodactylum tricornutum	2850								0	signal peptide	0.5413	0.0595	0.4551	0	HNS	NS	NO3- RT	77	57	1.98896	1.97652	1.57837	1
Phatr3_J45621	chr_7	742342	743622	+	1281	pti:PHATRDRAFT_45621	hypothetical protein; K05916 nitric oxide dioxygenase [EC:1.14.12.17]		K05916	nitric oxide dioxygenase [EC:1.14.12.17]	Salmonella infection	1.14.12.17	B7FYB0	KOG3378	Globins and related hemoproteins	Energy production and conversion	METABOLISM					Phatr45621-7Phatr2	100	Predicted protein	CAM_CRCL_32373751	Phaeodactylum tricornutum	2850	PF11563||PF00970||_GAP_	Protoglobin||Oxidoreductase FAD-binding domain||_GAP_						0	other localisation	0.0732	0.0255	0	0.1083	HNS	NS	NO3- RT	77	71	1.94189	1.98584	1.44819	1
Phatr3_J43348	chr_2	189070	190191	-	1122	pti:PHATRDRAFT_43348	hypothetical protein						B7FRY4									Phatr43348-2Phatr2	100	Predicted protein		Phaeodactylum tricornutum	2850								1	other localisation	0.0586	0.0227	0	0.153	HNS	NS	NO3- RT	139	57	1.83884	1.74824	1.57522	1
Phatr3_J51092	chr_15;chr_15	372220;372593	372480;373582	+;+	1251	pti:PHATRDRAFT_51092	hypothetical protein; K01915 glutamine synthetase [EC:6.3.1.2]	pti01100||pti00330||pti00910||pti00250	K01915	glutamine synthetase [EC:6.3.1.2]	Alanine, aspartate and glutamate metabolism || Arginine and proline metabolism || Glyoxylate and dicarboxylate metabolism || Nitrogen metabolism || Two-component system || Glutamatergic synapse || GABAergic synapse	6.3.1.2	B7G5A1	KOG0683	Glutamine synthetase	Amino acid transport and metabolism	METABOLISM					Phatr51092-15Phatr2	100	Glutamine synthetase (EC 6.3.1.2)	CAM_CRCL_32404011	Phaeodactylum tricornutum	2850	_GAP_||PF03951||PF00120	_GAP_||Glutamine synthetase, beta-Grasp domain||Glutamine synthetase, catalytic domain						0	chloroplast	0.6454	0.0618	0.9531	0	HNS	NS	NO3- RT	137	66	1.93401	1.8632	1.3108	1
Phatr3_EG02531	chr_10	646299	647687	+	1389	pti:PHATRDRAFT_46540	hypothetical protein						B7G1K4									Phatr46540-10Phatr2	97	Predicted protein		Phaeodactylum tricornutum	2850								3	other localisation	0.0575	0.0224	0	0.1045	HNS	NS	NO3- RT	137	27	1.86511	1.86935	1.36028	1
Phatr3_J21961	chr_15	188146	190680	+	2535	pti:PHATRDRAFT_21961	hypothetical protein						B7G527	KOG0192	Tyrosine kinase specific for activated (GTP-bound) p21cdc42Hs	Signal transduction mechanisms	CELLULAR PROCESSES AND SIGNALING					Phatr21961-15Phatr2	95	Predicted protein Fragment	CAM_CRCL_32378064	Phaeodactylum tricornutum	2850	PF08376||_GAP_||PF00069||_GAP_	Nitrate and nitrite sensing||_GAP_||Protein kinase domain||_GAP_						0	other localisation	0.1034	0.0307	0	0.1765	HNS	NS	NO3- RT	139		1.77695	1.80713	1.26147	1
Phatr3_J15625	chr_20	360706	362157	+	1452	pti:PHATRDRAFT_15625	hypothetical protein; K03639 molybdenum cofactor biosynthesis protein	pti01100||pti04122||pti00790	K03639	molybdenum cofactor biosynthesis protein	Folate biosynthesis || Sulfur relay system		B7G995	KOG2876	Molybdenum cofactor biosynthesis pathway protein	Coenzyme transport and metabolism	METABOLISM					Phatr15625-20Phatr2	100	Predicted protein Fragment	CAM_CRCL_31545327	Phaeodactylum tricornutum	2850	_GAP_||PF04055||PF06463	_GAP_||Radical SAM superfamily||Molybdenum Cofactor Synthesis C	_GAP_||TIGR02666	_GAP_||molybdenum cofactor biosynthesis protein A				0	other localisation	0.4272	0.0625	0	0.4464	HNS	NS	NO3- RT	136	90	1.76913	1.71014	1.3582	1
Phatr3_EG00939	chr_13	797165	798280	-	1116																														0	mitochondrion	0.0798	0.0265	0	0.6499	HNS	NS	NO3- RT	137		1.77091	1.77924	1.20414	1
Phatr3_J44704	chr_4	1327891	1329093	+	1203	pti:PHATRDRAFT_44704	hypothetical protein; K14662 protein N-terminal asparagine amidohydrolase [EC:3.5.1.-]		K14662	protein N-terminal asparagine amidohydrolase [EC:3.5.1.-]			B7FUZ6									Phatr44704-4Phatr2	97	Predicted protein	CAM_CRCL_6213282	Phaeodactylum tricornutum	2850	_GAP_||PF14736	_GAP_||PF14736						0	other localisation	0.0623	0.0234	0	0.0996	HNS	NS	NO3- RT	139		1.78171	1.64679	1.28151	1
Phatr3_J44510	chr_4;chr_4;chr_4;chr_4	770677;771182;771446;771710	770972;771264;771627;772468	+;+;+;+	1320	pti:PHATRDRAFT_44510	hypothetical protein						B7FUC9									Phatr44510-4Phatr2	92	Predicted protein	CAM_CRCL_27048841	Phaeodactylum tricornutum	2850								0	signal peptide	0.6593	0.0585	0.1947	0	HNS	NS	NO3- RT	77	57	1.68913	1.59092	1.25956	1
Phatr3_J48446	chr_17	488293	489669	-	1377	pti:PHATRDRAFT_48446	hypothetical protein; K14410 acid phosphatase [EC:3.1.3.2]	pti00740	K14410	acid phosphatase [EC:3.1.3.2]	Riboflavin metabolism	3.1.3.2	B7G758	KOG3720	Lysosomal & prostatic acid phosphatases	Lipid transport and metabolism	METABOLISM					Phatr48446-17Phatr2	100	Predicted protein	CAM_CRCL_4002740	Phaeodactylum tricornutum	2850	PF00328||_GAP_	Histidine acid phosphatase||_GAP_						1	other localisation	0.0719	0.0261	0	0.2079	HNS	NS	NO3- RT	139	57	1.57311	1.55425	1.38969	1
Phatr3_J39656	chr_20	362426	362788	-	363	pti:PHATRDRAFT_39656	hypothetical protein						B7G996									Phatr39656-20Phatr2	100	Predicted protein		Phaeodactylum tricornutum	2850								2	chloroplast	0.8482	0.0719	0.9103	0	HNS	NS	NO3- RT	77		1.75887	1.40881	1.1696	1
Phatr3_J46671	chr_11	142262	142681	-	420	pti:PHATR_46671	hypothetical protein						B5Y3E6									Phatr46671-11Phatr2	84	Predicted protein		Phaeodactylum tricornutum	2850								0	other localisation	0.0838	0.0278	0	0.1074	HNS	NS	NO3- RT	137		1.59693	1.47883	1.15838	1
Phatr3_J39769	chr_20;chr_20	664166;664234	664202;665063	+;+	867	pti:PHATRDRAFT_39769	hypothetical protein						B7G9K3									Phatr39769-20Phatr2	100	Predicted protein		Phaeodactylum tricornutum	2850								0	other localisation	0.0881	0.033	0	0.2448	HNS	NS	NO3- RT	139		1.51577	1.39892	1.2474	1
Phatr3_J49280	chr_21	460444	461409	+	966	pti:PHATRDRAFT_49280	hypothetical protein						B7GA31	KOG0800	FOG: Predicted E3 ubiquitin ligase	Posttranslational modification, protein turnover, chaperones	CELLULAR PROCESSES AND SIGNALING					Phatr49280-21Phatr2	90	Predicted protein	CAM_CRCL_27023096	Phaeodactylum tricornutum	2850	_GAP_||PF13639	_GAP_||PF13639						2	signal anchor	0.1169	0.5635	0	0	HNS	NS	NO3- RT	136		1.49659	1.40226	1.20463	1
Phatr3_J50071	chr_26	303688	305193	+	1506	pti:PHATRDRAFT_50071	hypothetical protein						B7GCU0	KOG1305	Amino acid transporter protein	Amino acid transport and metabolism	METABOLISM					Phatr50071-26Phatr2	88	Predicted protein	CAM_CRCL_4000408	Phaeodactylum tricornutum	2850	_GAP_||PF01490	_GAP_||Transmembrane amino acid transporter protein			AAAP		2	11	signal peptide	0.5684	0.1447	0.4492	0	HNS	NS	NO3- RT	77	57	1.79168	1.05592	1.21267	1
Phatr3_J44835	chr_5	368402	369754	+	1353	pti:PHATRDRAFT_44835	hypothetical protein						B7FVT7	KOG1571	Predicted E3 ubiquitin ligase	Posttranslational modification, protein turnover, chaperones	CELLULAR PROCESSES AND SIGNALING					Phatr44835-5Phatr2	96	Predicted protein	CAM_CRCL_4003865	Phaeodactylum tricornutum	2850	_GAP_||PF13920	_GAP_||PF13920						0	other localisation	0.0639	0.0237	0	0.1253	HNS	NS	NO3- RT	139		1.62015	1.36357	1.05366	1
Phatr3_J50373	chr_29	128236	129288	-	1053	pti:PHATRDRAFT_50373	hypothetical protein						B7GDX2									Phatr50373-29Phatr2	100	Predicted protein	CAM_CRCL_14083375	Phaeodactylum tricornutum	2850	_GAP_||PF13679||_GAP_	_GAP_||PF13679||_GAP_						0	signal peptide	0.6645	0.0627	0.1115	0	HNS	NS	NO3- RT	139	1	1.55318	1.38751	0.992735	1
Phatr3_J16036	chr_22;chr_22	561765;562646	562577;563155	+;+	1323	pti:PHATRDRAFT_16036	hypothetical protein						B7GAY7	KOG0192	Tyrosine kinase specific for activated (GTP-bound) p21cdc42Hs	Signal transduction mechanisms	CELLULAR PROCESSES AND SIGNALING					Phatr16036-22Phatr2	100	Predicted protein Fragment	CAM_CRCL_32961650	Phaeodactylum tricornutum	2850	_GAP_||PF07714||_GAP_	_GAP_||Protein tyrosine kinase||_GAP_						0	other localisation	0.0585	0.0233	0	0.1049	HNS	NS	NO3- RT	139	72	1.38329	1.3298	1.20248	1
Phatr3_J44838	chr_5	392246	393466	+	1221	pti:PHATRDRAFT_44838	hypothetical protein						B7FVU2	KOG1571	Predicted E3 ubiquitin ligase	Posttranslational modification, protein turnover, chaperones	CELLULAR PROCESSES AND SIGNALING					Phatr44838-5Phatr2	96	Predicted protein	CAM_CRCL_4003865	Phaeodactylum tricornutum	2850	_GAP_||PF13920	_GAP_||PF13920						0	other localisation	0.0809	0.0278	0	0.1335	HNS	NS	NO3- RT	139		1.5184	1.20497	1.12569	1
Phatr3_J50408	chr_29	277746	278921	-	1176	pti:PHATRDRAFT_50408	hypothetical protein						B7GE12	KOG0758	Mitochondrial carnitine-acylcarnitine carrier protein	Energy production and conversion	METABOLISM					Phatr50408-29Phatr2	88	Predicted protein	CAM_CRCL_32099228	Phaeodactylum tricornutum	2850	_GAP_||PF00153	_GAP_||Mitochondrial carrier protein						0	other localisation	0.0674	0.0272	0	0.1666	HNS	NS	NO3- RT	77		1.2441	1.31483	1.15089	1
Phatr3_J46511	chr_10	564843	565478	+	636	pti:PHATRDRAFT_46511	hypothetical protein						B7G1H0									Phatr46511-10Phatr2	100	Predicted protein		Phaeodactylum tricornutum	2850								0	other localisation	0.0662	0.0243	0	0.1243	HNS	NS	NO3- RT	139		1.22375	1.38884	1.08034	1
Phatr3_J49287	chr_21;chr_21;chr_21;chr_21;chr_21;chr_21;chr_21;chr_21	471510;471752;472618;473201;473888;474223;474715;475367	471599;472462;473022;473835;474033;474475;475005;476360	+;+;+;+;+;+;+;+	3525	pti:PHATRDRAFT_49287	hypothetical protein						B7GA38									Phatr49287-21Phatr2	96	Predicted protein	CAM_CRCL_27048841	Phaeodactylum tricornutum	2850								0	signal peptide	0.7393	0.0579	0.0658	0	HNS	NS	NO3- RT	77	9	1.17178	1.13671	0.867859	1
Phatr3_J30145	chr_21;chr_21;chr_21	100371;101784;102256	101598;101926;102300	-;-;-	1416	pti:PHATRDRAFT_30145	hypothetical protein; K01647 citrate synthase [EC:2.3.3.1]	pti01100||pti00630||pti00020||pti01110	K01647	citrate synthase [EC:2.3.3.1]	Citrate cycle (TCA cycle) || Glyoxylate and dicarboxylate metabolism	2.3.3.1	B7G9P5	KOG2617	Citrate synthase	Energy production and conversion	METABOLISM					Phatr30145-21Phatr2	97	Citrate synthase	CAM_CRCL_14097882	Phaeodactylum tricornutum	2850	_GAP_||PF00285	_GAP_||Citrate synthase	_GAP_||TIGR01793	_GAP_||citrate (Si)-synthase, eukaryotic				0	mitochondrion	0.1351	0.0365	0	0.8123	HNS	NS	NO3- RT	137	47	1.4396	0.936835	0.721544	1
Phatr3_J49236	chr_21;chr_21	321484;321736	321625;322784	+;+	1191	pti:PHATRDRAFT_49236	hypothetical protein						B7G9X9									Phatr49236-21Phatr2	100	Predicted protein		Phaeodactylum tricornutum	2850								0	other localisation	0.0676	0.0246	0	0.0927	HNS	NS	NO3- RT	77		1.18704	0.905375	0.876056	1
Phatr3_J55004	chr_21	29533	30714	+	1182	pti:PHATRDRAFT_55004	glucoamylase						B7G9L6									Phatr55004-21Phatr2	71	Glucoamylase		Phaeodactylum tricornutum	2850								0	other localisation	0.0856	0.0284	0	0.103	HNS	NS	NO3- RT	67		1.20662	0.85376	0.895555	1
Phatr3_J48137	chr_16	304734	305885	+	1152	pti:PHATRDRAFT_48137	hypothetical protein						B7G640									Phatr48137-16Phatr2	94	Predicted protein		Phaeodactylum tricornutum	2850								0	other localisation	0.0785	0.027	0	0.1232	HNS	NS	NO3- RT	139		1.43131	0.811217	0.706282	1
Phatr3_EG01504	chr_2	642344	642658	-	315																	contig_1731_1_262-PseuNitz454	39			Pseudo-nitzschia granii	476440								0	other localisation	0.1167	0.0336	0	0.2214	HNS	NS	NO3- RT	137		1.26897	0.843516	0.743182	1
Phatr3_J36913	chr_11;chr_11;chr_11	645070;645828;646079	645743;645950;646355	-;-;-	1074	pti:PHATR_36913	hypothetical protein; K00145 N-acetyl-gamma-glutamyl-phosphate/N-acetyl-gamma-aminoadipyl-phosphate reductase [EC:1.2.1.38 1.2.1.-]	pti01100||pti00330||pti00300||pti01110	K00145	N-acetyl-gamma-glutamyl-phosphate reductase [EC:1.2.1.38]	Arginine and proline metabolism	1.2.1.38	B5Y408	KOG4354	N-acetyl-gamma-glutamyl-phosphate reductase	Amino acid transport and metabolism	METABOLISM					Phatr36913-11Phatr2	100	Predicted protein	CAM_CRCL_32863797	Phaeodactylum tricornutum	2850	_GAP_||PF01118||_GAP_	_GAP_||Semialdehyde dehydrogenase, NAD binding domain||_GAP_	_GAP_||TIGR01851	_GAP_||N-acetyl-gamma-glutamyl-phosphate reductase				0	chloroplast	0.847	0.0462	0.8235	0	HNS	NS	NO3- RT	77	32	1.48544	0.822614	0.506283	1
Phatr3_J7736	chr_3	547786	548712	+	927	pti:PHATR_7736	hypothetical protein						B5Y4W7	KOG2989	Uncharacterized conserved protein	Function unknown	POORLY CHARACTERIZED					contig_4375_33_1028-ChaeIllumina	60		CAM_CRCL_24931	Chaetoceros sp. RS-19	49237	PF04502	Family of unknown function (DUF572)						0	other localisation	0.0649	0.024	0	0.0959	HNS	NS	NO3- RT	77	83	1.15343	0.858462	0.631893	1
Phatr3_J40691	chr_25;chr_25	157500;158767	158762;159438	-;-	1935	pti:PHATRDRAFT_26029	hypothetical protein						B7FTV6									estExt_Genewise1Plus.C_6270003-Psemu1_scaffold_627	45		CAM_CRCL_5943	Pseudo-nitzschia multiseries	37319	_GAP_||PF07690||_GAP_	_GAP_||Major Facilitator Superfamily||_GAP_			MFS		3	10	other localisation	0.0674	0.025	0	0.1668	HNS	NS	NO3- RT	139		0.968026	0.972075	0.689792	1
Phatr3_J36843	chr_11	491180	492379	+	1200	pti:PHATR_36843	hypothetical protein						B5Y3U1									Phatr36843-11Phatr2	85	Predicted protein		Phaeodactylum tricornutum	2850								0	other localisation	0.0546	0.0219	0	0.0865	HNS	NS	NO3- RT	139		1.02325	1.00923	0.524893	1
Phatr3_EG01412	chr_6	555515	556669	-	1155	tps:THAPSDRAFT_24452	hypothetical protein; K13094 RNA-binding protein 5/10		K13094	RNA-binding protein 5/10			B8CA61	KOG0154	RNA-binding protein RBM5 and related proteins, contain G-patch and RRM domains	General function prediction only	POORLY CHARACTERIZED					contig_8742_1982_3867-NitzIllumina	33				-25000	_GAP_||PF01585	_GAP_||G-patch domain						0	other localisation	0.0544	0.0218	0	0.0832	HNS	NS	NO3- RT	137		1.02622	0.791638	0.728284	1
Phatr3_J50624	chr_33	6033	7844	-	1812	pti:PHATRDRAFT_50624	hypothetical protein; K14404 cleavage and polyadenylation specificity factor subunit 4	pti03015	K14404	cleavage and polyadenylation specificity factor subunit 4	mRNA surveillance pathway || Influenza A		B7GER0	KOG1040	Polyadenylation factor I complex, subunit, Yth1 (CPSF subunit)	RNA processing and modification	INFORMATION STORAGE AND PROCESSING					Phatr50624-33Phatr2	98	Putative uncharacterized protein	CAM_CRCL_31669487	Phaeodactylum tricornutum	2850	_GAP_||PF00642||_GAP_||PF04146||_GAP_||PF10539||_GAP_	_GAP_||Zinc finger C-x8-C-x5-C-x3-H type (and similar)||_GAP_||YT521-B-like family||_GAP_||Development and cell death domain||_GAP_						0	other localisation	0.077	0.0261	0	0.0879	HNS	NS	NO3- RT	139	85	0.891473	0.879946	0.579654	1
Phatr3_J47892	chr_15	369985	371643	+	1659	pti:PHATRDRAFT_47892	hypothetical protein						B7G5A0									Phatr47892-15Phatr2	97	Predicted protein	CAM_CRCL_4010381	Phaeodactylum tricornutum	2850	_GAP_||PF13489||_GAP_	_GAP_||PF13489||_GAP_						1	other localisation	0.058	0.023	0	0.2096	HNS	NS	NO3- RT	77	72	1.12533	0.587958	0.575397	1
Phatr3_J49238	chr_21	325464	326186	-	723	pti:PHATRDRAFT_49238	hypothetical protein						B7G9Y1									Phatr49238-21Phatr2	93	Predicted protein	CAM_CRCL_14291968	Phaeodactylum tricornutum	2850								1	signal peptide	0.8164	0.0809	0.0423	0	HNS	NS	NO3- RT	77	46	0.945467	0.806513	0.496884	1
Phatr3_J45283	chr_6	714882	716618	+	1737	pti:PHATRDRAFT_45283	hypothetical protein						B7FX47									Phatr45283-6Phatr2	98	Predicted protein	CAM_CRCL_26945552	Phaeodactylum tricornutum	2850	_GAP_||PF13358||_GAP_	_GAP_||PF13358||_GAP_						0	other localisation	0.0526	0.0216	0	0.0877	HNS	NS	NO3- RT	139		0.723359	0.746971	0.729239	1
Phatr3_J44836	chr_5;chr_5;chr_5;chr_5;chr_5;chr_5	369885;370051;370373;371042;371564;371817	369932;370187;370976;371479;371734;373412	-;-;-;-;-;-	2994	pti:PHATRDRAFT_44839	hypothetical protein						B7FVU3									Phatr44839-5Phatr2	98	Predicted protein		Phaeodactylum tricornutum	2850	_GAP_||PF01363||_GAP_	_GAP_||FYVE zinc finger||_GAP_						0	other localisation	0.0651	0.0237	0	0.1	HNS	NS	NO3- RT	137		0.862539	0.914915	0.39967	1
Phatr3_J31822	chr_1	1021676	1022599	+	924	pti:PHATRDRAFT_31822	hypothetical protein						B7FPF8									Phatr31822-1Phatr2	95	Predicted protein	CAM_CRCL_2340	Phaeodactylum tricornutum	2850	PF05368||_GAP_	NmrA-like family||_GAP_						0	other localisation	0.3708	0.0578	0	0.2923	HNS	NS	NO3- RT	77		0.75568	0.713984	0.684939	1
Phatr3_J45965	chr_8;chr_8	790877;791499	791410;792521	+;+	1557	pti:PHATRDRAFT_45965	hypothetical protein						B7FZB2									Phatr45965-8Phatr2	86	Predicted protein	CAM_CRCL_1166	Phaeodactylum tricornutum	2850	_GAP_||PF00892	_GAP_||EamA-like transporter family			DMT		2	6	other localisation	0.2237	0.1027	0	0.2365	HNS	NS	NO3- RT	137	19	1.20662	0.485199	0.388124	1
Phatr3_J47107	chr_12	458505	459533	+	1029																																				HNS	NS	NO3- RT	77		0.848976	0.571288	0.647921	1
Phatr3_J38623	chr_16	549957	550823	-	867	pti:PHATRDRAFT_38623	hypothetical protein						B7G6D7									Phatr38623-16Phatr2	96	Predicted protein		Phaeodactylum tricornutum	2850	_GAP_||PF04755	_GAP_||PAP_fibrillin						0	signal peptide	0.7884	0.0884	0.2838	0	HNS	NS	NO3- RT	77		1.13915	0.478785	0.433322	1
Phatr3_J44839	chr_5;chr_5;chr_5;chr_5;chr_5;chr_5	393597;393763;394085;394754;395276;395529	393644;393899;394688;395191;395446;397124	-;-;-;-;-;-	2994	pti:PHATRDRAFT_44839	hypothetical protein						B7FVU3									Phatr44839-5Phatr2	98	Predicted protein		Phaeodactylum tricornutum	2850	_GAP_||PF01363||_GAP_	_GAP_||FYVE zinc finger||_GAP_						0	other localisation	0.0651	0.0237	0	0.1	HNS	NS	NO3- RT	137		0.64913	0.689189	0.568663	1
Phatr3_J16615	chr_27	56229	57632	-	1404	pti:PHATRDRAFT_16615	hypothetical protein						B7GCY9	KOG0776	Geranylgeranyl pyrophosphate synthase/Polyprenyl synthetase	Coenzyme transport and metabolism	METABOLISM					Phatr16615-27Phatr2	89	Predicted protein Fragment	CAM_CRCL_27199785	Phaeodactylum tricornutum	2850	_GAP_||PF00348||_GAP_	_GAP_||Polyprenyl synthetase||_GAP_						0	other localisation	0.0729	0.0255	0	0.3575	HNS	NS	NO3- RT	137	11	0.784913	0.611406	0.466903	1
Phatr3_J43490	chr_2;chr_2	599190;599905	599860;601129	-;-	1896	pti:PHATRDRAFT_43490	hypothetical protein						B7FSE2	KOG1285	Beta, beta-carotene 15,15'-dioxygenase and related enzymes	Secondary metabolites biosynthesis, transport and catabolism	METABOLISM					Phatr43490-2Phatr2	95	Predicted protein	CAM_CRCL_32363047	Phaeodactylum tricornutum	2850	_GAP_||PF03055||_GAP_	_GAP_||Retinal pigment epithelial membrane protein||_GAP_						0	signal peptide	0.5394	0.0675	0.0462	0	HNS	NS	NO3- RT	137	93	0.901488	0.71012	0.220856	1
Phatr3_J8683	chr_1	241098	242192	+	1095	pti:PHATRDRAFT_8683	hypothetical protein						B7FRI4	KOG1635	Peptide methionine sulfoxide reductase	Posttranslational modification, protein turnover, chaperones	CELLULAR PROCESSES AND SIGNALING					Phatr8683-1Phatr2	100	Predicted protein Fragment	CAM_CRCL_34027373	Phaeodactylum tricornutum	2850	_GAP_||PF00254||_GAP_||PF01625	_GAP_||FKBP-type peptidyl-prolyl cis-trans isomerase||_GAP_||Peptide methionine sulfoxide reductase	_GAP_||TIGR00401	_GAP_||peptide-methionine (S)-S-oxide reductase				0	other localisation	0.0815	0.0266	0	0.1271	HNS	NS	NO3- RT	139		0.656568	0.551766	0.480925	1
Phatr3_J49215	chr_21	247513	249462	-	1950	pti:PHATRDRAFT_49215	hypothetical protein						B7G9V1	KOG2353	L-type voltage-dependent Ca2+ channel, alpha2/delta subunit	Inorganic ion transport and metabolism	METABOLISM					Phatr49215-21Phatr2	100	Predicted protein Fragment	CAM_CRCL_14057221	Phaeodactylum tricornutum	2850	_GAP_||PF13519||_GAP_	_GAP_||PF13519||_GAP_						1	signal peptide	0.7381	0.0583	0.0508	0	HNS	NS	NO3- RT	77	30	0.685468	0.527034	0.415833	1
Phatr3_J37532	chr_13	359674	360687	-	1014	pti:PHATRDRAFT_37532	hypothetical protein						B7G316									Phatr37532-13Phatr2	96	Predicted protein	CAM_CRCL_5132	Phaeodactylum tricornutum	2850	_GAP_||PF03364||_GAP_	_GAP_||Polyketide cyclase / dehydrase and lipid transport||_GAP_						1	signal peptide	0.447	0.1878	0.3163	0	HNS	NS	NO3- RT	77		0.713801	0.384369	0.464476	1
Phatr3_J11337	chr_5	411022	413724	-	2703	pti:PHATRDRAFT_11337	hypothetical protein						B7FVU9	KOG1488	Translational repressor Pumilio/PUF3 and related RNA-binding proteins (Puf superfamily)	Translation, ribosomal structure and biogenesis	INFORMATION STORAGE AND PROCESSING					contig_39415_219_2939-NitzIllumina	59		CAM_CRCL_4011754		-25000	_GAP_||PF00806||_GAP_	_GAP_||Pumilio-family RNA binding repeat||_GAP_						0	other localisation	0.0661	0.024	0	0.1318	HNS	NS	NO3- RT	138		0.622402	0.569558	0.335007	1
Phatr3_J15229	chr_18;chr_18	130714;132564	132473;133809	+;+	3006	tps:THAPSDRAFT_267933	vascular plant like serine/threonine protein kinase						B8BSZ6	KOG0583	Serine/threonine protein kinase	Signal transduction mechanisms	CELLULAR PROCESSES AND SIGNALING					contig_144_443_1518-NitzIllumina	55		CAM_CRCL_4018811		-25000	_GAP_||PF00069	_GAP_||Protein kinase domain						0	other localisation	0.0522	0.0216	0	0.1279	HNS	NS	NO3- RT	137	100	0.362674	0.558584	0.514268	1
Phatr3_J47900	chr_15	387667	388257	-	591	pti:PHATRDRAFT_47900	hypothetical protein						B7G5A9									Phatr47900-15Phatr2	92	Predicted protein		Phaeodactylum tricornutum	2850								0	other localisation	0.0929	0.0297	0	0.1428	HNS	NS	NO3- RT	139		0.482749	0.353494	0.305901	1
Phatr3_J45758	chr_8	161903	163831	-	1929	pti:PHATRDRAFT_45758	nadph-cytochrome P450 reductase; K00327 NADPH-ferrihemoprotein reductase [EC:1.6.2.4]		K00327	NADPH-ferrihemoprotein reductase [EC:1.6.2.4]		1.6.2.4	B7FZQ1	KOG1158	NADP/FAD dependent oxidoreductase	Energy production and conversion	METABOLISM					Phatr45758-8Phatr2	90	Nadph-cytochrome P450 reductase	CAM_CRCL_31750299	Phaeodactylum tricornutum	2850	PF00258||_GAP_||PF00667||_GAP_||PF00175||_GAP_	Flavodoxin||_GAP_||FAD binding domain||_GAP_||Oxidoreductase NAD-binding domain ||_GAP_						0	other localisation	0.0629	0.0235	0	0.0884	HNS	NS	NO3- RT	77		0.640814	1.79219	1.1026	1
Phatr3_J50103	chr_27	47017	48702	-	1686	pti:PHATRDRAFT_50103	hypothetical protein						B7GCY5	KOG4249	Uncharacterized conserved protein	Function unknown	POORLY CHARACTERIZED					Phatr50103-27Phatr2	92	Predicted protein	CAM_CRCL_5159057	Phaeodactylum tricornutum	2850	_GAP_||PF04884||_GAP_	_GAP_||Protein of unknown function, DUF647||_GAP_						0	other localisation	0.0642	0.0256	0	0.3552	HNS	NS	NO3- RT	77	57	0.468059	0.279226	0.54896	1
Phatr3_J47780	chr_15;chr_15	10844;11444	11106;13331	-;-	2151	pti:PHATRDRAFT_47780	hypothetical protein						B7G4W1									Phatr47780-15Phatr2	98	Predicted protein	CAM_CRCL_4076318	Phaeodactylum tricornutum	2850	_GAP_||PF14305||_GAP_	_GAP_||PF14305||_GAP_						4	mitochondrion	0.3474	0.2372	0	0.5636		NS		190		1.98967	1.98054	1.75488	1
Phatr3_EG02608	chr_2;chr_2	680094;681143	681056;681616	-;-	1437	pti:PHATRDRAFT_54101	hypothetical protein						B7FSH2									Phatr54101-2Phatr2	97	Predicted protein	CAM_CRCL_32368787	Phaeodactylum tricornutum	2850	_GAP_||PF07690||_GAP_	_GAP_||Major Facilitator Superfamily||_GAP_			MFS		3	9	other localisation	0.1219	0.2509	0	0.203		NS		190		1.9599	1.90384	1.80793	1
Phatr3_J29042	chr_15	27169	28395	-	1227	pti:PHATRDRAFT_29042	hypothetical protein		K15272	solute carrier family 35 (UDP-sugar transporter), member A1/2/3			B7G4W7	KOG2234	Predicted UDP-galactose transporter	Carbohydrate transport and metabolism	METABOLISM					Phatr29042-15Phatr2	92	Predicted protein	CAM_CRCL_27069837	Phaeodactylum tricornutum	2850	_GAP_||PF04142	_GAP_||Nucleotide-sugar transporter			DMT		2	3	other localisation	0.1409	0.2272	0	0.2217		NS		190		1.93005	1.85505	1.55055	1
Phatr3_J38085	chr_15;chr_15;chr_15;chr_15;chr_15;chr_15	28878;29634;30001;30384;30771;31036	29525;29912;30303;30619;30953;31246	+;+;+;+;+;+	1860	pti:PHATRDRAFT_38085	hypothetical protein; K03147 thiamine biosynthesis protein ThiC	pti01100||pti00730	K03147	thiamine biosynthesis protein ThiC	Thiamine metabolism		B7G4W8									Phatr38085-15Phatr2	97	Predicted protein	CAM_CRCL_32561711	Phaeodactylum tricornutum	2850	_GAP_||PF13667||PF01964||_GAP_	_GAP_||PF13667||ThiC family||_GAP_	_GAP_||TIGR00190||_GAP_	_GAP_||thiamine biosynthesis protein ThiC||_GAP_				0	other localisation	0.0999	0.0302	0	0.2589		NS		190	57	1.92654	1.70201	1.61483	1
Phatr3_J43503	chr_2	653568	654584	-	1017	pti:PHATRDRAFT_43503	hypothetical protein						B7FSG0									Phatr43503-2Phatr2	100	Predicted protein	CAM_CRCL_34134174	Phaeodactylum tricornutum	2850								1	chloroplast	0.6992	0.1079	0.5606	0		NS		188		1.86101	1.78189	1.53173	1
Phatr3_J12925	chr_9;chr_9	760920;761637	761552;762071	+;+	1068	pti:PHATRDRAFT_12925	hypothetical protein; K00589 uroporphyrin-III C-methyltransferase [EC:2.1.1.107]	pti01100||pti00860||pti01110	K00589	uroporphyrin-III C-methyltransferase [EC:2.1.1.107]	Porphyrin and chlorophyll metabolism	2.1.1.107	B7G0M8	KOG1527	Uroporphyrin III methyltransferase	Coenzyme transport and metabolism	METABOLISM					Phatr12925-9Phatr2	100	Predicted protein Fragment	CAM_CRCL_31750578	Phaeodactylum tricornutum	2850	_GAP_||PF00590||_GAP_	_GAP_||Tetrapyrrole (Corrin/Porphyrin) Methylases||_GAP_	_GAP_||TIGR01469	_GAP_||uroporphyrinogen-III C-methyltransferase				0	signal peptide	0.6202	0.0636	0.0478	0		NS		3	57	1.8016	1.63395	1.58214	1
Phatr3_J46465	chr_10;chr_10	421401;422360	422188;422606	-;-	1035	pti:PHATRDRAFT_46465	hypothetical protein						B7G1B7	KOG0800	FOG: Predicted E3 ubiquitin ligase	Posttranslational modification, protein turnover, chaperones	CELLULAR PROCESSES AND SIGNALING					Phatr46465-10Phatr2	99	Predicted protein	CAM_CRCL_4012757	Phaeodactylum tricornutum	2850	_GAP_||PF13639||_GAP_	_GAP_||PF13639||_GAP_						0	signal peptide	0.7105	0.0582	0.0152	0		NS		188		1.8138	1.68245	1.2742	1
Phatr3_EG00664	chr_14	681189	681458	-	270	bco:Bcell_2940	molybdopterin converting factor, subunit 1; K03636 molybdopterin synthase sulfur carrier subunit	bco04122||bco01100||bco00790	K03636	molybdopterin synthase sulfur carrier subunit	Folate biosynthesis || Sulfur relay system		E6TXX8	KOG3474	Molybdopterin converting factor, small subunit	Energy production and conversion	METABOLISM					contig_8724_1_479-NitzIllumina	61		CAM_CRCL_7039		-25000	PF02597	ThiS family						0	other localisation	0.0989	0.0302	0	0.1008		NS		3	15	1.74788	1.52998	1.44023	1
Phatr3_J46237	chr_9	686754	687362	+	609	pti:PHATRDRAFT_46237	hypothetical protein						B7G0J4									Phatr46237-9Phatr2	100	Predicted protein	CAM_CRCL_34063230	Phaeodactylum tricornutum	2850	PF00042||_GAP_	Globin||_GAP_						0	other localisation	0.0613	0.0232	0	0.1043		NS		188		1.77898	1.51834	1.29647	1
Phatr3_J45260	chr_6	642052	643836	+	1785	pti:PHATRDRAFT_45260	hypothetical protein; K14997 solute carrier family 38 (sodium-coupled neutral amino acid transporter), member 11		K14997	solute carrier family 38 (sodium-coupled neutral amino acid transporter), member 11			B7FX17	KOG1305	Amino acid transporter protein	Amino acid transport and metabolism	METABOLISM					Phatr45260-6Phatr2	96	Predicted protein	CAM_CRCL_31528183	Phaeodactylum tricornutum	2850	_GAP_||PF01490||_GAP_	_GAP_||Transmembrane amino acid transporter protein||_GAP_			AAAP		2	10	other localisation	0.1242	0.1299	0	0.2063		NS		184	99	1.57325	1.65311	1.16236	1
Phatr3_J8706	chr_1;chr_1;chr_1	2309090;2309439;2310961	2309281;2310805;2311381	+;+;+	1980	pti:PHATRDRAFT_8706	hypothetical protein						B7FQZ7	KOG0234	Fructose-6-phosphate 2-kinase/fructose-2,6-biphosphatase	Carbohydrate transport and metabolism	METABOLISM					estExt_fgenesh2_pg.C_10985-Fracy_scaffold_1	55		CAM_CRCL_5736	Fragilariopsis cylindrus	186039	_GAP_||PF01591||PF00300||_GAP_	_GAP_||6-phosphofructo-2-kinase||Phosphoglycerate mutase family||_GAP_						0	other localisation	0.1153	0.0317	0	0.1069		NS		188	26	1.64669	1.39835	1.2647	1
Phatr3_J5286	chr_20;chr_20	370347;371792	371710;372212	+;+	1785	pti:PHATRDRAFT_5286	hypothetical protein						B7G9A0	KOG0032	Ca2+/calmodulin-dependent protein kinase, EF-Hand protein superfamily	Signal transduction mechanisms	CELLULAR PROCESSES AND SIGNALING					contig_15275_1_1927-NitzIllumina	57		CAM_CRCL_4009306		-25000	PF00069||_GAP_	Protein kinase domain||_GAP_						0	other localisation	0.3837	0.0589	0	0.1275		NS		188	32	1.52792	1.59808	0.969139	1
Phatr3_EG01376	chr_6;chr_6	557839;558107	557969;558320	+;+	345																														0	mitochondrion	0.1285	0.034	0	0.7641		NS		141		1.24933	1.23551	1.31068	1
Phatr3_J43479	chr_2	568769	569728	-	960	pti:PHATRDRAFT_43479	hypothetical protein						B7FSD2	KOG3528	FOG: PDZ domain	Function unknown	POORLY CHARACTERIZED					Phatr43479-2Phatr2	100	Predicted protein Fragment		Phaeodactylum tricornutum	2850	_GAP_||PF00595||_GAP_	_GAP_||PDZ domain (Also known as DHR or GLGF)||_GAP_						1	other localisation	0.0659	0.0241	0	0.107		NS		3	26	1.59932	1.1723	0.989633	1
Phatr3_J45757	chr_8;chr_8;chr_8	157771;158019;158266	157906;158177;159563	+;+;+	1593	pti:PHATRDRAFT_45757	hypothetical protein						B7FZQ0									Phatr45757-8Phatr2	92	Predicted protein	CAM_CRCL_25761695	Phaeodactylum tricornutum	2850	PF09423||_GAP_	PhoD-like phosphatase||_GAP_						1	other localisation	0.06	0.0229	0	0.0963		NS		190		1.56542	1.26918	0.895615	1
Phatr3_J50486	chr_30	193677	194198	+	522	pti:PHATRDRAFT_50486	hypothetical protein						B7GE91									Phatr50486-30Phatr2	100	Predicted protein		Phaeodactylum tricornutum	2850								0	other localisation	0.0585	0.0228	0	0.0952		NS		152		1.60371	1.06743	0.968616	1
Phatr3_EG01882	chr_1	81348	82442	-	1095																	contig_16979_1_465-NitzIllumina	47				-25000								0	other localisation	0.1245	0.0339	0	0.1076		NS		190	24	1.56959	1.17801	0.847778	1
Phatr3_J34373	chr_5	415071	416435	+	1365	pti:PHATRDRAFT_34373	hypothetical protein; K11996 adenylyltransferase and sulfurtransferase	pti04122	K11996	adenylyltransferase and sulfurtransferase	Sulfur relay system		B7FVV0	KOG2017	Molybdopterin synthase sulfurylase	Coenzyme transport and metabolism	METABOLISM					Phatr34373-5Phatr2	97	Predicted protein	CAM_CRCL_27064045	Phaeodactylum tricornutum	2850	_GAP_||PF00899||PF05237||_GAP_||PF00581	_GAP_||ThiF family||MoeZ/MoeB domain||_GAP_||Rhodanese-like domain						0	other localisation	0.0377	0.0197	0	0.139		NS		188	52	1.47636	1.24402	0.846438	1
Phatr3_J47062	chr_12	309450	310574	+	1125	pti:PHATRDRAFT_47062	hypothetical protein; K09562 hsp70-interacting protein	pti04141	K09562	hsp70-interacting protein	Protein processing in endoplasmic reticulum		B7G2B4	KOG2160	Armadillo/beta-catenin-like repeat-containing protein	Posttranslational modification, protein turnover, chaperones	CELLULAR PROCESSES AND SIGNALING					Phatr47062-12Phatr2	100	Predicted protein	CAM_CRCL_4062044	Phaeodactylum tricornutum	2850								0	other localisation	0.1945	0.0425	0	0.1232		NS		15	95	1.26181	1.34597	0.955524	1
Phatr3_J50128	chr_27	137926	138645	+	720	pti:PHATRDRAFT_50128	hypothetical protein						B7GD21									Phatr50128-27Phatr2	84	Predicted protein		Phaeodactylum tricornutum	2850								0	other localisation	0.0809	0.0279	0	0.3816		NS		188		1.5107	1.26893	0.774356	1
Phatr3_J48596	chr_18;chr_18	320714;320901	320827;322205	-;-	1419	pti:PHATRDRAFT_48596	hypothetical protein						B7G7T7									Phatr48596-18Phatr2	100	Predicted protein	CAM_CRCL_4016738	Phaeodactylum tricornutum	2850	PF07690||_GAP_	Major Facilitator Superfamily||_GAP_			MFS		2	9	signal anchor	0.1768	0.5886	0	0		NS		184		1.57027	1.32084	0.619137	1
Phatr3_J13725	chr_12	611327	612913	-	1587	pti:PHATRDRAFT_13725	hypothetical protein						B7G2N0									Phatr13725-12Phatr2	95	Predicted protein Fragment	CAM_CRCL_32372858	Phaeodactylum tricornutum	2850	_GAP_||PF01546	_GAP_||Peptidase family M20/M25/M40	_GAP_||TIGR01891||_GAP_	_GAP_||amidohydrolase||_GAP_				0	signal peptide	0.6673	0.0608	0.0325	0		NS		188	32	1.40934	1.19015	0.865445	1
Phatr3_EG02336	chr_12;chr_12	459816;461661	461059;463818	-;-	3402	pti:PHATRDRAFT_37231	hypothetical protein						B7G2H8									Phatr37231-12Phatr2	96	Predicted protein	CAM_CRCL_26892186	Phaeodactylum tricornutum	2850	_GAP_||PF13843||_GAP_||PF05830||_GAP_	_GAP_||PF13843||_GAP_||Nodulation protein Z (NodZ)||_GAP_						0	other localisation	0.0622	0.0233	0	0.2079		NS		188		1.3743	1.05801	0.99877	1
Phatr3_J26921	chr_6;chr_6	836399;836773	836594;837908	+;+	1332	pti:PHATRDRAFT_26921	beta chain succinyl-coa synthetase synthetase (EC:6.2.1.4); K01900 succinyl-CoA synthetase beta subunit [EC:6.2.1.4 6.2.1.5]	pti01100||pti00640||pti00020||pti01110	K01900	succinyl-CoA synthetase beta subunit [EC:6.2.1.4 6.2.1.5]	Citrate cycle (TCA cycle) || Propanoate metabolism	6.2.1.4||6.2.1.5	B7FXA2	KOG2799	Succinyl-CoA synthetase, beta subunit	Energy production and conversion	METABOLISM					Phatr26921-6Phatr2	94	Beta chain succinyl-coa synthetase synthetase (EC 6.2.1.4)	CAM_CRCL_14116558	Phaeodactylum tricornutum	2850	PF08442||_GAP_||PF00549	ATP-grasp domain||_GAP_||CoA-ligase	TIGR01016	succinate-CoA ligase, beta subunit				0	mitochondrion	0.0918	0.0293	0	0.7179		NS		190	69	1.3143	1.29183	0.736007	1
Phatr3_J46236	chr_9;chr_9	684080;685158	685061;686008	-;-	1833	pti:PHATRDRAFT_46236	hypothetical protein						B7G0J3									Phatr46236-9Phatr2	100	Predicted protein		Phaeodactylum tricornutum	2850								0	other localisation	0.0625	0.0241	0	0.099		NS		188		1.45519	1.11048	0.771203	1
Phatr3_J8461	chr_13	294651	295295	+	645	pti:PHATRDRAFT_47899	hypothetical protein						B7G5A8	KOG0706	Predicted GTPase-activating protein	Signal transduction mechanisms	CELLULAR PROCESSES AND SIGNALING					fgenesh1_kg.27_#_26_#_1801_1_CCCI_CCOA_CCOB_CCOC_CFAP_CFAS-Psemu1_scaffold_27	53		CAM_CRCL_13348	Pseudo-nitzschia multiseries	37319	_GAP_||PF01412||_GAP_	_GAP_||Putative GTPase activating protein for Arf||_GAP_						0	other localisation	0.057	0.0257	0	0.1008		NS		3		1.34016	1.13516	0.773569	1
Phatr3_EG02607	chr_2;chr_2	682145;682550	682289;684069	-;-	1665	pti:PHATRDRAFT_43515	hypothetical protein						B7FSH3									Phatr43515-2Phatr2	90	Predicted protein	CAM_CRCL_24146	Phaeodactylum tricornutum	2850	_GAP_||PF01733||_GAP_	_GAP_||Nucleoside transporter||_GAP_			ENT		2	7	signal anchor	0.1182	0.5965	0	0		NS		190		1.11408	1.06252	1.01311	1
Phatr3_J33770	chr_4	313001	314146	+	1146	pti:PHATRDRAFT_33770	hypothetical protein						B7FTT8									Phatr33770-4Phatr2	100	Predicted protein	CAM_CRCL_9565	Phaeodactylum tricornutum	2850	_GAP_||PF05996	_GAP_||Ferredoxin-dependent bilin reductase						0	other localisation	0.0637	0.0236	0	0.144		NS		188		1.27466	1.09344	0.778834	1
Phatr3_J43024	chr_1	1825501	1827354	+	1854	pti:PHATRDRAFT_43024	hypothetical protein						B7FQD2	KOG1840	Kinesin light chain	Cytoskeleton	CELLULAR PROCESSES AND SIGNALING					Phatr43024-1Phatr2	91	Predicted protein	CAM_CRCL_26862458	Phaeodactylum tricornutum	2850	_GAP_||PF13424||PF13414||PF13424||_GAP_	_GAP_||PF13424||PF13414||PF13424||_GAP_						0	other localisation	0.1814	0.0374	0	0.1197		NS		102		1.12343	0.806139	1.14449	1
Phatr3_J33111	chr_3	72847	74064	-	1218	pti:PHATR_33111	hypothetical protein						B5Y4D6									Phatr33111-3Phatr2	100	Predicted protein		Phaeodactylum tricornutum	2850								1	signal peptide	0.5803	0.1607	0.298	0		NS		102		1.42759	0.994854	0.614751	1
Phatr3_J31436	chr_1;chr_1;chr_1	92754;92968;93454	92876;93355;93590	+;+;+	648	pti:PHATRDRAFT_31436	hypothetical protein; K13347 peroxisomal membrane protein 2	pti04146	K13347	peroxisomal membrane protein 2	Peroxisome		B7FRB9	KOG1944	Peroxisomal membrane protein MPV17 and related proteins	General function prediction only	POORLY CHARACTERIZED					Phatr31436-1Phatr2	93	Predicted protein	CAM_CRCL_4785657	Phaeodactylum tricornutum	2850	_GAP_||PF04117	_GAP_||Mpv17 / PMP22 family						2	chloroplast	0.8303	0.0504	0.6488	0		NS		129	41	1.37131	1.12327	0.542445	1
Phatr3_J49281	chr_21	462358	463089	+	732	pti:PHATRDRAFT_49281	hypothetical protein						B7GA32									Phatr49281-21Phatr2	100	Predicted protein		Phaeodactylum tricornutum	2850								0	other localisation	0.1162	0.0322	0	0.4967		NS		188		1.14762	0.976547	0.868127	1
Phatr3_EG00223	chr_25	377652	378332	-	681																														0	other localisation	0.0733	0.0253	0	0.1238		NS		190		1.76284	0.934343	0.281227	1
Phatr3_J17199	chr_1	183185	185389	-	2205									KOG1307	K+-dependent Ca2+/Na+ exchanger NCKX1 and related proteins	Inorganic ion transport and metabolism	METABOLISM					Phatr17199-1Phatr2	95	2-phosphoglycolate phosphatase Fragment	CAM_CRCL_31834800	Phaeodactylum tricornutum	2850	_GAP_||PF01699||_GAP_||PF13499||_GAP_||PF01699	_GAP_||Sodium/calcium exchanger protein||_GAP_||PF13499||_GAP_||Sodium/calcium exchanger protein	_GAP_||TIGR00367	_GAP_||K+-dependent Na+/Ca+ exchanger homolog	CaCA		2	11	other localisation	0.1247	0.3212	0	0.2636		NS		179	79	1.43411	0.95355	0.557485	1
Phatr3_J33028	chr_2	1355083	1355805	+	723	pti:PHATRDRAFT_33028	hypothetical protein						B7FTB4									Phatr33028-2Phatr2	90	Predicted protein	CAM_CRCL_4008617	Phaeodactylum tricornutum	2850	_GAP_||PF00188	_GAP_||Cysteine-rich secretory protein family						0	other localisation	0.0691	0.0252	0	0.2042		NS		3		1.37226	0.809477	0.732151	1
Phatr3_EG00296	chr_23;chr_23	447313;447759	447728;448173	+;+	831																							_GAP_||PF00583||_GAP_	_GAP_||Acetyltransferase (GNAT) family||_GAP_						0	signal peptide	0.4878	0.0665	0.0367	0		NS		152		1.25752	0.962083	0.568938	1
Phatr3_J48071	chr_16	106205	107059	+	855	pti:PHATRDRAFT_48071	hypothetical protein						B7G5W4									Phatr48071-16Phatr2	95	Predicted protein		Phaeodactylum tricornutum	2850								0	other localisation	0.066	0.0242	0	0.1193		NS		188		1.43275	0.69303	0.619164	1
Phatr3_J43673	chr_2	1153298	1154212	+	915																																					NS		190		0.806426	0.927463	1.0089	1
Phatr3_J46763	chr_11	394034	394957	-	924	pti:PHATR_46763	hypothetical protein						B5Y3Q0									Phatr46763-11Phatr2	95	Predicted protein		Phaeodactylum tricornutum	2850								0	other localisation	0.0733	0.0252	0	0.1193		NS		188		1.31451	0.78385	0.623737	1
Phatr3_J43694	chr_2;chr_2;chr_2	1206315;1207902;1208302	1207813;1208165;1208530	-;-;-	1992	pti:PHATRDRAFT_43694	hypothetical protein						B7FT54	KOG4419	5' nucleotidase	Nucleotide transport and metabolism	METABOLISM					Phatr43694-2Phatr2	95	Predicted protein	CAM_CRCL_7107394	Phaeodactylum tricornutum	2850	_GAP_||PF00149||_GAP_||PF02872||_GAP_	_GAP_||Calcineurin-like phosphoesterase||_GAP_||5'-nucleotidase, C-terminal domain||_GAP_						0	signal peptide	0.8044	0.05	0.0516	0		NS		107	6	1.8333	0.48731	0.359551	1
Phatr3_J48667	chr_18;chr_18	530388;530836	530752;531592	+;+	1122	pti:PHATRDRAFT_48667	hypothetical protein						B7G820	KOG0627	Heat shock transcription factor	Transcription	INFORMATION STORAGE AND PROCESSING					Phatr48667-18Phatr2	96	Predicted protein	CAM_CRCL_27066256	Phaeodactylum tricornutum	2850	_GAP_||PF00447||_GAP_	_GAP_||HSF-type DNA-binding||_GAP_						0	other localisation	0.0597	0.0232	0	0.1159		NS		184		1.22095	0.783006	0.649064	1
Phatr3_J3686	chr_30;chr_30	301768;302903	302817;303424	+;+	1572	pti:PHATRDRAFT_3686	hypothetical protein						B7GED1	KOG0737	AAA+-type ATPase	Posttranslational modification, protein turnover, chaperones	CELLULAR PROCESSES AND SIGNALING					Phatr3686-30Phatr2	99	Predicted protein Fragment	CAM_CRCL_4137555	Phaeodactylum tricornutum	2850	_GAP_||PF00004||_GAP_	_GAP_||ATPase family associated with various cellular activities (AAA)||_GAP_						0	other localisation	0.1019	0.0363	0	0.1311		NS		188	9	1.00589	0.949673	0.675545	1
Phatr3_J37283	chr_12;chr_12;chr_12;chr_12	613568;613822;614025;616745	613657;613931;616636;617034	+;+;+;+	3102	pti:PHATRDRAFT_37283	hypothetical protein						B7G2N1									Phatr37283-12Phatr2	97	Predicted protein	CAM_CRCL_32364051	Phaeodactylum tricornutum	2850	_GAP_||PF13535||_GAP_	_GAP_||PF13535||_GAP_						0	other localisation	0.0704	0.0271	0	0.1081		NS		129	32	1.22125	0.907832	0.479311	1
Phatr3_J44549	chr_4;chr_4;chr_4	867281;867565;867961	867452;867859;868825	-;-;-	1332	pti:PHATRDRAFT_44549	hypothetical protein						B7FUG9	KOG2852	Possible oxidoreductase	General function prediction only	POORLY CHARACTERIZED					Phatr44549-4Phatr2	93	Predicted protein	CAM_CRCL_4006874	Phaeodactylum tricornutum	2850	_GAP_||PF01266||_GAP_	_GAP_||FAD dependent oxidoreductase||_GAP_						0	signal peptide	0.7032	0.0566	0.3694	0		NS		13	63	0.829368	0.997769	0.702934	1
Phatr3_J14403	chr_15;chr_15	16341;16545	16442;18143	+;+	1701									KOG1965	Sodium/hydrogen exchanger protein	Inorganic ion transport and metabolism	METABOLISM					Phatr14403-15Phatr2	100	Sodium/hydrogen exchanger Fragment	CAM_CRCL_14628757	Phaeodactylum tricornutum	2850	PF00999||_GAP_	Sodium/hydrogen exchanger family||_GAP_			CPA1	sodium ion:proton antiporter	3	10	signal anchor	0.1908	0.5722	0	0		NS		127		1.4629	0.577072	0.432398	1
Phatr3_J46233	chr_9;chr_9;chr_9;chr_9;chr_9	677775;678176;678447;678868;679016	678089;678353;678794;678931;679208	-;-;-;-;-	1098	pti:PHATRDRAFT_46233	hypothetical protein						B7G0J0	KOG0192	Tyrosine kinase specific for activated (GTP-bound) p21cdc42Hs	Signal transduction mechanisms	CELLULAR PROCESSES AND SIGNALING					Phatr46233-9Phatr2	100	Predicted protein	CAM_CRCL_14203746	Phaeodactylum tricornutum	2850	_GAP_||PF00069	_GAP_||Protein kinase domain						0	other localisation	0.0634	0.0241	0	0.1298		NS		184		1.70403	0.371299	0.290713	1
Phatr3_EG02206	chr_31;chr_31;chr_31;chr_31	35120;41231;41899;44180	40711;41267;42054;45324	+;+;+;+	6930	pti:PHATRDRAFT_41507	hypothetical protein						B7GEE6	KOG2743	Cobalamin synthesis protein	Coenzyme transport and metabolism	METABOLISM					Phatr41507-31Phatr2	98	Predicted protein	CAM_CRCL_26826572	Phaeodactylum tricornutum	2850	_GAP_||PF07727||_GAP_||PF02492||_GAP_||PF07683||_GAP_	_GAP_||Reverse transcriptase (RNA-dependent DNA polymerase)||_GAP_||CobW/HypB/UreG, nucleotide-binding domain||_GAP_||Cobalamin synthesis protein cobW C-terminal domain||_GAP_						0	other localisation	0.1583	0.0378	0	0.1304		NS		49	88	1.31405	0.571231	0.475217	1
Phatr3_EG02538	bd_32x35;bd_32x35	251558;251903	251827;253507	+;+	1875	pti:PHATRDRAFT_bd1743	hypothetical protein						B7S4D4	KOG1172	Na+-independent Cl/HCO3 exchanger AE1 and related transporters (SLC4 family)	Inorganic ion transport and metabolism	METABOLISM					Phatrdraft1743-bd_32x35Phatr2_bd	90	Predicted protein	CAM_CRCL_26939163	Phaeodactylum tricornutum	2850	_GAP_||PF00955||_GAP_	_GAP_||HCO3- transporter family||_GAP_			AE		2	10	other localisation	0.1265	0.168	0	0.1838		NS		190	26	1.19071	0.602139	0.493842	1
Phatr3_EG00054	chr_31;chr_31	105015;105399	105131;105515	-;-	234																														0	other localisation	0.0555	0.0223	0	0.1196		NS		91		1.26932	0.354225	0.629655	1
Phatr3_J43824	chr_3;chr_3;chr_3	145475;146237;146390	146227;146350;146926	+;+;+	1404	pti:PHATR_43824	hypothetical protein						B5Y4F9									Phatr43824-3Phatr2	97	Predicted protein	CAM_CRCL_27039414	Phaeodactylum tricornutum	2850								1	signal peptide	0.7073	0.1105	0.0362	0		NS		184		1.29471	0.655731	0.25098	1
Phatr3_J42398	chr_31;chr_31	103612;104627	104433;104842	-;-	1038									KOG1494	NAD-dependent malate dehydrogenase	Energy production and conversion	METABOLISM					Phatr42398-31Phatr2	100	Predicted protein	CAM_CRCL_34063286	Phaeodactylum tricornutum	2850	PF00056||PF02866	lactate/malate dehydrogenase, NAD binding domain||lactate/malate dehydrogenase, alpha/beta C-terminal domain	TIGR01772	malate dehydrogenase, NAD-dependent				0	mitochondrion	0.1755	0.0401	0	0.7514		NS		168	12	1.05636	0.589377	0.551664	1
Phatr3_J48069	chr_16	102519	103307	+	789	pti:PHATRDRAFT_48069	hypothetical protein						B7G5W2									Phatr48069-16Phatr2	92	Predicted protein		Phaeodactylum tricornutum	2850								0	other localisation	0.0652	0.0239	0	0.1147		NS		101		1.0941	0.55698	0.524619	1
Phatr3_J49836	chr_25	37563	39578	+	2016	pti:PHATRDRAFT_49836	hypothetical protein; K05292 phosphatidylinositol glycan, class T	pti01100||pti00563	K05292	phosphatidylinositol glycan, class T	Glycosylphosphatidylinositol(GPI)-anchor biosynthesis		B7GC06	KOG2407	GPI transamidase complex, GPI16/PIG-T component, involved in glycosylphosphatidylinositol anchor biosynthesis	Cell wall/membrane/envelope biogenesis	CELLULAR PROCESSES AND SIGNALING					Phatr49836-25Phatr2	97	Predicted protein	CAM_CRCL_4010917	Phaeodactylum tricornutum	2850	_GAP_||PF04113	_GAP_||Gpi16 subunit, GPI transamidase component						1	other localisation	0.0667	0.0262	0	0.1037		NS		191	91	0.521392	0.838948	0.736898	1
Phatr3_J44347	chr_4;chr_4;chr_4	290217;290708;290958	290254;290823;292744	+;+;+	1941	pti:PHATRDRAFT_44347	hypothetical protein						B7FTS9									Phatr44347-4Phatr2	91	Predicted protein	CAM_CRCL_14438555	Phaeodactylum tricornutum	2850								1	other localisation	0.0645	0.0253	0	0.108		NS		49	32	1.09107	0.68502	0.251854	1
Phatr3_J34631	chr_6	9380	10264	-	885	pti:PHATRDRAFT_34631	hypothetical protein						B7FW88									Phatr34631-6Phatr2	82	Predicted protein	CAM_CRCL_27153237	Phaeodactylum tricornutum	2850								3	signal anchor	0.1092	0.4925	0	0		NS		133		1.00822	0.724563	0.274174	1
Phatr3_EG01702	chr_3	1144428	1145273	-	846	pti:PHATR_10261	hypothetical protein						B5Y5J0	KOG1437	Fasciclin and related adhesion glycoproteins	Cell wall/membrane/envelope biogenesis	CELLULAR PROCESSES AND SIGNALING					Phatr10261-3Phatr2	49	Predicted protein Fragment	CAM_CRCL_32713963	Phaeodactylum tricornutum	2850	_GAP_||PF02469	_GAP_||Fasciclin domain						0	signal peptide	0.7173	0.059	0.024	0		NS		3		1.28879	0.399457	0.272961	1
Phatr3_J44784	chr_5	235138	235617	+	480	pti:PHATRDRAFT_44784	hypothetical protein; K12871 coiled-coil domain-containing protein 12	pti03040	K12871	coiled-coil domain-containing protein 12	Spliceosome		B7FVM4	KOG3407	Uncharacterized conserved protein	Function unknown	POORLY CHARACTERIZED					Phatr44784-5Phatr2	91	Predicted protein		Phaeodactylum tricornutum	2850	PF08315	cwf18 pre-mRNA splicing factor						0	other localisation	0.108	0.0313	0	0.1415		NS		3	77	0.874133	0.696953	0.381742	1
Phatr3_J52260	chr_14;chr_14;chr_14;chr_14;chr_14;chr_14;chr_14;chr_14;chr_14;chr_14;chr_14;chr_14;chr_14;chr_14	262903;263124;264376;264479;264997;265573;266028;266308;266440;266658;266867;267028;267223;267539	263050;264210;264383;264925;265493;265960;266233;266363;266582;266794;266957;267138;267473;267838	+;+;+;+;+;+;+;+;+;+;+;+;+;+	3870	pti:PHATRDRAFT_52260	hypothetical protein						B7G499	KOG1041	Translation initiation factor 2C (eIF-2C) and related proteins	Translation, ribosomal structure and biogenesis	INFORMATION STORAGE AND PROCESSING					contig_25168_1_3759-ChaeIllumina	31		CAM_CRCL_4002118	Chaetoceros sp. RS-19	49237	_GAP_||PF02171||_GAP_	_GAP_||Piwi domain||_GAP_						0	other localisation	0.0427	0.0205	0	0.089		NS		3	53	0.804178	0.68565	0.44967	1
Phatr3_J31968	chr_1	1366887	1367996	+	1110	pti:PHATRDRAFT_31968	hypothetical protein						B7FPU7									Phatr31968-1Phatr2	95	Predicted protein		Phaeodactylum tricornutum	2850								0	signal peptide	0.8536	0.0465	0.036	0		NS		3		0.921066	0.625825	0.318447	1
Phatr3_J9355	chr_1	2298555	2300447	+	1893	pti:PHATRDRAFT_9355	hypothetical protein; K15015 solute carrier family 32 (vesicular inhibitory amino acid transporter)		K15015	solute carrier family 32 (vesicular inhibitory amino acid transporter)	Synaptic vesicle cycle || Retrograde endocannabinoid signaling || GABAergic synapse || Morphine addiction || Nicotine addiction		B7FQZ2	KOG1303	Amino acid transporters	Amino acid transport and metabolism	METABOLISM					Phatr9355-1Phatr2	95	Predicted protein Fragment	CAM_CRCL_31838503	Phaeodactylum tricornutum	2850	_GAP_||PF01490	_GAP_||Transmembrane amino acid transporter protein			AAAP		3	10	other localisation	0.0707	0.0253	0	0.159		NS		83	26	1.06991	0.454677	0.329368	1
Phatr3_draftJ1540	bd_52x36	44	781	-	738	pti:PHATRDRAFT_bd1540	hypothetical protein						B7S4K7	KOG2353	L-type voltage-dependent Ca2+ channel, alpha2/delta subunit	Inorganic ion transport and metabolism	METABOLISM					Phatrdraft1540-bd_52x36Phatr2_bd	100	Putative uncharacterized protein Fragment	CAM_CRCL_14057221	Phaeodactylum tricornutum	2850	_GAP_||PF13519	_GAP_||PF13519						0	signal peptide	0.5979	0.0618	0.0337	0		NS		102	9	0.782369	0.70221	0.359784	1
Phatr3_J36175	chr_9	731552	732322	+	771	pti:PHATRDRAFT_36175	hypothetical protein						B7G0L3									Phatr36175-9Phatr2	100	Predicted protein		Phaeodactylum tricornutum	2850								2	signal peptide	0.8218	0.0767	0.1454	0		NS		101	9	0.674715	0.647113	0.498083	1
Phatr3_J47899	chr_15	386424	387020	+	597	pti:PHATRDRAFT_47899	hypothetical protein						B7G5A8	KOG0704	ADP-ribosylation factor GTPase activator	Signal transduction mechanisms	CELLULAR PROCESSES AND SIGNALING					Phatr47899-15Phatr2	94	Predicted protein	CAM_CRCL_31571777	Phaeodactylum tricornutum	2850	_GAP_||PF01412||_GAP_	_GAP_||Putative GTPase activating protein for Arf||_GAP_						0	other localisation	0.0945	0.0296	0	0.1023		NS		197	83	0.925544	0.56591	0.321585	1
Phatr3_J45036	chr_6	5656	6540	-	885	pti:PHATRDRAFT_45036	hypothetical protein						B7FW86									Phatr45036-6Phatr2	82	Predicted protein	CAM_CRCL_27153237	Phaeodactylum tricornutum	2850								2	other localisation	0.1106	0.4103	0	0.2145		NS		78	36	0.936048	0.623558	0.243739	1
Phatr3_J9327	chr_1;chr_1	602747;605412	605315;605659	-;-	2817	pti:PHATRDRAFT_9327	secA; nuclear-encoded-like protein of plastid sec; K03070 preprotein translocase subunit SecA	pti03060	K03070	preprotein translocase subunit SecA	Protein export || Bacterial secretion system		B7FNY2									Phatr9327-1Phatr2	100	Protein translocase subunit secA	CAM_CRCL_32331481	Phaeodactylum tricornutum	2850	PF07517||_GAP_||PF07516	SecA DEAD-like domain||_GAP_||SecA Wing and Scaffold domain	_GAP_||TIGR00963	_GAP_||preprotein translocase, SecA subunit	IISP		2	0	other localisation	0.0513	0.0215	0	0.0867		NS		17	95	0.898813	0.561214	0.340216	1
Phatr3_J11311	chr_5	952614	954413	+	1800																	Phatr11311-5Phatr2	95	Cell surface receptor protein Fragment	CAM_CRCL_26006434	Phaeodactylum tricornutum	2850	_GAP_||PF03842	_GAP_||Silicon transporter			Sit		2	9	other localisation	0.0636	0.0241	0	0.2262		NS		3		0.508205	0.597369	0.666222	1
Phatr3_J46116	chr_9;chr_9	306375;306596	306482;307453	+;+	966	pti:PHATRDRAFT_46116	hypothetical protein						B7G041									Phatr46116-9Phatr2	85	Predicted protein		Phaeodactylum tricornutum	2850								0	mitochondrion	0.2084	0.0459	0	0.55		NS		84		0.672818	0.586976	0.508994	1
Phatr3_J44570	chr_4	936559	938298	-	1740	pti:PHATRDRAFT_44570	hypothetical protein						B7FUJ3	KOG0627	Heat shock transcription factor	Transcription	INFORMATION STORAGE AND PROCESSING					Phatr44570-4Phatr2	78	Predicted protein Fragment		Phaeodactylum tricornutum	2850	_GAP_||PF00447||_GAP_	_GAP_||HSF-type DNA-binding||_GAP_						0	other localisation	0.0937	0.0292	0	0.1323		NS		190	7	0.599817	0.685002	0.422913	1
Phatr3_J46656	chr_11	104142	105797	+	1656	pti:PHATR_46656	hypothetical protein; K03241 translation initiation factor eIF-2B subunit gamma	pti03013	K03241	translation initiation factor eIF-2B subunit gamma	RNA transport		B5Y3C7	KOG1462	Translation initiation factor 2B, gamma subunit (eIF-2Bgamma/GCD1)	Translation, ribosomal structure and biogenesis	INFORMATION STORAGE AND PROCESSING					Phatr46656-11Phatr2	94	Predicted protein	CAM_CRCL_4011839	Phaeodactylum tricornutum	2850	_GAP_||PF12804||_GAP_||PF00132||_GAP_	_GAP_||PF12804||_GAP_||Bacterial transferase hexapeptide (three repeats)||_GAP_						0	other localisation	0.2072	0.0453	0	0.4469		NS		78	17	0.724783	0.620337	0.249417	1
Phatr3_J12379	chr_8;chr_8	485797;486272	486210;486649	-;-	792	pti:PHATRDRAFT_12379	hypothetical protein; K13348 protein Mpv17	pti04146	K13348	protein Mpv17	Peroxisome		B7FYY0	KOG1944	Peroxisomal membrane protein MPV17 and related proteins	General function prediction only	POORLY CHARACTERIZED					Phatr12379-8Phatr2	100	Predicted protein Fragment	CAM_CRCL_4785657	Phaeodactylum tricornutum	2850	_GAP_||PF04117	_GAP_||Mpv17 / PMP22 family						3	chloroplast	0.8251	0.0479	0.854	0		NS		34	9	0.437806	0.730957	0.425619	1
Phatr3_J14327	chr_14	624883	625872	-	990	pti:PHATRDRAFT_14327	hypothetical protein						B7G4N2	KOG1605	TFIIF-interacting CTD phosphatase, including NLI-interacting factor (involved in RNA polymerase II regulation)	Transcription	INFORMATION STORAGE AND PROCESSING					Phatr14327-14Phatr2	93	Predicted protein Fragment	CAM_CRCL_5042132	Phaeodactylum tricornutum	2850	_GAP_||PF03031||_GAP_	_GAP_||NLI interacting factor-like phosphatase||_GAP_						0	mitochondrion	0.0967	0.0303	0	0.7454		NS		143		0.519655	0.658929	0.389413	1
Phatr3_J22819	chr_19	543412	544125	+	714	pti:PHATRDRAFT_22819	hypothetical protein; K13348 protein Mpv17	pti04146	K13348	protein Mpv17	Peroxisome		B7G8P1	KOG1944	Peroxisomal membrane protein MPV17 and related proteins	General function prediction only	POORLY CHARACTERIZED					Phatr22819-19Phatr2	100	Predicted protein	CAM_CRCL_33538591	Phaeodactylum tricornutum	2850	_GAP_||PF04117	_GAP_||Mpv17 / PMP22 family						0	other localisation	0.0668	0.0256	0	0.1176		NS		101	21	0.722475	0.502519	0.309216	1
Phatr3_J55230	chr_33;chr_33;chr_33	41743;43903;44310	43808;43963;44312	-;-;-	2130	pti:PHATRDRAFT_55230	hypothetical protein; K04079 molecular chaperone HtpG	pti04141	K04079	molecular chaperone HtpG	Protein processing in endoplasmic reticulum || PI3K-Akt signaling pathway || Antigen processing and presentation || NOD-like receptor signaling pathway || Plant-pathogen interaction || Progesterone-mediated oocyte maturation || Estrogen signaling pathway || Pathways in cancer || Prostate cancer		B7GES3	KOG0019	Molecular chaperone (HSP90 family)	Posttranslational modification, protein turnover, chaperones	CELLULAR PROCESSES AND SIGNALING					Phatr55230-33Phatr2	81	Predicted protein	CAM_CRCL_32342087	Phaeodactylum tricornutum	2850	PF02518||PF00183	Histidine kinase-, DNA gyrase B-, and HSP90-like ATPase||Hsp90 protein						0	other localisation	0.0668	0.024	0	0.1072		NS		78	89	0.61906	0.677027	0.234142	1
Phatr3_J49613	chr_23	204690	205172	+	483	pti:PHATRDRAFT_49613	hypothetical protein						B7GB79									Phatr49613-23Phatr2	86	Predicted protein		Phaeodactylum tricornutum	2850								0	other localisation	0.0629	0.0243	0	0.1368		NS		102		0.840939	0.327795	0.339575	1
Phatr3_J43237	chr_1	2412805	2413428	-	624	pti:PHATRDRAFT_43237	hypothetical protein						B7FR33									Phatr43237-1Phatr2	94	Predicted protein		Phaeodactylum tricornutum	2850								0	other localisation	0.0648	0.0244	0	0.0946		NS		102		0.670743	0.570195	0.229473	1
Phatr3_J44700	chr_4	1317287	1318240	-	954	pti:PHATRDRAFT_44700	hypothetical protein						B7FUZ2									Phatr44700-4Phatr2	81	Predicted protein		Phaeodactylum tricornutum	2850								0	other localisation	0.0648	0.0245	0	0.1094		NS		188	26	0.827512	0.408461	0.232841	1
Phatr3_J45050	chr_6	58206	59756	+	1551	pti:PHATRDRAFT_45050	hypothetical protein						B7FWB0									Phatr45050-6Phatr2	97	Predicted protein	CAM_CRCL_6074446	Phaeodactylum tricornutum	2850	_GAP_||PF13637||_GAP_	_GAP_||PF13637||_GAP_						0	other localisation	0.0611	0.023	0	0.1015		NS		89		0.411899	0.61386	0.42846	1
Phatr3_EG01120	chr_9;chr_9	762324;762543	762472;762660	-;-	267																	contig_25204_107_599-NitzIllumina	69				-25000	PF00111	2Fe-2S iron-sulfur cluster binding domain						0	other localisation	0.1076	0.0314	0	0.1411		NS		83	41	0.730946	0.358713	0.349744	1
Phatr3_J10902	chr_4;chr_4	1059200;1060188	1060083;1061166	+;+	1863	pti:PHATRDRAFT_10902	hypothetical protein; K14682 amino-acid N-acetyltransferase [EC:2.3.1.1]	pti01100||pti00330||pti01110	K14682	amino-acid N-acetyltransferase [EC:2.3.1.1]	Arginine and proline metabolism	2.3.1.1	B7FUP3	KOG2436	Acetylglutamate kinase/acetylglutamate synthase	Amino acid transport and metabolism	METABOLISM					Phatr10902-4Phatr2	96	Predicted protein Fragment	CAM_CRCL_4054606	Phaeodactylum tricornutum	2850	_GAP_||PF00696||_GAP_||PF13508||_GAP_	_GAP_||Amino acid kinase family||_GAP_||PF13508||_GAP_	_GAP_||TIGR01890	_GAP_||amino-acid N-acetyltransferase				0	other localisation	0.0503	0.0213	0	0.1371		NS		143	24	0.776664	0.349221	0.203323	1
Phatr3_J40603	chr_24;chr_24	405914;406140	406032;406452	-;-	432	pti:PHATRDRAFT_40603	hypothetical protein						B7GBJ3									Phatr40603-24Phatr2	100	Predicted protein		Phaeodactylum tricornutum	2850								2	other localisation	0.2008	0.2828	0	0.2401		NS		89		0.700299	0.337155	0.29047	1
Phatr3_J46360	chr_10	113610	114752	-	1143	pti:PHATRDRAFT_46360	hypothetical protein						B7G0Y7									Phatr46360-10Phatr2	100	Predicted protein	CAM_CRCL_32425460	Phaeodactylum tricornutum	2850	_GAP_||PF01062||_GAP_	_GAP_||Bestrophin||_GAP_			Bestrophin		2	4	other localisation	0.1284	0.2757	0	0.1734		NS		101	24	0.539442	0.429884	0.313827	1
Phatr3_J44438	chr_4	547955	549331	+	1377	pti:PHATRDRAFT_44438	hypothetical protein						B7FU38									Phatr44438-4Phatr2	94	Predicted protein	CAM_CRCL_31576847	Phaeodactylum tricornutum	2850	_GAP_||PF02517	_GAP_||CAAX amino terminal protease family						7	signal peptide	0.7161	0.0553	0.0284	0		NS		102		0.482876	0.459327	0.323422	1
Phatr3_J46177	chr_9	481453	482151	-	699	pti:PHATRDRAFT_46177	hypothetical protein						B7G0A9									Phatr46177-9Phatr2	92	Predicted protein		Phaeodactylum tricornutum	2850								0	other localisation	0.0972	0.0295	0	0.1122		NS		83		0.441388	0.387428	0.30889	1
Phatr3_J49510	chr_22;chr_22	461926;462933	462357;463358	-;-	858	pti:PHATRDRAFT_49510	hypothetical protein						B7GAU9									Phatr49510-22Phatr2	85	Predicted protein		Phaeodactylum tricornutum	2850								0	other localisation	0.1483	0.0354	0	0.1213		NS		102		0.41786	0.318307	0.381316	1
Phatr3_J32976	chr_2	1230599	1231831	-	1233	pti:PHATRDRAFT_32976	hypothetical protein						B7FT62	KOG4014	Uncharacterized conserved protein (contains TPR repeat)	Function unknown	POORLY CHARACTERIZED					Phatr32976-2Phatr2	92	Predicted protein	CAM_CRCL_21338	Phaeodactylum tricornutum	2850	_GAP_||PF08238	_GAP_||Sel1 repeat						0	other localisation	0.0621	0.0235	0	0.0958		NS		102	85	0.422649	0.32962	0.355084	1
Phatr3_J48454	chr_17	535477	536124	-	648	pti:PHATRDRAFT_48454	hypothetical protein						B7G769									Phatr48454-17Phatr2	100	Predicted protein		Phaeodactylum tricornutum	2850								0	other localisation	0.0629	0.0241	0	0.0941		NS		3		0.44865	0.397188	0.214735	1
Phatr3_J7294	chr_29	12221	13720	-	1500	pti:PHATRDRAFT_7294	hypothetical protein						B7GDU1	KOG3033	Predicted PhzC/PhzF-type epimerase	General function prediction only	POORLY CHARACTERIZED					contig_13623_1_1225-NitzIllumina	43		CAM_CRCL_10631		-25000	_GAP_||PF00583||_GAP_||PF02567	_GAP_||Acetyltransferase (GNAT) family||_GAP_||Phenazine biosynthesis-like protein	_GAP_||TIGR00654||_GAP_	_GAP_||phenazine biosynthesis protein PhzF family||_GAP_				0	other localisation	0.0677	0.0243	0	0.0983		NS		101		0.484938	0.341622	0.200102	1
Phatr3_J48597	chr_18;chr_18	323365;324391	324286;325133	+;+	1665	pti:PHATRDRAFT_48597	hypothetical protein						B7G7T8									Phatr48597-18Phatr2	87	Predicted protein	CAM_CRCL_32816422	Phaeodactylum tricornutum	2850	_GAP_||PF03457||_GAP_	_GAP_||Helicase associated domain||_GAP_						0	other localisation	0.0906	0.0292	0	0.2632		NS		83	61	1.00326	0.248872	0.521547	1
Phatr3_J40933	chr_26;chr_26;chr_26	302107;302438;302771	302256;302671;303187	+;+;+	801	pti:PHATRDRAFT_40933	hypothetical protein						B7GCT9	KOG0840	ATP-dependent Clp protease, proteolytic subunit	Posttranslational modification, protein turnover, chaperones	CELLULAR PROCESSES AND SIGNALING					contig_8102_1165_2351-NitzIllumina	82		CAM_CRCL_14804		-25000	_GAP_||PF00574	_GAP_||Clp protease						0	signal peptide	0.8487	0.0455	0.4471	0		NS		61	73	1.12873	0.277392	0.270239	1
Phatr3_EG00554	chr_17	509490	509735	-	246																														1	signal anchor	0.1108	0.5651	0	0		NS		102		0.537858	0.252377	0.581511	1
Phatr3_J44449	chr_4	599628	600176	-	549	pti:PHATRDRAFT_44449	hypothetical protein						B7FU56									Phatr44449-4Phatr2	96	Predicted protein		Phaeodactylum tricornutum	2850	_GAP_||PF10213	_GAP_||Mitochondrial ribosomal subunit protein						0	mitochondrion	0.2065	0.0434	0	0.805		NS		83	36	0.706604	0.267495	0.286678	1
Phatr3_EG02489	chr_17	510220	510849	+	630	pti:PHATRDRAFT_48450	hypothetical protein						B7G764									Phatr48450-17Phatr2	100	Predicted protein		Phaeodactylum tricornutum	2850								0	chloroplast	0.5486	0.0615	0.5357	0		NS		102		0.522611	0.222585	0.487292	1
Phatr3_draftJ1518	bd_41x36	5025	5573	+	549	pti:PHATRDRAFT_bd1518	hypothetical protein						B7S4I8									Phatrdraft1518-bd_41x36Phatr2_bd	87	Predicted protein Fragment		Phaeodactylum tricornutum	2850								0	signal peptide	0.7034	0.0623	0.0414	0		NS		102		0.588305	0.283731	0.283113	1
Phatr3_J46491	chr_10;chr_10	499907;500471	500339;501195	+;+	1158	pti:PHATRDRAFT_46491	hypothetical protein						B7G1E8									Phatr46491-10Phatr2	95	Predicted protein		Phaeodactylum tricornutum	2850								1	signal anchor	0.1015	0.5775	0	0		NS		3	83	0.548575	0.299732	0.261833	1
Phatr3_J36770	chr_11	332789	333994	+	1206	pti:PHATR_36770	hypothetical protein						B5Y3M6									Phatr36770-11Phatr2	97	Predicted protein		Phaeodactylum tricornutum	2850								0	signal peptide	0.4893	0.0757	0.1891	0		NS		89	78	0.539417	0.304567	0.220141	1
Phatr3_J46930	chr_11	846880	847938	+	1059	pti:PHATR_46930	hypothetical protein						B5Y489									Phatr46930-11Phatr2	91	Predicted protein	CAM_CRCL_4033014	Phaeodactylum tricornutum	2850	_GAP_||PF10294||_GAP_	_GAP_||Putative methyltransferase||_GAP_						0	other localisation	0.0649	0.0239	0	0.1455		NS		127		0.404855	0.236446	0.30177	1
Phatr3_J14149	chr_13	628857	629873	-	1017	pti:PHATRDRAFT_14149	hypothetical protein; K14850 ribosomal RNA-processing protein 8 [EC:2.1.1.-]		K14850	ribosomal RNA-processing protein 8 [EC:2.1.1.-]			B7G3D9	KOG3045	Predicted RNA methylase involved in rRNA processing	RNA processing and modification	INFORMATION STORAGE AND PROCESSING					Phatr14149-13Phatr2	100	Predicted protein	CAM_CRCL_4721661	Phaeodactylum tricornutum	2850	_GAP_||PF05148	_GAP_||Hypothetical methyltransferase						0	other localisation	0.0515	0.022	0	0.1346		NS		83	66	0.376368	0.272098	0.254423	1
Phatr3_J48319	chr_17	111381	112667	+	1287	pti:PHATRDRAFT_48319	hypothetical protein						B7G6Q7	KOG4842	Protein involved in sister chromatid separation and/or segregation	Cell cycle control, cell division, chromosome partitioning	CELLULAR PROCESSES AND SIGNALING					Phatr48319-17Phatr2	85	Predicted protein	CAM_CRCL_4188103	Phaeodactylum tricornutum	2850	_GAP_||PF08325||_GAP_	_GAP_||WLM domain||_GAP_						0	other localisation	0.0659	0.0257	0	0.1362		NS		61		1.09294	1.49155	0.883231	1
Phatr3_J45632	chr_7	774864	776039	-	1176	pti:PHATRDRAFT_45632	hypothetical protein						B7FYC2									Phatr45632-7Phatr2	96	Predicted protein		Phaeodactylum tricornutum	2850								0	other localisation	0.0609	0.0232	0	0.1136		NS		25		0.752573	1.58067	1.11306	1
Phatr3_J47674	chr_14;chr_14;chr_14	488823;489521;490037	489449;489948;490154	-;-;-	1173	pti:PHATRDRAFT_47674	ISIP3; iron starvation induced protein						B7G4H8									Phatr47674-14Phatr2	100	Iron starvation induced protein	CAM_CRCL_32325015	Phaeodactylum tricornutum	2850	_GAP_||PF03713||_GAP_	_GAP_||Domain of unknown function (DUF305)||_GAP_						0	signal peptide	0.8286	0.0478	0.1096	0		NS		3		0.431753	0.768059	0.300237	1
Phatr3_J545	chr_24	320447	323071	+	2625																	Phatr545-24Phatr2	96	Beta-glucosidase	CAM_CRCL_32335394	Phaeodactylum tricornutum	2850	_GAP_||PF00933||_GAP_||PF01915||_GAP_||PF14310||_GAP_	_GAP_||Glycosyl hydrolase family 3 N terminal domain||_GAP_||Glycosyl hydrolase family 3 C terminal domain||_GAP_||PF14310||_GAP_						0	other localisation	0.0741	0.0258	0	0.0925		NS		188	80	0.5997	0.481491	0.394064	1
Phatr3_J16391	chr_25	267896	270526	+	2631	pti:PHATRDRAFT_16391	hypothetical protein; K08956 AFG3 family protein [EC:3.4.24.-]		K08956	AFG3 family protein [EC:3.4.24.-]			B7GCA0	KOG0731	AAA+-type ATPase containing the peptidase M41 domain	Posttranslational modification, protein turnover, chaperones	CELLULAR PROCESSES AND SIGNALING					Phatr16391-25Phatr2	92	Predicted protein Fragment	CAM_CRCL_31515567	Phaeodactylum tricornutum	2850	_GAP_||PF06480||_GAP_||PF00004||_GAP_||PF01434||_GAP_	_GAP_||FtsH Extracellular||_GAP_||ATPase family associated with various cellular activities (AAA)||_GAP_||Peptidase family M41||_GAP_	_GAP_||TIGR01241||_GAP_	_GAP_||ATP-dependent metallopeptidase HflB||_GAP_				0	mitochondrion	0.1091	0.032	0	0.7711		NS		190	94	1.06674	1.30753	0.890997	1
Phatr3_J46420	chr_10	275606	279475	-	3870	pti:PHATRDRAFT_46420	hypothetical protein						B7G154									Phatr46420-10Phatr2	91	Predicted protein		Phaeodactylum tricornutum	2850	_GAP_||PF10363||_GAP_	_GAP_||Protein of unknown function (DUF2435)||_GAP_						0	other localisation	0.1069	0.0318	0	0.192		NS		190	71	0.845312	1.12754	0.869445	1
Phatr3_J43679	chr_2;chr_2	1168047;1168864	1168735;1169809	-;-	1635	pti:PHATRDRAFT_43679	hypothetical protein						B7FT34									Phatr43679-2Phatr2	94	Predicted protein		Phaeodactylum tricornutum	2850								0	other localisation	0.06	0.0234	0	0.1144		NS		184		0.841588	0.957582	0.867138	1
Phatr3_J45259	chr_6	640051	641520	-	1470	pti:PHATRDRAFT_45259	hypothetical protein						B7FX16									Phatr45259-6Phatr2	80	Predicted protein		Phaeodactylum tricornutum	2850								2	other localisation	0.0798	0.0275	0	0.144		NS		147	100	0.783617	1.11115	0.588702	1
Phatr3_J23497	chr_24;chr_24;chr_24;chr_24;chr_24;chr_24;chr_24	312563;315100;316170;316712;317712;318175;318876	315028;316089;316652;317622;318042;318783;318950	-;-;-;-;-;-;-	5865	pti:PHATRDRAFT_23497	hypothetical protein						B7GBX2	KOG0059	Lipid exporter ABCA1 and related proteins, ABC superfamily	Lipid transport and metabolism	METABOLISM					Phatr23497-24Phatr2	94	Predicted protein	CAM_CRCL_26828830	Phaeodactylum tricornutum	2850	PF12698||_GAP_||PF00005||_GAP_||PF12698||_GAP_||PF00005||_GAP_	PF12698||_GAP_||ABC transporter||_GAP_||PF12698||_GAP_||ABC transporter||_GAP_			ABC		2	13	signal anchor	0.1755	0.554	0	0		NS		152	41	0.86093	1.03752	0.493407	1
Phatr3_J43349	chr_2	190354	192309	+	1956	pti:PHATRDRAFT_43349	hypothetical protein; K13111 WD40 repeat-containing protein SMU1		K13111	WD40 repeat-containing protein SMU1			B7FRY5	KOG0275	Conserved WD40 repeat-containing protein	General function prediction only	POORLY CHARACTERIZED					Phatr43349-2Phatr2	97	Predicted protein	CAM_CRCL_6524145	Phaeodactylum tricornutum	2850	_GAP_||PF00400||_GAP_	_GAP_||WD domain, G-beta repeat||_GAP_						0	other localisation	0.0928	0.0287	0	0.1011		NS		191	40	0.580902	0.986262	0.654316	1
Phatr3_J40650	chr_25	67607	69355	+	1749	pti:PHATRDRAFT_40650	hypothetical protein						B7GC17									Phatr40650-25Phatr2	97	Predicted protein	CAM_CRCL_4000196	Phaeodactylum tricornutum	2850	_GAP_||PF01467||_GAP_	_GAP_||Cytidylyltransferase||_GAP_						0	other localisation	0.0686	0.0247	0	0.1041		NS		146	47	0.689332	1.02486	0.338503	1
Phatr3_J36649	chr_11;chr_11	16721;16875	16793;20485	+;+	3684	pti:PHATR_36649	hypothetical protein						B5Y3A3									Phatr36649-11Phatr2	77	Predicted protein		Phaeodactylum tricornutum	2850								0	other localisation	0.1003	0.0316	0	0.1979		NS		190		0.583838	0.642614	0.636959	1
Phatr3_J44703	chr_4;chr_4;chr_4	1322562;1323091;1324290	1323008;1324206;1327088	-;-;-	4362	pti:PHATRDRAFT_44703	hypothetical protein						B7FUZ5	KOG2325	Predicted transporter/transmembrane protein	General function prediction only	POORLY CHARACTERIZED					Phatr44703-4Phatr2	89	Predicted protein	CAM_CRCL_4567348	Phaeodactylum tricornutum	2850	PF03105||_GAP_	SPX domain||_GAP_						11	other localisation	0.0702	0.0254	0	0.1552		NS		168	32	0.518615	0.709898	0.630228	1
Phatr3_J55187	chr_29;chr_29;chr_29	242722;244587;245140	244496;244912;245528	-;-;-	2490	pti:PHATRDRAFT_55187	DHKL; diatom histidine kinase like						B7GDZ8	KOG0519	Sensory transduction histidine kinase	Signal transduction mechanisms	CELLULAR PROCESSES AND SIGNALING					Phatr55187-29Phatr2	95	Diatom histidine kinase like	CAM_CRCL_31495343	Phaeodactylum tricornutum	2850	_GAP_||PF00512||_GAP_||PF02518||_GAP_||PF00072	_GAP_||His Kinase A (phosphoacceptor) domain||_GAP_||Histidine kinase-, DNA gyrase B-, and HSP90-like ATPase||_GAP_||Response regulator receiver domain						1	signal peptide	0.5391	0.1528	0.365	0		NS		190		0.427606	0.257754	0.356356	1
Phatr3_EG01166	chr_12;chr_12	397375;397621	397508;398188	+;+	702	pti:PHATRDRAFT_34832	hypothetical protein						B7FWT7									Phatr34832-6Phatr2	59	Predicted protein	CAM_CRCL_26945552	Phaeodactylum tricornutum	2850								0	signal peptide	0.7395	0.0552	0.0649	0			NO3- RT	77		0.351151	0.316972	0.320189	1
Phatr3_EG01703	chr_3;chr_3	830021;830595	830589;830679	-;-	654																														0	other localisation	0.1633	0.0391	0	0.457			NO3- RT	137		#DIV/0!	2	2	0
Phatr3_J44259	chr_4	28691	30868	+	2178	pti:PHATRDRAFT_44259	hypothetical protein						B7FTH6									Phatr44259-4Phatr2	100	Predicted protein		Phaeodactylum tricornutum	2850								0	other localisation	0.0621	0.0233	0	0.104			NO3- RT	137	54	1.48834	1.75437	0.957225	0
Phatr3_J39969	chr_21	483591	484466	-	876	pti:PHATRDRAFT_39969	hypothetical protein						B7GA42									Phatr39969-21Phatr2	93	Predicted protein		Phaeodactylum tricornutum	2850								0	other localisation	0.0555	0.022	0	0.0893			NO3- RT	139		1.54138	1.34909	1.20408	0
Phatr3_J54974	chr_20	269741	271021	+	1281	pti:PHATRDRAFT_54974	hydrolase; K13535 cardiolipin-specific phospholipase [EC:3.1.1.-]	pti00564	K13535	cardiolipin-specific phospholipase [EC:3.1.1.-]	Glycerophospholipid metabolism		B7G957	KOG4409	Predicted hydrolase/acyltransferase (alpha/beta hydrolase superfamily)	General function prediction only	POORLY CHARACTERIZED					Phatr54974-20Phatr2	100	Hydrolase	CAM_CRCL_14763170	Phaeodactylum tricornutum	2850	_GAP_||PF12697||_GAP_	_GAP_||PF12697||_GAP_						0	other localisation	0.1049	0.0317	0	0.1201			NO3- RT	139	70	1.06652	0.994821	0.571193	0
Phatr3_J50627	chr_33;chr_33	12203;12615	12529;13421	-;-	1134	pti:PHATRDRAFT_50627	hypothetical protein						B7GER3									Phatr50627-33Phatr2	96	Predicted protein		Phaeodactylum tricornutum	2850								7	signal peptide	0.6347	0.0567	0.2347	0			NO3- RT	77		0.729679	0.863345	0.86395	0
Phatr3_EG01906	chr_26;chr_26;chr_26	436989;437626;437926	437195;437753;438052	-;-;-	462	pti:PHATRDRAFT_50095	hypothetical protein						B7GCX1									Phatr50095-26Phatr2	100	Predicted protein	CAM_CRCL_11411	Phaeodactylum tricornutum	2850								0	other localisation	0.0709	0.0259	0	0.0966			NO3- RT	137		0.691755	0.510351	0.778577	0
Phatr3_J43008	chr_1;chr_1	1770648;1771693	1771608;1772453	-;-	1722	pti:PHATRDRAFT_43008	hypothetical protein						B7FQB5	KOG2069	Golgi transport complex subunit	Intracellular trafficking, secretion, and vesicular transport	CELLULAR PROCESSES AND SIGNALING					Phatr43008-1Phatr2	91	Predicted protein	CAM_CRCL_4162482	Phaeodactylum tricornutum	2850	PF04124||_GAP_	Dor1-like family ||_GAP_						0	other localisation	0.0572	0.0226	0	0.0953			NO3- RT	77	99	0.511912	0.593175	0.639935	0
Phatr3_J48498	chr_18	7430	9703	-	2274	pti:PHATRDRAFT_48498	hypothetical protein						B7G7G8									Phatr48498-18Phatr2	94	Predicted protein		Phaeodactylum tricornutum	2850								1	other localisation	0.1015	0.0304	0	0.1496			NO3- RT	145		0.471325	0.410025	0.613043	0
Phatr3_J12898	chr_9	687599	688780	-	1182	pti:PHATRDRAFT_12898	hypothetical protein; K12817 pre-mRNA-splicing factor 18	pti03040	K12817	pre-mRNA-splicing factor 18	Spliceosome		B7G0J5	KOG2808	U5 snRNP-associated RNA splicing factor	RNA processing and modification	INFORMATION STORAGE AND PROCESSING					Phatr12898-9Phatr2	100	Predicted protein Fragment	CAM_CRCL_14232373	Phaeodactylum tricornutum	2850	_GAP_||PF02840	_GAP_||Prp18 domain						0	other localisation	0.0524	0.0222	0	0.0901			NO3- RT	139	46	0.539324	0.449213	0.487156	0
Phatr3_J35386	chr_7	794835	795485	+	651	pti:PHATRDRAFT_35386	hypothetical protein						B7FYD2									Phatr35386-7Phatr2	100	Predicted protein	CAM_CRCL_6258803	Phaeodactylum tricornutum	2850	_GAP_||PF08242||_GAP_	_GAP_||Methyltransferase domain||_GAP_						0	other localisation	0.0879	0.0282	0	0.2461			NO3- RT	77	63	0.542704	0.610446	0.312468	0
Phatr3_J41894	chr_6	72058	73068	-	1011	pti:PHATRDRAFT_41894	hypothetical protein						B7FWB7	KOG2882	p-Nitrophenyl phosphatase	Inorganic ion transport and metabolism	METABOLISM					Phatr41894-6Phatr2	100	Predicted protein	CAM_CRCL_14159625	Phaeodactylum tricornutum	2850	PF13419||_GAP_	PF13419||_GAP_						0	other localisation	0.0769	0.0265	0	0.1158			NO3- RT	137	79	0.35486	0.459659	0.367549	0
Phatr3_J44342	chr_4;chr_4;chr_4	274711;275156;275263	275076;275185;276012	-;-;-	1146	pti:PHATRDRAFT_44342	hypothetical protein; K10295 F-box protein 9		K10295	F-box protein 9			B7FTS1									Phatr44342-4Phatr2	96	Predicted protein	CAM_CRCL_17448	Phaeodactylum tricornutum	2850	_GAP_||PF12937||_GAP_	_GAP_||PF12937||_GAP_						0	other localisation	0.0919	0.0283	0	0.1037			NO3- RT	145		0.56059	0.205704	0.172526	0
Phatr3_J35363	chr_7;chr_7	740539;741268	741180;741666	-;-	1041	pti:PHATRDRAFT_35363	hypothetical protein						B7FYA9	KOG2018	Predicted dinucleotide-utilizing enzyme involved in molybdopterin and thiamine biosynthesis	Posttranslational modification, protein turnover, chaperones	CELLULAR PROCESSES AND SIGNALING					Phatr35363-7Phatr2	100	Predicted protein	CAM_CRCL_32944092	Phaeodactylum tricornutum	2850	_GAP_||PF00899||_GAP_	_GAP_||ThiF family||_GAP_						1	signal peptide	0.7602	0.096	0.4725	0			NO3- RT	138		0.267429	0.305708	0.364871	0
Phatr3_J25422	chr_2;chr_2;chr_2	1061403;1061746;1061978	1061666;1061902;1062771	+;+;+	1215	pti:PHATRDRAFT_25422	hypothetical protein; K00078 dihydrodiol dehydrogenase / D-xylose 1-dehydrogenase (NADP) [EC:1.3.1.20 1.1.1.179]	pti00040	K00078	dihydrodiol dehydrogenase / D-xylose 1-dehydrogenase (NADP) [EC:1.3.1.20 1.1.1.179]	Pentose and glucuronate interconversions || Metabolism of xenobiotics by cytochrome P450	1.1.1.179||1.3.1.20	B7FSY2	KOG2741	Dimeric dihydrodiol dehydrogenase	Carbohydrate transport and metabolism	METABOLISM					Phatr25422-2Phatr2	85	Predicted protein Fragment	CAM_CRCL_32390051	Phaeodactylum tricornutum	2850	PF01408||_GAP_	Oxidoreductase family, NAD-binding Rossmann fold||_GAP_						0	other localisation	0.0728	0.0252	0	0.1118			NO3- RT	137	88	0.340968	0.370252	0.200994	0
Phatr3_J44288	chr_4	130965	132419	+	1455	pti:PHATRDRAFT_44288	hypothetical protein						B7FTL1									Phatr44288-4Phatr2	94	Predicted protein		Phaeodactylum tricornutum	2850								0	other localisation	0.1136	0.0351	0	0.169			NO3- RT	139		0.291544	0.26413	0.324876	0
Phatr3_J50556	chr_31	105541	106053	+	513	pti:PHATRDRAFT_50556	hypothetical protein						B7GEH0									Phatr50556-31Phatr2	80	Predicted protein		Phaeodactylum tricornutum	2850								0	other localisation	0.1974	0.3128	0	0.3821			NO3- RT	137	88	0.16141	0.43888	0.279239	0
Phatr3_J48391	chr_17	310756	312033	-	1278	pti:PHATRDRAFT_48391	hypothetical protein						B7G6Z1	KOG2508	Predicted phospholipase	Lipid transport and metabolism	METABOLISM					Phatr48391-17Phatr2	92	Predicted protein	CAM_CRCL_4441717	Phaeodactylum tricornutum	2850	_GAP_||PF13621	_GAP_||PF13621						0	other localisation	0.0687	0.0257	0	0.0988			NO3- RT	77		0.290784	0.197969	0.298586	1
Phatr3_J14177	chr_14;chr_14	406470;407396	407320;409172	-;-	2628	pti:PHATRDRAFT_14177	hypothetical protein						B7G4E8	KOG0940	Ubiquitin protein ligase RSP5/NEDD4	Posttranslational modification, protein turnover, chaperones	CELLULAR PROCESSES AND SIGNALING					contig_8387_286_2591-NitzIllumina	73		CAM_CRCL_6268655		-25000	_GAP_||PF00632	_GAP_||HECT-domain (ubiquitin-transferase)						0	other localisation	0.0703	0.0255	0	0.1464			NO3- RT	137	57	0.279045	0.269402	0.188864	1
Phatr3_J11373	chr_5;chr_5;chr_5;chr_5	905775;906231;906726;907312	906137;906652;907224;907440	-;-;-;-	1413	pti:PHATRDRAFT_11373	hypothetical protein; K03885 NADH dehydrogenase [EC:1.6.99.3]	pti00190	K03885	NADH dehydrogenase [EC:1.6.99.3]	Oxidative phosphorylation	1.6.99.3	B7FV69	KOG2495	NADH-dehydrogenase (ubiquinone)	Energy production and conversion	METABOLISM					Phatr11373-5Phatr2	100	Predicted protein Fragment	CAM_CRCL_27020534	Phaeodactylum tricornutum	2850	_GAP_||PF07992||_GAP_	_GAP_||Pyridine nucleotide-disulphide oxidoreductase||_GAP_						0	mitochondrion	0.1756	0.0912	0	0.7893			NO3- RT	139	7	0.513224	0.00571722	0.200386	0
Phatr3_J28431	chr_12	247074	249038	+	1965	pti:PHATRDRAFT_28431	hypothetical protein; K00297 methylenetetrahydrofolate reductase (NADPH) [EC:1.5.1.20]	pti01100||pti00670	K00297	methylenetetrahydrofolate reductase (NADPH) [EC:1.5.1.20]	One carbon pool by folate || Carbon fixation pathways in prokaryotes	1.5.1.20	B7G287	KOG0564	5,10-methylenetetrahydrofolate reductase	Amino acid transport and metabolism	METABOLISM					contig_6080_1_2019-ChaeIllumina	65		CAM_CRCL_11967	Chaetoceros sp. RS-19	49237	_GAP_||PF02219||_GAP_	_GAP_||Methylenetetrahydrofolate reductase||_GAP_	_GAP_||TIGR00677||_GAP_	_GAP_||methylenetetrahydrofolate reductase||_GAP_				0	other localisation	0.063	0.0239	0	0.1284			NO3- RT	77	61	0.21622	0.284172	0.148905	1
Phatr3_J50577	chr_31;chr_31	176915;178260	178109;178480	-;-	1416	pti:PHATRDRAFT_50577	acetylornithine aminotransferase						B7GEJ6	KOG1401	Acetylornithine aminotransferase	Amino acid transport and metabolism	METABOLISM					Phatr50577-31Phatr2	100	Acetylornithine aminotransferase	CAM_CRCL_32379523	Phaeodactylum tricornutum	2850	_GAP_||PF00202||_GAP_	_GAP_||Aminotransferase class-III||_GAP_	_GAP_||TIGR00707	_GAP_||acetylornithine and succinylornithine aminotransferases				0	signal peptide	0.5385	0.0619	0.1846	0			NO3- RT	138	57	0.698354	0.149164	-0.241948	1
Phatr3_EG01521	chr_2	326065	326784	-	720	tps:THAPSDRAFT_3650	hypothetical protein						B8BYD6									contig_13680_338_1033-ChaeIllumina	48		CAM_CRCL_4014178	Chaetoceros sp. RS-19	49237	PF10294||_GAP_	Putative methyltransferase||_GAP_						0	other localisation	0.0918	0.0293	0	0.1101			NO3- RT	77		0.412988	0.00859462	0.0835397	1
Phatr3_J39448	chr_19	541384	542184	-	801	pti:PHATRDRAFT_39448	hypothetical protein						B7G8P0									Phatr39448-19Phatr2	72	Predicted protein		Phaeodactylum tricornutum	2850								0	other localisation	0.0563	0.0227	0	0.1012			NO3- RT	77		0.369988	0.145726	-0.0339972	0
Phatr3_J48601	chr_18	333970	335052	-	1083	pti:PHATRDRAFT_48601	hypothetical protein						B7G7U3									Phatr48601-18Phatr2	94	Predicted protein	CAM_CRCL_34188956	Phaeodactylum tricornutum	2850	_GAP_||PF07103	_GAP_||Protein of unknown function (DUF1365)						3	signal anchor	0.3862	0.4475	0	0			NO3- RT	77	36	0.286493	0.144772	-0.0377729	0
Phatr3_J50640	chr_33;chr_33	55969;56654	56482;59247	+;+	3108	pti:PHATRDRAFT_50640 || pti:PHATRDRAFT_37758	hypothetical protein || hypothetical protein						B7G3N8									Phatr37758-13Phatr2||Phatr50640-33Phatr2	97	Predicted protein	CAM_CRCL_4011037	Phaeodactylum tricornutum	2850								0	other localisation	0.0612	0.023	0	0.0907			NO3- RT	137		0.160103	0.0120259	0.164718	0
Phatr3_J43283	chr_2	19893	21446	-	1554	pti:PHATRDRAFT_43283	hypothetical protein						B7FRR2									Phatr43283-2Phatr2	100	Predicted protein	CAM_CRCL_32547695	Phaeodactylum tricornutum	2850	_GAP_||PF02485||_GAP_	_GAP_||Core-2/I-Branching enzyme||_GAP_						0	other localisation	0.0525	0.0219	0	0.1259			NO3- RT	77	80	0.0954899	0.107169	-0.0628188	1
Phatr3_EG01714	chr_3	511802	513559	-	1758	cne:CNM02230 || cnb:CNBM2070	peptidyl-diphthamide biosynthesis || hypothetical protein						P0CN20	KOG2648	Diphthamide biosynthesis protein	Translation, ribosomal structure and biogenesis	INFORMATION STORAGE AND PROCESSING					e_gw1.216.45.1-Psemu1_scaffold_216	46		CAM_CRCL_4007980	Pseudo-nitzschia multiseries	37319	_GAP_||PF01866||_GAP_	_GAP_||Putative diphthamide synthesis protein||_GAP_	_GAP_||TIGR00322||_GAP_	_GAP_||diphthamide biosynthesis protein 2-related domain||_GAP_				0	other localisation	0.0773	0.0271	0	0.1167			NO3- RT	137	21	-0.0305943	-0.027575	0.165306	0
Phatr3_J33947	chr_4	730298	732508	-	2211	pti:PHATRDRAFT_33947	hypothetical protein						B7FUB1	KOG1157	Predicted guanosine polyphosphate pyrophosphohydrolase/synthase	Signal transduction mechanisms	CELLULAR PROCESSES AND SIGNALING					Phatr33947-4Phatr2	100	Predicted protein	CAM_CRCL_32336271	Phaeodactylum tricornutum	2850	_GAP_||PF13328||_GAP_||PF04607||_GAP_	_GAP_||PF13328||_GAP_||Region found in RelA / SpoT proteins||_GAP_						0	other localisation	0.1488	0.0377	0	0.1351			NO3- RT	77		0.209593	-0.237712	0.126629	1
Phatr3_J14096	chr_13;chr_13	636806;638208	638138;638950	-;-	2076	pti:PHATRDRAFT_14096	hypothetical protein; K03671 thioredoxin 1		K03671	thioredoxin 1			B7G3E3	KOG0910	Thioredoxin-like protein	Posttranslational modification, protein turnover, chaperones	CELLULAR PROCESSES AND SIGNALING					contig_25464_1198_3612-NitzIllumina	49		CAM_CRCL_13489		-25000	_GAP_||PF00085||_GAP_||PF09409||_GAP_	_GAP_||Thioredoxin||_GAP_||PUB domain||_GAP_						0	other localisation	0.0825	0.0274	0	0.0963			NO3- RT	137	6	0.137093	0.411957	0.206829	0
Phatr3_J13230	chr_11	387788	388783	-	996	pti:PHATR_13230	hypothetical protein						B5Y3P8									Phatr13230-11Phatr2	100	Predicted protein Fragment	CAM_CRCL_32816422	Phaeodactylum tricornutum	2850	_GAP_||PF03457	_GAP_||Helicase associated domain						0	other localisation	0.0651	0.0241	0	0.0915			NO3- RT	77		0.0194635	0.29851	-0.0210315	0
Phatr3_J45325	chr_6	849375	850700	+	1326	pti:PHATRDRAFT_45325	hypothetical protein						B7FXA6									Phatr45325-6Phatr2	100	Predicted protein Fragment	CAM_CRCL_14361072	Phaeodactylum tricornutum	2850	_GAP_||PF00916||_GAP_	_GAP_||Sulfate transporter family||_GAP_			SulP		2	7	other localisation	0.1669	0.1183	0	0.1817			NO3- RT	77	6	0.146673	0.22429	-0.081862	1
Phatr3_EG01110	chr_9;chr_9	728438;728461	728441;728636	+;+	180	pti:PHATRDRAFT_48350	hypothetical protein						B7G6U3									contig_11260_1_3913-NitzIllumina	50		CAM_CRCL_4007627		-25000	PF00211	Adenylate and Guanylate cyclase catalytic domain						0	no signal peptide or anchor	0.0675	0.0244	0	0			NO3- RT	137		2	2	1.7672	0
Phatr3_J39425	chr_19	493277	495181	+	1905	pti:PHATRDRAFT_39425	hypothetical protein						B7G8L8									Phatr39425-19Phatr2	98	Predicted protein		Phaeodactylum tricornutum	2850								1	signal peptide	0.5197	0.221	0.0363	0			NO3- RT	137		2	2	0.38835	0
Phatr3_draftJ1668	bd_31x35	110713	112101	-	1389	pti:PHATRDRAFT_bd1668	hypothetical protein						B7S431									Phatrdraft1668-bd_31x35Phatr2_bd	100	Predicted protein	CAM_CRCL_33131482	Phaeodactylum tricornutum	2850	_GAP_||PF02668	_GAP_||Taurine catabolism dioxygenase TauD, TfdA family						1	chloroplast	0.8056	0.0781	0.828	0			NO3- RT	139		1.35371	1.13535	1.48485	1
Phatr3_J37218	chr_12	414457	417528	-	3072	pti:PHATRDRAFT_37218	hypothetical protein						B7G2G5									Phatr37218-12Phatr2	91	Predicted protein	CAM_CRCL_26851495	Phaeodactylum tricornutum	2850	_GAP_||PF07727||_GAP_	_GAP_||Reverse transcriptase (RNA-dependent DNA polymerase)||_GAP_						0	other localisation	0.065	0.0238	0	0.1083			NO3- RT	139		0.709677	1.35484	1.25	0
Phatr3_J39392	chr_19;chr_19	381452;383991	383914;385502	+;+	3975	pti:PHATRDRAFT_39392	hypothetical protein						B7G8I8									Phatr39392-19Phatr2	94	Predicted protein	CAM_CRCL_5063300	Phaeodactylum tricornutum	2850	_GAP_||PF00211||_GAP_||PF01006||_GAP_	_GAP_||Adenylate and Guanylate cyclase catalytic domain||_GAP_||Hepatitis C virus non-structural protein NS4a||_GAP_						0	other localisation	0.055	0.0224	0	0.1022			NO3- RT	77		0.882353	1.30909	0.983607	1
Phatr3_J41766	chr_2	1251071	1252108	+	1038	pti:PHATRDRAFT_41766	hypothetical protein						B7FT72	KOG2903	Predicted glutathione S-transferase	Posttranslational modification, protein turnover, chaperones	CELLULAR PROCESSES AND SIGNALING					Phatr41766-2Phatr2	100	Predicted protein	CAM_CRCL_33007699	Phaeodactylum tricornutum	2850	_GAP_||PF13409||_GAP_||PF13410||_GAP_	_GAP_||PF13409||_GAP_||PF13410||_GAP_						0	other localisation	0.067	0.0247	0	0.0941			NO3- RT	139	93	0.840923	1.27915	0.825095	0
Phatr3_J47748	chr_14	718542	719144	+	603	pti:PHATRDRAFT_47748	hypothetical protein						B7G4R8									Phatr47748-14Phatr2	100	Predicted protein		Phaeodactylum tricornutum	2850								0	signal peptide	0.8141	0.0813	0.2566	0			NO3- RT	137		0.774323	1.23744	0.717653	0
Phatr3_J32453	chr_1	2507457	2511050	+	3594	pti:PHATRDRAFT_32453	hypothetical protein						B7FR76									Phatr32453-1Phatr2	97	Predicted protein	CAM_CRCL_4020168	Phaeodactylum tricornutum	2850								0	other localisation	0.1013	0.0303	0	0.1225			NO3- RT	137		0.111111	0.341463	2	1
Phatr3_J33677	chr_4	92041	93825	-	1785	pti:PHATRDRAFT_33677	hypothetical protein						B7FTJ7									Phatr33677-4Phatr2	100	Predicted protein	CAM_CRCL_26932573	Phaeodactylum tricornutum	2850								1	signal anchor	0.1532	0.5386	0	0			NO3- RT	77		-0.255639	0.832685	1.69543	1
Phatr3_EG02576	chr_24;chr_24;chr_24	154177;154453;155254	154370;155139;155737	-;-;-	1365	pti:PHATRDRAFT_55097	hypothetical protein						B7GBS5									Phatr55097-24Phatr2	64	Predicted protein	CAM_CRCL_27010431	Phaeodactylum tricornutum	2850	_GAP_||PF13405||_GAP_	_GAP_||PF13405||_GAP_						1	signal peptide	0.749	0.0577	0.0443	0			NO3- RT	139		0.0424242	1.05625	1.07421	0
Phatr3_J40694	chr_25	164166	164693	-	528	pti:PHATRDRAFT_40694	hypothetical protein						B7GC59									Phatr40694-25Phatr2	74	Predicted protein		Phaeodactylum tricornutum	2850								0	other localisation	0.0582	0.0229	0	0.0826			NO3- RT	137		0.677686	0.39196	1.01266	1
Phatr3_J44756	chr_5;chr_5;chr_5;chr_5;chr_5	147813;148047;149061;149274;149997	147959;148960;149190;149782;150222	-;-;-;-;-	1926	pti:PHATRDRAFT_44756	hypothetical protein						B7FVI8	KOG0061	Transporter, ABC superfamily (Breast cancer resistance protein)	Secondary metabolites biosynthesis, transport and catabolism	METABOLISM					Phatr44756-5Phatr2	97	Predicted protein	CAM_CRCL_7018307	Phaeodactylum tricornutum	2850	_GAP_||PF00005||_GAP_||PF01061||_GAP_	_GAP_||ABC transporter||_GAP_||ABC-2 type transporter||_GAP_			ABC		3	7	other localisation	0.0621	0.024	0	0.114			NO3- RT	139	33	0.605188	0.820507	0.51357	0
Phatr3_J43478	chr_2	567159	568106	-	948	pti:PHATRDRAFT_43478	hypothetical protein						B7FSD1									Phatr43478-2Phatr2	95	Predicted protein		Phaeodactylum tricornutum	2850	_GAP_||PF00595||_GAP_	_GAP_||PDZ domain (Also known as DHR or GLGF)||_GAP_						0	other localisation	0.0709	0.0255	0	0.1014			NO3- RT	137		-0.571827	1.57531	0.914758	0
Phatr3_J42882	chr_1	1409138	1409575	-	438	pti:PHATRDRAFT_42882	hypothetical protein						B7FPW8									Phatr42882-1Phatr2	91	Predicted protein	CAM_CRCL_28334432	Phaeodactylum tricornutum	2850								1	signal peptide	0.8235	0.0792	0.0517	0			NO3- RT	137	74	0.0164614	1.15304	0.732532	0
Phatr3_EG01694	chr_3	77747	78556	-	810																														0	other localisation	0.0571	0.0224	0	0.0931			NO3- RT	77		-0.528926	1.16164	0.851143	0
Phatr3_J49844	chr_25	74084	74851	-	768	pti:PHATRDRAFT_49844	hypothetical protein						B7GC19	KOG1203	Predicted dehydrogenase	Carbohydrate transport and metabolism	METABOLISM					Phatr49844-25Phatr2	100	Predicted protein	CAM_CRCL_46309	Phaeodactylum tricornutum	2850	PF13460||_GAP_	PF13460||_GAP_						0	other localisation	0.0811	0.0331	0	0.1722			NO3- RT	137		-0.317073	0.613139	1.14035	0
Phatr3_J33153	chr_3;chr_3	196183;197137	197058;197613	+;+	1353	pti:PHATR_33153	hypothetical protein						B5Y4H8									Phatr33153-3Phatr2	98	Predicted protein	CAM_CRCL_27039414	Phaeodactylum tricornutum	2850								0	signal peptide	0.7434	0.0546	0.0458	0			NO3- RT	137		-1.17949	0.590909	2	1
Phatr3_EG00645	chr_14;chr_14	52261;54677	54645;55105	-;-	2814	pti:PHATRDRAFT_48888	hypothetical protein						B7G8R0									contig_7363_88_2796-NitzIllumina	36		CAM_CRCL_4005342		-25000								1	other localisation	0.1727	0.0413	0	0.193			NO3- RT	137	48	0.300706	0.614621	0.422025	1
Phatr3_J7778	chr_18;chr_18;chr_18	41566;41751;42672	41671;42592;43127	+;+;+	1404	pti:PHATRDRAFT_36322	hypothetical protein						B7G108	KOG0192	Tyrosine kinase specific for activated (GTP-bound) p21cdc42Hs	Signal transduction mechanisms	CELLULAR PROCESSES AND SIGNALING					Phatr36322-10Phatr2	42	Predicted protein	CAM_CRCL_32961650	Phaeodactylum tricornutum	2850	_GAP_||PF00069||_GAP_	_GAP_||Protein kinase domain||_GAP_						0	other localisation	0.0612	0.0237	0	0.108			NO3- RT	137		-0.463014	0.831497	0.812424	0
Phatr3_draftJ1600	bd_18x34	2996	3403	+	408	pti:PHATRDRAFT_bd1600	hypothetical protein						B7S3S2									Phatrdraft1600-bd_18x34Phatr2_bd	100	Predicted protein		Phaeodactylum tricornutum	2850								0	chloroplast	0.79	0.0528	0.6989	0			NO3- RT	67		0.96679	0.14262	-0.00309119	1
Phatr3_EG00958	chr_8	168663	169388	+	726																	contig_11818_502_1377-NitzIllumina	30				-25000								0	other localisation	0.0815	0.0272	0	0.1583			NO3- RT	137		-2	1.33728	1.74336	0
Phatr3_EG01957	chr_18	438318	439787	+	1470	pti:PHATRDRAFT_15224	hypothetical protein						B7G7X9	KOG0714	Molecular chaperone (DnaJ superfamily)	Posttranslational modification, protein turnover, chaperones	CELLULAR PROCESSES AND SIGNALING					contig_25457_1_950-NitzIllumina	49		CAM_CRCL_17197		-25000	_GAP_||PF00226||_GAP_||PF00085||_GAP_	_GAP_||DnaJ domain||_GAP_||Thioredoxin||_GAP_						0	signal peptide	0.603	0.0818	0.0221	0			NO3- RT	77	13	0.120611	0.71614	0.174876	0
Phatr3_EG01440	bd_32x35	158979	159404	+	426																														0	signal peptide	0.6562	0.0573	0.0432	0			NO3- RT	137		-0.719023	0.897381	0.833218	0
Phatr3_J42683	chr_1	779867	782464	-	2598	pti:PHATRDRAFT_42683	PLC-delta; phospholipase C isoform delta; K05857 phospholipase C, delta [EC:3.1.4.11]	pti01100||pti00562||pti04070	K05857	phosphatidylinositol phospholipase C, delta [EC:3.1.4.11]	Inositol phosphate metabolism || Calcium signaling pathway || Phosphatidylinositol signaling system	3.1.4.11	B7FP63	KOG0169	Phosphoinositide-specific phospholipase C	Signal transduction mechanisms	CELLULAR PROCESSES AND SIGNALING					Phatr42683-1Phatr2	94	Phospholipase C isoform delta	CAM_CRCL_26928846	Phaeodactylum tricornutum	2850	_GAP_||PF09279||PF00388||_GAP_||PF00387||PF00168||_GAP_	_GAP_||Phosphoinositide-specific phospholipase C, efhand-like||Phosphatidylinositol-specific phospholipase C, X domain||_GAP_||Phosphatidylinositol-specific phospholipase C, Y domain||C2 domain||_GAP_						0	other localisation	0.0651	0.024	0	0.2378			NO3- RT	139	98	0.0894544	0.590985	0.302788	0
Phatr3_J4234	chr_3;chr_3	17013;17947	17854;18187	-;-	1083	pti:PHATR_4234	hypothetical protein		K15272	solute carrier family 35 (UDP-sugar transporter), member A1/2/3			B5Y5W4	KOG2234	Predicted UDP-galactose transporter	Carbohydrate transport and metabolism	METABOLISM					contig_5893_139_1266-ChaeIllumina	51			Chaetoceros sp. RS-19	49237	_GAP_||PF04142	_GAP_||Nucleotide-sugar transporter			DMT		3	9	other localisation	0.3143	0.1595	0	0.2319			NO3- RT	137	15	0.169791	0.494731	0.282042	0
Phatr3_J50097	chr_27;chr_27	28563;29527	29452;29722	-;-	1086	pti:PHATRDRAFT_50097	hypothetical protein						B7GCX8	KOG1368	Threonine aldolase	Amino acid transport and metabolism	METABOLISM					Phatr50097-27Phatr2	96	Predicted protein	CAM_CRCL_32849943	Phaeodactylum tricornutum	2850	PF01212||_GAP_	Beta-eliminating lyase||_GAP_						0	other localisation	0.0648	0.0239	0	0.1196			NO3- RT	67		0.265051	0.404745	0.26895	0
Phatr3_J49420	chr_22;chr_22	208253;208504	208425;210196	+;+	1866	pti:PHATRDRAFT_49420	hypothetical protein						B7GAJ0	KOG2662	Magnesium transporters: CorA family	Inorganic ion transport and metabolism	METABOLISM					Phatr49420-22Phatr2	92	Predicted protein	CAM_CRCL_4003740	Phaeodactylum tricornutum	2850								2	other localisation	0.1999	0.045	0	0.2934			NO3- RT	77		0.0778271	0.502239	0.351614	0
Phatr3_J37885	chr_14	321220	322206	+	987	pti:PHATRDRAFT_37885	hypothetical protein						B7G4B4	KOG2352	Predicted spermine/spermidine synthase	Amino acid transport and metabolism	METABOLISM					Phatr37885-14Phatr2	97	Predicted protein	CAM_CRCL_4060581	Phaeodactylum tricornutum	2850	_GAP_||PF12847||_GAP_	_GAP_||PF12847||_GAP_						0	other localisation	0.0739	0.0256	0	0.0919			NO3- RT	137	70	0.105829	0.377766	0.428055	0
Phatr3_J43217	chr_1;chr_1;chr_1;chr_1	2346602;2346778;2347351;2349468	2346623;2347277;2348844;2349491	-;-;-;-	2040	pti:PHATRDRAFT_43217	hypothetical protein						B7FR09									Phatr43217-1Phatr2	93	Predicted protein		Phaeodactylum tricornutum	2850								7	other localisation	0.0527	0.0217	0	0.1022			NO3- RT	139		0.469701	0.243027	0.184884	0
Phatr3_EG02142	chr_3;chr_3	51040;51375	51343;51382	+;+	312	pti:PHATR_43803	hypothetical protein						B5Y4C9									Phatr43803-3Phatr2	88	Predicted protein	CAM_CRCL_6390393	Phaeodactylum tricornutum	2850								0	other localisation	0.0701	0.0252	0	0.1018			NO3- RT	137		-0.578089	0.462821	0.926507	1
Phatr3_J35698	chr_8	557407	557751	+	345	pti:PHATRDRAFT_35698	hypothetical protein						B7FZ08									Phatr35698-8Phatr2	100	Predicted protein	CAM_CRCL_15751	Phaeodactylum tricornutum	2850	PF01423	LSM domain						0	other localisation	0.0749	0.0261	0	0.1216			NO3- RT	137	50	0.130132	0.384494	0.294563	0
Phatr3_EG01550	chr_4	620605	622176	+	1572																														0	other localisation	0.0571	0.0223	0	0.0898			NO3- RT	137	69	0.140299	0.380661	0.266451	0
Phatr3_J43656	chr_2	1115941	1117344	+	1404	pti:PHATRDRAFT_43656	hypothetical protein						B7FT08	KOG2919	Guanine nucleotide-binding protein	General function prediction only	POORLY CHARACTERIZED					Phatr43656-2Phatr2	100	Predicted protein	CAM_CRCL_31554043	Phaeodactylum tricornutum	2850								0	other localisation	0.0935	0.0297	0	0.1027			NO3- RT	77		0.155229	0.523387	0.056696	0
Phatr3_J41231	chr_28	263319	264152	-	834	pti:PHATRDRAFT_41231	hypothetical protein						B7GDN4									Phatr41231-28Phatr2	96	Predicted protein	CAM_CRCL_4633078	Phaeodactylum tricornutum	2850	_GAP_||PF14956	_GAP_||PF14956						0	mitochondrion	0.1621	0.0373	0	0.7543			NO3- RT	137	18	-0.279018	0.295353	0.686798	0
Phatr3_J45171	chr_6;chr_6;chr_6	397136;398001;398972	397925;398912;400272	+;+;+	3003	pti:PHATRDRAFT_45171	hypothetical protein						B7FWP7									Phatr45171-6Phatr2	91	Predicted protein		Phaeodactylum tricornutum	2850								0	other localisation	0.0662	0.024	0	0.098			NO3- RT	137		-0.0646273	0.356653	0.363949	0
Phatr3_J45003	chr_5	958984	960231	+	1248	pti:PHATRDRAFT_45003	hypothetical protein						B7FV87									Phatr45003-5Phatr2	92	Predicted protein		Phaeodactylum tricornutum	2850								0	mitochondrion	0.0815	0.0276	0	0.5918			NO3- RT	137	96	0.113356	0.329058	0.206421	0
Phatr3_J19191	chr_4	1169238	1170410	-	1173	pti:PHATRDRAFT_19191	hypothetical protein						B7FUT9	KOG3062	RNA polymerase II elongator associated protein	General function prediction only	POORLY CHARACTERIZED					Phatr19191-4Phatr2	100	Predicted protein	CAM_CRCL_14398835	Phaeodactylum tricornutum	2850	PF08433	Chromatin associated protein KTI12						0	other localisation	0.1339	0.0343	0	0.3024			NO3- RT	139	90	0.502954	0.219978	-0.0906344	0
Phatr3_J44373	chr_4	370303	371613	+	1311	pti:PHATRDRAFT_44373	hypothetical protein; K07055		K15429	tRNA (guanine37-N1)-methyltransferase [EC:2.1.1.228]		2.1.1.31	B7FTW3	KOG2078	tRNA modification enzyme	RNA processing and modification	INFORMATION STORAGE AND PROCESSING					Phatr44373-4Phatr2	100	Predicted protein	CAM_CRCL_14204665	Phaeodactylum tricornutum	2850	_GAP_||PF02475||_GAP_	_GAP_||Met-10+ like-protein||_GAP_						0	other localisation	0.0528	0.0218	0	0.1241			NO3- RT	77	17	-0.0682281	0.383123	0.299818	0
Phatr3_J26649	chr_5;chr_5	919003;919712	919580;920672	-;-	1539	pti:PHATRDRAFT_26649	hypothetical protein; K03341 O-phospho-L-seryl-tRNASec:L-selenocysteinyl-tRNA synthase [EC:2.9.1.2]	pti00450||pti00970	K03341	O-phospho-L-seryl-tRNASec:L-selenocysteinyl-tRNA synthase [EC:2.9.1.2]	Selenocompound metabolism || Aminoacyl-tRNA biosynthesis	2.9.1.2	B7FV74	KOG3843	Predicted serine hydroxymethyltransferase SLA/LP (autoimmune hepatitis marker in humans)	Translation, ribosomal structure and biogenesis	INFORMATION STORAGE AND PROCESSING					Phatr26649-5Phatr2	97	Predicted protein	CAM_CRCL_32349658	Phaeodactylum tricornutum	2850	_GAP_||PF05889	_GAP_||Soluble liver antigen/liver pancreas antigen (SLA/LP autoantigen)	TIGR03531	O-phosphoseryl-tRNA(Sec) selenium transferase				0	other localisation	0.087	0.0286	0	0.1426			NO3- RT	77	40	-0.0329949	0.420118	0.205843	0
Phatr3_J37858	chr_14	240926	242140	-	1215																	Phatr37858-14Phatr2	92	Predicted protein	CAM_CRCL_14233225	Phaeodactylum tricornutum	2850	_GAP_||PF01040	_GAP_||UbiA prenyltransferase family						6	signal peptide	0.7134	0.0574	0.0952	0			NO3- RT	137		0.052255	0.378498	0.154348	0
Phatr3_J38097	chr_15;chr_15	66200;67435	67273;67650	-;-	1290	pti:PHATRDRAFT_38097	hypothetical protein						B7G4X8									Phatr38097-15Phatr2	76	Predicted protein	CAM_CRCL_4007675	Phaeodactylum tricornutum	2850	_GAP_||PF00505||_GAP_	_GAP_||HMG (high mobility group) box||_GAP_						0	other localisation	0.053	0.0218	0	0.0908			NO3- RT	137		-2	0.553846	2	0
Phatr3_J45952	chr_8	761567	761875	-	309	pti:PHATRDRAFT_45952	hypothetical protein						B7FZ97									Phatr45952-8Phatr2	84	Predicted protein		Phaeodactylum tricornutum	2850								2	signal peptide	0.8181	0.074	0.3179	0			NO3- RT	139		0.168864	0.100962	0.269811	0
Phatr3_J37659	chr_13;chr_13	631117;631302	631220;631536	-;-	339	pti:PHATRDRAFT_37659	hypothetical protein						B7G3E1									Phatr37659-13Phatr2	100	Predicted protein		Phaeodactylum tricornutum	2850								0	other localisation	0.0519	0.0216	0	0.1062			NO3- RT	77		-0.452055	1.00556	-0.0201281	0
Phatr3_J54486	chr_8;chr_8;chr_8;chr_8	487616;488163;489235;489500	488044;488956;489304;492214	+;+;+;+	4008	pti:PHATRDRAFT_54486	FRE1; ferric reductase 1						B7FYY1	KOG0039	Ferric reductase, NADH/NADPH oxidase and related proteins	Inorganic ion transport and metabolism	METABOLISM					Phatr54486-8Phatr2	98	Ferric reductase 1	CAM_CRCL_26917008	Phaeodactylum tricornutum	2850	_GAP_||PF13639||_GAP_||PF01794||_GAP_||PF08022||PF08030||_GAP_	_GAP_||PF13639||_GAP_||Ferric reductase like transmembrane component||_GAP_||FAD-binding domain||Ferric reductase NAD binding domain||_GAP_						10	other localisation	0.1357	0.4032	0	0.2131			NO3- RT	77	60	-0.108303	0.466363	0.121869	0
Phatr3_J45926	chr_8;chr_8	688373;688818	688722;689679	+;+	1212	pti:PHATRDRAFT_45926	hypothetical protein						B7FZ65	KOG0627	Heat shock transcription factor	Transcription	INFORMATION STORAGE AND PROCESSING					Phatr45926-8Phatr2	85	Predicted protein	CAM_CRCL_68911	Phaeodactylum tricornutum	2850	_GAP_||PF00447||_GAP_	_GAP_||HSF-type DNA-binding||_GAP_						0	other localisation	0.2509	0.0498	0	0.111			NO3- RT	139		0.317327	0.172477	-0.0160962	0
Phatr3_J49254	chr_21	382875	384635	+	1761	pti:PHATRDRAFT_49254	hypothetical protein						B7GA02									Phatr49254-21Phatr2	81	Predicted protein		Phaeodactylum tricornutum	2850								0	other localisation	0.0575	0.0233	0	0.1167			NO3- RT	77	49	-0.141657	0.417504	0.164681	0
Phatr3_EG00391	chr_19;chr_19	27981;29532	29451;30976	-;-	2916	ota:Ot13g02460	tRNA-splicing endonuclease positive effector (SEN1) (ISS)						Q00WT7	KOG1801	tRNA-splicing endonuclease positive effector (SEN1)	RNA processing and modification	INFORMATION STORAGE AND PROCESSING					contig_5566_120_2813-ChaeIllumina	36		CAM_CRCL_56510	Chaetoceros sp. RS-19	49237	_GAP_||PF13086||PF13087||_GAP_	_GAP_||PF13086||PF13087||_GAP_						0	other localisation	0.062	0.0239	0	0.0983			NO3- RT	137		-0.30964	0.257164	0.46747	1
Phatr3_J32851	chr_2	941409	942743	+	1335	pti:PHATRDRAFT_32851	hypothetical protein						B7FST7	KOG2246	Galactosyltransferases	Carbohydrate transport and metabolism	METABOLISM					Phatr32851-2Phatr2	84	Predicted protein	CAM_CRCL_37130	Phaeodactylum tricornutum	2850								1	signal anchor	0.0943	0.6084	0	0			NO3- RT	137		-0.150862	0.221668	0.343169	0
Phatr3_draftJ1453	bd_32x35;bd_32x35;bd_32x35	241368;243038;243714	242815;243704;245390	+;+;+	3792	pti:PHATRDRAFT_34423	hypothetical protein						B7FW02	KOG0017	FOG: Transposon-encoded proteins with TYA, reverse transcriptase, integrase domains in various combinations	General function prediction only	POORLY CHARACTERIZED					Phatr34423-5Phatr2	90	Predicted protein	CAM_CRCL_10307	Phaeodactylum tricornutum	2850	_GAP_||PF00098||_GAP_||PF13976||_GAP_	_GAP_||Zinc knuckle||_GAP_||PF13976||_GAP_						0	other localisation	0.0653	0.024	0	0.1037			NO3- RT	137		-0.295082	0.0821918	0.62069	1
Phatr3_J46408	chr_10	241750	242793	+	1044	pti:PHATRDRAFT_46408	hypothetical protein; K06173 tRNA pseudouridine synthase A [EC:5.4.99.12]		K06173	tRNA pseudouridine38-40 synthase [EC:5.4.99.12]		5.4.99.12	B7G141	KOG4393	Predicted pseudouridylate synthase	RNA processing and modification	INFORMATION STORAGE AND PROCESSING					Phatr46408-10Phatr2	100	Pseudouridylate synthase (EC 5.4.99.-)	CAM_CRCL_32787305	Phaeodactylum tricornutum	2850	_GAP_||PF01416	_GAP_||tRNA pseudouridine synthase						1	signal peptide	0.5344	0.2343	0.0365	0			NO3- RT	137		-0.0593535	0.355132	0.0933032	0
Phatr3_J42609	chr_1	572973	574124	-	1152	pti:PHATRDRAFT_42609	hypothetical protein						B7FNX3	KOG0752	Mitochondrial solute carrier protein	Energy production and conversion	METABOLISM					Phatr42609-1Phatr2	91	Predicted protein	CAM_CRCL_26824193	Phaeodactylum tricornutum	2850	_GAP_||PF00153	_GAP_||Mitochondrial carrier protein			MC		2	2	other localisation	0.0487	0.0224	0	0.1236			NO3- RT	138	84	0.153585	0.183299	0.0460711	0
Phatr3_J46524	chr_10	599860	600303	+	444	pti:PHATRDRAFT_46524	hypothetical protein						B7G1I4									Phatr46524-10Phatr2	91	Predicted protein		Phaeodactylum tricornutum	2850								0	other localisation	0.083	0.0276	0	0.1574			NO3- RT	77	25	0.0350959	0.239882	0.04959	0
Phatr3_J48178	chr_16;chr_16	426395;427526	427418;427824	+;+	1323	pti:PHATRDRAFT_48178	hypothetical protein						B7G688									Phatr48178-16Phatr2	79	Predicted protein	CAM_CRCL_28986	Phaeodactylum tricornutum	2850	_GAP_||PF00520||PF07885||_GAP_	_GAP_||Ion transport protein||Ion channel||_GAP_			VIC		2	7	signal anchor	0.3209	0.3992	0	0			NO3- RT	137		-0.368766	0.326555	0.365609	0
Phatr3_J45288	chr_6	742402	745137	-	2736	pti:PHATRDRAFT_45288	hypothetical protein						B7FX55									Phatr45288-6Phatr2	90	Predicted protein	CAM_CRCL_26918887	Phaeodactylum tricornutum	2850								0	other localisation	0.1442	0.0399	0	0.1358			NO3- RT	137	25	-0.298859	0.340915	0.258545	1
Phatr3_J43960	chr_3	550466	552391	+	1926	pti:PHATR_43960	hypothetical protein; K03141 transcription initiation factor TFIIH subunit 1	pti03420||pti03022	K03141	transcription initiation factor TFIIH subunit 1	Basal transcription factors || Nucleotide excision repair || Viral carcinogenesis		B5Y4W9	KOG2074	RNA polymerase II transcription initiation/nucleotide excision repair factor TFIIH, subunit TFB1	Transcription	INFORMATION STORAGE AND PROCESSING					Phatr43960-3Phatr2	94	Predicted protein	CAM_CRCL_6045679	Phaeodactylum tricornutum	2850	PF08567||_GAP_||PF03909||_GAP_	TFIIH p62 subunit, N-terminal domain||_GAP_||BSD domain ||_GAP_						0	other localisation	0.0695	0.0256	0	0.0906			NO3- RT	139	28	-0.104098	0.228039	0.154833	0
Phatr3_J50160	chr_27	225619	227991	-	2373	pti:PHATRDRAFT_50160	hypothetical protein						B7GD55									Phatr50160-27Phatr2	85	Predicted protein	CAM_CRCL_4011519	Phaeodactylum tricornutum	2850	_GAP_||PF12796||_GAP_	_GAP_||PF12796||_GAP_						0	other localisation	0.0531	0.0218	0	0.0989			NO3- RT	137		-0.301962	0.340791	0.215671	0
Phatr3_J48752	chr_19	153101	154450	-	1350	pti:PHATRDRAFT_48752	hypothetical protein						B7G891									Phatr48752-19Phatr2	98	Predicted protein	CAM_CRCL_4008702	Phaeodactylum tricornutum	2850								0	other localisation	0.0554	0.0228	0	0.2308			NO3- RT	77	40	-0.109239	0.314157	0.0300644	1
Phatr3_J39088	chr_18;chr_18;chr_18;chr_18	304403;305456;305886;306257	305387;305806;306170;306693	+;+;+;+	2058	pti:PHATRDRAFT_39088	hypothetical protein						B7G7S9	KOG0619	FOG: Leucine rich repeat	General function prediction only	POORLY CHARACTERIZED					Phatr39088-18Phatr2	81	Predicted protein	CAM_CRCL_14288899	Phaeodactylum tricornutum	2850	_GAP_||PF00560||_GAP_	_GAP_||Leucine Rich Repeat||_GAP_						0	signal peptide	0.7755	0.056	0.2824	0			NO3- RT	137		-1.06667	0.2723	1.01558	1
Phatr3_J43655	chr_2	1114084	1115559	-	1476	pti:PHATRDRAFT_43655	hypothetical protein						B7FT07	KOG0322	G-protein beta subunit-like protein GNB1L, contains WD repeats	General function prediction only	POORLY CHARACTERIZED					Phatr43655-2Phatr2	88	Predicted protein	CAM_CRCL_4017039	Phaeodactylum tricornutum	2850	_GAP_||PF00400	_GAP_||WD domain, G-beta repeat						0	other localisation	0.0791	0.0274	0	0.1082			NO3- RT	67	91	-0.130498	0.202286	0.144823	1
Phatr3_EG01622	chr_3	1041888	1043120	+	1233																	contig_8922_1_1464-NitzIllumina	43		CAM_CRCL_6253129		-25000	_GAP_||PF10153||_GAP_	_GAP_||Uncharacterised conserved protein (DUF2361)||_GAP_						0	other localisation	0.0551	0.0223	0	0.2559			NO3- RT	77	59	-0.0384065	0.136869	0.0605897	0
Phatr3_J8982	chr_1;chr_1;chr_1;chr_1	2450325;2450945;2451334;2451828	2450850;2451256;2451685;2452257	-;-;-;-	1620									KOG0235	Phosphoglycerate mutase	Carbohydrate transport and metabolism	METABOLISM					estExt_Genewise1Plus.C_340116-Psemu1_scaffold_34	80		CAM_CRCL_433	Pseudo-nitzschia multiseries	37319	_GAP_||PF00300||_GAP_	_GAP_||Phosphoglycerate mutase family||_GAP_	_GAP_||TIGR01258||_GAP_	_GAP_||phosphoglycerate mutase 1 family||_GAP_				0	mitochondrion	0.1552	0.0385	0	0.7107			NO3- RT	77	48	-0.313171	0.168125	0.296177	0
Phatr3_EG02645	chr_5;chr_5;chr_5;chr_5	245983;246385;248305;248634	246289;248130;248561;249125	+;+;+;+	2802	pti:PHATRDRAFT_44788	hypothetical protein						B7FVM8	KOG2639	Sodium sulfate symporter and related arsenite permeases	Inorganic ion transport and metabolism	METABOLISM					Phatr44788-5Phatr2	89	Predicted protein	CAM_CRCL_27041819	Phaeodactylum tricornutum	2850	_GAP_||PF03600||_GAP_	_GAP_||Citrate transporter||_GAP_			DASS		2	11	other localisation	0.0615	0.0231	0	0.0871			NO3- RT	137		-1.22551	1.03726	0.338571	0
Phatr3_J47008	chr_12	163781	164386	-	606	pti:PHATRDRAFT_47008	hypothetical protein						B7G251									Phatr47008-12Phatr2	95	Predicted protein		Phaeodactylum tricornutum	2850								0	other localisation	0.0534	0.0219	0	0.0921			NO3- RT	139		0.0540403	-0.0424254	-0.119628	0
Phatr3_draftJ224	bd_32x35	166140	167054	-	915	pti:PHATRDRAFT_bd224	hypothetical protein; K12849 pre-mRNA-splicing factor 38A	pti03040	K12849	pre-mRNA-splicing factor 38A	Spliceosome		B7S4A9	KOG2889	Predicted PRP38-like splicing factor	Function unknown	POORLY CHARACTERIZED					Phatrdraft224-bd_32x35Phatr2_bd	100	Predicted protein Fragment	CAM_CRCL_31614975	Phaeodactylum tricornutum	2850	PF03371||_GAP_	PRP38 family||_GAP_						0	other localisation	0.059	0.0242	0	0.1234			NO3- RT	136	24	-0.276221	-0.0172276	0.184748	0
Phatr3_J43118	chr_1;chr_1	2082112;2083574	2083476;2084461	-;-	2253	pti:PHATRDRAFT_43118	hypothetical protein						B7FQP4	KOG4388	Hormone-sensitive lipase HSL	Lipid transport and metabolism	METABOLISM					Phatr43118-1Phatr2	90	Predicted protein	CAM_CRCL_14591569	Phaeodactylum tricornutum	2850	_GAP_||PF07859||_GAP_	_GAP_||alpha/beta hydrolase fold||_GAP_						0	other localisation	0.0574	0.0229	0	0.1601			NO3- RT	139	60	-0.303568	0.150195	0.0392283	0
Phatr3_EG01806	chr_1;chr_1	330356;330793	330772;331446	+;+	1071																														0	other localisation	0.0558	0.0221	0	0.1012			NO3- RT	137		-1.22449	-0.0653595	1.08333	0
Phatr3_draftJ174	bd_32x35	235077	236972	-	1896	pti:PHATRDRAFT_bd174	hypothetical protein						B7S4D0	KOG3798	Predicted Zn-dependent hydrolase (beta-lactamase superfamily)	General function prediction only	POORLY CHARACTERIZED					Phatrdraft174-bd_32x35Phatr2_bd	90	Predicted protein Fragment	CAM_CRCL_32505475	Phaeodactylum tricornutum	2850	_GAP_||PF12706||_GAP_	_GAP_||PF12706||_GAP_						0	mitochondrion	0.2191	0.0448	0	0.5311			NO3- RT	137		-1.14278	0.0519853	0.160148	0
Phatr3_draftJ1121	bd_1x2	27117	28226	+	1110	pti:PHATRDRAFT_bd1121	hypothetical protein						B7S3J7									Phatrdraft1121-bd_1x2Phatr2_bd	100	Predicted protein	CAM_CRCL_26826572	Phaeodactylum tricornutum	2850								0	other localisation	0.0888	0.0286	0	0.1045				3		#DIV/0!	#DIV/0!	#DIV/0!	0
Phatr3_draftJ1128	bd_5x5;bd_5x5;bd_5x5	5493;5744;5869	5656;5759;6591	+;+;+	903	pti:PHATRDRAFT_41493 || pti:PHATRDRAFT_bd1128	hypothetical protein || hypothetical protein						B7GED3									Phatr41493-30Phatr2||Phatrdraft1128-bd_5x5Phatr2_bd	86	Predicted protein		Phaeodactylum tricornutum	2850								5	other localisation	0.1683	0.1966	0	0.2444				87		#DIV/0!	2	0.65	0
Phatr3_draftJ1152	bd_9x21	4161	5003	-	843	pti:PHATRDRAFT_bd1152	Fru5; frustulin 5						B7S3M3	KOG4297	C-type lectin	Signal transduction mechanisms	CELLULAR PROCESSES AND SIGNALING					Phatrdraft1152-bd_9x21Phatr2_bd	96	Frustulin 5	CAM_CRCL_6490041	Phaeodactylum tricornutum	2850								0	signal peptide	0.6601	0.0604	0.2443	0				152		#DIV/0!	#DIV/0!	#DIV/0!	0
Phatr3_draftJ1155	bd_9x21	12986	13840	-	855	pti:PHATRDRAFT_bd1155	hypothetical protein						B7S3M5									Phatrdraft1155-bd_9x21Phatr2_bd	79	Predicted protein		Phaeodactylum tricornutum	2850								4	other localisation	0.0649	0.0242	0	0.2278				3		#DIV/0!	#DIV/0!	-2	0
Phatr3_draftJ1197	bd_14x6;bd_14x6;bd_14x6;bd_14x6	3498;3557;3853;4045	3528;3822;4002;4374	+;+;+;+	777	pti:PHATRDRAFT_bd1197	hypothetical protein						B7S3R0									Phatrdraft1197-bd_14x6Phatr2_bd	89	Predicted protein		Phaeodactylum tricornutum	2850								0	other localisation	0.0726	0.0253	0	0.1459				3		#DIV/0!	#DIV/0!	#DIV/0!	0
Phatr3_draftJ1202	bd_17x31;bd_17x31;bd_17x31	3084;6857;7436	6586;7291;8117	-;-;-	4620	pti:PHATRDRAFT_31400	hypothetical protein						B7FR84	KOG0017	FOG: Transposon-encoded proteins with TYA, reverse transcriptase, integrase domains in various combinations	General function prediction only	POORLY CHARACTERIZED					Phatr31400-1Phatr2	87	Predicted protein	CAM_CRCL_26821303	Phaeodactylum tricornutum	2850	_GAP_||PF07727||_GAP_	_GAP_||Reverse transcriptase (RNA-dependent DNA polymerase)||_GAP_						0	other localisation	0.0593	0.0229	0	0.0907				197		#DIV/0!	#DIV/0!	#DIV/0!	0
Phatr3_draftJ1210	bd_17x31;bd_17x31;bd_17x31	25216;26042;26747	25897;26476;30249	+;+;+	4620	pti:PHATRDRAFT_31400	hypothetical protein						B7FR84	KOG0017	FOG: Transposon-encoded proteins with TYA, reverse transcriptase, integrase domains in various combinations	General function prediction only	POORLY CHARACTERIZED					Phatr31400-1Phatr2	87	Predicted protein	CAM_CRCL_26821303	Phaeodactylum tricornutum	2850	_GAP_||PF07727||_GAP_	_GAP_||Reverse transcriptase (RNA-dependent DNA polymerase)||_GAP_						0	other localisation	0.0593	0.0229	0	0.0907				197		2	#DIV/0!	#DIV/0!	0
Phatr3_draftJ1211	bd_17x31;bd_17x31;bd_17x31;bd_17x31;bd_17x31	31559;31803;33024;33275;33959	31638;32135;33159;33921;34061	-;-;-;-;-	1299	pti:PHATRDRAFT_bd1211	hypothetical protein						B7S3S0									Phatrdraft1211-bd_17x31Phatr2_bd	94	Predicted protein	CAM_CRCL_26892186	Phaeodactylum tricornutum	2850								0	signal peptide	0.5328	0.0627	0.0263	0				3		#DIV/0!	#DIV/0!	#DIV/0!	0
Phatr3_draftJ1212	bd_17x31;bd_17x31;bd_17x31	34549;35377;35457	35336;35428;36800	-;-;-	2184	pti:PHATRDRAFT_bd1212	hypothetical protein						B7S3S1									Phatrdraft1212-bd_17x31Phatr2_bd	97	Predicted protein	CAM_CRCL_26892186	Phaeodactylum tricornutum	2850	_GAP_||PF13843||_GAP_	_GAP_||PF13843||_GAP_						0	other localisation	0.0685	0.025	0	0.1029				3		#DIV/0!	2	-1.30435	0
Phatr3_draftJ1239	bd_20x24	8798	11731	+	2934	pti:PHATRDRAFT_bd1239	hypothetical protein						B7S3U2	KOG0192	Tyrosine kinase specific for activated (GTP-bound) p21cdc42Hs	Signal transduction mechanisms	CELLULAR PROCESSES AND SIGNALING					Phatrdraft1239-bd_20x24Phatr2_bd	94	Predicted protein	CAM_CRCL_32593903	Phaeodactylum tricornutum	2850	_GAP_||PF00069||_GAP_||PF03382	_GAP_||Protein kinase domain||_GAP_||Mycoplasma protein of unknown function, DUF285	_GAP_||TIGR02167||_GAP_	_GAP_||bacterial surface protein 26-residue repeat||_GAP_				1	other localisation	0.2207	0.0442	0	0.1874				3		#DIV/0!	#DIV/0!	#DIV/0!	0
Phatr3_draftJ1280	bd_27x34;bd_27x34	8591;9222	8834;9292	-;-	315	pti:PHATRDRAFT_bd1280	hypothetical protein						B7S3X7									Phatrdraft1280-bd_27x34Phatr2_bd	94	Predicted protein		Phaeodactylum tricornutum	2850								0	other localisation	0.2511	0.0456	0	0.2903				3		#DIV/0!	#DIV/0!	#DIV/0!	0
Phatr3_draftJ1281	bd_27x34	9456	9794	+	339	pti:PHATRDRAFT_bd1281	hypothetical protein						B7S3X8									Phatrdraft1281-bd_27x34Phatr2_bd	100	Predicted protein		Phaeodactylum tricornutum	2850								0	other localisation	0.0571	0.0223	0	0.0915				41		2	#DIV/0!	#DIV/0!	0
Phatr3_draftJ1291	bd_28x34;bd_28x34;bd_28x34	21186;21358;21636	21344;21618;22274	-;-;-	1059	pti:PHATRDRAFT_bd1291	hypothetical protein						B7S3Y8									Phatrdraft1291-bd_28x34Phatr2_bd	93	Predicted protein		Phaeodactylum tricornutum	2850								0	other localisation	0.0626	0.0232	0	0.1031				3		#DIV/0!	2	2	0
Phatr3_draftJ1292	bd_29x34	2114	2758	+	645	pti:PHATRDRAFT_bd1292	hypothetical protein						B7S3Y9	KOG0017	FOG: Transposon-encoded proteins with TYA, reverse transcriptase, integrase domains in various combinations	General function prediction only	POORLY CHARACTERIZED					Phatrdraft1292-bd_29x34Phatr2_bd	100	Predicted protein	CAM_CRCL_26834780	Phaeodactylum tricornutum	2850								0	other localisation	0.1812	0.0427	0	0.1707				3		#DIV/0!	#DIV/0!	-2	0
Phatr3_draftJ1293	bd_29x34;bd_29x34	3766;3954	3854;6531	+;+	2667	pti:PHATRDRAFT_37408	hypothetical protein						B7G3Q5									Phatr37408-13Phatr2	92	Predicted protein	CAM_CRCL_26826572	Phaeodactylum tricornutum	2850								0	other localisation	0.1109	0.0322	0	0.1229				3		#DIV/0!	#DIV/0!	#DIV/0!	0
Phatr3_draftJ1294	bd_29x34;bd_29x34	6957;7849	7832;7872	+;+	900	pti:PHATRDRAFT_38979	hypothetical protein						B7G7H1									Phatr38979-18Phatr2	99	Predicted protein	CAM_CRCL_10307	Phaeodactylum tricornutum	2850								0	other localisation	0.0816	0.0273	0	0.1114				3		#DIV/0!	#DIV/0!	#DIV/0!	0
Phatr3_draftJ1298	bd_31x35;bd_31x35;bd_31x35	1281;2610;3178	2492;2934;7286	+;+;+	5646	pti:PHATRDRAFT_bd1298	hypothetical protein						B7S3Z5	KOG0017	FOG: Transposon-encoded proteins with TYA, reverse transcriptase, integrase domains in various combinations	General function prediction only	POORLY CHARACTERIZED					Phatrdraft1298-bd_31x35Phatr2_bd	85	Predicted protein	CAM_CRCL_26821303	Phaeodactylum tricornutum	2850	_GAP_||PF07727||_GAP_	_GAP_||Reverse transcriptase (RNA-dependent DNA polymerase)||_GAP_						0	other localisation	0.071	0.0258	0	0.123				3		#DIV/0!	#DIV/0!	#DIV/0!	0
Phatr3_draftJ1302	bd_31x35;bd_31x35;bd_31x35;bd_31x35;bd_31x35	16172;17138;17794;20533;20986	16900;17440;20394;20829;21714	+;+;+;+;+	4659	pti:PHATRDRAFT_39483	hypothetical protein						B7G8S5	KOG0017	FOG: Transposon-encoded proteins with TYA, reverse transcriptase, integrase domains in various combinations	General function prediction only	POORLY CHARACTERIZED					e_gw1.142.4.1-Fracy_scaffold_142	39			Fragilariopsis cylindrus	186039								0	other localisation	0.1937	0.0402	0	0.1515				3		#DIV/0!	#DIV/0!	#DIV/0!	0
Phatr3_draftJ1354	bd_31x35;bd_31x35	142981;146054	145973;146822	-;-	3762	pti:PHATRDRAFT_bd1302	hypothetical protein						B7S3Z8	KOG0017	FOG: Transposon-encoded proteins with TYA, reverse transcriptase, integrase domains in various combinations	General function prediction only	POORLY CHARACTERIZED					Phatrdraft1302-bd_31x35Phatr2_bd	81	Predicted protein	CAM_CRCL_27038105	Phaeodactylum tricornutum	2850	_GAP_||PF07727||_GAP_	_GAP_||Reverse transcriptase (RNA-dependent DNA polymerase)||_GAP_						0	other localisation	0.0944	0.0296	0	0.1262				3		#DIV/0!	2	2	0
Phatr3_draftJ1398	bd_32x35;bd_32x35	97465;98679	98655;98918	-;-	1431	pti:PHATRDRAFT_bd1398	hypothetical protein						B7S484									Phatrdraft1398-bd_32x35Phatr2_bd	82	Predicted protein	CAM_CRCL_26873054	Phaeodactylum tricornutum	2850								0	signal peptide	0.5127	0.2075	0.06	0				3		#DIV/0!	#DIV/0!	#DIV/0!	0
Phatr3_draftJ1478	bd_32x35;bd_32x35	290847;291663	291604;292563	+;+	1659	pti:PHATRDRAFT_bd1478	hypothetical protein						B7S4F0									Phatrdraft1478-bd_32x35Phatr2_bd	91	Predicted protein	CAM_CRCL_26826572	Phaeodactylum tricornutum	2850								0	other localisation	0.105	0.0307	0	0.1085				3		#DIV/0!	#DIV/0!	#DIV/0!	0
Phatr3_draftJ1480	bd_33x35	5190	6251	-	1062	pti:PHATRDRAFT_bd1480	hypothetical protein						B7S4F2									Phatrdraft1480-bd_33x35Phatr2_bd	93	Predicted protein		Phaeodactylum tricornutum	2850								0	other localisation	0.0669	0.0245	0	0.2033				3		2	#DIV/0!	#DIV/0!	1
Phatr3_draftJ1481	bd_33x35	10466	12091	-	1626	pti:PHATRDRAFT_bd1481	hypothetical protein						B7S4F3									Phatrdraft1481-bd_33x35Phatr2_bd	96	Predicted protein		Phaeodactylum tricornutum	2850								2	signal peptide	0.5494	0.2098	0.1404	0				3		#DIV/0!	#DIV/0!	#DIV/0!	0
Phatr3_draftJ1483	bd_33x35;bd_33x35	17232;20189	20061;22974	+;+	5616	pti:PHATRDRAFT_bd1483	hypothetical protein						B7S4F5	KOG0017	FOG: Transposon-encoded proteins with TYA, reverse transcriptase, integrase domains in various combinations	General function prediction only	POORLY CHARACTERIZED					Phatrdraft1483-bd_33x35Phatr2_bd	94	Predicted protein	CAM_CRCL_26826572	Phaeodactylum tricornutum	2850	_GAP_||PF07727||_GAP_	_GAP_||Reverse transcriptase (RNA-dependent DNA polymerase)||_GAP_						0	other localisation	0.4348	0.0587	0	0.1324				3		2	#DIV/0!	-2	0
Phatr3_draftJ1484	bd_33x35	23930	26023	-	2094	pti:PHATRDRAFT_bd1484	hypothetical protein						B7S4F6									Phatrdraft1484-bd_33x35Phatr2_bd	93	Predicted protein	CAM_CRCL_27440855	Phaeodactylum tricornutum	2850								0	other localisation	0.0968	0.0295	0	0.1129				3		#DIV/0!	#DIV/0!	#DIV/0!	0
Phatr3_draftJ1488	bd_33x35;bd_33x35	34775;37732	37604;40517	+;+	5616	pti:PHATRDRAFT_bd1483	hypothetical protein						B7S4F5	KOG0017	FOG: Transposon-encoded proteins with TYA, reverse transcriptase, integrase domains in various combinations	General function prediction only	POORLY CHARACTERIZED					Phatrdraft1483-bd_33x35Phatr2_bd	93	Predicted protein	CAM_CRCL_26826572	Phaeodactylum tricornutum	2850	_GAP_||PF07727||_GAP_	_GAP_||Reverse transcriptase (RNA-dependent DNA polymerase)||_GAP_						0	other localisation	0.4388	0.0588	0	0.1334				3		2	#DIV/0!	#DIV/0!	0
Phatr3_draftJ1491	bd_34x35	21463	21768	+	306	pti:PHATRDRAFT_bd1491	hypothetical protein						B7S4G3									Phatrdraft1491-bd_34x35Phatr2_bd	100	Predicted protein	CAM_CRCL_26834780	Phaeodactylum tricornutum	2850								0	other localisation	0.0657	0.0239	0	0.0846				3		#DIV/0!	#DIV/0!	#DIV/0!	0
Phatr3_draftJ1502	bd_38x36;bd_38x36;bd_38x36;bd_38x36;bd_38x36	3659;3916;4340;4901;5750	3873;4215;4855;5491;5936	-;-;-;-;-	1809	pti:PHATRDRAFT_bd1502	hypothetical protein						B7S4H4									Phatrdraft1502-bd_38x36Phatr2_bd	100	Predicted protein	CAM_CRCL_26826572	Phaeodactylum tricornutum	2850								0	other localisation	0.1005	0.0299	0	0.1332				3		#DIV/0!	#DIV/0!	#DIV/0!	0
Phatr3_draftJ1513	bd_39x36;bd_39x36	8828;9056	9003;9779	-;-	900	pti:PHATRDRAFT_bd1513	hypothetical protein						B7S4I3									Phatrdraft1513-bd_39x36Phatr2_bd	100	Predicted protein	CAM_CRCL_26826572	Phaeodactylum tricornutum	2850								0	other localisation	0.0682	0.0246	0	0.1057				3		#DIV/0!	#DIV/0!	#DIV/0!	0
Phatr3_draftJ1517	bd_41x36;bd_41x36;bd_41x36;bd_41x36	3691;3945;4083;4362	3917;4058;4357;4423	-;-;-;-	678	pti:PHATRDRAFT_bd1517	hypothetical protein						B7S4I7	KOG0975	Branched chain aminotransferase BCAT1, pyridoxal phosphate enzymes type IV superfamily	Amino acid transport and metabolism	METABOLISM					Phatrdraft1517-bd_41x36Phatr2_bd	100	Predicted protein	CAM_CRCL_14601253	Phaeodactylum tricornutum	2850								0	other localisation	0.0897	0.0285	0	0.1052				3		2	#DIV/0!	#DIV/0!	0
Phatr3_draftJ1549	bd_3x5;bd_3x5;bd_3x5	1438;1618;1857	1531;1763;2582	+;+;+	966	pti:PHATRDRAFT_bd1549	hypothetical protein						B7S3K0	KOG0028	Ca2+-binding protein (centrin/caltractin), EF-Hand superfamily protein	Cytoskeleton	CELLULAR PROCESSES AND SIGNALING					Phatrdraft1549-bd_3x5Phatr2_bd	94	Predicted protein	CAM_CRCL_32378026	Phaeodactylum tricornutum	2850	PF13499||PF13405||_GAP_	PF13499||PF13405||_GAP_						0	other localisation	0.0733	0.0254	0	0.1685				3		#DIV/0!	#DIV/0!	#DIV/0!	0
Phatr3_draftJ402	bd_18x34	10880	11812	+	933	pti:PHATRDRAFT_bd402 || pti:PHATRDRAFT_bd439	hypothetical protein || hypothetical protein						B7S3S4									Phatrdraft402-bd_18x34Phatr2_bd||Phatrdraft439-bd_25x34Phatr2_bd	96	Predicted protein Fragment	CAM_CRCL_22812305	Phaeodactylum tricornutum	2850								0	other localisation	0.1252	0.0347	0	0.1335				3		#DIV/0!	#DIV/0!	#DIV/0!	0
Phatr3_draftJ439	bd_25x34	10882	11814	+	933	pti:PHATRDRAFT_bd402 || pti:PHATRDRAFT_bd439	hypothetical protein || hypothetical protein						B7S3S4									Phatrdraft402-bd_18x34Phatr2_bd||Phatrdraft439-bd_25x34Phatr2_bd	96	Predicted protein Fragment	CAM_CRCL_22812305	Phaeodactylum tricornutum	2850								0	other localisation	0.1252	0.0347	0	0.1335				3		#DIV/0!	#DIV/0!	#DIV/0!	0
Phatr3_EG00034	chr_32;chr_32	28190;28428	28418;28441	-;-	243																														0	other localisation	0.0559	0.0226	0	0.1112				3		#DIV/0!	#DIV/0!	#DIV/0!	0
Phatr3_EG00036	chr_31;chr_31	170818;171548	171367;171765	+;+	768	pti:PHATR_33421	hypothetical protein						B5Y586									Phatr33421-3Phatr2	50	Predicted protein		Phaeodactylum tricornutum	2850	_GAP_||PF10551	_GAP_||MULE transposase domain						0	other localisation	0.0903	0.0292	0	0.1046				3		#DIV/0!	#DIV/0!	#DIV/0!	0
Phatr3_EG00037	chr_31;chr_31;chr_31	222031;222838;223023	222105;223017;223154	+;+;+	387	pti:PHATRDRAFT_49830	hypothetical protein						B7GBZ9									Phatr49830-25Phatr2	74	Predicted protein	CAM_CRCL_26826572	Phaeodactylum tricornutum	2850								0	other localisation	0.0767	0.0272	0	0.1448				3		#DIV/0!	#DIV/0!	#DIV/0!	0
Phatr3_EG00043	chr_31	33778	34035	+	258	pti:PHATRDRAFT_49922	hypothetical protein						B7GCB5									Phatr49922-25Phatr2	53	Predicted protein		Phaeodactylum tricornutum	2850								0	other localisation	0.1138	0.0322	0	0.1072				3		#DIV/0!	#DIV/0!	#DIV/0!	0
Phatr3_EG00044	chr_31;chr_31	200840;201143	201083;201348	+;+	450																														0	signal peptide	0.4744	0.0616	0.0169	0				3		#DIV/0!	#DIV/0!	#DIV/0!	0
Phatr3_EG00046	chr_31;chr_31	201383;201558	201482;201802	+;+	345	pti:PHATRDRAFT_49750	hypothetical protein						B7GBS1									Phatr49750-24Phatr2	53	Predicted protein	CAM_CRCL_27015997	Phaeodactylum tricornutum	2850								0	other localisation	0.0602	0.0228	0	0.3256				3		#DIV/0!	#DIV/0!	#DIV/0!	0
Phatr3_EG00048	chr_31;chr_31	202335;202464	202380;202624	+;+	207																														0	other localisation	0.0719	0.0251	0	0.2827				105		2	#DIV/0!	-2	1
Phatr3_EG00049	chr_31;chr_31	30227;31289	31251;31445	-;-	1182	pti:PHATRDRAFT_41388	hypothetical protein						B7GE35									e_gw1.142.4.1-Fracy_scaffold_142	31			Fragilariopsis cylindrus	186039								0	other localisation	0.1295	0.0335	0	0.2217				3		#DIV/0!	#DIV/0!	#DIV/0!	0
Phatr3_EG00051	chr_31	31736	32215	-	480																														1	signal peptide	0.6437	0.1428	0.2042	0				3		#DIV/0!	#DIV/0!	#DIV/0!	0
Phatr3_EG00055	chr_31;chr_31	28253;28977	28876;29495	-;-	1143									KOG0017	FOG: Transposon-encoded proteins with TYA, reverse transcriptase, integrase domains in various combinations	General function prediction only	POORLY CHARACTERIZED					e_gw1.316.9.1-Psemu1_scaffold_316	50		CAM_CRCL_4020168	Pseudo-nitzschia multiseries	37319	PF07727||_GAP_	Reverse transcriptase (RNA-dependent DNA polymerase)||_GAP_						0	other localisation	0.1236	0.0327	0	0.2145				3		#DIV/0!	#DIV/0!	#DIV/0!	0
Phatr3_EG00057	chr_31;chr_31	207664;207909	207711;208379	-;-	519	pti:PHATRDRAFT_41386	hypothetical protein						B7GE33									Phatr41386-30Phatr2	43	Predicted protein		Phaeodactylum tricornutum	2850								0	other localisation	0.0923	0.0288	0	0.1601				3		#DIV/0!	#DIV/0!	#DIV/0!	0
Phatr3_EG00058	chr_31;chr_31	29822;30127	30060;30187	-;-	300	pti:PHATRDRAFT_bd1302	hypothetical protein						B7S3Z8									Phatrdraft1302-bd_31x35Phatr2_bd	47	Predicted protein	CAM_CRCL_27038105	Phaeodactylum tricornutum	2850								0	other localisation	0.1602	0.0397	0	0.112				3		#DIV/0!	#DIV/0!	#DIV/0!	0
Phatr3_EG00060	chr_31	32277	32804	-	528																														0	other localisation	0.0932	0.0295	0	0.1098				3		#DIV/0!	#DIV/0!	#DIV/0!	0
Phatr3_EG00062	chr_30	237167	237472	+	306	pti:PHATRDRAFT_bd1491	hypothetical protein						B7S4G3									Phatrdraft1491-bd_34x35Phatr2_bd	95	Predicted protein	CAM_CRCL_26834780	Phaeodactylum tricornutum	2850								0	other localisation	0.0692	0.0246	0	0.0837				3		2	#DIV/0!	-2	1
Phatr3_EG00066	chr_30;chr_30	172692;172903	172851;173324	+;+	582																														0	other localisation	0.0777	0.0269	0	0.1229				3		#DIV/0!	#DIV/0!	#DIV/0!	0
Phatr3_EG00068	chr_30;chr_30;chr_30	38471;41206;42563	41142;42499;43231	+;+;+	4635	pti:PHATRDRAFT_31400	hypothetical protein						B7FR84	KOG0017	FOG: Transposon-encoded proteins with TYA, reverse transcriptase, integrase domains in various combinations	General function prediction only	POORLY CHARACTERIZED					e_gw1.142.4.1-Fracy_scaffold_142	43			Fragilariopsis cylindrus	186039	_GAP_||PF07727||_GAP_	_GAP_||Reverse transcriptase (RNA-dependent DNA polymerase)||_GAP_						0	other localisation	0.0989	0.0305	0	0.1084				3		#DIV/0!	#DIV/0!	#DIV/0!	0
Phatr3_EG00070	chr_30;chr_30	43244;43509	43433;43906	+;+	588									KOG0017	FOG: Transposon-encoded proteins with TYA, reverse transcriptase, integrase domains in various combinations	General function prediction only	POORLY CHARACTERIZED					e_gw1.316.9.1-Psemu1_scaffold_316	57		CAM_CRCL_4020168	Pseudo-nitzschia multiseries	37319								0	other localisation	0.0877	0.0282	0	0.1071				3		2	#DIV/0!	#DIV/0!	1
Phatr3_EG00072	chr_30;chr_30	28787;31804	31782;32878	-;-	4071	pti:PHATRDRAFT_49379	hypothetical protein						B7GAE5									e_gw1.142.4.1-Fracy_scaffold_142	38			Fragilariopsis cylindrus	186039								0	other localisation	0.0989	0.0305	0	0.1083				3		#DIV/0!	#DIV/0!	#DIV/0!	0
Phatr3_EG00074	chr_30	11798	12043	-	246	pti:PHATRDRAFT_40254	hypothetical protein						B7GAX3									Phatr40254-22Phatr2	93	Predicted protein	CAM_CRCL_26892186	Phaeodactylum tricornutum	2850	PF13843	PF13843						0	other localisation	0.0746	0.0259	0	0.088				3		#DIV/0!	#DIV/0!	#DIV/0!	0
Phatr3_EG00080	chr_30;chr_30	27443;28140	27995;28717	-;-	1131									KOG0017	FOG: Transposon-encoded proteins with TYA, reverse transcriptase, integrase domains in various combinations	General function prediction only	POORLY CHARACTERIZED					e_gw1.316.9.1-Psemu1_scaffold_316	56		CAM_CRCL_4020168	Pseudo-nitzschia multiseries	37319	PF07727||_GAP_	Reverse transcriptase (RNA-dependent DNA polymerase)||_GAP_						0	other localisation	0.1644	0.0393	0	0.2653				3		2	#DIV/0!	#DIV/0!	1
Phatr3_EG00100	chr_29	330045	330287	+	243	pti:PHATRDRAFT_bd1265	hypothetical protein						B7S3W5									Phatrdraft1265-bd_26x34Phatr2_bd	93	Predicted protein	CAM_CRCL_32989003	Phaeodactylum tricornutum	2850								0	signal peptide	0.6419	0.0587	0.2413	0				41		2	#DIV/0!	#DIV/0!	1
Phatr3_EG00104	chr_29;chr_29	49876;49926	49892;50109	+;+	201																														0	other localisation	0.1298	0.0358	0	0.2965				3		#DIV/0!	#DIV/0!	#DIV/0!	0
Phatr3_EG00105	chr_29;chr_29	330657;330694	330680;331008	+;+	339	pti:PHATRDRAFT_bd1265	hypothetical protein						B7S3W5									Phatrdraft1265-bd_26x34Phatr2_bd	96	Predicted protein	CAM_CRCL_32989003	Phaeodactylum tricornutum	2850								0	other localisation	0.1302	0.0331	0	0.1077				3		#DIV/0!	#DIV/0!	-2	0
Phatr3_EG00106	chr_29;chr_29	48295;48998	48399;49255	+;+	363																														0	signal peptide	0.5451	0.1325	0.0341	0				3		#DIV/0!	#DIV/0!	#DIV/0!	0
Phatr3_EG00108	chr_29;chr_29	339966;342590	342512;342610	+;+	2568	pti:PHATRDRAFT_31400	hypothetical protein						B7FR84									e_gw1.142.4.1-Fracy_scaffold_142	35			Fragilariopsis cylindrus	186039								0	other localisation	0.0972	0.0302	0	0.109				3		#DIV/0!	#DIV/0!	#DIV/0!	0
Phatr3_EG00109	chr_29;chr_29;chr_29	49323;49374;49536	49344;49509;49779	+;+;+	402																														0	other localisation	0.1835	0.043	0	0.1195				3		#DIV/0!	#DIV/0!	#DIV/0!	0
Phatr3_EG00110	chr_29;chr_29	171090;171416	171406;172502	-;-	1404	pti:PHATRDRAFT_bd1354	hypothetical protein						B7S445									Phatrdraft1354-bd_31x35Phatr2_bd	30	Predicted protein	CAM_CRCL_27038105	Phaeodactylum tricornutum	2850								0	other localisation	0.0985	0.0304	0	0.1079				3		#DIV/0!	#DIV/0!	#DIV/0!	0
Phatr3_EG00118	chr_29;chr_29	127027;127584	127341;127649	-;-	381																														0	other localisation	0.0946	0.0304	0	0.1193				3		#DIV/0!	#DIV/0!	#DIV/0!	0
Phatr3_EG00121	chr_29	147361	147993	-	633																														0	other localisation	0.0549	0.0233	0	0.1973				3		#DIV/0!	#DIV/0!	#DIV/0!	0
Phatr3_EG00124	chr_29	166444	167106	-	663									KOG0017	FOG: Transposon-encoded proteins with TYA, reverse transcriptase, integrase domains in various combinations	General function prediction only	POORLY CHARACTERIZED					e_gw1.316.9.1-Psemu1_scaffold_316	56		CAM_CRCL_4020168	Pseudo-nitzschia multiseries	37319								0	other localisation	0.103	0.0304	0	0.1405				3		-2	-2	#DIV/0!	0
Phatr3_EG00126	chr_29;chr_29	206354;206515	206466;206668	-;-	267																														0	other localisation	0.0586	0.023	0	0.1174				3		#DIV/0!	#DIV/0!	#DIV/0!	0
Phatr3_EG00131	chr_27;chr_27	397061;397109	397091;397395	+;+	318	pti:PHATRDRAFT_bd1762	hypothetical protein						B7S4G4									Phatrdraft1762-bd_34x35Phatr2_bd	87	Predicted protein	CAM_CRCL_26826572	Phaeodactylum tricornutum	2850								0	other localisation	0.06	0.0228	0	0.0895				3		#DIV/0!	#DIV/0!	#DIV/0!	0
Phatr3_EG00132	chr_27;chr_27;chr_27;chr_27	17949;19621;20973;21367	19290;20513;21296;23412	+;+;+;+	4605	pti:PHATRDRAFT_bd1354	hypothetical protein						B7S445	KOG0017	FOG: Transposon-encoded proteins with TYA, reverse transcriptase, integrase domains in various combinations	General function prediction only	POORLY CHARACTERIZED					e_gw1.316.9.1-Psemu1_scaffold_316	53		CAM_CRCL_4020168	Pseudo-nitzschia multiseries	37319	_GAP_||PF07727||_GAP_	_GAP_||Reverse transcriptase (RNA-dependent DNA polymerase)||_GAP_						0	other localisation	0.0861	0.0283	0	0.1041				3		#DIV/0!	#DIV/0!	#DIV/0!	0
Phatr3_EG00133	chr_27;chr_27;chr_27	396186;396461;396557	396331;396509;396961	+;+;+	600	pti:PHATRDRAFT_49830	hypothetical protein						B7GBZ9									Phatr49830-25Phatr2	76	Predicted protein	CAM_CRCL_26826572	Phaeodactylum tricornutum	2850								0	other localisation	0.0899	0.0283	0	0.1027				3		#DIV/0!	#DIV/0!	#DIV/0!	0
Phatr3_EG00137	chr_27;chr_27	185743;185841	185828;186219	+;+	465																														0	other localisation	0.083	0.0274	0	0.1156				3		#DIV/0!	#DIV/0!	#DIV/0!	0
Phatr3_EG00146	chr_27;chr_27	192339;192839	192800;192922	-;-	546																														0	other localisation	0.0567	0.0225	0	0.0903				3		#DIV/0!	#DIV/0!	#DIV/0!	0
Phatr3_EG00156	chr_28	222854	223498	-	645																	contig_753_1_1754-NitzIllumina	50				-25000								0	other localisation	0.1282	0.0362	0	0.1437				3		#DIV/0!	#DIV/0!	#DIV/0!	0
Phatr3_EG00160	chr_28;chr_28	97391;97889	97819;98008	-;-	549	cps:CPS_4460	hypothetical protein						Q47VR4									CPS_4460-NC_003910	48	hypothetical protein	CAM_CRCL_26270149	Colwellia psychrerythraea 34H	167879								0	other localisation	0.0792	0.0274	0	0.244				3		#DIV/0!	#DIV/0!	#DIV/0!	0
Phatr3_EG00165	chr_28;chr_28;chr_28;chr_28;chr_28	220962;221395;221764;222008;222428	221245;221645;221978;222392;222492	-;-;-;-;-	1200	ppp:PHYPADRAFT_166139	hypothetical protein; K11796 Trpc4-associated protein		K11796	Trpc4-associated protein			A9SQ88									Physo132131-scaffold_19Physo1_1	37		CAM_CRCL_4846284	Phytophthora sojae	67593	_GAP_||PF12463	_GAP_||Protein of unknown function (DUF3689)						1	other localisation	0.1348	0.2234	0	0.4466				3		#DIV/0!	#DIV/0!	#DIV/0!	0
Phatr3_EG00167	chr_26	87825	88331	+	507	pti:PHATRDRAFT_bd1354	hypothetical protein						B7S445									Phatrdraft1354-bd_31x35Phatr2_bd	32	Predicted protein	CAM_CRCL_27038105	Phaeodactylum tricornutum	2850								0	other localisation	0.0791	0.0272	0	0.09				3		#DIV/0!	#DIV/0!	#DIV/0!	0
Phatr3_EG00170	chr_26;chr_26	87252;87318	87272;87731	+;+	435																														0	other localisation	0.0689	0.0247	0	0.0853				3		#DIV/0!	#DIV/0!	#DIV/0!	0
Phatr3_EG00173	chr_26	317	838	+	522	pti:PHATRDRAFT_31876	hypothetical protein						B7FPK8									e_gw1.142.4.1-Fracy_scaffold_142	46			Fragilariopsis cylindrus	186039								0	other localisation	0.0572	0.0222	0	0.096				3		#DIV/0!	#DIV/0!	#DIV/0!	0
Phatr3_EG00180	chr_26;chr_26	90321;92117	91945;92714	+;+	2223									KOG0017	FOG: Transposon-encoded proteins with TYA, reverse transcriptase, integrase domains in various combinations	General function prediction only	POORLY CHARACTERIZED					e_gw1.142.4.1-Fracy_scaffold_142	46			Fragilariopsis cylindrus	186039	_GAP_||PF07727||_GAP_	_GAP_||Reverse transcriptase (RNA-dependent DNA polymerase)||_GAP_						0	other localisation	0.0547	0.0218	0	0.0962				3		#DIV/0!	#DIV/0!	#DIV/0!	0
Phatr3_EG00187	chr_26;chr_26	24356;24610	24515;24734	-;-	285																														0	other localisation	0.0741	0.0269	0	0.0928				3		#DIV/0!	#DIV/0!	#DIV/0!	0
Phatr3_EG00190	chr_26;chr_26	121566;121838	121826;121933	-;-	357																														0	mitochondrion	0.3006	0.0522	0	0.7046				3		#DIV/0!	#DIV/0!	#DIV/0!	0
Phatr3_EG00196	chr_26;chr_26	79877;81171	80924;81490	-;-	1368																														0	other localisation	0.0844	0.028	0	0.1734				3		#DIV/0!	#DIV/0!	#DIV/0!	0
Phatr3_EG00197	chr_26;chr_26	124872;125318	125279;125386	-;-	477																														0	other localisation	0.0724	0.0262	0	0.1146				3		#DIV/0!	#DIV/0!	#DIV/0!	0
Phatr3_EG00205	chr_25;chr_25	254;1345	1340;3299	+;+	3042	pti:PHATRDRAFT_39483	hypothetical protein						B7G8S5	KOG0017	FOG: Transposon-encoded proteins with TYA, reverse transcriptase, integrase domains in various combinations	General function prediction only	POORLY CHARACTERIZED					Phatr39483-19Phatr2	86	Predicted protein	CAM_CRCL_26821303	Phaeodactylum tricornutum	2850	_GAP_||PF07727||_GAP_	_GAP_||Reverse transcriptase (RNA-dependent DNA polymerase)||_GAP_						0	other localisation	0.0654	0.0239	0	0.0953				3		#DIV/0!	2	2	0
Phatr3_EG00207	chr_25	8394	9380	+	987									KOG0017	FOG: Transposon-encoded proteins with TYA, reverse transcriptase, integrase domains in various combinations	General function prediction only	POORLY CHARACTERIZED					Phyra85763-scaffold_305Phyra1_1	30		CAM_CRCL_26821241	Phytophthora ramorum	164328	PF07727||_GAP_	Reverse transcriptase (RNA-dependent DNA polymerase)||_GAP_						0	other localisation	0.2978	0.0598	0	0.1797				111		2	#DIV/0!	#DIV/0!	1
Phatr3_EG00209	chr_25;chr_25	145194;145802	145727;146164	+;+	897																														0	other localisation	0.0885	0.0291	0	0.1383				3		#DIV/0!	#DIV/0!	#DIV/0!	0
Phatr3_EG00211	chr_25	111079	114405	+	3327																							_GAP_||PF04886||_GAP_	_GAP_||PT repeat||_GAP_						0	signal peptide	0.641	0.0624	0.1102	0				173		#DIV/0!	2	-1.2	0
Phatr3_EG00216	chr_25;chr_25	106491;106896	106841;107300	+;+	756																														0	other localisation	0.1173	0.0336	0	0.2487				3		#DIV/0!	#DIV/0!	#DIV/0!	0
Phatr3_EG00217	chr_25	361872	362123	-	252																														0	other localisation	0.239	0.0482	0	0.2329				3		#DIV/0!	#DIV/0!	#DIV/0!	0
Phatr3_EG00221	chr_25;chr_25	134943;135548	135524;135556	-;-	591																														0	other localisation	0.0866	0.0282	0	0.1145				3		#DIV/0!	#DIV/0!	#DIV/0!	0
Phatr3_EG00222	chr_25;chr_25	138073;138236	138220;138477	-;-	390																														0	other localisation	0.1116	0.0328	0	0.1049				3		#DIV/0!	#DIV/0!	#DIV/0!	0
Phatr3_EG00233	chr_24;chr_24;chr_24;chr_24;chr_24	498765;498931;499279;500852;502283	498902;498980;500838;501914;502348	+;+;+;+;+	2877	pti:PHATRDRAFT_bd1164	hypothetical protein						B7S3N3									Phatrdraft1164-bd_10x23Phatr2_bd	86	Predicted protein	CAM_CRCL_26826572	Phaeodactylum tricornutum	2850								0	other localisation	0.0685	0.0245	0	0.1051				3		#DIV/0!	#DIV/0!	-2	0
Phatr3_EG00235	chr_24;chr_24;chr_24	104745;104917;105102	104773;105076;105209	+;+;+	297	pti:PHATRDRAFT_31535	hypothetical protein						B7FRL3									Phatr31535-1Phatr2	74	Predicted protein	CAM_CRCL_26868267	Phaeodactylum tricornutum	2850								0	other localisation	0.0962	0.0295	0	0.3509				3		2	#DIV/0!	#DIV/0!	1
Phatr3_EG00236	chr_24	439206	439637	+	432									KOG0017	FOG: Transposon-encoded proteins with TYA, reverse transcriptase, integrase domains in various combinations	General function prediction only	POORLY CHARACTERIZED					e_gw1.316.9.1-Psemu1_scaffold_316	55		CAM_CRCL_4020168	Pseudo-nitzschia multiseries	37319								0	other localisation	0.1099	0.0321	0	0.105				3		#DIV/0!	#DIV/0!	#DIV/0!	0
Phatr3_EG00239	chr_24	297887	301906	+	4020	pti:PHATRDRAFT_35237	hypothetical protein						B7FXY2	KOG0017	FOG: Transposon-encoded proteins with TYA, reverse transcriptase, integrase domains in various combinations	General function prediction only	POORLY CHARACTERIZED					gm1.8058_g-Psemu1_scaffold_55	36			Pseudo-nitzschia multiseries	37319	_GAP_||PF07727||_GAP_	_GAP_||Reverse transcriptase (RNA-dependent DNA polymerase)||_GAP_						0	other localisation	0.0661	0.0244	0	0.1039				3		2	#DIV/0!	-2	0
Phatr3_EG00243	chr_24;chr_24	452651;453328	452816;453374	-;-	213	pti:PHATRDRAFT_34625	hypothetical protein						B7FVD0									Phatr34625-5Phatr2	79	Predicted protein	CAM_CRCL_26826572	Phaeodactylum tricornutum	2850								0	other localisation	0.0657	0.0243	0	0.1421				3		#DIV/0!	#DIV/0!	#DIV/0!	0
Phatr3_EG00245	chr_24	296024	296380	-	357																														0	other localisation	0.2093	0.0436	0	0.1162				3		#DIV/0!	#DIV/0!	#DIV/0!	0
Phatr3_EG00247	chr_24;chr_24;chr_24	103349;103518;103598	103503;103580;103628	-;-;-	249	pti:PHATRDRAFT_32455	hypothetical protein						B7FR78									Phatr32455-1Phatr2	70	Predicted protein	CAM_CRCL_4020168	Phaeodactylum tricornutum	2850								0	other localisation	0.0776	0.0264	0	0.0885				3		#DIV/0!	#DIV/0!	#DIV/0!	0
Phatr3_EG00249	chr_24;chr_24;chr_24	378970;379237;379426	379115;379380;379486	-;-;-	351	pti:PHATRDRAFT_40254	hypothetical protein						B7GAX3									Phatr40254-22Phatr2	46	Predicted protein	CAM_CRCL_26892186	Phaeodactylum tricornutum	2850								0	other localisation	0.0904	0.0284	0	0.1121				153		2	#DIV/0!	-2	0
Phatr3_EG00258	chr_24;chr_24	379727;379906	379822;379998	-;-	189	pti:PHATRDRAFT_33729	hypothetical protein						B7FTP7									Phatr33729-4Phatr2	58	Predicted protein	CAM_CRCL_26892186	Phaeodactylum tricornutum	2850								0	other localisation	0.0853	0.0275	0	0.471				3		#DIV/0!	#DIV/0!	#DIV/0!	0
Phatr3_EG00263	chr_22;chr_22	60056;60232	60145;60342	+;+	201																														0	other localisation	0.0707	0.0253	0	0.3123				3		#DIV/0!	#DIV/0!	#DIV/0!	0
Phatr3_EG00265	chr_22;chr_22	419629;419712	419662;419989	+;+	312																														0	mitochondrion	0.0938	0.0302	0	0.709				3		#DIV/0!	#DIV/0!	#DIV/0!	0
Phatr3_EG00266	chr_22	84623	85207	+	585																														0	other localisation	0.2388	0.0476	0	0.2342				3		#DIV/0!	#DIV/0!	#DIV/0!	0
Phatr3_EG00271	chr_22	85391	85717	+	327																														0	other localisation	0.0559	0.0236	0	0.0929				3		#DIV/0!	#DIV/0!	#DIV/0!	0
Phatr3_EG00275	chr_22	95330	97012	+	1683	tps:THAPSDRAFT_11539	hypothetical protein						B8CEU2	KOG0017	FOG: Transposon-encoded proteins with TYA, reverse transcriptase, integrase domains in various combinations	General function prediction only	POORLY CHARACTERIZED					e_gw1.316.9.1-Psemu1_scaffold_316	51		CAM_CRCL_4020168	Pseudo-nitzschia multiseries	37319	_GAP_||PF07727||_GAP_	_GAP_||Reverse transcriptase (RNA-dependent DNA polymerase)||_GAP_						0	other localisation	0.055	0.0219	0	0.1069				41		#DIV/0!	#DIV/0!	#DIV/0!	0
Phatr3_EG00285	chr_22;chr_22	77580;78296	77864;78310	-;-	300																														0	other localisation	0.1617	0.0427	0	0.1997				3		#DIV/0!	#DIV/0!	#DIV/0!	0
Phatr3_EG00292	chr_22;chr_22	76867;77088	77082;77534	-;-	663									KOG0017	FOG: Transposon-encoded proteins with TYA, reverse transcriptase, integrase domains in various combinations	General function prediction only	POORLY CHARACTERIZED					contig_17268_227_658-NitzIllumina	40		CAM_CRCL_10307		-25000	_GAP_||PF07727	_GAP_||Reverse transcriptase (RNA-dependent DNA polymerase)						0	other localisation	0.0763	0.0271	0	0.1513				3		2	#DIV/0!	#DIV/0!	1
Phatr3_EG00298	chr_23;chr_23;chr_23	121354;121495;121915	121411;121857;122453	+;+;+	960																														0	other localisation	0.0665	0.0247	0	0.1936				3		#DIV/0!	#DIV/0!	#DIV/0!	0
Phatr3_EG00301	chr_23;chr_23	248970;249049	249025;249364	+;+	372	pti:PHATRDRAFT_49631	hypothetical protein						B7GBA2									Phatr49631-23Phatr2	52	Predicted protein	CAM_CRCL_70326	Phaeodactylum tricornutum	2850								0	other localisation	0.1122	0.0317	0	0.1625				3		#DIV/0!	#DIV/0!	#DIV/0!	0
Phatr3_EG00304	chr_23;chr_23	383813;383962	383946;384319	+;+	492																														0	other localisation	0.1899	0.0429	0	0.1325				3		#DIV/0!	#DIV/0!	#DIV/0!	0
Phatr3_EG00307	chr_23	343506	343952	+	447																	contig_15572_248_909-NitzIllumina	35				-25000	PF08615||_GAP_	Ribonuclease H2 non-catalytic subunit (Ylr154p-like)||_GAP_						0	other localisation	0.0562	0.0224	0	0.0887				3		#DIV/0!	#DIV/0!	-2	0
Phatr3_EG00311	chr_23;chr_23	246654;246738	246728;247118	+;+	456																														0	other localisation	0.0842	0.029	0	0.1061				3		#DIV/0!	#DIV/0!	#DIV/0!	0
Phatr3_EG00312	chr_23;chr_23	386871;387476	387404;387949	+;+	1008																														0	other localisation	0.065	0.0243	0	0.193				3		#DIV/0!	2	2	0
Phatr3_EG00313	chr_23;chr_23	141062;141334	141206;141488	-;-	300																														0	other localisation	0.1338	0.0358	0	0.3796				3		#DIV/0!	#DIV/0!	#DIV/0!	0
Phatr3_EG00318	chr_23	342041	342346	-	306																														0	other localisation	0.1753	0.0408	0	0.2799				3		#DIV/0!	#DIV/0!	#DIV/0!	0
Phatr3_EG00324	chr_23;chr_23	98319;98914	98902;99010	-;-	681																														0	other localisation	0.0886	0.0289	0	0.1829				3		#DIV/0!	#DIV/0!	#DIV/0!	0
Phatr3_EG00328	chr_21;chr_21	18635;18729	18686;18889	+;+	213																														0	other localisation	0.1233	0.0347	0	0.3588				3		#DIV/0!	#DIV/0!	#DIV/0!	0
Phatr3_EG00331	chr_21	661248	661946	+	699																														0	other localisation	0.057	0.0223	0	0.1164				3		#DIV/0!	2	2	0
Phatr3_EG00341	chr_21	76009	76230	+	222																														0	other localisation	0.1041	0.031	0	0.1413				3		#DIV/0!	#DIV/0!	#DIV/0!	0
Phatr3_EG00343	chr_21;chr_21	5518;5640	5629;6007	+;+	480	pti:PHATRDRAFT_40254	hypothetical protein						B7GAX3									Phatr40254-22Phatr2	90	Predicted protein	CAM_CRCL_26892186	Phaeodactylum tricornutum	2850								1	other localisation	0.1817	0.3414	0	0.1772				3		#DIV/0!	#DIV/0!	#DIV/0!	0
Phatr3_EG00348	chr_21;chr_21	450155;450634	450618;450685	-;-	516	pti:PHATRDRAFT_40672	hypothetical protein						B7GC37									Phatr40672-25Phatr2	43	Predicted protein	CAM_CRCL_22623071	Phaeodactylum tricornutum	2850								0	other localisation	0.1622	0.0399	0	0.1488				3		#DIV/0!	#DIV/0!	#DIV/0!	0
Phatr3_EG00350	chr_21;chr_21;chr_21	299009;299336;299686	299293;299636;299720	-;-;-	621																														0	other localisation	0.1321	0.0407	0	0.1454				3		#DIV/0!	#DIV/0!	#DIV/0!	0
Phatr3_EG00354	chr_21;chr_21	369947;370059	369968;370249	-;-	213																														0	other localisation	0.0499	0.0212	0	0.2307				3		#DIV/0!	#DIV/0!	#DIV/0!	0
Phatr3_EG00360	chr_19;chr_19	344074;344209	344134;344837	+;+	690																														0	other localisation	0.0903	0.0302	0	0.1377				3		#DIV/0!	#DIV/0!	#DIV/0!	0
Phatr3_EG00361	chr_19;chr_19;chr_19	630875;630996;631103	630976;631003;631547	+;+;+	555	pti:PHATRDRAFT_32886	hypothetical protein						B7FSX1									Phatr32886-2Phatr2	74	Predicted protein		Phaeodactylum tricornutum	2850								0	other localisation	0.2683	0.1404	0	0.3144				3		#DIV/0!	#DIV/0!	#DIV/0!	0
Phatr3_EG00363	chr_19;chr_19	83636;84178	83767;84357	+;+	312																														0	other localisation	0.1223	0.0343	0	0.2921				3		2	#DIV/0!	#DIV/0!	1
Phatr3_EG00364	chr_19	688272	688904	+	633																														0	other localisation	0.1003	0.0307	0	0.1094				3		#DIV/0!	#DIV/0!	#DIV/0!	0
Phatr3_EG00371	chr_19;chr_19	356974;357127	357072;358032	+;+	1005																														0	other localisation	0.1885	0.044	0	0.2708				3		#DIV/0!	#DIV/0!	#DIV/0!	0
Phatr3_EG00372	chr_19;chr_19	133359;133506	133447;133602	+;+	186																														0	other localisation	0.0649	0.0244	0	0.4723				3		#DIV/0!	#DIV/0!	#DIV/0!	0
Phatr3_EG00374	chr_19	249896	250558	+	663									KOG0017	FOG: Transposon-encoded proteins with TYA, reverse transcriptase, integrase domains in various combinations	General function prediction only	POORLY CHARACTERIZED					contig_25111_1_726-ChaeIllumina	52		CAM_CRCL_4020168	Chaetoceros sp. RS-19	49237								0	other localisation	0.0775	0.0264	0	0.1034				3		#DIV/0!	#DIV/0!	#DIV/0!	0
Phatr3_EG00376	chr_19;chr_19	104795;104885	104824;105406	+;+	552																														0	other localisation	0.0725	0.027	0	0.1172				3		#DIV/0!	#DIV/0!	#DIV/0!	0
Phatr3_EG00383	chr_19	276076	276630	+	555																														0	other localisation	0.1743	0.096	0	0.2323				3		#DIV/0!	#DIV/0!	#DIV/0!	0
Phatr3_EG00385	chr_19	74190	74585	+	396																														0	other localisation	0.0609	0.0234	0	0.0919				3		2	#DIV/0!	#DIV/0!	0
Phatr3_EG00387	chr_19;chr_19	76478;76757	76621;77182	-;-	570																														3	signal anchor	0.2386	0.5308	0	0				3		#DIV/0!	#DIV/0!	#DIV/0!	0
Phatr3_EG00389	chr_19;chr_19;chr_19;chr_19;chr_19;chr_19	295530;296153;296668;297425;298065;300766	296075;296585;297328;297917;300659;300975	-;-;-;-;-;-	4938	pti:PHATRDRAFT_bd1505	hypothetical protein						B7S4H7	KOG0017	FOG: Transposon-encoded proteins with TYA, reverse transcriptase, integrase domains in various combinations	General function prediction only	POORLY CHARACTERIZED					e_gw1.142.4.1-Fracy_scaffold_142	34			Fragilariopsis cylindrus	186039	_GAP_||PF07727||_GAP_	_GAP_||Reverse transcriptase (RNA-dependent DNA polymerase)||_GAP_						0	other localisation	0.1057	0.0317	0	0.209				184		2	#DIV/0!	#DIV/0!	1
Phatr3_EG00393	chr_19	414344	414649	-	306	pti:PHATRDRAFT_bd1491	hypothetical protein						B7S4G3									Phatrdraft1491-bd_34x35Phatr2_bd	93	Predicted protein	CAM_CRCL_26834780	Phaeodactylum tricornutum	2850								0	other localisation	0.0728	0.0254	0	0.087				3		2	#DIV/0!	-2	1
Phatr3_EG00413	chr_19;chr_19	84931;85466	85451;85538	-;-	594																														0	other localisation	0.1073	0.0319	0	0.2068				3		#DIV/0!	#DIV/0!	#DIV/0!	0
Phatr3_EG00414	chr_19;chr_19	355625;356222	356171;356265	-;-	591																														0	other localisation	0.0587	0.023	0	0.1164				3		#DIV/0!	#DIV/0!	#DIV/0!	0
Phatr3_EG00418	chr_20;chr_20	16270;16410	16404;16529	+;+	255																	estExt_Genemark1.C_1480061-Psemu1_scaffold_148	53		CAM_CRCL_10307	Pseudo-nitzschia multiseries	37319								0	signal peptide	0.6408	0.0974	0.225	0				3		#DIV/0!	#DIV/0!	#DIV/0!	0
Phatr3_EG00419	chr_20;chr_20	476869;477195	477190;477721	+;+	849																														0	other localisation	0.4498	0.0618	0	0.1413				3		#DIV/0!	#DIV/0!	#DIV/0!	0
Phatr3_EG00423	chr_20;chr_20	15795;15977	15971;16228	+;+	429																	e_gw1.3.820.1-Fracy_scaffold_3	37		CAM_CRCL_10307	Fragilariopsis cylindrus	186039								0	other localisation	0.082	0.0275	0	0.1172				3		#DIV/0!	#DIV/0!	#DIV/0!	0
Phatr3_EG00426	chr_20	398413	398625	+	213	pti:PHATRDRAFT_49066	hypothetical protein						B7G9D6									Phatr49066-20Phatr2	85	Predicted protein Fragment	CAM_CRCL_28081784	Phaeodactylum tricornutum	2850								0	other localisation	0.0546	0.0218	0	0.1996				3		#DIV/0!	#DIV/0!	#DIV/0!	0
Phatr3_EG00428	chr_20;chr_20	10454;10587	10573;11195	+;+	729	pti:PHATRDRAFT_bd1354	hypothetical protein						B7S445									Phatrdraft1354-bd_31x35Phatr2_bd	37	Predicted protein	CAM_CRCL_27038105	Phaeodactylum tricornutum	2850								0	other localisation	0.2099	0.045	0	0.129				3		#DIV/0!	#DIV/0!	#DIV/0!	0
Phatr3_EG00429	chr_20	15271	15762	+	492																	e_gw1.3.820.1-Fracy_scaffold_3	47		CAM_CRCL_10307	Fragilariopsis cylindrus	186039	_GAP_||PF07727	_GAP_||Reverse transcriptase (RNA-dependent DNA polymerase)						0	other localisation	0.1295	0.0362	0	0.1102				3		#DIV/0!	#DIV/0!	#DIV/0!	0
Phatr3_EG00431	chr_20;chr_20;chr_20	11233;11501;11684	11483;11675;11911	+;+;+	654	pti:PHATRDRAFT_38979	hypothetical protein						B7G7H1									Phatr38979-18Phatr2	67	Predicted protein	CAM_CRCL_10307	Phaeodactylum tricornutum	2850								0	other localisation	0.2328	0.0437	0	0.133				3		#DIV/0!	#DIV/0!	#DIV/0!	0
Phatr3_EG00433	chr_20;chr_20	16605;17334	17246;17351	+;+	660	pti:PHATRDRAFT_bd1292	hypothetical protein						B7S3Y9									Phatrdraft1292-bd_29x34Phatr2_bd	80	Predicted protein	CAM_CRCL_26834780	Phaeodactylum tricornutum	2850								0	other localisation	0.2294	0.0458	0	0.1847				3		#DIV/0!	#DIV/0!	#DIV/0!	0
Phatr3_EG00434	chr_20;chr_20	14648;14731	14726;15065	+;+	414	pti:PHATRDRAFT_35923	hypothetical protein						B7FZW2									Phatr35923-9Phatr2	86	Predicted protein	CAM_CRCL_10307	Phaeodactylum tricornutum	2850								0	mitochondrion	0.1318	0.0366	0	0.5243				3		#DIV/0!	#DIV/0!	#DIV/0!	0
Phatr3_EG00436	chr_20;chr_20	168836;169118	169112;169389	+;+	549																														0	other localisation	0.0506	0.0213	0	0.0878				3		#DIV/0!	#DIV/0!	#DIV/0!	0
Phatr3_EG00437	chr_20;chr_20	358402;358476	358455;358646	+;+	225																														0	other localisation	0.0763	0.026	0	0.1318				3		#DIV/0!	#DIV/0!	#DIV/0!	0
Phatr3_EG00440	chr_20;chr_20	410169;410370	410351;410795	+;+	609	pti:PHATRDRAFT_32886	hypothetical protein						B7FSX1									Phatr32886-2Phatr2	77	Predicted protein		Phaeodactylum tricornutum	2850								0	other localisation	0.0702	0.0263	0	0.1075				3		#DIV/0!	#DIV/0!	#DIV/0!	0
Phatr3_EG00441	chr_20;chr_20	186238;186606	186410;187089	+;+	657																														0	signal peptide	0.5014	0.0648	0.211	0				3		#DIV/0!	#DIV/0!	#DIV/0!	0
Phatr3_EG00443	chr_20;chr_20	162867;163441	163396;163462	-;-	552																														0	other localisation	0.0756	0.0263	0	0.1471				3		#DIV/0!	#DIV/0!	#DIV/0!	0
Phatr3_EG00444	chr_20	680154	682967	-	2814	pti:PHATRDRAFT_bd1302	hypothetical protein						B7S3Z8	KOG0017	FOG: Transposon-encoded proteins with TYA, reverse transcriptase, integrase domains in various combinations	General function prediction only	POORLY CHARACTERIZED					gm1.8058_g-Psemu1_scaffold_55	41			Pseudo-nitzschia multiseries	37319	_GAP_||PF07727||_GAP_	_GAP_||Reverse transcriptase (RNA-dependent DNA polymerase)||_GAP_						0	other localisation	0.0868	0.0279	0	0.0904				3		-2	-2	#DIV/0!	0
Phatr3_EG00446	chr_20	175383	175688	-	306	pti:PHATRDRAFT_bd1491	hypothetical protein						B7S4G3									Phatrdraft1491-bd_34x35Phatr2_bd	93	Predicted protein	CAM_CRCL_26834780	Phaeodactylum tricornutum	2850								0	other localisation	0.0698	0.0247	0	0.0849				3		#DIV/0!	#DIV/0!	#DIV/0!	0
Phatr3_EG00449	chr_20;chr_20	171586;171740	171711;172129	-;-	516																														0	other localisation	0.0656	0.0245	0	0.1247				3		#DIV/0!	#DIV/0!	#DIV/0!	0
Phatr3_EG00450	chr_20;chr_20	140775;141452	141273;141507	-;-	555																														1	other localisation	0.1052	0.0314	0	0.2957				3		#DIV/0!	#DIV/0!	#DIV/0!	0
Phatr3_EG00451	chr_20;chr_20	65909;66144	66139;66257	-;-	345																														0	mitochondrion	0.0771	0.0271	0	0.6142				3		#DIV/0!	#DIV/0!	#DIV/0!	0
Phatr3_EG00454	chr_20;chr_20	440316;440523	440501;440642	-;-	306																														0	other localisation	0.0978	0.0342	0	0.1362				3		#DIV/0!	#DIV/0!	#DIV/0!	0
Phatr3_EG00458	chr_20;chr_20	481991;482222	482163;482498	-;-	450																														0	signal peptide	0.5099	0.1024	0.0243	0				3		#DIV/0!	#DIV/0!	#DIV/0!	0
Phatr3_EG00459	chr_20;chr_20	136165;137021	136994;137183	-;-	993																														0	other localisation	0.0807	0.0275	0	0.2158				3		#DIV/0!	#DIV/0!	#DIV/0!	0
Phatr3_EG00464	chr_18;chr_18;chr_18	645850;645866;646273	645860;646231;646393	+;+;+	498																														0	other localisation	0.3103	0.0553	0	0.1582				3		#DIV/0!	#DIV/0!	#DIV/0!	0
Phatr3_EG00466	chr_18	73137	73415	+	279	pti:PHATRDRAFT_bd1491	hypothetical protein						B7S4G3									Phatrdraft1491-bd_34x35Phatr2_bd	88	Predicted protein	CAM_CRCL_26834780	Phaeodactylum tricornutum	2850								0	other localisation	0.059	0.0226	0	0.0879				3		2	#DIV/0!	#DIV/0!	1
Phatr3_EG00469	chr_18;chr_18	643812;643951	643871;644094	+;+	204																	e_gw1.3.820.1-Fracy_scaffold_3	53		CAM_CRCL_10307	Fragilariopsis cylindrus	186039								0	other localisation	0.0728	0.0271	0	0.2686				3		#DIV/0!	#DIV/0!	#DIV/0!	0
Phatr3_EG00473	chr_18;chr_18	387581;387750	387730;387848	+;+	249																														0	other localisation	0.1246	0.0776	0	0.1348				3		#DIV/0!	#DIV/0!	#DIV/0!	0
Phatr3_EG00474	chr_18;chr_18	642260;642559	642519;643369	+;+	1071	pti:PHATRDRAFT_37226	hypothetical protein						B7G2H3									fgenesh2_pg.1_#_608-Fracy_scaffold_1	44			Fragilariopsis cylindrus	186039								0	mitochondrion	0.2585	0.0495	0	0.5009				3		#DIV/0!	#DIV/0!	#DIV/0!	0
Phatr3_EG00475	chr_18	644104	644601	+	498																	e_gw1.3.820.1-Fracy_scaffold_3	46		CAM_CRCL_10307	Fragilariopsis cylindrus	186039								0	other localisation	0.0965	0.0303	0	0.1429				3		#DIV/0!	#DIV/0!	#DIV/0!	0
Phatr3_EG00476	chr_18;chr_18;chr_18	637259;637729;637990	637416;637891;638250	+;+;+	582	pti:PHATR_33459	hypothetical protein						B5Y5C4									Phatr33459-3Phatr2	89	Predicted protein	CAM_CRCL_26826572	Phaeodactylum tricornutum	2850								0	other localisation	0.1069	0.0313	0	0.1098				3		#DIV/0!	#DIV/0!	#DIV/0!	0
Phatr3_EG00478	chr_18;chr_18	646473;646726	646617;647096	+;+	516	pti:PHATRDRAFT_37231	hypothetical protein						B7G2H8									Phatr37231-12Phatr2	58	Predicted protein	CAM_CRCL_26892186	Phaeodactylum tricornutum	2850	_GAP_||PF13843	_GAP_||PF13843						0	other localisation	0.1029	0.0303	0	0.1128				3		#DIV/0!	#DIV/0!	#DIV/0!	0
Phatr3_EG00482	chr_18;chr_18	20517;20702	20550;21021	+;+	354	pti:PHATRDRAFT_35923	hypothetical protein						B7FZW2									Phatr35923-9Phatr2	89	Predicted protein	CAM_CRCL_10307	Phaeodactylum tricornutum	2850								0	other localisation	0.0852	0.0281	0	0.1236				3		#DIV/0!	#DIV/0!	#DIV/0!	0
Phatr3_EG00483	chr_18;chr_18	198022;198179	198115;198462	+;+	378																														0	other localisation	0.0507	0.0213	0	0.09				3		#DIV/0!	#DIV/0!	#DIV/0!	0
Phatr3_EG00485	chr_18;chr_18	641842;641913	641894;642228	+;+	369	pti:PHATRDRAFT_41294	hypothetical protein						B7GDU5									Phatr41294-29Phatr2	95	Predicted protein	CAM_CRCL_26826572	Phaeodactylum tricornutum	2850								0	other localisation	0.0582	0.0226	0	0.136				3		#DIV/0!	#DIV/0!	#DIV/0!	0
Phatr3_EG00487	chr_18	213599	214036	+	438																														0	other localisation	0.0659	0.0243	0	0.1079				3		#DIV/0!	#DIV/0!	#DIV/0!	0
Phatr3_EG00489	chr_18;chr_18	197575;197767	197691;197979	+;+	330	dwi:Dwil_GK16438	GK16438 gene product from transcript GK16438-RA						B4N265									gm1.29764_g-Psemu1_scaffold_413	50		CAM_CRCL_6253129	Pseudo-nitzschia multiseries	37319								0	other localisation	0.073	0.0263	0	0.216				3		#DIV/0!	#DIV/0!	#DIV/0!	0
Phatr3_EG00492	chr_18;chr_18	74176;74510	74441;74609	-;-	366																														0	other localisation	0.1656	0.0749	0	0.1299				3		#DIV/0!	#DIV/0!	#DIV/0!	0
Phatr3_EG00493	chr_18;chr_18	10972;12223	12198;12654	-;-	1659									KOG0017	FOG: Transposon-encoded proteins with TYA, reverse transcriptase, integrase domains in various combinations	General function prediction only	POORLY CHARACTERIZED					e_gw1.316.9.1-Psemu1_scaffold_316	52		CAM_CRCL_4020168	Pseudo-nitzschia multiseries	37319	_GAP_||PF07727||_GAP_	_GAP_||Reverse transcriptase (RNA-dependent DNA polymerase)||_GAP_						0	other localisation	0.0579	0.0225	0	0.1099				3		#DIV/0!	#DIV/0!	#DIV/0!	0
Phatr3_EG00495	chr_18;chr_18	12718;13182	13145;13302	-;-	549	pti:PHATRDRAFT_31876	hypothetical protein						B7FPK8									gm1.41402_g-Psemu1_scaffold_827	45			Pseudo-nitzschia multiseries	37319								0	other localisation	0.0563	0.0221	0	0.0933				3		#DIV/0!	#DIV/0!	#DIV/0!	0
Phatr3_EG00496	chr_18;chr_18	13310;13711	13644;13990	-;-	615	pti:PHATRDRAFT_bd1302	hypothetical protein						B7S3Z8									Phatrdraft1302-bd_31x35Phatr2_bd	39	Predicted protein	CAM_CRCL_27038105	Phaeodactylum tricornutum	2850								0	other localisation	0.094	0.0296	0	0.1023				3		#DIV/0!	#DIV/0!	#DIV/0!	0
Phatr3_EG00499	chr_18;chr_18	267681;267862	267814;268216	-;-	489																														0	other localisation	0.0556	0.022	0	0.0822				3		#DIV/0!	#DIV/0!	#DIV/0!	0
Phatr3_EG00500	chr_18;chr_18	547653;548106	548060;548141	-;-	444																														0	other localisation	0.1186	0.0338	0	0.1217				3		#DIV/0!	#DIV/0!	#DIV/0!	0
Phatr3_EG00501	chr_18;chr_18;chr_18	214728;215414;215578	215379;215570;215650	-;-;-	882																														0	mitochondrion	0.2546	0.1563	0	0.7778				3		#DIV/0!	#DIV/0!	#DIV/0!	0
Phatr3_EG00502	chr_18;chr_18	14000;14992	14974;15087	-;-	1071	pti:PHATRDRAFT_41388	hypothetical protein						B7GE35									e_gw1.142.4.1-Fracy_scaffold_142	29			Fragilariopsis cylindrus	186039								0	other localisation	0.1115	0.032	0	0.1685				3		#DIV/0!	#DIV/0!	#DIV/0!	0
Phatr3_EG00504	chr_18;chr_18	226285;226674	226652;226794	-;-	489	pti:PHATRDRAFT_40672	hypothetical protein						B7GC37									gm1.32072_g-Psemu1_scaffold_475	37		CAM_CRCL_4597473	Pseudo-nitzschia multiseries	37319								0	other localisation	0.0904	0.0288	0	0.1236				3		#DIV/0!	#DIV/0!	#DIV/0!	0
Phatr3_EG00505	chr_18;chr_18	73061;73264	73247;73310	-;-	234																														0	other localisation	0.0798	0.0267	0	0.1056				3		#DIV/0!	#DIV/0!	#DIV/0!	0
Phatr3_EG00506	chr_18	75641	76120	-	480																														0	other localisation	0.102	0.0314	0	0.1086				3		#DIV/0!	#DIV/0!	#DIV/0!	0
Phatr3_EG00507	chr_18	270	2108	-	1839	pti:PHATRDRAFT_48289	hypothetical protein						B7G6M0									Phatr48289-16Phatr2	84	Predicted protein	CAM_CRCL_26850314	Phaeodactylum tricornutum	2850								0	other localisation	0.0628	0.0234	0	0.1184				3		#DIV/0!	#DIV/0!	#DIV/0!	0
Phatr3_EG00508	chr_18	75059	75352	-	294																														0	other localisation	0.0638	0.0239	0	0.0996				3		#DIV/0!	#DIV/0!	#DIV/0!	0
Phatr3_EG00509	chr_18;chr_18	402193;402479	402448;402498	-;-	276																														0	other localisation	0.155	0.0379	0	0.1689				3		#DIV/0!	#DIV/0!	#DIV/0!	0
Phatr3_EG00512	chr_18;chr_18	73536;74094	74047;74175	-;-	594																														0	other localisation	0.208	0.0415	0	0.2361				3		2	#DIV/0!	#DIV/0!	1
Phatr3_EG00513	chr_18;chr_18	650395;650436	650412;650735	-;-	318	pti:PHATRDRAFT_37227	hypothetical protein						B7G2H4									Phatr37227-12Phatr2	84	Predicted protein	CAM_CRCL_26834780	Phaeodactylum tricornutum	2850								0	other localisation	0.0669	0.0244	0	0.0938				3		#DIV/0!	#DIV/0!	#DIV/0!	0
Phatr3_EG00514	chr_18;chr_18;chr_18;chr_18	28026;28412;28519;28577	28334;28480;28553;28847	-;-;-;-	684	pti:PHATRDRAFT_31535	hypothetical protein						B7FRL3									Phatr31535-1Phatr2	65	Predicted protein	CAM_CRCL_26868267	Phaeodactylum tricornutum	2850								0	signal peptide	0.6775	0.0601	0.0645	0				3		-2	-2	#DIV/0!	0
Phatr3_EG00515	chr_18;chr_18	30976;31126	31097;31186	-;-	183																	e_gw1.316.9.1-Psemu1_scaffold_316	61		CAM_CRCL_4020168	Pseudo-nitzschia multiseries	37319								1	signal peptide	0.5782	0.2237	0	0				3		#DIV/0!	#DIV/0!	#DIV/0!	0
Phatr3_EG00516	chr_18;chr_18;chr_18	72191;72492;72912	72473;72784;73031	-;-;-	696	pti:PHATRDRAFT_bd1302	hypothetical protein						B7S3Z8									e_gw1.142.4.1-Fracy_scaffold_142	33			Fragilariopsis cylindrus	186039								0	other localisation	0.1364	0.0357	0	0.1046				3		#DIV/0!	#DIV/0!	#DIV/0!	0
Phatr3_EG00518	chr_17;chr_17	22592;23881	23678;23990	+;+	1197	pti:PHATRDRAFT_bd1200	hypothetical protein						B7S3R3									Phatrdraft1200-bd_15x14Phatr2_bd	94	Predicted protein	CAM_CRCL_26826572	Phaeodactylum tricornutum	2850								0	other localisation	0.0787	0.0266	0	0.1133				3		-1.4	-2	#DIV/0!	1
Phatr3_EG00519	chr_17	20668	22167	+	1500	pti:PHATRDRAFT_bd1164	hypothetical protein						B7S3N3									Phatrdraft1164-bd_10x23Phatr2_bd	92	Predicted protein	CAM_CRCL_26826572	Phaeodactylum tricornutum	2850								0	other localisation	0.065	0.0236	0	0.1112				3		#DIV/0!	#DIV/0!	-2	0
Phatr3_EG00520	chr_17;chr_17	12715;12773	12739;13050	+;+	303																														0	other localisation	0.0644	0.0247	0	0.1183				3		#DIV/0!	#DIV/0!	#DIV/0!	0
Phatr3_EG00521	chr_17;chr_17	493500;494762	494644;497246	+;+	3630	pti:PHATRDRAFT_39483	hypothetical protein						B7G8S5	KOG0017	FOG: Transposon-encoded proteins with TYA, reverse transcriptase, integrase domains in various combinations	General function prediction only	POORLY CHARACTERIZED					Phatr39483-19Phatr2	89	Predicted protein	CAM_CRCL_26821303	Phaeodactylum tricornutum	2850	_GAP_||PF00665||_GAP_||PF07727||_GAP_	_GAP_||Integrase core domain||_GAP_||Reverse transcriptase (RNA-dependent DNA polymerase)||_GAP_						0	other localisation	0.0721	0.0254	0	0.1049				3		#DIV/0!	#DIV/0!	#DIV/0!	0
Phatr3_EG00524	chr_17	61730	63946	+	2217	pti:PHATRDRAFT_37408	hypothetical protein						B7G3Q5									Phatr37408-13Phatr2	93	Predicted protein	CAM_CRCL_26826572	Phaeodactylum tricornutum	2850								0	other localisation	0.144	0.0363	0	0.1343				3		#DIV/0!	2	2	0
Phatr3_EG00526	chr_17;chr_17;chr_17;chr_17;chr_17;chr_17	669010;669673;670131;671320;671708;672919	669540;670047;670801;671590;672769;673485	+;+;+;+;+;+	3477	pti:PHATRDRAFT_31400	hypothetical protein						B7FR84	KOG0017	FOG: Transposon-encoded proteins with TYA, reverse transcriptase, integrase domains in various combinations	General function prediction only	POORLY CHARACTERIZED					e_gw1.142.4.1-Fracy_scaffold_142	51			Fragilariopsis cylindrus	186039	_GAP_||PF07727||_GAP_	_GAP_||Reverse transcriptase (RNA-dependent DNA polymerase)||_GAP_						0	other localisation	0.0554	0.0219	0	0.0914				3		#DIV/0!	#DIV/0!	#DIV/0!	0
Phatr3_EG00529	chr_17;chr_17	260621;261118	260999;261416	+;+	678																														0	other localisation	0.2601	0.0471	0	0.1197				3		0.031746	-2	#DIV/0!	0
Phatr3_EG00532	chr_17;chr_17	108437;108876	108871;109226	+;+	786																														1	other localisation	0.2319	0.0572	0	0.1629				3		#DIV/0!	#DIV/0!	#DIV/0!	0
Phatr3_EG00541	chr_17;chr_17	119330;119549	119468;120723	+;+	1314																														0	other localisation	0.0527	0.0232	0	0.2835				3		#DIV/0!	#DIV/0!	#DIV/0!	0
Phatr3_EG00542	chr_17;chr_17	38478;38513	38493;39417	+;+	921	cdu:CD36_32110	transposon polyprotein reverse transcriptase, putative						B9WM64	KOG0017	FOG: Transposon-encoded proteins with TYA, reverse transcriptase, integrase domains in various combinations	General function prediction only	POORLY CHARACTERIZED					e_gw1.316.9.1-Psemu1_scaffold_316	48		CAM_CRCL_4020168	Pseudo-nitzschia multiseries	37319								0	other localisation	0.3024	0.0494	0	0.1775				3		#DIV/0!	#DIV/0!	#DIV/0!	0
Phatr3_EG00546	chr_17;chr_17	673498;673630	673620;673752	+;+	246																	e_gw1.316.9.1-Psemu1_scaffold_316	45		CAM_CRCL_4020168	Pseudo-nitzschia multiseries	37319								0	other localisation	0.0679	0.0244	0	0.1044				3		#DIV/0!	#DIV/0!	#DIV/0!	0
Phatr3_EG00548	chr_17;chr_17;chr_17	60789;61363;61492	60840;61468;61657	+;+;+	324	pti:PHATRDRAFT_34625	hypothetical protein						B7FVD0									Phatr34625-5Phatr2	63	Predicted protein	CAM_CRCL_26826572	Phaeodactylum tricornutum	2850								0	other localisation	0.1432	0.0372	0	0.1612				3		#DIV/0!	#DIV/0!	#DIV/0!	0
Phatr3_EG00566	chr_17;chr_17;chr_17	64420;64726;64881	64691;64839;64965	-;-;-	471																														0	other localisation	0.0581	0.023	0	0.1247				183		2	#DIV/0!	-2	0
Phatr3_EG00569	chr_15	4141	4278	+	138																														0	no signal peptide or anchor	0.0576	0.0229	0	0				3		-0.729306	-2	#DIV/0!	1
Phatr3_EG00574	chr_15;chr_15	775945;775955	775949;776264	+;+	315	pti:PHATRDRAFT_37228	hypothetical protein						B7G2H5									Phatr37228-12Phatr2	95	Predicted protein		Phaeodactylum tricornutum	2850								0	other localisation	0.1027	0.0308	0	0.1157				3		#DIV/0!	#DIV/0!	#DIV/0!	0
Phatr3_EG00585	chr_15;chr_15	149114;149206	149185;149682	+;+	549	pti:PHATRDRAFT_50619	hypothetical protein						B7GEQ2									Phatr50619-32Phatr2	68	Predicted protein		Phaeodactylum tricornutum	2850								1	signal anchor	0.1075	0.5515	0	0				163		2	#DIV/0!	-2	1
Phatr3_EG00586	chr_15	641474	642145	+	672	pti:PHATRDRAFT_37300	hypothetical protein						B7G2P9									Phatr37300-12Phatr2	81	Predicted protein	CAM_CRCL_26892186	Phaeodactylum tricornutum	2850								0	other localisation	0.0491	0.0217	0	0.1137				3		#DIV/0!	#DIV/0!	#DIV/0!	0
Phatr3_EG00593	chr_15;chr_15	357097;358104	358061;358218	-;-	1080																														0	other localisation	0.105	0.0317	0	0.1808				3		#DIV/0!	#DIV/0!	#DIV/0!	0
Phatr3_EG00595	chr_15;chr_15	381142;381351	381343;381781	-;-	633																														0	other localisation	0.0567	0.0228	0	0.1072				3		#DIV/0!	#DIV/0!	#DIV/0!	0
Phatr3_EG00601	chr_15;chr_15	442560;442905	442883;442913	-;-	333																														0	mitochondrion	0.0558	0.024	0	0.7158				3		#DIV/0!	#DIV/0!	#DIV/0!	0
Phatr3_EG00602	chr_15;chr_15	641753;641984	641959;642004	-;-	228																														0	other localisation	0.1425	0.0352	0	0.1455				3		#DIV/0!	#DIV/0!	#DIV/0!	0
Phatr3_EG00605	chr_15;chr_15	153232;153669	153575;153834	-;-	510																														1	chloroplast	0.759	0.0927	0.5053	0				188		2	#DIV/0!	#DIV/0!	0
Phatr3_EG00608	chr_15;chr_15	211357;211662	211544;211782	-;-	309	pti:PHATRDRAFT_37401	hypothetical protein						B7G3P8									Phatr37401-13Phatr2	70	Predicted protein		Phaeodactylum tricornutum	2850								0	other localisation	0.0612	0.0236	0	0.1177				3		#DIV/0!	#DIV/0!	#DIV/0!	0
Phatr3_EG00612	chr_15;chr_15	57309;57957	57914;58229	-;-	879																														0	other localisation	0.0644	0.0246	0	0.2039				3		#DIV/0!	#DIV/0!	#DIV/0!	0
Phatr3_EG00618	chr_15;chr_15;chr_15	481839;482546;482949	482410;482886;483706	-;-;-	1671																														0	other localisation	0.0634	0.0256	0	0.1241				3		#DIV/0!	#DIV/0!	#DIV/0!	0
Phatr3_EG00626	chr_14;chr_14;chr_14	482637;483755;484930	483660;484842;485580	+;+;+	2763	pti:PHATRDRAFT_39668	hypothetical protein						B7G9A7	KOG0017	FOG: Transposon-encoded proteins with TYA, reverse transcriptase, integrase domains in various combinations	General function prediction only	POORLY CHARACTERIZED					e_gw1.316.9.1-Psemu1_scaffold_316	52		CAM_CRCL_4020168	Pseudo-nitzschia multiseries	37319	_GAP_||PF07727||_GAP_	_GAP_||Reverse transcriptase (RNA-dependent DNA polymerase)||_GAP_						0	other localisation	0.1133	0.0322	0	0.1248				3		2	#DIV/0!	-2	0
Phatr3_EG00628	chr_14;chr_14;chr_14;chr_14	208692;209038;209439;209515	209028;209434;209500;209630	+;+;+;+	912	pti:PHATRDRAFT_39474	hypothetical protein						B7G8R6									Phatr39474-19Phatr2	79	Predicted protein	CAM_CRCL_4018681	Phaeodactylum tricornutum	2850	_GAP_||PF07727||_GAP_	_GAP_||Reverse transcriptase (RNA-dependent DNA polymerase)||_GAP_						0	other localisation	0.0638	0.0237	0	0.1048				3		#DIV/0!	#DIV/0!	#DIV/0!	0
Phatr3_EG00631	chr_14;chr_14	1118;1182	1163;1348	+;+	213																														0	other localisation	0.2234	0.052	0	0.3063				3		#DIV/0!	#DIV/0!	#DIV/0!	0
Phatr3_EG00632	chr_14;chr_14;chr_14;chr_14	1394;1489;1865;2117	1471;1845;2039;2268	+;+;+;+	762	pti:PHATRDRAFT_37232	hypothetical protein						B7G2H9									Phatr37232-12Phatr2	77	Predicted protein		Phaeodactylum tricornutum	2850								1	other localisation	0.0792	0.0268	0	0.1426				3		#DIV/0!	#DIV/0!	#DIV/0!	0
Phatr3_EG00634	chr_14;chr_14	157113;157241	157217;157861	+;+	726																														0	other localisation	0.1048	0.031	0	0.146				3		#DIV/0!	#DIV/0!	#DIV/0!	0
Phatr3_EG00635	chr_14;chr_14	218576;218790	218746;219182	+;+	564																														0	other localisation	0.0789	0.0271	0	0.3171				3		#DIV/0!	#DIV/0!	#DIV/0!	0
Phatr3_EG00638	chr_14;chr_14	214390;214428	214419;215264	+;+	867																														0	other localisation	0.1601	0.039	0	0.1352				3		#DIV/0!	#DIV/0!	#DIV/0!	0
Phatr3_EG00639	chr_14;chr_14	230660;231117	231094;231266	+;+	585																														0	other localisation	0.3892	0.0543	0	0.2208				3		#DIV/0!	#DIV/0!	#DIV/0!	0
Phatr3_EG00641	chr_14;chr_14	540035;540495	540369;540588	-;-	429																														0	other localisation	0.0784	0.027	0	0.1965				3		#DIV/0!	#DIV/0!	#DIV/0!	0
Phatr3_EG00646	chr_14;chr_14	148599;148951	148914;149051	-;-	417																														2	other localisation	0.0949	0.0345	0	0.1919				3		#DIV/0!	#DIV/0!	#DIV/0!	0
Phatr3_EG00647	chr_14;chr_14	306248;306770	306688;306835	-;-	507																														0	other localisation	0.0559	0.022	0	0.1015				3		#DIV/0!	#DIV/0!	#DIV/0!	0
Phatr3_EG00648	chr_14;chr_14	472844;473312	473294;473337	-;-	477																														0	signal peptide	0.6806	0.0881	0.018	0				3		#DIV/0!	#DIV/0!	#DIV/0!	0
Phatr3_EG00650	chr_14;chr_14	145028;145380	145332;145455	-;-	381																														0	other localisation	0.07	0.0282	0	0.1689				3		#DIV/0!	#DIV/0!	#DIV/0!	0
Phatr3_EG00652	chr_14;chr_14	166016;167007	167001;167268	-;-	1248																														0	other localisation	0.045	0.0202	0	0.1501				3		#DIV/0!	#DIV/0!	#DIV/0!	0
Phatr3_EG00656	chr_14;chr_14	309216;309393	309356;309473	-;-	222																														0	other localisation	0.0534	0.0241	0	0.1276				3		#DIV/0!	#DIV/0!	#DIV/0!	0
Phatr3_EG00658	chr_14;chr_14	285076;285213	285170;286470	-;-	1353	pti:PHATRDRAFT_41388	hypothetical protein						B7GE35									e_gw1.142.4.1-Fracy_scaffold_142	30			Fragilariopsis cylindrus	186039								0	other localisation	0.051	0.0214	0	0.0992				3		#DIV/0!	#DIV/0!	#DIV/0!	0
Phatr3_EG00659	chr_14	370637	371017	-	381																														0	other localisation	0.0532	0.0216	0	0.1916				3		#DIV/0!	#DIV/0!	#DIV/0!	0
Phatr3_EG00660	chr_14;chr_14;chr_14	282216;283201;284735	283187;284710;285006	-;-;-	2754	pti:PHATRDRAFT_39667	hypothetical protein						B7G9A6	KOG0017	FOG: Transposon-encoded proteins with TYA, reverse transcriptase, integrase domains in various combinations	General function prediction only	POORLY CHARACTERIZED					e_gw1.142.4.1-Fracy_scaffold_142	40			Fragilariopsis cylindrus	186039	_GAP_||PF07727||_GAP_	_GAP_||Reverse transcriptase (RNA-dependent DNA polymerase)||_GAP_						0	other localisation	0.4157	0.0563	0	0.1214				3		#DIV/0!	#DIV/0!	#DIV/0!	0
Phatr3_EG00661	chr_14;chr_14	286534;286741	286713;287652	-;-	1092	pti:PHATRDRAFT_40570	hypothetical protein						B7GBW7									Phatr40570-24Phatr2	27	Predicted protein	CAM_CRCL_27038105	Phaeodactylum tricornutum	2850								0	other localisation	0.0982	0.0305	0	0.1389				3		#DIV/0!	#DIV/0!	#DIV/0!	0
Phatr3_EG00662	chr_14;chr_14	371137;371546	371512;371595	-;-	426																														0	other localisation	0.0538	0.0217	0	0.1372				3		#DIV/0!	2	2	0
Phatr3_EG00667	chr_14;chr_14;chr_14;chr_14	813778;816502;817412;817444	816440;817384;817421;818324	-;-;-;-	4437	pti:PHATRDRAFT_39483	hypothetical protein						B7G8S5	KOG0017	FOG: Transposon-encoded proteins with TYA, reverse transcriptase, integrase domains in various combinations	General function prediction only	POORLY CHARACTERIZED					e_gw1.142.4.1-Fracy_scaffold_142	39			Fragilariopsis cylindrus	186039	_GAP_||PF07727||_GAP_	_GAP_||Reverse transcriptase (RNA-dependent DNA polymerase)||_GAP_						0	other localisation	0.0972	0.0302	0	0.1093				3		2	#DIV/0!	#DIV/0!	0
Phatr3_EG00669	chr_16;chr_16	114;429	377;1100	+;+	936	pti:PHATRDRAFT_33729	hypothetical protein						B7FTP7									Phatr33729-4Phatr2	94	Predicted protein	CAM_CRCL_26892186	Phaeodactylum tricornutum	2850								0	other localisation	0.2016	0.0425	0	0.1505				3		2	#DIV/0!	#DIV/0!	1
Phatr3_EG00673	chr_16;chr_16	164098;164719	164133;164946	+;+	264	pti:PHATRDRAFT_bd1164	hypothetical protein						B7S3N3									Phatrdraft1164-bd_10x23Phatr2_bd	94	Predicted protein	CAM_CRCL_26826572	Phaeodactylum tricornutum	2850								0	other localisation	0.0739	0.0262	0	0.0936				3		#DIV/0!	#DIV/0!	#DIV/0!	0
Phatr3_EG00674	chr_16;chr_16	147595;147647	147641;148193	+;+	594																														0	other localisation	0.0971	0.0292	0	0.1566				3		#DIV/0!	#DIV/0!	#DIV/0!	0
Phatr3_EG00675	chr_16	726944	727450	+	507																	Calliarthron_tuberculosum_IDg16065t1-Ctub_EST	44		CAM_CRCL_26868267	Calliarthron tuberculosum	48942								0	other localisation	0.0906	0.0291	0	0.1242				3		#DIV/0!	#DIV/0!	#DIV/0!	0
Phatr3_EG00676	chr_16;chr_16	165134;166807	166793;167876	+;+	2730	pti:PHATRDRAFT_bd1164	hypothetical protein						B7S3N3									Phatrdraft1164-bd_10x23Phatr2_bd	83	Predicted protein	CAM_CRCL_26826572	Phaeodactylum tricornutum	2850								0	other localisation	0.0647	0.0235	0	0.1053				3		#DIV/0!	2	2	0
Phatr3_EG00680	chr_16	13335	13628	+	294	pti:PHATRDRAFT_49771	hypothetical protein						B7GBU7									Phatr49771-24Phatr2	79	Predicted protein	CAM_CRCL_4215080	Phaeodactylum tricornutum	2850								0	other localisation	0.077	0.0262	0	0.3363				3		2	#DIV/0!	-2	1
Phatr3_EG00683	chr_16;chr_16	54588;54816	54602;55028	+;+	228																														2	signal anchor	0.1597	0.5359	0	0				3		#DIV/0!	#DIV/0!	#DIV/0!	0
Phatr3_EG00687	chr_16;chr_16	484802;485237	485163;485795	+;+	921																														0	mitochondrion	0.101	0.0314	0	0.717				3		#DIV/0!	#DIV/0!	#DIV/0!	0
Phatr3_EG00689	chr_16;chr_16;chr_16	60240;60363;61091	60327;60369;61319	+;+;+	324																														1	other localisation	0.1882	0.2141	0	0.1369				3		2	#DIV/0!	#DIV/0!	1
Phatr3_EG00692	chr_16;chr_16	29760;30378	30237;30484	-;-	585																														0	other localisation	0.084	0.0289	0	0.1573				3		#DIV/0!	#DIV/0!	#DIV/0!	0
Phatr3_EG00695	chr_16;chr_16	18985;19405	19379;19570	-;-	561																														0	other localisation	0.0946	0.0296	0	0.1101				3		#DIV/0!	#DIV/0!	#DIV/0!	0
Phatr3_EG00699	chr_16;chr_16	174398;175881	174574;175916	-;-	213																														0	other localisation	0.213	0.0489	0	0.1577				3		#DIV/0!	#DIV/0!	#DIV/0!	0
Phatr3_EG00708	chr_16;chr_16	462874;463375	463330;463424	-;-	507																														0	other localisation	0.0676	0.027	0	0.1323				3		#DIV/0!	#DIV/0!	#DIV/0!	0
Phatr3_EG00710	chr_16	558532	559608	-	1077	cre:CHLREDRAFT_13035	reverse transcriptase, gag-pol polyprotein						A8HNP6	KOG0017	FOG: Transposon-encoded proteins with TYA, reverse transcriptase, integrase domains in various combinations	General function prediction only	POORLY CHARACTERIZED					e_gw1.3.820.1-Fracy_scaffold_3	52		CAM_CRCL_10307	Fragilariopsis cylindrus	186039								0	other localisation	0.0689	0.0248	0	0.1133				3		#DIV/0!	#DIV/0!	#DIV/0!	0
Phatr3_EG00711	chr_16;chr_16	37720;38109	38070;38225	-;-	468																														0	other localisation	0.0705	0.0251	0	0.1538				3		#DIV/0!	#DIV/0!	#DIV/0!	0
Phatr3_EG00714	chr_16	755563	756015	-	453	pti:PHATRDRAFT_35923	hypothetical protein						B7FZW2									Phatr35923-9Phatr2	87	Predicted protein	CAM_CRCL_10307	Phaeodactylum tricornutum	2850								0	other localisation	0.0752	0.0261	0	0.1017				3		#DIV/0!	#DIV/0!	#DIV/0!	0
Phatr3_EG00721	chr_10;chr_10	688833;689074	688969;689344	+;+	408	pti:PHATRDRAFT_bd1293	hypothetical protein						B7S3Z0									Phatrdraft1293-bd_29x34Phatr2_bd	80	Predicted protein	CAM_CRCL_26834780	Phaeodactylum tricornutum	2850								0	signal peptide	0.6384	0.0572	0.0416	0				3	29	#DIV/0!	#DIV/0!	-2	0
Phatr3_EG00723	chr_10;chr_10	107109;107239	107221;107611	+;+	486																	contig_7139_1_529-PseuNitz454	38			Pseudo-nitzschia granii	476440								0	other localisation	0.0944	0.0296	0	0.1185				3		#DIV/0!	2	2	0
Phatr3_EG00725	chr_10;chr_10	250328;250422	250380;250998	+;+	630																														0	other localisation	0.2934	0.0482	0	0.4236				3		#DIV/0!	#DIV/0!	#DIV/0!	0
Phatr3_EG00728	chr_10;chr_10	226564;226644	226608;227336	+;+	738																														0	other localisation	0.2987	0.0511	0	0.2949				3		#DIV/0!	#DIV/0!	#DIV/0!	0
Phatr3_EG00730	chr_10;chr_10	44556;44771	44741;45067	+;+	483																														1	other localisation	0.1176	0.0743	0	0.2411				3		#DIV/0!	#DIV/0!	#DIV/0!	0
Phatr3_EG00732	chr_10;chr_10	99774;99923	99917;100483	+;+	705																														0	other localisation	0.1716	0.0401	0	0.1876				3		#DIV/0!	#DIV/0!	#DIV/0!	0
Phatr3_EG00739	chr_10;chr_10	313913;314405	313933;315109	+;+	726																														0	other localisation	0.0707	0.0251	0	0.1022				66		#DIV/0!	2	2	0
Phatr3_EG00745	chr_10;chr_10	640717;640854	640784;641031	+;+	246																														0	other localisation	0.0865	0.0289	0	0.2125				3		#DIV/0!	#DIV/0!	#DIV/0!	0
Phatr3_EG00748	chr_10;chr_10	87811;88167	87996;89120	+;+	1140																														0	other localisation	0.0819	0.0271	0	0.3568				3		#DIV/0!	#DIV/0!	#DIV/0!	0
Phatr3_EG00751	chr_10;chr_10	709624;709796	709785;710239	+;+	606																														0	other localisation	0.1904	0.0392	0	0.1417				3		#DIV/0!	#DIV/0!	#DIV/0!	0
Phatr3_EG00753	chr_10;chr_10	365408;365428	365422;365718	+;+	306	pti:PHATRDRAFT_34603	hypothetical protein						B7FVA9									Phatr34603-5Phatr2	82	Predicted protein	CAM_CRCL_27440855	Phaeodactylum tricornutum	2850								0	signal peptide	0.6344	0.0597	0.0176	0				3		#DIV/0!	#DIV/0!	#DIV/0!	0
Phatr3_EG00755	chr_10;chr_10	280971;281473	281440;281578	-;-	576																														0	other localisation	0.0855	0.0276	0	0.3368				3		#DIV/0!	#DIV/0!	#DIV/0!	0
Phatr3_EG00756	chr_10;chr_10	129732;130046	130023;130155	-;-	402																														0	other localisation	0.0881	0.0282	0	0.4793				3		#DIV/0!	#DIV/0!	#DIV/0!	0
Phatr3_EG00757	chr_10;chr_10	244108;244496	244469;244688	-;-	555																														0	other localisation	0.0838	0.0277	0	0.1288				3		#DIV/0!	#DIV/0!	#DIV/0!	0
Phatr3_EG00762	chr_10;chr_10	75489;75749	75707;75850	-;-	321	pti:PHATRDRAFT_41291	hypothetical protein						B7GDU2									Phatr41291-29Phatr2	83	Predicted protein	CAM_CRCL_26834780	Phaeodactylum tricornutum	2850								0	other localisation	0.16	0.0385	0	0.0988				3		#DIV/0!	#DIV/0!	#DIV/0!	0
Phatr3_EG00763	chr_10;chr_10	234756;234970	234924;235469	-;-	669																														0	signal peptide	0.7623	0.089	0.0323	0				3		#DIV/0!	#DIV/0!	#DIV/0!	0
Phatr3_EG00767	chr_10;chr_10	959927;961438	960117;961444	-;-	198																														0	other localisation	0.1809	0.0415	0	0.37				116		2	#DIV/0!	#DIV/0!	1
Phatr3_EG00768	chr_10;chr_10	205096;205506	205493;205773	-;-	666																														0	other localisation	0.0822	0.0282	0	0.1239				3		#DIV/0!	#DIV/0!	#DIV/0!	0
Phatr3_EG00780	chr_10;chr_10;chr_10	93532;94142;95243	94010;94940;95266	-;-;-	1302																														0	mitochondrion	0.1443	0.0378	0	0.6351				184		2	#DIV/0!	-2	1
Phatr3_EG00783	chr_11;chr_11;chr_11;chr_11	40479;40590;40816;41375	40575;40795;41337;41443	+;+;+;+	894	tps:THAPSDRAFT_11539	hypothetical protein						B8CEU2									gw1.981.16.1-Psemu1_scaffold_981	36		CAM_CRCL_4010390	Pseudo-nitzschia multiseries	37319	_GAP_||PF07727||_GAP_	_GAP_||Reverse transcriptase (RNA-dependent DNA polymerase)||_GAP_						0	other localisation	0.3333	0.1649	0	0.2583				2		#DIV/0!	#DIV/0!	#DIV/0!	0
Phatr3_EG00787	chr_11;chr_11;chr_11;chr_11	818831;818946;819775;819965	818875;819120;819935;820150	+;+;+;+	567	pti:PHATRDRAFT_47974	hypothetical protein						B7G5J7									Phatr47974-15Phatr2	75	Predicted protein	CAM_CRCL_26851495	Phaeodactylum tricornutum	2850								0	other localisation	0.4274	0.0612	0	0.1439				3		#DIV/0!	#DIV/0!	-2	0
Phatr3_EG00789	chr_11;chr_11	97822;98220	98019;98714	+;+	693																														0	other localisation	0.0816	0.0274	0	0.0943				3		#DIV/0!	#DIV/0!	#DIV/0!	0
Phatr3_EG00790	chr_11;chr_11;chr_11	39531;39658;39871	39591;39836;39927	+;+;+	297	pti:PHATRDRAFT_39667	hypothetical protein						B7G9A6									Phatr39667-20Phatr2	39	Predicted protein	CAM_CRCL_26821303	Phaeodactylum tricornutum	2850								0	other localisation	0.1347	0.0361	0	0.1458				3		#DIV/0!	#DIV/0!	#DIV/0!	0
Phatr3_EG00793	chr_11;chr_11	121638;121683	121656;122473	+;+	810																														0	other localisation	0.0567	0.0234	0	0.1307				3		#DIV/0!	#DIV/0!	-2	0
Phatr3_EG00796	chr_11;chr_11	943739;944102	944017;944857	+;+	1035	pti:PHATRDRAFT_bd1354	hypothetical protein						B7S445									Phatrdraft1354-bd_31x35Phatr2_bd	32	Predicted protein	CAM_CRCL_27038105	Phaeodactylum tricornutum	2850								0	other localisation	0.0944	0.0297	0	0.1102				3		#DIV/0!	#DIV/0!	#DIV/0!	0
Phatr3_EG00799	chr_11;chr_11	562906;563106	563022;563561	+;+	573																														2	other localisation	0.1177	0.0317	0	0.3676				3		#DIV/0!	#DIV/0!	#DIV/0!	0
Phatr3_EG00801	chr_11;chr_11	40026;40344	40299;40450	+;+	381																														0	other localisation	0.0581	0.0224	0	0.0909				3		#DIV/0!	#DIV/0!	#DIV/0!	0
Phatr3_EG00802	chr_11;chr_11	535524;535578	535565;536255	+;+	720																														0	other localisation	0.077	0.0268	0	0.1594				3		#DIV/0!	#DIV/0!	#DIV/0!	0
Phatr3_EG00803	chr_11;chr_11	121031;121488	121409;121561	+;+	453																														0	other localisation	0.0918	0.0287	0	0.1261				3		#DIV/0!	#DIV/0!	#DIV/0!	0
Phatr3_EG00804	chr_11;chr_11	557090;557212	557206;557532	+;+	438	pti:PHATR_46821	hypothetical protein						B5Y3W2									Phatr46821-11Phatr2	34	Predicted protein		Phaeodactylum tricornutum	2850								0	mitochondrion	0.1288	0.0356	0	0.7379				3		#DIV/0!	2	2	0
Phatr3_EG00806	chr_11;chr_11	15060;15284	15184;15881	+;+	723									KOG0017	FOG: Transposon-encoded proteins with TYA, reverse transcriptase, integrase domains in various combinations	General function prediction only	POORLY CHARACTERIZED					e_gw1.316.9.1-Psemu1_scaffold_316	55		CAM_CRCL_4020168	Pseudo-nitzschia multiseries	37319								0	other localisation	0.064	0.0235	0	0.0952				3		#DIV/0!	#DIV/0!	#DIV/0!	0
Phatr3_EG00807	chr_11;chr_11;chr_11	470814;470945;471110	470916;471105;471286	+;+;+	441																														0	other localisation	0.0626	0.0234	0	0.0868				3		#DIV/0!	#DIV/0!	#DIV/0!	0
Phatr3_EG00813	chr_11;chr_11	499628;499946	499759;500233	+;+	420																														0	other localisation	0.0642	0.0238	0	0.1841				3		2	#DIV/0!	#DIV/0!	0
Phatr3_EG00814	chr_11	934107	934517	-	411																	gm1.41402_g-Psemu1_scaffold_827	33			Pseudo-nitzschia multiseries	37319								0	other localisation	0.157	0.0392	0	0.148				3		#DIV/0!	#DIV/0!	#DIV/0!	0
Phatr3_EG00817	chr_11;chr_11	253741;253967	253904;254327	-;-	525																														1	signal peptide	0.6386	0.1081	0.2745	0				3		#DIV/0!	#DIV/0!	#DIV/0!	0
Phatr3_EG00819	chr_11;chr_11;chr_11	932041;932426;932689	932340;932668;932739	-;-;-	594																	contig_9852_1_421-NitzIllumina	50		CAM_CRCL_4010390		-25000								0	other localisation	0.1802	0.0415	0	0.1129				3		#DIV/0!	#DIV/0!	#DIV/0!	0
Phatr3_EG00822	chr_11	24033	24875	-	843	pti:PHATRDRAFT_39483	hypothetical protein						B7G8S5									e_gw1.142.4.1-Fracy_scaffold_142	36			Fragilariopsis cylindrus	186039								0	other localisation	0.0798	0.0267	0	0.0987				3		#DIV/0!	#DIV/0!	#DIV/0!	0
Phatr3_EG00823	chr_11	37402	37587	-	186																														0	other localisation	0.0566	0.0221	0	0.4723				3		#DIV/0!	#DIV/0!	#DIV/0!	0
Phatr3_EG00824	chr_11;chr_11	821785;822190	821988;822234	-;-	249	pti:PHATRDRAFT_bd1491	hypothetical protein						B7S4G3									Phatrdraft1491-bd_34x35Phatr2_bd	80	Predicted protein	CAM_CRCL_26834780	Phaeodactylum tricornutum	2850								0	other localisation	0.0583	0.0226	0	0.083				3		#DIV/0!	#DIV/0!	#DIV/0!	0
Phatr3_EG00825	chr_11;chr_11	481873;482386	482178;483033	-;-	954																														0	other localisation	0.0861	0.0295	0	0.1832				3		#DIV/0!	#DIV/0!	#DIV/0!	0
Phatr3_EG00826	chr_11;chr_11	28662;30422	30331;30986	-;-	2235									KOG0017	FOG: Transposon-encoded proteins with TYA, reverse transcriptase, integrase domains in various combinations	General function prediction only	POORLY CHARACTERIZED					e_gw1.316.9.1-Psemu1_scaffold_316	53		CAM_CRCL_4020168	Pseudo-nitzschia multiseries	37319	_GAP_||PF07727||_GAP_	_GAP_||Reverse transcriptase (RNA-dependent DNA polymerase)||_GAP_						0	other localisation	0.0565	0.0221	0	0.1158				3		2	#DIV/0!	#DIV/0!	1
Phatr3_EG00827	chr_11;chr_11	254439;254604	254553;254677	-;-	189																														0	other localisation	0.0666	0.0245	0	0.4712				3		#DIV/0!	#DIV/0!	#DIV/0!	0
Phatr3_EG00830	chr_11;chr_11	932747;932936	932871;933209	-;-	399																	gm1.49913_g-Psemu1_scaffold_1439	45		CAM_CRCL_10307	Pseudo-nitzschia multiseries	37319	_GAP_||PF07727	_GAP_||Reverse transcriptase (RNA-dependent DNA polymerase)						0	other localisation	0.0552	0.0219	0	0.106				3		#DIV/0!	#DIV/0!	#DIV/0!	0
Phatr3_EG00831	chr_11;chr_11	22449;23169	23084;23873	-;-	1341	pti:PHATRDRAFT_38713	hypothetical protein						B7G6M6	KOG0017	FOG: Transposon-encoded proteins with TYA, reverse transcriptase, integrase domains in various combinations	General function prediction only	POORLY CHARACTERIZED					e_gw1.142.4.1-Fracy_scaffold_142	49			Fragilariopsis cylindrus	186039	_GAP_||PF07727||_GAP_	_GAP_||Reverse transcriptase (RNA-dependent DNA polymerase)||_GAP_						0	other localisation	0.0563	0.0222	0	0.135				3		#DIV/0!	#DIV/0!	#DIV/0!	0
Phatr3_EG00832	chr_11;chr_11	934938;935615	935351;935647	-;-	447																														0	other localisation	0.1137	0.0325	0	0.1061				3		#DIV/0!	#DIV/0!	#DIV/0!	0
Phatr3_EG00836	chr_11;chr_11	124371;124651	124596;124751	-;-	327																														1	other localisation	0.3325	0.1854	0	0.1433				3		#DIV/0!	#DIV/0!	#DIV/0!	0
Phatr3_EG00837	chr_11	26513	27370	-	858	pti:PHATRDRAFT_bd1354	hypothetical protein						B7S445									Phatrdraft1354-bd_31x35Phatr2_bd	28	Predicted protein	CAM_CRCL_27038105	Phaeodactylum tricornutum	2850								0	other localisation	0.0972	0.0302	0	0.1086				3		#DIV/0!	#DIV/0!	#DIV/0!	0
Phatr3_EG00838	chr_11;chr_11	36123;36296	36248;36499	-;-	330																	e_gw1.316.9.1-Psemu1_scaffold_316	64		CAM_CRCL_4020168	Pseudo-nitzschia multiseries	37319								0	other localisation	0.0591	0.0228	0	0.0972				3		#DIV/0!	#DIV/0!	#DIV/0!	0
Phatr3_EG00840	chr_11	21858	22445	-	588									KOG0017	FOG: Transposon-encoded proteins with TYA, reverse transcriptase, integrase domains in various combinations	General function prediction only	POORLY CHARACTERIZED					e_gw1.316.9.1-Psemu1_scaffold_316	54		CAM_CRCL_4020168	Pseudo-nitzschia multiseries	37319								0	other localisation	0.0587	0.0225	0	0.0954				3		#DIV/0!	#DIV/0!	#DIV/0!	0
Phatr3_EG00843	chr_11;chr_11	256637;256773	256733;256897	-;-	222																														0	mitochondrion	0.3096	0.0575	0	0.6902				61		-1.21813	-2	#DIV/0!	0
Phatr3_EG00844	chr_11;chr_11	771801;772360	772321;772690	-;-	852																														0	other localisation	0.0681	0.0262	0	0.3652				3		#DIV/0!	#DIV/0!	#DIV/0!	0
Phatr3_EG00847	chr_11;chr_11	32374;34134	34043;34794	-;-	2331									KOG0017	FOG: Transposon-encoded proteins with TYA, reverse transcriptase, integrase domains in various combinations	General function prediction only	POORLY CHARACTERIZED					e_gw1.316.9.1-Psemu1_scaffold_316	53		CAM_CRCL_4020168	Pseudo-nitzschia multiseries	37319	_GAP_||PF07727||_GAP_	_GAP_||Reverse transcriptase (RNA-dependent DNA polymerase)||_GAP_						0	other localisation	0.0924	0.0295	0	0.1003				3		2	#DIV/0!	#DIV/0!	1
Phatr3_EG00848	chr_11;chr_11	437618;438170	438037;438427	-;-	678																														0	other localisation	0.1586	0.0398	0	0.2606				3		#DIV/0!	#DIV/0!	#DIV/0!	0
Phatr3_EG00858	chr_11	25958	26146	-	189																														0	other localisation	0.0541	0.0225	0	0.4721				3		#DIV/0!	#DIV/0!	#DIV/0!	0
Phatr3_EG00859	chr_11;chr_11	159534;159858	159836;160097	-;-	543																														0	other localisation	0.0832	0.0275	0	0.1113				3		#DIV/0!	#DIV/0!	#DIV/0!	0
Phatr3_EG00860	chr_11;chr_11	641347;641778	641747;642210	-;-	834																	GRMZM2G136406_P02-2AGPv2	39		CAM_CRCL_4020164	Zea mays	4577								1	other localisation	0.0589	0.023	0	0.1888				3		#DIV/0!	#DIV/0!	#DIV/0!	0
Phatr3_EG00861	chr_11;chr_11	138248;138872	138808;138970	-;-	660	pti:PHATRDRAFT_45780	hypothetical protein						B7FYM8									fgenesh1_pg.173_#_11-Psemu1_scaffold_173	36		CAM_CRCL_4003685	Pseudo-nitzschia multiseries	37319								2	other localisation	0.2169	0.0445	0	0.2331				3	69	#DIV/0!	#DIV/0!	#DIV/0!	0
Phatr3_EG00863	chr_11;chr_11	36541;36622	36597;36975	-;-	411																	gm1.49913_g-Psemu1_scaffold_1439	45		CAM_CRCL_10307	Pseudo-nitzschia multiseries	37319								0	other localisation	0.1441	0.0515	0	0.132				3		#DIV/0!	#DIV/0!	#DIV/0!	0
Phatr3_EG00866	chr_13;chr_13;chr_13;chr_13;chr_13	26295;26542;27123;28085;28470	26491;27035;28075;28462;28970	+;+;+;+;+	2523	pti:PHATRDRAFT_38713	hypothetical protein						B7G6M6	KOG0017	FOG: Transposon-encoded proteins with TYA, reverse transcriptase, integrase domains in various combinations	General function prediction only	POORLY CHARACTERIZED					e_gw1.316.9.1-Psemu1_scaffold_316	48		CAM_CRCL_4020168	Pseudo-nitzschia multiseries	37319	_GAP_||PF07727||_GAP_	_GAP_||Reverse transcriptase (RNA-dependent DNA polymerase)||_GAP_						1	other localisation	0.3369	0.148	0	0.4186				3		#DIV/0!	#DIV/0!	#DIV/0!	0
Phatr3_EG00867	chr_13;chr_13	25657;26022	25933;26257	+;+	513	pti:PHATRDRAFT_39483	hypothetical protein						B7G8S5									e_gw1.142.4.1-Fracy_scaffold_142	42			Fragilariopsis cylindrus	186039								0	other localisation	0.0592	0.0228	0	0.0944				3		#DIV/0!	#DIV/0!	#DIV/0!	0
Phatr3_EG00874	chr_13;chr_13	24314;24571	24329;24896	+;+	342																														0	other localisation	0.0768	0.0259	0	0.1256				3		#DIV/0!	#DIV/0!	#DIV/0!	0
Phatr3_EG00877	chr_13;chr_13	420019;420199	420105;420519	+;+	408																														1	signal peptide	0.691	0.1152	0.3993	0				3		#DIV/0!	#DIV/0!	#DIV/0!	0
Phatr3_EG00880	chr_13	503240	504319	+	1080	pti:PHATRDRAFT_bd1354	hypothetical protein						B7S445									Phatrdraft1354-bd_31x35Phatr2_bd	28	Predicted protein	CAM_CRCL_27038105	Phaeodactylum tricornutum	2850								0	other localisation	0.1002	0.0307	0	0.1093				3		#DIV/0!	#DIV/0!	#DIV/0!	0
Phatr3_EG00882	chr_13;chr_13;chr_13	675209;675279;675761	675228;675687;676174	+;+;+	843																														0	other localisation	0.0732	0.0305	0	0.1248				3		#DIV/0!	#DIV/0!	#DIV/0!	0
Phatr3_EG00884	chr_13;chr_13	183135;183390	183325;183486	+;+	288																														0	other localisation	0.0765	0.0272	0	0.12				3		#DIV/0!	#DIV/0!	#DIV/0!	0
Phatr3_EG00888	chr_13;chr_13	154528;154707	154579;154900	+;+	246																														0	other localisation	0.0522	0.0217	0	0.1061				3		#DIV/0!	#DIV/0!	#DIV/0!	0
Phatr3_EG00891	chr_13;chr_13	24932;25348	25279;25605	+;+	606																	gm1.57494_g-Psemu1_scaffold_3179	30			Pseudo-nitzschia multiseries	37319								0	other localisation	0.1924	0.0417	0	0.2713				3		#DIV/0!	#DIV/0!	#DIV/0!	0
Phatr3_EG00895	chr_13	23546	24241	+	696																														0	other localisation	0.1001	0.0307	0	0.1082				3		#DIV/0!	#DIV/0!	#DIV/0!	0
Phatr3_EG00900	chr_13	273316	273558	+	243																														0	other localisation	0.1092	0.0323	0	0.1193				3		#DIV/0!	#DIV/0!	#DIV/0!	0
Phatr3_EG00904	chr_13;chr_13	113306;113476	113459;113558	-;-	237																														0	other localisation	0.141	0.035	0	0.131				87		2	#DIV/0!	#DIV/0!	1
Phatr3_EG00905	chr_13;chr_13	357019;357799	357661;357914	-;-	759																														0	other localisation	0.1031	0.0335	0	0.3377				3		#DIV/0!	#DIV/0!	#DIV/0!	0
Phatr3_EG00910	chr_13	31787	32017	-	231	pti:PHATRDRAFT_38156	hypothetical protein						B7G536									Phatr38156-15Phatr2	87	Predicted protein	CAM_CRCL_26846670	Phaeodactylum tricornutum	2850								0	other localisation	0.0655	0.0237	0	0.2206				3		#DIV/0!	#DIV/0!	#DIV/0!	0
Phatr3_EG00913	chr_13;chr_13	29258;30364	30178;30438	-;-	996									KOG0017	FOG: Transposon-encoded proteins with TYA, reverse transcriptase, integrase domains in various combinations	General function prediction only	POORLY CHARACTERIZED					e_gw1.3.828.1-Fracy_scaffold_3	46		CAM_CRCL_10307	Fragilariopsis cylindrus	186039								0	other localisation	0.221	0.0482	0	0.327				3		-0.625	-2	#DIV/0!	0
Phatr3_EG00916	chr_13;chr_13;chr_13;chr_13	35210;35369;35930;36132	35349;35872;36079;36357	-;-;-;-	1020	pti:PHATRDRAFT_35442	hypothetical protein						B7FYI7									Phatr35442-7Phatr2	91	Predicted protein	CAM_CRCL_26892186	Phaeodactylum tricornutum	2850								0	other localisation	0.0899	0.0286	0	0.1147				3		2	#DIV/0!	#DIV/0!	1
Phatr3_EG00917	chr_13;chr_13	53865;54542	54030;54588	-;-	213	pti:PHATRDRAFT_34625	hypothetical protein						B7FVD0									Phatr34625-5Phatr2	79	Predicted protein	CAM_CRCL_26826572	Phaeodactylum tricornutum	2850								0	other localisation	0.0645	0.024	0	0.1417				3		#DIV/0!	#DIV/0!	#DIV/0!	0
Phatr3_EG00918	chr_13;chr_13	36375;36541	36524;36660	-;-	270	pti:PHATRDRAFT_37300	hypothetical protein						B7G2P9									Phatr37300-12Phatr2	83	Predicted protein	CAM_CRCL_26892186	Phaeodactylum tricornutum	2850								0	other localisation	0.074	0.0255	0	0.0905				3		#DIV/0!	#DIV/0!	#DIV/0!	0
Phatr3_EG00919	chr_13;chr_13	47100;47574	47370;47620	-;-	318	pti:PHATRDRAFT_34603	hypothetical protein						B7FVA9									Phatr34603-5Phatr2	86	Predicted protein	CAM_CRCL_27440855	Phaeodactylum tricornutum	2850								0	other localisation	0.0811	0.0269	0	0.091				3		#DIV/0!	#DIV/0!	#DIV/0!	0
Phatr3_EG00923	chr_13;chr_13	581785;582110	581932;582165	-;-	204																														0	other localisation	0.0994	0.0313	0	0.2176				3		#DIV/0!	#DIV/0!	#DIV/0!	0
Phatr3_EG00929	chr_13	293514	293801	-	288	pti:PHATRDRAFT_37240	hypothetical protein						B7G2I7									Phatr37240-12Phatr2	75	Predicted protein		Phaeodactylum tricornutum	2850								0	other localisation	0.0692	0.0248	0	0.1024				3		#DIV/0!	#DIV/0!	#DIV/0!	0
Phatr3_EG00936	chr_13;chr_13	113050;113196	113190;113234	-;-	180																														0	no signal peptide or anchor	0.4475	0.0571	0	0				3		#DIV/0!	#DIV/0!	#DIV/0!	0
Phatr3_EG00937	chr_13;chr_13;chr_13	69491;69680;70308	69656;69785;70362	-;-;-	327	pti:PHATRDRAFT_34625	hypothetical protein						B7FVD0									Phatr34625-5Phatr2	63	Predicted protein	CAM_CRCL_26826572	Phaeodactylum tricornutum	2850								0	mitochondrion	0.1648	0.0398	0	0.5652				3		#DIV/0!	#DIV/0!	#DIV/0!	0
Phatr3_EG00944	chr_13;chr_13	30509;30725	30664;31768	-;-	1200																	Phatr52418-17Phatr2	73		CAM_CRCL_26846670	Phaeodactylum tricornutum	2850								0	other localisation	0.0724	0.0258	0	0.1159				3		#DIV/0!	#DIV/0!	#DIV/0!	0
Phatr3_EG00946	chr_8;chr_8	807484;807547	807528;807873	+;+	372																														0	other localisation	0.1265	0.0336	0	0.1084				3		#DIV/0!	#DIV/0!	#DIV/0!	0
Phatr3_EG00947	chr_8;chr_8	390679;390906	390760;391021	+;+	198																														0	other localisation	0.0731	0.026	0	0.3547				3		#DIV/0!	#DIV/0!	#DIV/0!	0
Phatr3_EG00953	chr_8;chr_8;chr_8	997834;998197;998817	998112;998773;999343	+;+;+	1383	pti:PHATRDRAFT_bd1505	hypothetical protein						B7S4H7									Phatrdraft1505-bd_38x36Phatr2_bd	32	Predicted protein	CAM_CRCL_27038105	Phaeodactylum tricornutum	2850								0	other localisation	0.0944	0.0297	0	0.1103				3		#DIV/0!	#DIV/0!	#DIV/0!	0
Phatr3_EG00955	chr_8;chr_8	18459;18675	18616;18933	+;+	417																														0	signal peptide	0.4738	0.0611	0.0238	0				3		#DIV/0!	#DIV/0!	#DIV/0!	0
Phatr3_EG00963	chr_8;chr_8	829024;829254	829232;829428	-;-	384																														0	signal peptide	0.5334	0.0602	0.2259	0				3		#DIV/0!	#DIV/0!	#DIV/0!	0
Phatr3_EG00965	chr_8;chr_8	192075;196196	195865;196313	-;-	3909	pti:PHATRDRAFT_39483	hypothetical protein						B7G8S5	KOG0017	FOG: Transposon-encoded proteins with TYA, reverse transcriptase, integrase domains in various combinations	General function prediction only	POORLY CHARACTERIZED					e_gw1.142.4.1-Fracy_scaffold_142	38			Fragilariopsis cylindrus	186039	_GAP_||PF07727||_GAP_	_GAP_||Reverse transcriptase (RNA-dependent DNA polymerase)||_GAP_						0	other localisation	0.0564	0.0225	0	0.0938				3		#DIV/0!	2	2	0
Phatr3_EG00969	chr_8;chr_8	813470;814000	813979;814008	-;-	519																														0	mitochondrion	0.2345	0.0486	0	0.6125				188		#DIV/0!	2	0.322581	0
Phatr3_EG00970	chr_8;chr_8	702352;703204	702972;703671	-;-	1089																														0	other localisation	0.0696	0.0254	0	0.0975				3		#DIV/0!	#DIV/0!	#DIV/0!	0
Phatr3_EG00972	chr_8;chr_8	985537;985860	985839;985910	-;-	354	tps:THAPS_7301	hypothetical protein						B5YNX3									gw1.981.16.1-Psemu1_scaffold_981	38		CAM_CRCL_4010390	Pseudo-nitzschia multiseries	37319								0	other localisation	0.1819	0.0416	0	0.1085				3		#DIV/0!	#DIV/0!	#DIV/0!	0
Phatr3_EG00973	chr_8;chr_8	133388;133590	133552;134141	-;-	717																														0	other localisation	0.0702	0.0248	0	0.1004				3		#DIV/0!	#DIV/0!	#DIV/0!	0
Phatr3_EG00974	chr_8;chr_8	67356;67817	67660;67904	-;-	393																														0	other localisation	0.0977	0.0312	0	0.1452				3		#DIV/0!	#DIV/0!	#DIV/0!	0
Phatr3_EG00977	chr_8;chr_8	33590;33835	33769;33867	-;-	213	pti:PHATRDRAFT_bd1491	hypothetical protein						B7S4G3									Phatrdraft1491-bd_34x35Phatr2_bd	74	Predicted protein	CAM_CRCL_26834780	Phaeodactylum tricornutum	2850								0	other localisation	0.0784	0.0263	0	0.2078				3		#DIV/0!	#DIV/0!	#DIV/0!	0
Phatr3_EG00982	chr_8;chr_8	988109;988786	988522;988818	-;-	447																														0	other localisation	0.114	0.0326	0	0.1063				3		#DIV/0!	#DIV/0!	#DIV/0!	0
Phatr3_EG00984	chr_8;chr_8	992751;994374	993408;994576	-;-	861	pti:PHATR_37030	hypothetical protein						B5Y4B9									Phatr37030-11Phatr2	97	Predicted protein		Phaeodactylum tricornutum	2850								6	other localisation	0.1285	0.1304	0	0.182				3		#DIV/0!	#DIV/0!	#DIV/0!	0
Phatr3_EG00986	chr_8;chr_8	984630;985219	985173;985442	-;-	768									KOG0017	FOG: Transposon-encoded proteins with TYA, reverse transcriptase, integrase domains in various combinations	General function prediction only	POORLY CHARACTERIZED					e_gw1.316.9.1-Psemu1_scaffold_316	50		CAM_CRCL_4020168	Pseudo-nitzschia multiseries	37319								0	other localisation	0.0755	0.0259	0	0.1072				3		#DIV/0!	#DIV/0!	#DIV/0!	0
Phatr3_EG00988	chr_8;chr_8;chr_8	987079;987381;987697	987349;987671;988088	-;-;-	954	pti:PHATRDRAFT_31876	hypothetical protein						B7FPK8									gm1.49913_g-Psemu1_scaffold_1439	28		CAM_CRCL_10307	Pseudo-nitzschia multiseries	37319								0	other localisation	0.3719	0.0556	0	0.2237				3		#DIV/0!	#DIV/0!	#DIV/0!	0
Phatr3_EG00989	chr_8;chr_8	102945;103306	103205;103422	-;-	378																														0	other localisation	0.0743	0.0256	0	0.1026				3		#DIV/0!	#DIV/0!	#DIV/0!	0
Phatr3_EG00992	chr_8;chr_8	136275;136652	136459;136652	-;-	186																														0	other localisation	0.4491	0.0632	0	0.4725				3		#DIV/0!	#DIV/0!	#DIV/0!	0
Phatr3_EG00993	chr_8	25107	25754	-	648	mgm:Mmc1_1473	hypothetical protein						A0L7N9									e_gw1.149.3.1-Fracy_scaffold_149	30		CAM_CRCL_4817	Fragilariopsis cylindrus	186039								0	other localisation	0.0833	0.0286	0	0.1456				3		#DIV/0!	#DIV/0!	#DIV/0!	0
Phatr3_EG00998	chr_8	26061	26621	-	561	mgm:Mmc1_1473	hypothetical protein						A0L7N9									LOC678922-NC_005108	52		CAM_CRCL_4817										0	other localisation	0.0555	0.0222	0	0.1825				3		#DIV/0!	#DIV/0!	#DIV/0!	0
Phatr3_EG01000	chr_8	196443	197537	-	1095	pti:PHATRDRAFT_bd1354	hypothetical protein						B7S445									Phatrdraft1354-bd_31x35Phatr2_bd	27	Predicted protein	CAM_CRCL_27038105	Phaeodactylum tricornutum	2850								0	other localisation	0.0931	0.0294	0	0.1097				3		#DIV/0!	#DIV/0!	#DIV/0!	0
Phatr3_EG01002	chr_8;chr_8	985918;986107	986042;986380	-;-	399																	gm1.49913_g-Psemu1_scaffold_1439	45		CAM_CRCL_10307	Pseudo-nitzschia multiseries	37319	_GAP_||PF07727	_GAP_||Reverse transcriptase (RNA-dependent DNA polymerase)						0	other localisation	0.0552	0.0219	0	0.106				3		#DIV/0!	#DIV/0!	#DIV/0!	0
Phatr3_EG01003	chr_8;chr_8	27044;27378	27265;27755	-;-	600	pti:PHATRDRAFT_bd1484	hypothetical protein						B7S4F6									Phatrdraft1484-bd_33x35Phatr2_bd	69	Predicted protein	CAM_CRCL_27440855	Phaeodactylum tricornutum	2850								0	other localisation	0.1087	0.0309	0	0.0999				3		#DIV/0!	#DIV/0!	#DIV/0!	0
Phatr3_EG01007	chr_7	1025013	1026092	+	1080																														0	other localisation	0.0969	0.0301	0	0.1138				3		#DIV/0!	#DIV/0!	#DIV/0!	0
Phatr3_EG01009	chr_7	414118	414474	+	357																														0	other localisation	0.211	0.0438	0	0.1184				3		#DIV/0!	#DIV/0!	#DIV/0!	0
Phatr3_EG01011	chr_7	264299	264589	+	291																														0	other localisation	0.4605	0.0623	0	0.2335				3		#DIV/0!	#DIV/0!	#DIV/0!	0
Phatr3_EG01015	chr_7;chr_7;chr_7	360590;360742;361134	360735;361107;361419	+;+;+	798	pti:PHATRDRAFT_35443	hypothetical protein						B7FYI8									Phatr35443-7Phatr2	56	Predicted protein		Phaeodactylum tricornutum	2850								0	other localisation	0.0571	0.0224	0	0.1221				3		#DIV/0!	#DIV/0!	#DIV/0!	0
Phatr3_EG01024	chr_7	935233	936288	+	1056	pti:PHATRDRAFT_35443	hypothetical protein						B7FYI8	KOG1075	FOG: Reverse transcriptase	General function prediction only	POORLY CHARACTERIZED					contig_33108_1_983-ChaeIllumina	44		CAM_CRCL_4026310	Chaetoceros sp. RS-19	49237	_GAP_||PF00078	_GAP_||Reverse transcriptase (RNA-dependent DNA polymerase)						0	other localisation	0.0768	0.0258	0	0.1343				3		#DIV/0!	#DIV/0!	#DIV/0!	0
Phatr3_EG01027	chr_7	1027659	1028987	+	1329	pti:PHATRDRAFT_bd1302	hypothetical protein						B7S3Z8									e_gw1.142.4.1-Fracy_scaffold_142	42			Fragilariopsis cylindrus	186039								0	other localisation	0.1873	0.041	0	0.1135				3		#DIV/0!	#DIV/0!	#DIV/0!	0
Phatr3_EG01028	chr_7;chr_7	359761;360222	360214;360496	+;+	729	pti:PHATRDRAFT_35443	hypothetical protein						B7FYI8									Phatr35443-7Phatr2	58	Predicted protein		Phaeodactylum tricornutum	2850								0	other localisation	0.0996	0.0294	0	0.1333				3		#DIV/0!	#DIV/0!	#DIV/0!	0
Phatr3_EG01029	chr_7;chr_7	481423;481974	481480;482128	+;+	213	pti:PHATRDRAFT_bd1293	hypothetical protein						B7S3Z0									Phatrdraft1293-bd_29x34Phatr2_bd	97	Predicted protein	CAM_CRCL_26834780	Phaeodactylum tricornutum	2850								0	other localisation	0.4217	0.0757	0	0.1705				3		#DIV/0!	#DIV/0!	#DIV/0!	0
Phatr3_EG01031	chr_7;chr_7	1026195;1027172	1027136;1027411	+;+	1182	pti:PHATRDRAFT_31400	hypothetical protein						B7FR84									Phatr31400-1Phatr2	33	Predicted protein	CAM_CRCL_26821303	Phaeodactylum tricornutum	2850								0	other localisation	0.0508	0.0214	0	0.0965				3		#DIV/0!	#DIV/0!	#DIV/0!	0
Phatr3_EG01036	chr_7	599557	599757	-	201																														0	other localisation	0.0452	0.0205	0	0.2996				3		#DIV/0!	#DIV/0!	#DIV/0!	0
Phatr3_EG01047	chr_7;chr_7	485421;485554	485503;485863	-;-	393																														0	other localisation	0.0627	0.0235	0	0.0882				3		#DIV/0!	2	2	0
Phatr3_EG01053	chr_7;chr_7	363641;363857	363826;364297	-;-	627	pti:PHATRDRAFT_bd1453	hypothetical protein						B7S4D2									Phatrdraft1453-bd_32x35Phatr2_bd	74	Predicted protein	CAM_CRCL_10307	Phaeodactylum tricornutum	2850								0	other localisation	0.0653	0.0241	0	0.1063				3		#DIV/0!	#DIV/0!	#DIV/0!	0
Phatr3_EG01056	chr_7;chr_7	362318;362678	362454;363089	-;-	549	pti:PHATRDRAFT_bd1453	hypothetical protein						B7S4D2									Phatrdraft1453-bd_32x35Phatr2_bd	77	Predicted protein	CAM_CRCL_10307	Phaeodactylum tricornutum	2850								0	other localisation	0.0882	0.0285	0	0.1172				3		#DIV/0!	#DIV/0!	#DIV/0!	0
Phatr3_EG01058	chr_7	615972	616337	-	366																														0	other localisation	0.4027	0.0551	0	0.3247				3		#DIV/0!	#DIV/0!	#DIV/0!	0
Phatr3_EG01061	chr_7;chr_7	302224;302550	302520;302657	-;-	405																														1	other localisation	0.0767	0.026	0	0.1823				3		#DIV/0!	#DIV/0!	#DIV/0!	0
Phatr3_EG01062	chr_7	363234	363536	-	303	pti:PHATRDRAFT_34423	hypothetical protein						B7FW02									Phatr34423-5Phatr2	67	Predicted protein	CAM_CRCL_10307	Phaeodactylum tricornutum	2850								0	other localisation	0.1195	0.0335	0	0.0998				3		#DIV/0!	#DIV/0!	#DIV/0!	0
Phatr3_EG01064	chr_7;chr_7	778208;778519	778488;778762	-;-	525																														4	signal anchor	0.1664	0.4546	0	0				3		#DIV/0!	#DIV/0!	#DIV/0!	0
Phatr3_EG01065	chr_7;chr_7	361503;362209	362192;362316	-;-	798	pti:PHATRDRAFT_bd1453	hypothetical protein						B7S4D2									Phatrdraft1453-bd_32x35Phatr2_bd	72	Predicted protein	CAM_CRCL_10307	Phaeodactylum tricornutum	2850								0	other localisation	0.0907	0.029	0	0.1366				3		#DIV/0!	#DIV/0!	#DIV/0!	0
Phatr3_EG01068	chr_7;chr_7;chr_7	269105;269390;269717	269263;269586;269810	-;-;-	450																														0	other localisation	0.0855	0.0279	0	0.3285				3		#DIV/0!	#DIV/0!	-2	0
Phatr3_EG01073	chr_9;chr_9	631626;632076	631943;632612	+;+	855																														0	other localisation	0.3215	0.1313	0	0.2126				3		#DIV/0!	#DIV/0!	#DIV/0!	0
Phatr3_EG01076	chr_9;chr_9	96957;97359	97311;97492	+;+	489																														0	other localisation	0.0556	0.022	0	0.0822				3		#DIV/0!	#DIV/0!	#DIV/0!	0
Phatr3_EG01080	chr_9;chr_9	170170;170325	170265;170699	+;+	471																														0	other localisation	0.0687	0.0249	0	0.1145				3		#DIV/0!	#DIV/0!	#DIV/0!	0
Phatr3_EG01081	chr_9	1001465	1002520	+	1056	pti:PHATRDRAFT_39668	hypothetical protein						B7G9A7									Phatr39668-20Phatr2	28	Gag protein	CAM_CRCL_27038105	Phaeodactylum tricornutum	2850								0	other localisation	0.1213	0.0331	0	0.1249				3		#DIV/0!	#DIV/0!	#DIV/0!	0
Phatr3_EG01082	chr_9;chr_9	836717;837184	837095;837650	+;+	846																														0	other localisation	0.1085	0.029	0	0.1968				3		#DIV/0!	#DIV/0!	#DIV/0!	0
Phatr3_EG01087	chr_9;chr_9;chr_9	553540;553556;554056	553548;554026;554202	+;+;+	627	pti:PHATRDRAFT_45715	hypothetical protein						B7FZI9									Phatr45715-8Phatr2	64	Predicted protein	CAM_CRCL_26476	Phaeodactylum tricornutum	2850								0	other localisation	0.0767	0.0261	0	0.1019				3		#DIV/0!	#DIV/0!	#DIV/0!	0
Phatr3_EG01089	chr_9;chr_9	368909;369071	369029;369444	+;+	495																														0	other localisation	0.0615	0.0237	0	0.135				3		#DIV/0!	#DIV/0!	#DIV/0!	0
Phatr3_EG01091	chr_9	140296	140736	+	441																														0	other localisation	0.0701	0.0248	0	0.1701				3		#DIV/0!	#DIV/0!	#DIV/0!	0
Phatr3_EG01092	chr_9;chr_9	868482;868648	868643;868725	+;+	240																														0	other localisation	0.0577	0.0225	0	0.1203				3		#DIV/0!	#DIV/0!	#DIV/0!	0
Phatr3_EG01093	chr_9;chr_9	319075;319668	319461;319925	+;+	645																														0	signal peptide	0.7036	0.0572	0.0296	0				3		#DIV/0!	#DIV/0!	#DIV/0!	0
Phatr3_EG01097	chr_9;chr_9	153221;153467	153355;153586	+;+	255																														0	other localisation	0.064	0.0237	0	0.0949				3		#DIV/0!	#DIV/0!	#DIV/0!	0
Phatr3_EG01100	chr_9;chr_9	176847;176955	176942;177362	+;+	504																														0	other localisation	0.0607	0.026	0	0.1136				3		#DIV/0!	#DIV/0!	#DIV/0!	0
Phatr3_EG01103	chr_9;chr_9	1468;1613	1563;1843	+;+	327																														0	other localisation	0.0702	0.0252	0	0.0967				3		#DIV/0!	#DIV/0!	#DIV/0!	0
Phatr3_EG01109	chr_9;chr_9	576040;576275	576202;576498	+;+	387																														0	other localisation	0.0719	0.026	0	0.1011				3		#DIV/0!	#DIV/0!	#DIV/0!	0
Phatr3_EG01116	chr_9;chr_9	330597;330935	330812;331135	-;-	417																														0	other localisation	0.0546	0.0218	0	0.1074				3		#DIV/0!	#DIV/0!	#DIV/0!	0
Phatr3_EG01117	chr_9;chr_9	311013;311103	311064;311593	-;-	543																														0	other localisation	0.0616	0.0236	0	0.0887				3		2	#DIV/0!	#DIV/0!	1
Phatr3_EG01121	chr_9;chr_9	332081;333161	332981;333207	-;-	948																														0	other localisation	0.2886	0.0568	0	0.2221				3		#DIV/0!	#DIV/0!	#DIV/0!	0
Phatr3_EG01122	chr_9;chr_9	925810;926365	926046;926520	-;-	393																														0	other localisation	0.1794	0.0414	0	0.1725				3		#DIV/0!	#DIV/0!	#DIV/0!	0
Phatr3_EG01124	chr_9;chr_9	267625;267830	267748;267921	-;-	216																														1	signal peptide	0.6159	0.1309	0	0				3		#DIV/0!	#DIV/0!	#DIV/0!	0
Phatr3_EG01130	chr_9;chr_9	805433;805645	805614;806182	-;-	720																														3	other localisation	0.1438	0.0382	0	0.1677				3		#DIV/0!	#DIV/0!	#DIV/0!	0
Phatr3_EG01134	chr_9;chr_9	248645;249162	249141;249243	-;-	579																														0	other localisation	0.2551	0.0978	0	0.1079				3		#DIV/0!	#DIV/0!	#DIV/0!	0
Phatr3_EG01138	chr_9;chr_9	612359;613183	612659;613280	-;-	399	pti:PHATRDRAFT_38712	hypothetical protein						B7G6M5									Phatr38712-17Phatr2	80	Predicted protein	CAM_CRCL_10307	Phaeodactylum tricornutum	2850								0	other localisation	0.0656	0.026	0	0.1479				3		#DIV/0!	#DIV/0!	#DIV/0!	0
Phatr3_EG01141	chr_9;chr_9	328127;328820	328249;328891	-;-	195																														0	other localisation	0.0687	0.0247	0	0.4027				3		#DIV/0!	#DIV/0!	#DIV/0!	0
Phatr3_EG01143	chr_9;chr_9;chr_9;chr_9;chr_9	319120;319556;320129;320519;320816	319493;319984;320218;320567;320851	-;-;-;-;-	978									KOG0017	FOG: Transposon-encoded proteins with TYA, reverse transcriptase, integrase domains in various combinations	General function prediction only	POORLY CHARACTERIZED					e_gw1.3.820.1-Fracy_scaffold_3	43		CAM_CRCL_10307	Fragilariopsis cylindrus	186039	_GAP_||PF07727	_GAP_||Reverse transcriptase (RNA-dependent DNA polymerase)						0	other localisation	0.0824	0.0276	0	0.1261				3		#DIV/0!	#DIV/0!	#DIV/0!	0
Phatr3_EG01144	chr_9;chr_9	300780;301191	301151;301328	-;-	510																														0	other localisation	0.0753	0.026	0	0.1282				3		#DIV/0!	#DIV/0!	#DIV/0!	0
Phatr3_EG01147	chr_9;chr_9;chr_9	554407;554694;554997	554651;554902;555025	-;-;-	483	pti:PHATRDRAFT_40630	hypothetical protein						B7GBL9									Phatr40630-24Phatr2	91	Predicted protein	CAM_CRCL_26834780	Phaeodactylum tricornutum	2850								0	other localisation	0.0853	0.0283	0	0.1145				3		#DIV/0!	#DIV/0!	#DIV/0!	0
Phatr3_EG01150	chr_9;chr_9	330252;330466	330315;330590	-;-	189	pti:PHATRDRAFT_38908	hypothetical protein						B7G765									Phatr38908-17Phatr2	81	Predicted protein	CAM_CRCL_26826572	Phaeodactylum tricornutum	2850								0	signal peptide	0.5162	0.0614	0	0				3		#DIV/0!	#DIV/0!	#DIV/0!	0
Phatr3_EG01151	chr_9;chr_9	884057;884385	884320;884429	-;-	309																														0	signal peptide	0.5151	0.0621	0.031	0				3		#DIV/0!	#DIV/0!	#DIV/0!	0
Phatr3_EG01152	chr_9;chr_9	598251;598468	598387;598861	-;-	531																														0	other localisation	0.3758	0.0588	0	0.2611				3		#DIV/0!	2	-0.212766	0
Phatr3_EG01153	chr_9;chr_9	317165;317617	317212;317898	-;-	330																														0	other localisation	0.1064	0.0317	0	0.102				3		#DIV/0!	#DIV/0!	#DIV/0!	0
Phatr3_EG01155	chr_9;chr_9	483953;484786	484512;484867	-;-	642																														0	other localisation	0.0728	0.0259	0	0.1227				3		2	#DIV/0!	-2	0
Phatr3_EG01156	chr_12;chr_12	719432;719535	719476;719777	+;+	288																														0	signal peptide	0.719	0.0619	0.029	0				3		#DIV/0!	#DIV/0!	#DIV/0!	0
Phatr3_EG01158	chr_12	88747	89769	+	1023									KOG0017	FOG: Transposon-encoded proteins with TYA, reverse transcriptase, integrase domains in various combinations	General function prediction only	POORLY CHARACTERIZED					e_gw1.316.9.1-Psemu1_scaffold_316	45		CAM_CRCL_4020168	Pseudo-nitzschia multiseries	37319								0	other localisation	0.0603	0.0234	0	0.1148				3		-1.6875	-2	#DIV/0!	1
Phatr3_EG01160	chr_12;chr_12	667759;668536	668151;669483	+;+	1341									KOG0017	FOG: Transposon-encoded proteins with TYA, reverse transcriptase, integrase domains in various combinations	General function prediction only	POORLY CHARACTERIZED					contig_25111_1_726-ChaeIllumina	44		CAM_CRCL_4020168	Chaetoceros sp. RS-19	49237	_GAP_||PF07727||_GAP_	_GAP_||Reverse transcriptase (RNA-dependent DNA polymerase)||_GAP_						0	other localisation	0.2378	0.0449	0	0.1388				3		#DIV/0!	#DIV/0!	#DIV/0!	0
Phatr3_EG01163	chr_12;chr_12	358862;359251	359083;359628	+;+	600																														0	other localisation	0.141	0.0393	0	0.1862				3		#DIV/0!	#DIV/0!	#DIV/0!	0
Phatr3_EG01165	chr_12;chr_12	416092;416575	416460;416790	+;+	585	pti:PHATRDRAFT_37400	hypothetical protein						B7G3P7									Phatr37400-13Phatr2	52	Predicted protein		Phaeodactylum tricornutum	2850								0	other localisation	0.0588	0.0234	0	0.1166				3		#DIV/0!	#DIV/0!	#DIV/0!	0
Phatr3_EG01167	chr_12;chr_12	704395;704443	704434;704600	+;+	198																														0	other localisation	0.0533	0.0219	0	0.365				3		#DIV/0!	#DIV/0!	#DIV/0!	0
Phatr3_EG01168	chr_12;chr_12	336330;336526	336488;336837	+;+	471																														0	other localisation	0.1987	0.0453	0	0.1607				3		#DIV/0!	#DIV/0!	#DIV/0!	0
Phatr3_EG01173	chr_12	83260	83523	+	264	pti:PHATRDRAFT_38713	hypothetical protein						B7G6M6									Phatr38713-17Phatr2	76	Predicted protein	CAM_CRCL_4019901	Phaeodactylum tricornutum	2850								0	other localisation	0.0834	0.0276	0	0.1276				3		#DIV/0!	#DIV/0!	#DIV/0!	0
Phatr3_EG01175	chr_12;chr_12	83536;86206	86191;86234	+;+	2685	pti:PHATRDRAFT_34423	hypothetical protein						B7FW02	KOG0017	FOG: Transposon-encoded proteins with TYA, reverse transcriptase, integrase domains in various combinations	General function prediction only	POORLY CHARACTERIZED					Phatr34423-5Phatr2	37	Predicted protein	CAM_CRCL_10307	Phaeodactylum tricornutum	2850								0	other localisation	0.1045	0.0308	0	0.1499				3		#DIV/0!	2	0.56	0
Phatr3_EG01176	chr_12;chr_12	436821;436980	436852;437403	+;+	456	pti:PHATRDRAFT_39777	hypothetical protein						B7G9K9									Phatr39777-21Phatr2	46	Predicted protein	CAM_CRCL_26892186	Phaeodactylum tricornutum	2850	PF13843	PF13843						0	other localisation	0.2106	0.0433	0	0.1624				3		#DIV/0!	#DIV/0!	#DIV/0!	0
Phatr3_EG01179	chr_12;chr_12;chr_12;chr_12	437493;437624;437740;437861	437592;437709;437827;438144	+;+;+;+	558	pti:PHATRDRAFT_40254	hypothetical protein						B7GAX3									Phatr40254-22Phatr2	41	Predicted protein	CAM_CRCL_26892186	Phaeodactylum tricornutum	2850								0	mitochondrion	0.1736	0.0525	0	0.6328				3		2	#DIV/0!	#DIV/0!	1
Phatr3_EG01182	chr_12;chr_12	466763;466844	466813;467056	+;+	264	pti:PHATRDRAFT_49771	hypothetical protein						B7GBU7									Phatr49771-24Phatr2	80	Predicted protein	CAM_CRCL_4215080	Phaeodactylum tricornutum	2850								0	other localisation	0.0548	0.0237	0	0.3698				3		#DIV/0!	#DIV/0!	#DIV/0!	0
Phatr3_EG01183	chr_12;chr_12	86701;87886	87585;88245	+;+	1245	pti:PHATRDRAFT_38713	hypothetical protein						B7G6M6	KOG0017	FOG: Transposon-encoded proteins with TYA, reverse transcriptase, integrase domains in various combinations	General function prediction only	POORLY CHARACTERIZED					contig_25111_1_726-ChaeIllumina	47		CAM_CRCL_4020168	Chaetoceros sp. RS-19	49237								0	other localisation	0.0831	0.0269	0	0.1064				3		#DIV/0!	#DIV/0!	#DIV/0!	0
Phatr3_EG01186	chr_12	381818	382081	-	264																														0	other localisation	0.158	0.0388	0	0.1881				3		#DIV/0!	#DIV/0!	#DIV/0!	0
Phatr3_EG01187	chr_12;chr_12	494314;494555	494449;494616	-;-	198	pti:PHATRDRAFT_38463	hypothetical protein						B7G5Y5									Phatr38463-16Phatr2	92	Predicted protein	CAM_CRCL_26892186	Phaeodactylum tricornutum	2850								0	other localisation	0.1874	0.041	0	0.3258				3		#DIV/0!	#DIV/0!	#DIV/0!	0
Phatr3_EG01189	chr_12;chr_12	426472;426820	426726;426852	-;-	288																														0	other localisation	0.083	0.0275	0	0.1146				3		#DIV/0!	#DIV/0!	#DIV/0!	0
Phatr3_EG01190	chr_12;chr_12	421575;421698	421654;422199	-;-	582																														0	other localisation	0.0559	0.0222	0	0.0992				3		#DIV/0!	#DIV/0!	#DIV/0!	0
Phatr3_EG01191	chr_12;chr_12	669878;670264	670233;670372	-;-	465	pti:PHATRDRAFT_38038	hypothetical protein						B7G4S1									Phatr38038-14Phatr2	48	Predicted protein	CAM_CRCL_26892186	Phaeodactylum tricornutum	2850								0	other localisation	0.1688	0.0586	0	0.1271				3		-2	-2	#DIV/0!	0
Phatr3_EG01193	chr_12;chr_12	668719;669063	668997;669110	-;-	327																														0	other localisation	0.0889	0.0291	0	0.1463				3		#DIV/0!	#DIV/0!	#DIV/0!	0
Phatr3_EG01194	chr_12;chr_12	406991;407239	407208;407314	-;-	294																														0	other localisation	0.1041	0.0328	0	0.1943				3		2	#DIV/0!	#DIV/0!	1
Phatr3_EG01196	chr_12;chr_12	316336;316801	316795;316883	-;-	543																														0	other localisation	0.069	0.0246	0	0.157				3		#DIV/0!	#DIV/0!	#DIV/0!	0
Phatr3_EG01199	chr_12;chr_12	342431;342769	342703;343050	-;-	555																														0	other localisation	0.06	0.0229	0	0.0922				188		#DIV/0!	#DIV/0!	#DIV/0!	0
Phatr3_EG01201	chr_12;chr_12	671075;671385	671360;671605	-;-	507	pti:PHATRDRAFT_37761	hypothetical protein						B7G3Z3									Phatr37761-14Phatr2	83	Predicted protein	CAM_CRCL_26892186	Phaeodactylum tricornutum	2850								0	other localisation	0.0781	0.0263	0	0.0982				3		#DIV/0!	#DIV/0!	#DIV/0!	0
Phatr3_EG01210	chr_12;chr_12	440279;440383	440373;440653	-;-	366	pti:PHATRDRAFT_39474	hypothetical protein						B7G8R6									Phatr39474-19Phatr2	73	Predicted protein	CAM_CRCL_4018681	Phaeodactylum tricornutum	2850								0	other localisation	0.06	0.0228	0	0.098				3		#DIV/0!	#DIV/0!	#DIV/0!	0
Phatr3_EG01211	chr_12;chr_12	629744;630573	630504;630624	-;-	813																	GRMZM2G549568_P01-4AGPv2	35	hypothetical protein LOC100382056 [Source:RefSeq peptide;Acc:NP_001168292]	CAM_CRCL_4009003	Zea mays	4577								0	other localisation	0.0818	0.0276	0	0.1167				3		#DIV/0!	#DIV/0!	#DIV/0!	0
Phatr3_EG01213	chr_12;chr_12	672376;672808	672791;672856	-;-	465	pti:PHATRDRAFT_33729	hypothetical protein						B7FTP7									Phatr33729-4Phatr2	90	Predicted protein	CAM_CRCL_26892186	Phaeodactylum tricornutum	2850								0	other localisation	0.1116	0.0321	0	0.091				3		#DIV/0!	#DIV/0!	#DIV/0!	0
Phatr3_EG01214	chr_12;chr_12	286028;286353	286338;286419	-;-	378																														1	signal anchor	0.1327	0.6203	0	0				3		#DIV/0!	#DIV/0!	#DIV/0!	0
Phatr3_EG01215	chr_12;chr_12	553131;553655	553501;553751	-;-	468																														0	other localisation	0.0744	0.0263	0	0.1189				3		#DIV/0!	#DIV/0!	#DIV/0!	0
Phatr3_EG01216	chr_12;chr_12	441845;442156	442024;442560	-;-	585	pti:PHATRDRAFT_35923	hypothetical protein						B7FZW2	KOG0017	FOG: Transposon-encoded proteins with TYA, reverse transcriptase, integrase domains in various combinations	General function prediction only	POORLY CHARACTERIZED					e_gw1.3.820.1-Fracy_scaffold_3	46		CAM_CRCL_10307	Fragilariopsis cylindrus	186039								0	other localisation	0.1316	0.0366	0	0.1304				3		2	#DIV/0!	#DIV/0!	1
Phatr3_EG01217	chr_12;chr_12	670398;671059	671050;671071	-;-	666	pti:PHATRDRAFT_37761	hypothetical protein						B7G3Z3									Phatr37761-14Phatr2	96	Predicted protein	CAM_CRCL_26892186	Phaeodactylum tricornutum	2850	_GAP_||PF13843||_GAP_	_GAP_||PF13843||_GAP_						0	other localisation	0.0562	0.0221	0	0.1128				3		#DIV/0!	#DIV/0!	#DIV/0!	0
Phatr3_EG01218	chr_12;chr_12	672933;673461	673412;673523	-;-	543	pti:PHATRDRAFT_37297	hypothetical protein						B7G2P6									Phatr37297-12Phatr2	92	Predicted protein	CAM_CRCL_26892186	Phaeodactylum tricornutum	2850	PF13843	PF13843						0	other localisation	0.1589	0.0356	0	0.1632				3		#DIV/0!	#DIV/0!	#DIV/0!	0
Phatr3_EG01220	bd_53x36	221	481	-	261	pti:PHATRDRAFT_40630	hypothetical protein						B7GBL9									Phatr40630-24Phatr2	90	Predicted protein	CAM_CRCL_26834780	Phaeodactylum tricornutum	2850								0	other localisation	0.3321	0.0521	0	0.3266				3		#DIV/0!	#DIV/0!	#DIV/0!	0
Phatr3_EG01226	bd_5x5;bd_5x5	4808;5085	5011;5120	-;-	240																														0	other localisation	0.1631	0.0398	0	0.1799				3		2	#DIV/0!	#DIV/0!	0
Phatr3_EG01230	bd_20x24;bd_20x24	4463;4636	4587;4777	+;+	267																														0	other localisation	0.0731	0.026	0	0.135				3		#DIV/0!	#DIV/0!	#DIV/0!	0
Phatr3_EG01232	bd_20x24	13791	14039	+	249																														0	other localisation	0.0969	0.0301	0	0.1092				3		#DIV/0!	#DIV/0!	#DIV/0!	0
Phatr3_EG01233	bd_20x24	14171	14533	+	363																														0	other localisation	0.0575	0.0228	0	0.0909				3		#DIV/0!	#DIV/0!	#DIV/0!	0
Phatr3_EG01234	bd_19x34	16392	17114	+	723	pti:PHATRDRAFT_bd1302	hypothetical protein						B7S3Z8									e_gw1.142.4.1-Fracy_scaffold_142	37			Fragilariopsis cylindrus	186039								0	other localisation	0.0753	0.0258	0	0.0882				3		#DIV/0!	#DIV/0!	#DIV/0!	0
Phatr3_EG01235	bd_19x34;bd_19x34	13630;13696	13650;14709	+;+	1035	pti:PHATRDRAFT_bd1354	hypothetical protein						B7S445									Phatrdraft1354-bd_31x35Phatr2_bd	27	Predicted protein	CAM_CRCL_27038105	Phaeodactylum tricornutum	2850								0	other localisation	0.0621	0.0233	0	0.0873				3		#DIV/0!	#DIV/0!	#DIV/0!	0
Phatr3_EG01237	bd_24x34;bd_24x34;bd_24x34	7507;7780;8101	7767;8043;8385	+;+;+	810																							_GAP_||PF07727||_GAP_	_GAP_||Reverse transcriptase (RNA-dependent DNA polymerase)||_GAP_						0	other localisation	0.1906	0.0402	0	0.1582				3		#DIV/0!	#DIV/0!	#DIV/0!	0
Phatr3_EG01238	bd_24x34;bd_24x34	7011;7130	7026;7461	+;+	348	pti:PHATRDRAFT_31876	hypothetical protein						B7FPK8									e_gw1.142.4.1-Fracy_scaffold_142	47			Fragilariopsis cylindrus	186039								0	other localisation	0.0846	0.0275	0	0.1077				3		#DIV/0!	#DIV/0!	#DIV/0!	0
Phatr3_EG01239	bd_24x34;bd_24x34	4994;5147	5135;5361	+;+	357																														0	other localisation	0.1301	0.0324	0	0.1281				3		#DIV/0!	#DIV/0!	#DIV/0!	0
Phatr3_EG01240	bd_24x34;bd_24x34	5447;5550	5521;5660	+;+	186																														0	other localisation	0.1037	0.0342	0	0.4723				3		#DIV/0!	#DIV/0!	#DIV/0!	0
Phatr3_EG01241	bd_24x34	6733	6990	+	258																														0	other localisation	0.0632	0.0236	0	0.1128				3		#DIV/0!	#DIV/0!	#DIV/0!	0
Phatr3_EG01243	bd_28x34;bd_28x34	20036;20678	20107;20788	+;+	183																														0	other localisation	0.0686	0.0247	0	0.4723				3		#DIV/0!	#DIV/0!	#DIV/0!	0
Phatr3_EG01244	bd_28x34;bd_28x34	18823;19182	18858;19736	+;+	591	pti:PHATRDRAFT_bd1488	hypothetical protein						B7S4G0									Phatrdraft1488-bd_33x35Phatr2_bd	63	Predicted protein	CAM_CRCL_26826572	Phaeodactylum tricornutum	2850								0	other localisation	0.0676	0.0243	0	0.0892				3		#DIV/0!	#DIV/0!	#DIV/0!	0
Phatr3_EG01245	bd_35x35;bd_35x35;bd_35x35	8962;9666;10310	9660;9681;11409	-;-;-	1815	pti:PHATRDRAFT_bd1453	hypothetical protein						B7S4D2	KOG0017	FOG: Transposon-encoded proteins with TYA, reverse transcriptase, integrase domains in various combinations	General function prediction only	POORLY CHARACTERIZED					contig_27682_192_1172-NitzIllumina	55		CAM_CRCL_10307		-25000								0	other localisation	0.1213	0.0305	0	0.1072				3		#DIV/0!	#DIV/0!	#DIV/0!	0
Phatr3_EG01246	bd_35x35;bd_35x35	11977;12320	12299;12428	-;-	432	pti:PHATRDRAFT_40525	hypothetical protein						B7GBS2									Phatr40525-24Phatr2	93	Predicted protein	CAM_CRCL_27220834	Phaeodactylum tricornutum	2850								0	other localisation	0.0784	0.0268	0	0.1119				3		-2	-2	#DIV/0!	0
Phatr3_EG01247	bd_9x21;bd_9x21	9500;9572	9555;9830	+;+	315	pti:PHATRDRAFT_bd1293	hypothetical protein						B7S3Z0									Phatrdraft1293-bd_29x34Phatr2_bd	65	Predicted protein	CAM_CRCL_26834780	Phaeodactylum tricornutum	2850								0	other localisation	0.2395	0.0476	0	0.2315				3		#DIV/0!	#DIV/0!	#DIV/0!	0
Phatr3_EG01250	bd_1x2	29071	30411	+	1341	pti:PHATRDRAFT_39668	hypothetical protein						B7G9A7									Phatr39668-20Phatr2	29	Gag protein	CAM_CRCL_27038105	Phaeodactylum tricornutum	2850								0	other localisation	0.1128	0.0321	0	0.1242				3		#DIV/0!	#DIV/0!	#DIV/0!	0
Phatr3_EG01252	bd_1x2;bd_1x2;bd_1x2;bd_1x2;bd_1x2	30737;31434;32272;33613;34036	31289;32068;33459;33771;34137	-;-;-;-;-	2637	pti:PHATRDRAFT_bd1302	hypothetical protein						B7S3Z8	KOG0017	FOG: Transposon-encoded proteins with TYA, reverse transcriptase, integrase domains in various combinations	General function prediction only	POORLY CHARACTERIZED					e_gw1.142.4.1-Fracy_scaffold_142	42			Fragilariopsis cylindrus	186039	_GAP_||PF07727||_GAP_	_GAP_||Reverse transcriptase (RNA-dependent DNA polymerase)||_GAP_						0	other localisation	0.1137	0.0328	0	0.1699				3		2	#DIV/0!	#DIV/0!	1
Phatr3_EG01255	bd_34x35;bd_34x35	1749;2094	2069;2810	+;+	1038	pti:PHATRDRAFT_bd1292	hypothetical protein						B7S3Y9									Phatrdraft1292-bd_29x34Phatr2_bd	82	Predicted protein	CAM_CRCL_26834780	Phaeodactylum tricornutum	2850								0	other localisation	0.0828	0.0273	0	0.4905				3		#DIV/0!	#DIV/0!	#DIV/0!	0
Phatr3_EG01257	bd_34x35	24934	27570	-	2637	pti:PHATRDRAFT_bd1302	hypothetical protein						B7S3Z8	KOG0017	FOG: Transposon-encoded proteins with TYA, reverse transcriptase, integrase domains in various combinations	General function prediction only	POORLY CHARACTERIZED					e_gw1.142.4.1-Fracy_scaffold_142	42			Fragilariopsis cylindrus	186039	_GAP_||PF07727||_GAP_	_GAP_||Reverse transcriptase (RNA-dependent DNA polymerase)||_GAP_						0	other localisation	0.2608	0.0484	0	0.121				3		#DIV/0!	#DIV/0!	#DIV/0!	0
Phatr3_EG01258	bd_34x35;bd_34x35	7802;8778	8724;9213	-;-	1359	pti:PHATRDRAFT_bd1354	hypothetical protein						B7S445									Phatrdraft1354-bd_31x35Phatr2_bd	33	Predicted protein	CAM_CRCL_27038105	Phaeodactylum tricornutum	2850								0	other localisation	0.0963	0.03	0	0.1081				3		#DIV/0!	#DIV/0!	#DIV/0!	0
Phatr3_EG01259	bd_34x35	3923	6769	-	2847	pti:PHATRDRAFT_39483	hypothetical protein						B7G8S5	KOG0017	FOG: Transposon-encoded proteins with TYA, reverse transcriptase, integrase domains in various combinations	General function prediction only	POORLY CHARACTERIZED					e_gw1.142.4.1-Fracy_scaffold_142	42			Fragilariopsis cylindrus	186039	_GAP_||PF07727||_GAP_	_GAP_||Reverse transcriptase (RNA-dependent DNA polymerase)||_GAP_						0	other localisation	0.0797	0.0267	0	0.099				3		#DIV/0!	#DIV/0!	#DIV/0!	0
Phatr3_EG01260	bd_34x35	36715	37569	-	855	pti:PHATRDRAFT_bd1354	hypothetical protein						B7S445									Phatrdraft1354-bd_31x35Phatr2_bd	32	Predicted protein	CAM_CRCL_27038105	Phaeodactylum tricornutum	2850								0	other localisation	0.0536	0.022	0	0.0897				3		2	#DIV/0!	#DIV/0!	1
Phatr3_EG01261	bd_26x34;bd_26x34	40072;41567	41559;41896	-;-	1818	tps:THAPSDRAFT_11539	hypothetical protein						B8CEU2	KOG0017	FOG: Transposon-encoded proteins with TYA, reverse transcriptase, integrase domains in various combinations	General function prediction only	POORLY CHARACTERIZED					e_gw1.316.9.1-Psemu1_scaffold_316	51		CAM_CRCL_4020168	Pseudo-nitzschia multiseries	37319	_GAP_||PF07727||_GAP_	_GAP_||Reverse transcriptase (RNA-dependent DNA polymerase)||_GAP_						0	other localisation	0.0617	0.0231	0	0.115				3		#DIV/0!	#DIV/0!	-2	0
Phatr3_EG01264	bd_33x35	23266	23913	-	648	pti:PHATRDRAFT_37226	hypothetical protein						B7G2H3									gm1.9233_g-Psemu1_scaffold_66	40			Pseudo-nitzschia multiseries	37319								0	other localisation	0.0681	0.0245	0	0.0866				3		#DIV/0!	#DIV/0!	#DIV/0!	0
Phatr3_EG01265	bd_33x35	26446	26751	-	306	pti:PHATRDRAFT_bd1491	hypothetical protein						B7S4G3									Phatrdraft1491-bd_34x35Phatr2_bd	97	Predicted protein	CAM_CRCL_26834780	Phaeodactylum tricornutum	2850								0	other localisation	0.0738	0.0256	0	0.0851				3		#DIV/0!	#DIV/0!	#DIV/0!	0
Phatr3_EG01266	bd_33x35;bd_33x35;bd_33x35	43047;45079;45944	44995;45484;46063	-;-;-	2475	pti:PHATRDRAFT_38713	hypothetical protein						B7G6M6	KOG0017	FOG: Transposon-encoded proteins with TYA, reverse transcriptase, integrase domains in various combinations	General function prediction only	POORLY CHARACTERIZED					e_gw1.316.9.1-Psemu1_scaffold_316	53		CAM_CRCL_4020168	Pseudo-nitzschia multiseries	37319	_GAP_||PF07727||_GAP_	_GAP_||Reverse transcriptase (RNA-dependent DNA polymerase)||_GAP_						0	other localisation	0.0885	0.0277	0	0.0877				3		2	#DIV/0!	#DIV/0!	1
Phatr3_EG01269	bd_8x17;bd_8x17	1204;1508	1490;1538	-;-	318	pti:PHATRDRAFT_bd1762	hypothetical protein						B7S4G4									Phatrdraft1762-bd_34x35Phatr2_bd	87	Predicted protein	CAM_CRCL_26826572	Phaeodactylum tricornutum	2850								0	other localisation	0.06	0.0228	0	0.0895				3		#DIV/0!	#DIV/0!	#DIV/0!	0
Phatr3_EG01270	bd_8x17;bd_8x17;bd_8x17	1638;2090;2268	2042;2138;2413	-;-;-	600	pti:PHATRDRAFT_49830	hypothetical protein						B7GBZ9									Phatr49830-25Phatr2	76	Predicted protein	CAM_CRCL_26826572	Phaeodactylum tricornutum	2850								0	other localisation	0.0899	0.0283	0	0.1027				3		#DIV/0!	#DIV/0!	#DIV/0!	0
Phatr3_EG01272	bd_38x36;bd_38x36	52;1499	1446;1516	+;+	1413	pti:PHATRDRAFT_40611	hypothetical protein						B7GBK1									Phatr40611-24Phatr2	97	Predicted protein	CAM_CRCL_26826572	Phaeodactylum tricornutum	2850								0	other localisation	0.0499	0.0216	0	0.1016				3		#DIV/0!	#DIV/0!	#DIV/0!	0
Phatr3_EG01274	bd_10x23;bd_10x23	68989;69205	69060;69579	+;+	447	pti:PHATRDRAFT_bd1293	hypothetical protein						B7S3Z0									Phatrdraft1293-bd_29x34Phatr2_bd	78	Predicted protein	CAM_CRCL_26834780	Phaeodactylum tricornutum	2850								0	other localisation	0.0647	0.0238	0	0.1209				3		#DIV/0!	#DIV/0!	#DIV/0!	0
Phatr3_EG01284	chr_5;chr_5	972721;972909	972809;975282	+;+	2463	pti:PHATRDRAFT_40624	hypothetical protein						B7GBL3									Phatr40624-24Phatr2	93	Predicted protein	CAM_CRCL_26826572	Phaeodactylum tricornutum	2850								0	other localisation	0.1141	0.0334	0	0.1286				3		2	#DIV/0!	#DIV/0!	1
Phatr3_EG01288	chr_5	1013493	1013759	+	267																														0	other localisation	0.2171	0.0457	0	0.2066				3		#DIV/0!	#DIV/0!	#DIV/0!	0
Phatr3_EG01289	chr_5	1013826	1014041	+	216																														0	other localisation	0.0769	0.0258	0	0.1676				3		#DIV/0!	#DIV/0!	#DIV/0!	0
Phatr3_EG01292	chr_5;chr_5;chr_5;chr_5	751545;751662;752977;753277	751616;752874;753258;753758	+;+;+;+	2049	dse:Dsec_GM10786	GM10786 gene product from transcript GM10786-RA						B4I3V2									FBpp0192263-scaffold_6dsec_r1	31		CAM_CRCL_4817										0	other localisation	0.0839	0.0289	0	0.1368				3		#DIV/0!	#DIV/0!	#DIV/0!	0
Phatr3_EG01293	chr_5;chr_5	478616;479027	479006;479529	+;+	894																														0	other localisation	0.0506	0.0233	0	0.1868				3		#DIV/0!	#DIV/0!	#DIV/0!	0
Phatr3_EG01294	chr_5;chr_5	730670;730979	730913;731268	+;+	534																														1	chloroplast	0.6859	0.0964	0.9599	0				3		#DIV/0!	#DIV/0!	#DIV/0!	0
Phatr3_EG01297	chr_5;chr_5	879079;879189	879148;879325	+;+	207																														0	other localisation	0.0975	0.0291	0	0.2401				3		#DIV/0!	#DIV/0!	#DIV/0!	0
Phatr3_EG01298	chr_5;chr_5	411019;411196	411051;411606	+;+	444																														0	other localisation	0.0657	0.0242	0	0.1136				3		#DIV/0!	#DIV/0!	#DIV/0!	0
Phatr3_EG01300	chr_5;chr_5;chr_5	718692;718875;719265	718800;719260;719507	+;+;+	738																														0	signal peptide	0.5526	0.0601	0.0237	0				3		#DIV/0!	#DIV/0!	#DIV/0!	0
Phatr3_EG01302	chr_5;chr_5	650041;650448	650412;650501	-;-	426																														0	other localisation	0.0798	0.0265	0	0.0959				3		#DIV/0!	#DIV/0!	#DIV/0!	0
Phatr3_EG01303	chr_5;chr_5	708028;708813	708749;709035	-;-	945																														1	signal anchor	0.2353	0.4079	0	0				3		#DIV/0!	#DIV/0!	#DIV/0!	0
Phatr3_EG01306	chr_5;chr_5	762504;762873	762782;763703	-;-	1110																														0	other localisation	0.0768	0.0263	0	0.1345				3		#DIV/0!	#DIV/0!	#DIV/0!	0
Phatr3_EG01308	chr_5;chr_5	608861;609168	609162;609174	-;-	309																														0	other localisation	0.1445	0.0372	0	0.177				3		#DIV/0!	#DIV/0!	#DIV/0!	0
Phatr3_EG01309	chr_5;chr_5	1020207;1020934	1020501;1020944	-;-	306	pti:PHATRDRAFT_34603	hypothetical protein						B7FVA9									Phatr34603-5Phatr2	93	Predicted protein	CAM_CRCL_27440855	Phaeodactylum tricornutum	2850								0	other localisation	0.1278	0.0344	0	0.0991				3		#DIV/0!	#DIV/0!	#DIV/0!	0
Phatr3_EG01311	chr_5;chr_5	13746;15048	14798;16463	-;-	2469	pti:PHATRDRAFT_bd1354	hypothetical protein						B7S445									e_gw1.142.4.1-Fracy_scaffold_142	34			Fragilariopsis cylindrus	186039								0	other localisation	0.0972	0.0302	0	0.1097				3		#DIV/0!	#DIV/0!	#DIV/0!	0
Phatr3_EG01313	chr_5	970787	971029	-	243																														1	signal peptide	0.5922	0.2208	0	0				3		#DIV/0!	#DIV/0!	#DIV/0!	0
Phatr3_EG01317	chr_5	649786	650025	-	240																														0	other localisation	0.051	0.0214	0	0.1524				3		#DIV/0!	#DIV/0!	#DIV/0!	0
Phatr3_EG01323	chr_5;chr_5	949639;949928	949914;950155	-;-	504	pti:PHATRDRAFT_34603	hypothetical protein						B7FVA9									Phatr34603-5Phatr2	82	Predicted protein	CAM_CRCL_27440855	Phaeodactylum tricornutum	2850								0	other localisation	0.0862	0.0285	0	0.1001				105		2	#DIV/0!	-2	1
Phatr3_EG01328	chr_5;chr_5	388241;388422	388297;388610	-;-	246	pti:PHATRDRAFT_35923	hypothetical protein						B7FZW2									Phatr35923-9Phatr2	93	Predicted protein	CAM_CRCL_10307	Phaeodactylum tricornutum	2850								0	signal peptide	0.4953	0.063	0.0291	0				3		#DIV/0!	#DIV/0!	#DIV/0!	0
Phatr3_EG01335	chr_5;chr_5	914323;914663	914654;914669	-;-	339	pti:PHATRDRAFT_26649	hypothetical protein; K03341 O-phospho-L-seryl-tRNASec:L-selenocysteinyl-tRNA synthase [EC:2.9.1.2]	pti00450||pti00970	K03341	O-phospho-L-seryl-tRNASec:L-selenocysteinyl-tRNA synthase [EC:2.9.1.2]	Selenocompound metabolism || Aminoacyl-tRNA biosynthesis	2.9.1.2	B7FV74	KOG3843	Predicted serine hydroxymethyltransferase SLA/LP (autoimmune hepatitis marker in humans)	Translation, ribosomal structure and biogenesis	INFORMATION STORAGE AND PROCESSING					Phatr26649-5Phatr2	91	Predicted protein	CAM_CRCL_32349658	Phaeodactylum tricornutum	2850	PF05889	Soluble liver antigen/liver pancreas antigen (SLA/LP autoantigen)						0	other localisation	0.1192	0.0335	0	0.1758				3		#DIV/0!	#DIV/0!	#DIV/0!	0
Phatr3_EG01339	chr_5;chr_5	716891;717478	717372;717808	-;-	813																														1	other localisation	0.1696	0.2219	0	0.1952				3		#DIV/0!	#DIV/0!	#DIV/0!	0
Phatr3_EG01341	bd_31x35;bd_31x35	172923;172989	172943;173402	+;+	435																														0	other localisation	0.0727	0.0253	0	0.093				3		#DIV/0!	#DIV/0!	#DIV/0!	0
Phatr3_EG01344	bd_31x35	149932	151344	+	1413	pti:PHATRDRAFT_bd1354	hypothetical protein						B7S445									Phatrdraft1354-bd_31x35Phatr2_bd	28	Predicted protein	CAM_CRCL_27038105	Phaeodactylum tricornutum	2850								0	other localisation	0.0972	0.0302	0	0.1088				3		#DIV/0!	#DIV/0!	#DIV/0!	0
Phatr3_EG01346	bd_31x35;bd_31x35	173691;174798	174264;175699	+;+	1476	pti:PHATRDRAFT_38713	hypothetical protein						B7G6M6									e_gw1.142.4.1-Fracy_scaffold_142	28			Fragilariopsis cylindrus	186039								0	other localisation	0.0892	0.027	0	0.0963				3		2	#DIV/0!	#DIV/0!	1
Phatr3_EG01349	bd_31x35;bd_31x35	165901;166280	166196;166937	-;-	954																														0	other localisation	0.0974	0.0302	0	0.11				3		#DIV/0!	#DIV/0!	#DIV/0!	0
Phatr3_EG01351	bd_31x35;bd_31x35	161751;162018	162003;162031	-;-	267									KOG0017	FOG: Transposon-encoded proteins with TYA, reverse transcriptase, integrase domains in various combinations	General function prediction only	POORLY CHARACTERIZED					contig_363_241_1517-NitzIllumina	55		CAM_CRCL_10307		-25000								0	other localisation	0.0581	0.0225	0	0.0859				3		#DIV/0!	2	2	0
Phatr3_EG01354	bd_31x35;bd_31x35	162153;164288	164008;165311	-;-	2880	pti:PHATRDRAFT_41388	hypothetical protein						B7GE35	KOG0017	FOG: Transposon-encoded proteins with TYA, reverse transcriptase, integrase domains in various combinations	General function prediction only	POORLY CHARACTERIZED					e_gw1.142.4.1-Fracy_scaffold_142	46			Fragilariopsis cylindrus	186039	_GAP_||PF07727||_GAP_	_GAP_||Reverse transcriptase (RNA-dependent DNA polymerase)||_GAP_						0	other localisation	0.062	0.0233	0	0.102				3		#DIV/0!	#DIV/0!	#DIV/0!	0
Phatr3_EG01355	chr_6;chr_6	320;848	755;1026	+;+	615									KOG0017	FOG: Transposon-encoded proteins with TYA, reverse transcriptase, integrase domains in various combinations	General function prediction only	POORLY CHARACTERIZED					gm1.49913_g-Psemu1_scaffold_1439	40		CAM_CRCL_10307	Pseudo-nitzschia multiseries	37319	_GAP_||PF07727||_GAP_	_GAP_||Reverse transcriptase (RNA-dependent DNA polymerase)||_GAP_						0	other localisation	0.0554	0.022	0	0.1044				3		#DIV/0!	#DIV/0!	#DIV/0!	0
Phatr3_EG01356	chr_6;chr_6	373799;373946	373931;374265	+;+	453																														0	other localisation	0.0531	0.0224	0	0.1847				3		#DIV/0!	#DIV/0!	#DIV/0!	0
Phatr3_EG01357	chr_6;chr_6	180288;180379	180357;180824	+;+	516																	GRMZM2G438371_P01-5AGPv2	31		CAM_CRCL_4024178	Zea mays	4577								0	other localisation	0.0804	0.0274	0	0.1198				3		#DIV/0!	#DIV/0!	#DIV/0!	0
Phatr3_EG01361	chr_6;chr_6	259648;259862	259821;260101	+;+	414																														0	other localisation	0.0529	0.0225	0	0.2031				3		#DIV/0!	#DIV/0!	#DIV/0!	0
Phatr3_EG01363	chr_6;chr_6	229448;229778	229759;229891	+;+	426																														1	other localisation	0.1063	0.1428	0	0.2213				3		#DIV/0!	#DIV/0!	#DIV/0!	0
Phatr3_EG01372	chr_6;chr_6	227892;228102	228027;228736	+;+	771																														0	other localisation	0.0655	0.0248	0	0.1925				3		#DIV/0!	#DIV/0!	#DIV/0!	0
Phatr3_EG01378	chr_6;chr_6	192781;193057	193018;193358	+;+	540																														0	other localisation	0.0566	0.0228	0	0.1048				3		#DIV/0!	#DIV/0!	#DIV/0!	0
Phatr3_EG01382	chr_6	1030845	1034816	+	3972	pti:PHATRDRAFT_31400	hypothetical protein						B7FR84									e_gw1.142.4.1-Fracy_scaffold_142	40			Fragilariopsis cylindrus	186039								0	other localisation	0.0974	0.0302	0	0.1114				3		#DIV/0!	#DIV/0!	#DIV/0!	0
Phatr3_EG01383	chr_6	726607	726900	+	294																														1	other localisation	0.1742	0.1401	0	0.1601				3		#DIV/0!	#DIV/0!	#DIV/0!	0
Phatr3_EG01384	chr_6;chr_6	263716;263814	263789;264081	+;+	342																														0	other localisation	0.1124	0.033	0	0.1169				3		#DIV/0!	#DIV/0!	#DIV/0!	0
Phatr3_EG01386	chr_6;chr_6	338705;338814	338749;339260	+;+	492																														0	other localisation	0.2626	0.0494	0	0.2043				3		#DIV/0!	#DIV/0!	#DIV/0!	0
Phatr3_EG01391	chr_6	708313	709452	-	1140									KOG0017	FOG: Transposon-encoded proteins with TYA, reverse transcriptase, integrase domains in various combinations	General function prediction only	POORLY CHARACTERIZED					e_gw1.316.9.1-Psemu1_scaffold_316	63		CAM_CRCL_4020168	Pseudo-nitzschia multiseries	37319								0	other localisation	0.0735	0.0255	0	0.1044				3		2	#DIV/0!	#DIV/0!	0
Phatr3_EG01392	chr_6;chr_6	463997;464676	464530;464750	-;-	609																														0	other localisation	0.2759	0.0488	0	0.2651				3		#DIV/0!	#DIV/0!	#DIV/0!	0
Phatr3_EG01395	chr_6;chr_6	642217;642555	642530;643221	-;-	981																														0	other localisation	0.0918	0.0286	0	0.1413				3		#DIV/0!	#DIV/0!	#DIV/0!	0
Phatr3_EG01397	chr_6	709666	712026	-	2361	pti:PHATRDRAFT_48621	hypothetical protein						B7G7W9									e_gw1.142.4.1-Fracy_scaffold_142	38			Fragilariopsis cylindrus	186039								0	other localisation	0.0632	0.0235	0	0.0907				3		#DIV/0!	#DIV/0!	#DIV/0!	0
Phatr3_EG01399	chr_6;chr_6	836763;837454	837442;837724	-;-	951	eli:ELI_13515	hypothetical protein						Q2N696									gi159182012-ABHC01000001	62	hypothetical protein	CAM_CRCL_31482747	alpha proteobacterium BAL199	331869								0	signal peptide	0.7626	0.0529	0.0222	0				3		#DIV/0!	#DIV/0!	#DIV/0!	0
Phatr3_EG01405	chr_6;chr_6	331872;332461	332352;332972	-;-	993																														0	other localisation	0.1212	0.0342	0	0.1954				3		#DIV/0!	#DIV/0!	#DIV/0!	0
Phatr3_EG01406	chr_6	712315	713727	-	1413	pti:PHATRDRAFT_bd1354	hypothetical protein						B7S445									Phatrdraft1354-bd_31x35Phatr2_bd	29	Predicted protein	CAM_CRCL_27038105	Phaeodactylum tricornutum	2850								0	other localisation	0.0972	0.0302	0	0.1088				3		#DIV/0!	#DIV/0!	#DIV/0!	0
Phatr3_EG01407	chr_6;chr_6	728487;729164	728652;729210	-;-	213	pti:PHATRDRAFT_34625	hypothetical protein						B7FVD0									Phatr34625-5Phatr2	81	Predicted protein	CAM_CRCL_26826572	Phaeodactylum tricornutum	2850								0	other localisation	0.0649	0.0241	0	0.1393				3		#DIV/0!	#DIV/0!	#DIV/0!	0
Phatr3_EG01413	chr_6;chr_6	249257;249535	249450;249592	-;-	252																														0	other localisation	0.0782	0.0266	0	0.1115				3		#DIV/0!	#DIV/0!	#DIV/0!	0
Phatr3_EG01418	chr_6;chr_6	790718;790865	790807;791125	-;-	351																														0	other localisation	0.1472	0.0363	0	0.3545				3		#DIV/0!	#DIV/0!	#DIV/0!	0
Phatr3_EG01426	chr_6;chr_6	799464;800000	799775;800017	-;-	330																														0	other localisation	0.1586	0.0352	0	0.1928				3		#DIV/0!	#DIV/0!	#DIV/0!	0
Phatr3_EG01427	chr_6;chr_6	248579;248980	248938;249039	-;-	420	pti:PHATRDRAFT_37401	hypothetical protein						B7G3P8									Phatr37401-13Phatr2	61	Predicted protein		Phaeodactylum tricornutum	2850								0	other localisation	0.0568	0.0224	0	0.0821				3		#DIV/0!	#DIV/0!	#DIV/0!	0
Phatr3_EG01430	bd_32x35	82149	82604	+	456	pti:PHATRDRAFT_39483	hypothetical protein						B7G8S5									e_gw1.142.4.1-Fracy_scaffold_142	37			Fragilariopsis cylindrus	186039								0	other localisation	0.0852	0.028	0	0.1043				3		#DIV/0!	#DIV/0!	#DIV/0!	0
Phatr3_EG01431	bd_32x35;bd_32x35	78990;79307	79200;79743	+;+	648																														0	other localisation	0.119	0.0324	0	0.1373				3		#DIV/0!	#DIV/0!	#DIV/0!	0
Phatr3_EG01432	bd_32x35;bd_32x35	84877;84941	84905;85103	+;+	192																	fgenesh2_pg.6_#_721-Fracy_scaffold_6	57		CAM_CRCL_4010390	Fragilariopsis cylindrus	186039								0	other localisation	0.0631	0.0236	0	0.4519				3		#DIV/0!	#DIV/0!	#DIV/0!	0
Phatr3_EG01434	bd_32x35	292847	293056	+	210	pti:PHATRDRAFT_45165	hypothetical protein						B7FWP0									Phatr45165-6Phatr2	90	Predicted protein	CAM_CRCL_26826572	Phaeodactylum tricornutum	2850								0	other localisation	0.0629	0.0232	0	0.1742				3		#DIV/0!	#DIV/0!	#DIV/0!	0
Phatr3_EG01435	bd_32x35;bd_32x35;bd_32x35	80225;80560;80990	80543;80973;81318	+;+;+	1062	pti:PHATRDRAFT_39483	hypothetical protein						B7G8S5									Phatr39483-19Phatr2	35	Predicted protein	CAM_CRCL_26821303	Phaeodactylum tricornutum	2850								0	other localisation	0.0742	0.0275	0	0.2826				3		#DIV/0!	#DIV/0!	-2	0
Phatr3_EG01437	bd_32x35;bd_32x35	79757;79893	79799;80218	+;+	369																														0	other localisation	0.0798	0.0257	0	0.0992				3		#DIV/0!	#DIV/0!	#DIV/0!	0
Phatr3_EG01438	bd_32x35;bd_32x35	103803;103920	103907;104024	+;+	210	pti:PHATRDRAFT_bd1293	hypothetical protein						B7S3Z0									Phatrdraft1293-bd_29x34Phatr2_bd	72	Predicted protein	CAM_CRCL_26834780	Phaeodactylum tricornutum	2850								0	other localisation	0.102	0.031	0	0.1478				3		#DIV/0!	#DIV/0!	#DIV/0!	0
Phatr3_EG01439	bd_32x35	74373	74588	+	216																														0	other localisation	0.148	0.0353	0	0.1567				3		#DIV/0!	#DIV/0!	#DIV/0!	0
Phatr3_EG01441	bd_32x35;bd_32x35;bd_32x35	83566;84379;84575	83800;84532;84809	+;+;+	624																	gw1.981.16.1-Psemu1_scaffold_981	33		CAM_CRCL_4010390	Pseudo-nitzschia multiseries	37319								0	other localisation	0.1388	0.1099	0	0.1262				3		#DIV/0!	#DIV/0!	#DIV/0!	0
Phatr3_EG01443	bd_32x35	289506	289718	+	213																	contig_24752_273_2372-ChaeIllumina	45		CAM_CRCL_10307	Chaetoceros sp. RS-19	49237								0	other localisation	0.1504	0.038	0	0.2295				3		#DIV/0!	#DIV/0!	#DIV/0!	0
Phatr3_EG01444	bd_32x35;bd_32x35	290206;290465	290230;290637	+;+	198																														0	signal peptide	0.6668	0.0611	0	0				3		#DIV/0!	#DIV/0!	#DIV/0!	0
Phatr3_EG01445	bd_32x35;bd_32x35	85131;85395	85320;85528	+;+	324																	e_gw1.316.9.1-Psemu1_scaffold_316	63		CAM_CRCL_4020168	Pseudo-nitzschia multiseries	37319								0	other localisation	0.0997	0.0297	0	0.107				3		#DIV/0!	#DIV/0!	#DIV/0!	0
Phatr3_EG01450	bd_32x35;bd_32x35	86826;87041	86993;87133	-;-	261	pti:PHATRDRAFT_40630	hypothetical protein						B7GBL9									Phatr40630-24Phatr2	67	Predicted protein	CAM_CRCL_26834780	Phaeodactylum tricornutum	2850								0	other localisation	0.1109	0.0323	0	0.1047				3		2	#DIV/0!	#DIV/0!	1
Phatr3_EG01454	chr_2;chr_2;chr_2	488977;489340;489607	489220;489545;490074	+;+;+	918	pti:PHATRDRAFT_34633	hypothetical protein						B7FW90	KOG0157	Cytochrome P450 CYP4/CYP19/CYP26 subfamilies	Secondary metabolites biosynthesis, transport and catabolism	METABOLISM					Phatr34633-6Phatr2	77	Predicted protein		Phaeodactylum tricornutum	2850								0	other localisation	0.0785	0.0263	0	0.1182				3		#DIV/0!	#DIV/0!	#DIV/0!	0
Phatr3_EG01472	chr_2;chr_2;chr_2	488254;488449;488697	488399;488684;488923	+;+;+	609	pti:PHATRDRAFT_26422	LUT1-2; lutein deficient 1-like protein						B7FVK9	KOG0157	Cytochrome P450 CYP4/CYP19/CYP26 subfamilies	Secondary metabolites biosynthesis, transport and catabolism	METABOLISM					Phatr26422-5Phatr2	71	Lutein deficient 1-like protein	CAM_CRCL_26963374	Phaeodactylum tricornutum	2850	_GAP_||PF00067	_GAP_||Cytochrome P450						0	other localisation	0.0806	0.0271	0	0.1354				3		-0.0304569	-2	#DIV/0!	1
Phatr3_EG01474	chr_2;chr_2	490512;490778	490736;491218	+;+	666	pti:PHATRDRAFT_34633	hypothetical protein						B7FW90									Phatr34633-6Phatr2	78	Predicted protein		Phaeodactylum tricornutum	2850								0	other localisation	0.1665	0.0402	0	0.2069				3		#DIV/0!	#DIV/0!	#DIV/0!	0
Phatr3_EG01480	chr_2;chr_2	96133;96310	96234;96444	+;+	237																														0	other localisation	0.0654	0.0244	0	0.1529				3		#DIV/0!	#DIV/0!	#DIV/0!	0
Phatr3_EG01484	chr_2;chr_2	438087;438397	438322;438700	+;+	540																														0	other localisation	0.1275	0.0741	0	0.1159				3		#DIV/0!	#DIV/0!	#DIV/0!	0
Phatr3_EG01485	chr_2;chr_2	101425;101664	101655;101729	+;+	297																														0	other localisation	0.2742	0.0521	0	0.48				3		#DIV/0!	#DIV/0!	#DIV/0!	0
Phatr3_EG01490	chr_2;chr_2	825265;825492	825365;825984	+;+	594																														2	other localisation	0.0588	0.0232	0	0.1674				3		#DIV/0!	#DIV/0!	#DIV/0!	0
Phatr3_EG01510	chr_2;chr_2	409225;410005	409856;410029	-;-	657																														0	other localisation	0.0874	0.0282	0	0.1115				3		#DIV/0!	#DIV/0!	#DIV/0!	0
Phatr3_EG01511	chr_2;chr_2	1035773;1035877	1035781;1036527	-;-	660	pti:PHATRDRAFT_bd1354	hypothetical protein						B7S445									Phatrdraft1354-bd_31x35Phatr2_bd	84	Predicted protein	CAM_CRCL_27038105	Phaeodactylum tricornutum	2850								0	other localisation	0.2549	0.123	0	0.1437				3		#DIV/0!	#DIV/0!	#DIV/0!	0
Phatr3_EG01515	chr_2;chr_2	397395;397650	397588;397722	-;-	267																														0	other localisation	0.1106	0.0324	0	0.13				3		#DIV/0!	#DIV/0!	#DIV/0!	0
Phatr3_EG01522	chr_2	2447	3079	-	633																														0	other localisation	0.0972	0.0302	0	0.1089				3		#DIV/0!	#DIV/0!	#DIV/0!	0
Phatr3_EG01529	chr_2	162823	163098	-	276																														2	signal peptide	0.8448	0.0736	0.4815	0				112		#DIV/0!	2	2	0
Phatr3_EG01530	chr_2;chr_2	368551;368680	368643;368796	-;-	210																														0	other localisation	0.051	0.0213	0	0.2408				3		#DIV/0!	#DIV/0!	#DIV/0!	0
Phatr3_EG01531	chr_2;chr_2	391488;392098	392032;392170	-;-	618																														0	other localisation	0.1019	0.065	0	0.1668				3		#DIV/0!	#DIV/0!	#DIV/0!	0
Phatr3_EG01532	chr_2;chr_2	472585;472633	472627;472895	-;-	306																														0	other localisation	0.4097	0.0543	0	0.1321				3		#DIV/0!	#DIV/0!	#DIV/0!	0
Phatr3_EG01539	chr_2	840796	841071	-	276																														0	other localisation	0.0661	0.0246	0	0.1212				3		#DIV/0!	#DIV/0!	#DIV/0!	0
Phatr3_EG01546	chr_4;chr_4	992687;992895	992837;992923	+;+	180																														0	no signal peptide or anchor	0.092	0.0298	0	0				3		#DIV/0!	#DIV/0!	#DIV/0!	0
Phatr3_EG01551	chr_4;chr_4	1292681;1293810	1293704;1295392	+;+	2607	pti:PHATRDRAFT_41388	hypothetical protein						B7GE35									e_gw1.142.4.1-Fracy_scaffold_142	32			Fragilariopsis cylindrus	186039								0	other localisation	0.0965	0.0299	0	0.1055				3		#DIV/0!	#DIV/0!	#DIV/0!	0
Phatr3_EG01555	chr_4;chr_4	82095;82255	82189;82357	+;+	198																														0	other localisation	0.0641	0.0236	0	0.344				3		#DIV/0!	#DIV/0!	#DIV/0!	0
Phatr3_EG01556	chr_4;chr_4	92681;92728	92695;92982	+;+	270																														0	other localisation	0.1896	0.0386	0	0.1798				3		#DIV/0!	#DIV/0!	#DIV/0!	0
Phatr3_EG01557	chr_4;chr_4	642297;642474	642377;642761	+;+	369																														0	other localisation	0.0804	0.028	0	0.1372				3		#DIV/0!	#DIV/0!	#DIV/0!	0
Phatr3_EG01560	chr_4;chr_4	306235;306659	306565;306993	+;+	666																														0	other localisation	0.1626	0.0486	0	0.1826				3		#DIV/0!	#DIV/0!	#DIV/0!	0
Phatr3_EG01561	chr_4;chr_4	70684;71065	70926;71406	+;+	585																														0	other localisation	0.1867	0.0399	0	0.2149				3		#DIV/0!	#DIV/0!	#DIV/0!	0
Phatr3_EG01562	chr_4;chr_4	783944;784009	783958;784275	+;+	282																														0	other localisation	0.0663	0.0244	0	0.1876				3		#DIV/0!	#DIV/0!	#DIV/0!	0
Phatr3_EG01566	chr_4	633	857	+	225																														0	mitochondrion	0.1335	0.0352	0	0.729				3		#DIV/0!	#DIV/0!	#DIV/0!	0
Phatr3_EG01567	chr_4;chr_4	1110714;1110801	1110734;1111946	+;+	1167																	JCVI_PEP_1113088410724-OCTOPUS_SMPL_20031004	37		CAM_CRCL_4912898	OCTOPUS_SMPL_20031004	-283586								0	other localisation	0.0532	0.0218	0	0.0949				3		#DIV/0!	#DIV/0!	#DIV/0!	0
Phatr3_EG01568	chr_4;chr_4	1051005;1051095	1051014;1051360	+;+	276																														1	signal anchor	0.1015	0.6214	0	0				184		2	#DIV/0!	-2	1
Phatr3_EG01571	chr_4;chr_4	303935;304153	304120;304515	+;+	549																														0	mitochondrion	0.1117	0.0321	0	0.5542				3		#DIV/0!	#DIV/0!	#DIV/0!	0
Phatr3_EG01572	chr_4;chr_4	1172628;1172743	1172710;1173709	+;+	1050																														0	other localisation	0.185	0.0389	0	0.203				3		#DIV/0!	#DIV/0!	#DIV/0!	0
Phatr3_EG01573	chr_4;chr_4	137413;137630	137530;137694	+;+	183																														0	other localisation	0.0836	0.0283	0	0.4723				3		#DIV/0!	#DIV/0!	#DIV/0!	0
Phatr3_EG01574	chr_4	790424	790675	+	252																	e_gw1.316.9.1-Psemu1_scaffold_316	50		CAM_CRCL_4020168	Pseudo-nitzschia multiseries	37319								0	other localisation	0.0639	0.0235	0	0.0944				3		#DIV/0!	#DIV/0!	-2	0
Phatr3_EG01576	chr_4;chr_4	1056575;1056894	1056807;1057341	+;+	681																														0	other localisation	0.0625	0.0242	0	0.1229				3		#DIV/0!	#DIV/0!	#DIV/0!	0
Phatr3_EG01578	chr_4;chr_4	1051634;1051960	1051705;1052106	+;+	219	pti:PHATRDRAFT_39717	hypothetical protein						B7G9F4									Phatr39717-20Phatr2	73	Predicted protein	CAM_CRCL_28081784	Phaeodactylum tricornutum	2850								0	other localisation	0.1944	0.0444	0	0.2698				3		-0.630137	-2	#DIV/0!	1
Phatr3_EG01579	chr_4;chr_4	840793;840861	840829;841030	+;+	207																														0	other localisation	0.3185	0.0621	0	0.2117				3		2	#DIV/0!	#DIV/0!	1
Phatr3_EG01580	chr_4;chr_4	1226273;1226324	1226315;1226628	+;+	348																														0	mitochondrion	0.2019	0.0434	0	0.5592				3		#DIV/0!	#DIV/0!	#DIV/0!	0
Phatr3_EG01581	chr_4	49772	50032	+	261																														0	other localisation	0.0536	0.0216	0	0.0901				3		#DIV/0!	#DIV/0!	-2	0
Phatr3_EG01583	chr_4;chr_4	971424;971679	971638;971754	-;-	291																														0	other localisation	0.2164	0.0757	0	0.1796				3		#DIV/0!	#DIV/0!	#DIV/0!	0
Phatr3_EG01587	chr_4	843317	843982	-	666	tps:THAPS_23418	hypothetical protein						B5YMN8									contig_7818_123_1046-NitzIllumina	52		CAM_CRCL_14699391		-25000								0	other localisation	0.06	0.0228	0	0.0916				3		#DIV/0!	#DIV/0!	#DIV/0!	0
Phatr3_EG01589	chr_4;chr_4	56364;56587	56566;56617	-;-	234																														1	signal anchor	0.1177	0.6093	0	0				3		#DIV/0!	#DIV/0!	#DIV/0!	0
Phatr3_EG01593	chr_4;chr_4	1124401;1125241	1125172;1125254	-;-	786																														0	other localisation	0.2243	0.1252	0	0.2047				3		#DIV/0!	#DIV/0!	#DIV/0!	0
Phatr3_EG01599	chr_4;chr_4;chr_4;chr_4;chr_4	51098;51733;52212;52461;52769	51697;52154;52452;52690;52919	-;-;-;-;-	1644	pti:PHATRDRAFT_38713	hypothetical protein						B7G6M6	KOG0017	FOG: Transposon-encoded proteins with TYA, reverse transcriptase, integrase domains in various combinations	General function prediction only	POORLY CHARACTERIZED					gm1.37875_g-Psemu1_scaffold_669	38			Pseudo-nitzschia multiseries	37319	_GAP_||PF07727	_GAP_||Reverse transcriptase (RNA-dependent DNA polymerase)						0	other localisation	0.085	0.0276	0	0.0896				3		#DIV/0!	#DIV/0!	#DIV/0!	0
Phatr3_EG01609	chr_4;chr_4	1267263;1267611	1267571;1267937	-;-	636																														0	other localisation	0.086	0.0274	0	0.127				3		#DIV/0!	#DIV/0!	#DIV/0!	0
Phatr3_EG01610	chr_4;chr_4;chr_4;chr_4	53068;54223;54601;54764	54128;54567;54736;55666	-;-;-;-	2445	pti:PHATRDRAFT_41388	hypothetical protein						B7GE35									e_gw1.142.4.1-Fracy_scaffold_142	34			Fragilariopsis cylindrus	186039								0	other localisation	0.0979	0.0304	0	0.1612				3		#DIV/0!	#DIV/0!	#DIV/0!	0
Phatr3_EG01611	chr_4;chr_4	914030;914259	914149;915149	-;-	1011									KOG0017	FOG: Transposon-encoded proteins with TYA, reverse transcriptase, integrase domains in various combinations	General function prediction only	POORLY CHARACTERIZED					e_gw1.316.9.1-Psemu1_scaffold_316	43		CAM_CRCL_4020168	Pseudo-nitzschia multiseries	37319								0	other localisation	0.0672	0.0247	0	0.1273				3		#DIV/0!	#DIV/0!	#DIV/0!	0
Phatr3_EG01613	chr_4;chr_4	62812;63093	63087;63128	-;-	312																														0	other localisation	0.0733	0.0257	0	0.099				3		#DIV/0!	#DIV/0!	#DIV/0!	0
Phatr3_EG01616	chr_4	57007	57222	-	216	pti:PHATRDRAFT_40279	hypothetical protein						B7GAZ8									Phatr40279-22Phatr2	87	Predicted protein	CAM_CRCL_26826572	Phaeodactylum tricornutum	2850								0	other localisation	0.3553	0.0523	0	0.1629				3		#DIV/0!	#DIV/0!	#DIV/0!	0
Phatr3_EG01619	chr_3;chr_3	1089166;1089255	1089198;1089422	+;+	201	pti:PHATRDRAFT_34603	hypothetical protein						B7FVA9									Phatr34603-5Phatr2	81	Predicted protein	CAM_CRCL_27440855	Phaeodactylum tricornutum	2850								1	other localisation	0.2801	0.0883	0	0.2937				3		#DIV/0!	#DIV/0!	#DIV/0!	0
Phatr3_EG01620	chr_3;chr_3	1271391;1271578	1271563;1271713	+;+	309																	e_gw1.3.820.1-Fracy_scaffold_3	65		CAM_CRCL_10307	Fragilariopsis cylindrus	186039								0	other localisation	0.0941	0.0272	0	0.1081				3		#DIV/0!	#DIV/0!	#DIV/0!	0
Phatr3_EG01625	chr_3	383464	384357	+	894	pti:PHATRDRAFT_31537	hypothetical protein						B7FRL5									Phatr31537-1Phatr2	84	Predicted protein		Phaeodactylum tricornutum	2850								0	other localisation	0.0628	0.0235	0	0.0899				3		-2	-2	#DIV/0!	0
Phatr3_EG01626	chr_3;chr_3;chr_3;chr_3;chr_3	88774;89264;89813;90046;90685	89209;89784;90028;90648;94047	+;+;+;+;+	5139	pti:PHATRDRAFT_39483	hypothetical protein						B7G8S5	KOG0017	FOG: Transposon-encoded proteins with TYA, reverse transcriptase, integrase domains in various combinations	General function prediction only	POORLY CHARACTERIZED					e_gw1.142.4.1-Fracy_scaffold_142	38			Fragilariopsis cylindrus	186039	_GAP_||PF07727||_GAP_	_GAP_||Reverse transcriptase (RNA-dependent DNA polymerase)||_GAP_						0	other localisation	0.0919	0.0292	0	0.1095				3		#DIV/0!	#DIV/0!	#DIV/0!	0
Phatr3_EG01629	chr_3;chr_3	1266013;1266153	1266094;1266304	+;+	234	pti:PHATRDRAFT_bd1483	hypothetical protein						B7S4F5									Phatrdraft1483-bd_33x35Phatr2_bd	90	Predicted protein	CAM_CRCL_26826572	Phaeodactylum tricornutum	2850								0	other localisation	0.1448	0.038	0	0.302				3		#DIV/0!	#DIV/0!	#DIV/0!	0
Phatr3_EG01631	chr_3;chr_3	260504;260612	260607;260768	+;+	261																														0	other localisation	0.063	0.0235	0	0.0913				3		#DIV/0!	#DIV/0!	#DIV/0!	0
Phatr3_EG01632	chr_3;chr_3	1029694;1030580	1030458;1030741	+;+	927	pti:PHATRDRAFT_bd1758	hypothetical protein						B7S4E9									Phatrdraft1758-bd_32x35Phatr2_bd	50	Predicted protein	CAM_CRCL_26853145	Phaeodactylum tricornutum	2850								0	other localisation	0.0819	0.0274	0	0.103				3		#DIV/0!	#DIV/0!	#DIV/0!	0
Phatr3_EG01636	chr_3;chr_3	770074;770140	770131;771023	+;+	942																														0	other localisation	0.2113	0.0607	0	0.425				3		#DIV/0!	#DIV/0!	#DIV/0!	0
Phatr3_EG01643	chr_3;chr_3	110875;111277	111229;111410	+;+	489																														0	other localisation	0.0572	0.0223	0	0.0824				3		#DIV/0!	#DIV/0!	#DIV/0!	0
Phatr3_EG01644	chr_3;chr_3	1270279;1270394	1270388;1270700	+;+	417	pti:PHATRDRAFT_37404	hypothetical protein						B7G3Q1									Phatr37404-13Phatr2	68	Predicted protein	CAM_CRCL_26826572	Phaeodactylum tricornutum	2850								0	other localisation	0.0856	0.0292	0	0.1344				3		#DIV/0!	#DIV/0!	#DIV/0!	0
Phatr3_EG01645	chr_3;chr_3;chr_3	1451949;1451968;1452474	1451963;1452186;1452533	+;+;+	294																														0	other localisation	0.0852	0.0283	0	0.1896				3		#DIV/0!	#DIV/0!	#DIV/0!	0
Phatr3_EG01646	chr_3;chr_3	147290;147491	147454;147805	+;+	480																														0	mitochondrion	0.0836	0.0281	0	0.5546				3		#DIV/0!	#DIV/0!	#DIV/0!	0
Phatr3_EG01651	chr_3;chr_3	1278947;1279265	1279249;1279360	+;+	399																	e_gw1.3.820.1-Fracy_scaffold_3	37		CAM_CRCL_10307	Fragilariopsis cylindrus	186039	PF07727||_GAP_	Reverse transcriptase (RNA-dependent DNA polymerase)||_GAP_						0	other localisation	0.063	0.0234	0	0.0937				3		#DIV/0!	#DIV/0!	#DIV/0!	0
Phatr3_EG01654	chr_3;chr_3	1279391;1279601	1279550;1280370	+;+	930	pti:PHATRDRAFT_38712	hypothetical protein						B7G6M5	KOG0017	FOG: Transposon-encoded proteins with TYA, reverse transcriptase, integrase domains in various combinations	General function prediction only	POORLY CHARACTERIZED					e_gw1.3.820.1-Fracy_scaffold_3	43		CAM_CRCL_10307	Fragilariopsis cylindrus	186039								0	other localisation	0.0767	0.0341	0	0.1696				3		#DIV/0!	#DIV/0!	#DIV/0!	0
Phatr3_EG01657	chr_3;chr_3;chr_3	746834;746904;747241	746863;747195;747728	+;+;+	810	dse:Dsec_GM10786	GM10786 gene product from transcript GM10786-RA						B4I3V2									fgenesh2_pg.4_#_977-Fracy_scaffold_4	38		CAM_CRCL_4695227	Fragilariopsis cylindrus	186039								0	other localisation	0.0705	0.0255	0	0.1933				3		#DIV/0!	#DIV/0!	#DIV/0!	0
Phatr3_EG01661	chr_3;chr_3	1046822;1046986	1046881;1047465	+;+	540																														0	other localisation	0.0783	0.0269	0	0.1276				3		#DIV/0!	#DIV/0!	#DIV/0!	0
Phatr3_EG01662	chr_3;chr_3	747957;748336	748170;748949	+;+	828																	contig_10223_2408_3190-Pelagomonas	28		CAM_CRCL_4695227	Pelagomonas calceolata	35677								0	other localisation	0.1972	0.0389	0	0.1385				3		#DIV/0!	#DIV/0!	#DIV/0!	0
Phatr3_EG01663	chr_3	1276253	1278460	+	2208	cre:CHLREDRAFT_13035	reverse transcriptase, gag-pol polyprotein						A8HNP6	KOG0017	FOG: Transposon-encoded proteins with TYA, reverse transcriptase, integrase domains in various combinations	General function prediction only	POORLY CHARACTERIZED					e_gw1.3.820.1-Fracy_scaffold_3	50		CAM_CRCL_10307	Fragilariopsis cylindrus	186039	_GAP_||PF07727||_GAP_	_GAP_||Reverse transcriptase (RNA-dependent DNA polymerase)||_GAP_						0	other localisation	0.0824	0.0266	0	0.1167				3		2	#DIV/0!	#DIV/0!	1
Phatr3_EG01666	chr_3;chr_3	1270750;1270829	1270814;1271060	+;+	297	pti:PHATRDRAFT_37226	hypothetical protein						B7G2H3									e_gw1.3.820.1-Fracy_scaffold_3	40		CAM_CRCL_10307	Fragilariopsis cylindrus	186039								0	other localisation	0.1061	0.0311	0	0.0935				3		#DIV/0!	#DIV/0!	#DIV/0!	0
Phatr3_EG01675	chr_3	63886	64317	+	432																														0	other localisation	0.1244	0.0347	0	0.3693				3		#DIV/0!	#DIV/0!	#DIV/0!	0
Phatr3_EG01679	chr_3;chr_3	258994;259380	259053;259514	+;+	195																														1	other localisation	0.207	0.1174	0	0.4093				3		#DIV/0!	#DIV/0!	#DIV/0!	0
Phatr3_EG01681	chr_3	1386581	1386868	+	288																														0	other localisation	0.0699	0.0249	0	0.0913				166		2	#DIV/0!	-2	0
Phatr3_EG01684	chr_3;chr_3	417614;418045	417978;418273	-;-	594																														0	other localisation	0.0619	0.0243	0	0.1135				3		2	#DIV/0!	#DIV/0!	0
Phatr3_EG01685	chr_3	111947	112207	-	261	pti:PHATRDRAFT_40630	hypothetical protein						B7GBL9									Phatr40630-24Phatr2	90	Predicted protein	CAM_CRCL_26834780	Phaeodactylum tricornutum	2850								0	other localisation	0.3321	0.0521	0	0.3266				3		#DIV/0!	#DIV/0!	#DIV/0!	0
Phatr3_EG01696	chr_3;chr_3	1436603;1437540	1437535;1438358	-;-	1752	pti:PHATRDRAFT_bd1164	hypothetical protein						B7S3N3									Phatrdraft1164-bd_10x23Phatr2_bd	90	Predicted protein	CAM_CRCL_26826572	Phaeodactylum tricornutum	2850								0	other localisation	0.135	0.0362	0	0.1075				3		#DIV/0!	#DIV/0!	#DIV/0!	0
Phatr3_EG01698	chr_3;chr_3	970603;971307	971289;971339	-;-	720	pti:PHATRDRAFT_38713	hypothetical protein						B7G6M6									gm1.59956_g-Psemu1_scaffold_4397	42			Pseudo-nitzschia multiseries	37319								0	other localisation	0.0994	0.0304	0	0.1131				3		#DIV/0!	2	2	0
Phatr3_EG01699	chr_3;chr_3	1440824;1441608	1441021;1441643	-;-	234	pti:PHATRDRAFT_bd1164	hypothetical protein						B7S3N3									Phatrdraft1164-bd_10x23Phatr2_bd	91	Predicted protein	CAM_CRCL_26826572	Phaeodactylum tricornutum	2850								0	other localisation	0.0855	0.0283	0	0.1207				3		#DIV/0!	2	2	0
Phatr3_EG01700	chr_3;chr_3	1438381;1439305	1439276;1439323	-;-	915	pti:PHATRDRAFT_bd1164	hypothetical protein						B7S3N3									Phatrdraft1164-bd_10x23Phatr2_bd	86	Predicted protein	CAM_CRCL_26826572	Phaeodactylum tricornutum	2850								0	other localisation	0.0777	0.0263	0	0.2854				107		#DIV/0!	2	0.933333	0
Phatr3_EG01707	chr_3;chr_3	768577;768965	768916;769155	-;-	531																														0	other localisation	0.1289	0.0351	0	0.1458				3		#DIV/0!	#DIV/0!	#DIV/0!	0
Phatr3_EG01709	chr_3;chr_3	343523;343794	343706;344044	-;-	435																														3	signal peptide	0.4925	0.115	0.0128	0				87		#DIV/0!	#DIV/0!	-2	0
Phatr3_EG01710	chr_3;chr_3	979193;979350	979334;979516	-;-	309	pti:PHATRDRAFT_39667	hypothetical protein						B7G9A6									Phatr39667-20Phatr2	43	Predicted protein	CAM_CRCL_26821303	Phaeodactylum tricornutum	2850								0	signal peptide	0.5952	0.0595	0.0441	0				3		#DIV/0!	#DIV/0!	#DIV/0!	0
Phatr3_EG01711	chr_3	44253	44591	-	339																														0	other localisation	0.0502	0.0213	0	0.0891				3		#DIV/0!	#DIV/0!	#DIV/0!	0
Phatr3_EG01713	chr_3;chr_3	106765;107715	107698;108064	-;-	1284	dwi:Dwil_GK15001	GK15001 gene product from transcript GK15001-RA						B4MVS9	KOG0017	FOG: Transposon-encoded proteins with TYA, reverse transcriptase, integrase domains in various combinations	General function prediction only	POORLY CHARACTERIZED					e_gw1.3.820.1-Fracy_scaffold_3	42		CAM_CRCL_10307	Fragilariopsis cylindrus	186039	_GAP_||PF07727||_GAP_	_GAP_||Reverse transcriptase (RNA-dependent DNA polymerase)||_GAP_						0	other localisation	0.0557	0.0221	0	0.1279				3		#DIV/0!	#DIV/0!	#DIV/0!	0
Phatr3_EG01715	chr_3;chr_3	382916;384253	383189;384290	-;-	312	pti:PHATRDRAFT_34603	hypothetical protein						B7FVA9									Phatr34603-5Phatr2	80	Predicted protein	CAM_CRCL_27440855	Phaeodactylum tricornutum	2850								0	other localisation	0.3829	0.1703	0	0.2387				3		#DIV/0!	#DIV/0!	#DIV/0!	0
Phatr3_EG01716	chr_3;chr_3	105863;106087	106042;106725	-;-	819	pti:PHATRDRAFT_bd1292	hypothetical protein						B7S3Y9	KOG0017	FOG: Transposon-encoded proteins with TYA, reverse transcriptase, integrase domains in various combinations	General function prediction only	POORLY CHARACTERIZED					Phatrdraft1292-bd_29x34Phatr2_bd	91	Predicted protein	CAM_CRCL_26834780	Phaeodactylum tricornutum	2850								0	other localisation	0.1158	0.0328	0	0.132				3		#DIV/0!	#DIV/0!	#DIV/0!	0
Phatr3_EG01720	chr_3;chr_3	102051;102373	102219;102656	-;-	453																														0	other localisation	0.1079	0.032	0	0.0966				3		#DIV/0!	#DIV/0!	#DIV/0!	0
Phatr3_EG01730	chr_3;chr_3	754710;755278	755196;755411	-;-	621																														0	other localisation	0.0719	0.026	0	0.1212				3		#DIV/0!	#DIV/0!	#DIV/0!	0
Phatr3_EG01734	chr_3;chr_3	792706;792959	792879;793030	-;-	246																														0	other localisation	0.0713	0.0251	0	0.0885				3		#DIV/0!	#DIV/0!	#DIV/0!	0
Phatr3_EG01740	chr_3;chr_3	980422;980602	980513;981034	-;-	525																														0	other localisation	0.0765	0.0259	0	0.1064				3		2	#DIV/0!	#DIV/0!	1
Phatr3_EG01742	chr_3;chr_3	262305;262844	262547;262912	-;-	312	pti:PHATRDRAFT_34603	hypothetical protein						B7FVA9									Phatr34603-5Phatr2	68	Predicted protein	CAM_CRCL_27440855	Phaeodactylum tricornutum	2850								0	other localisation	0.0762	0.026	0	0.1057				3		#DIV/0!	#DIV/0!	#DIV/0!	0
Phatr3_EG01743	chr_3	1273033	1273368	-	336																														0	other localisation	0.0666	0.0243	0	0.1421				3		#DIV/0!	#DIV/0!	#DIV/0!	0
Phatr3_EG01748	chr_1;chr_1	1150083;1150485	1150437;1150618	+;+	489																														0	other localisation	0.0557	0.0221	0	0.0807				3		#DIV/0!	#DIV/0!	#DIV/0!	0
Phatr3_EG01754	chr_1	1820793	1821446	+	654	pti:PHATRDRAFT_38213	hypothetical protein						B7G591									Phatr38213-15Phatr2	64	Predicted protein		Phaeodactylum tricornutum	2850								0	other localisation	0.066	0.0241	0	0.0846				3		#DIV/0!	#DIV/0!	#DIV/0!	0
Phatr3_EG01756	chr_1;chr_1	2527799;2527972	2527923;2528113	+;+	267																														0	other localisation	0.0746	0.0263	0	0.1085				3		#DIV/0!	#DIV/0!	#DIV/0!	0
Phatr3_EG01758	chr_1;chr_1	1575037;1575259	1575202;1576214	+;+	1122																	isotig01416_1_893-ch_isotigs	47			Chaetoceros sp. RS-19	49237								0	other localisation	0.1872	0.0415	0	0.2045				3		#DIV/0!	#DIV/0!	#DIV/0!	0
Phatr3_EG01759	chr_1;chr_1	2109268;2109594	2109507;2109653	+;+	300																														0	other localisation	0.077	0.036	0	0.2136				3		#DIV/0!	#DIV/0!	-2	0
Phatr3_EG01762	chr_1;chr_1	264652;264824	264726;265153	+;+	405																														0	other localisation	0.0502	0.0212	0	0.0939				3		#DIV/0!	2	2	0
Phatr3_EG01766	chr_1;chr_1;chr_1	346104;346418;346518	346380;346494;346730	+;+;+	567	pti:PHATRDRAFT_49750	hypothetical protein						B7GBS1									Phatr49750-24Phatr2	79	Predicted protein	CAM_CRCL_27015997	Phaeodactylum tricornutum	2850								0	other localisation	0.0856	0.0292	0	0.2117				3		#DIV/0!	#DIV/0!	#DIV/0!	0
Phatr3_EG01767	chr_1	1185345	1186193	+	849									KOG0017	FOG: Transposon-encoded proteins with TYA, reverse transcriptase, integrase domains in various combinations	General function prediction only	POORLY CHARACTERIZED					e_gw1.316.9.1-Psemu1_scaffold_316	57		CAM_CRCL_4020168	Pseudo-nitzschia multiseries	37319								0	other localisation	0.0553	0.022	0	0.0983				3		#DIV/0!	#DIV/0!	#DIV/0!	0
Phatr3_EG01776	chr_1;chr_1	346761;347118	347067;347539	+;+	729	pti:PHATRDRAFT_bd1101	hypothetical protein						B7S4G8									Phatrdraft1101-bd_35x35Phatr2_bd	89	Predicted protein Fragment	CAM_CRCL_27015997	Phaeodactylum tricornutum	2850								0	other localisation	0.0611	0.0236	0	0.0838				3		#DIV/0!	#DIV/0!	#DIV/0!	0
Phatr3_EG01778	chr_1;chr_1	305867;306172	306002;306473	+;+	438																														2	other localisation	0.1455	0.0799	0	0.1625				3		#DIV/0!	#DIV/0!	#DIV/0!	0
Phatr3_EG01780	chr_1;chr_1	1820348;1820442	1820380;1820711	+;+	303	pti:PHATRDRAFT_31537	hypothetical protein						B7FRL5									Phatr31537-1Phatr2	89	Predicted protein		Phaeodactylum tricornutum	2850								0	other localisation	0.071	0.0251	0	0.086				3		#DIV/0!	#DIV/0!	#DIV/0!	0
Phatr3_EG01782	chr_1;chr_1	89173;89262	89220;89702	+;+	489																														0	other localisation	0.0578	0.023	0	0.1211				3		#DIV/0!	#DIV/0!	#DIV/0!	0
Phatr3_EG01783	chr_1;chr_1	987105;987340	987183;987581	+;+	321																														0	other localisation	0.1022	0.0304	0	0.1159				3		#DIV/0!	#DIV/0!	#DIV/0!	0
Phatr3_EG01784	chr_1;chr_1	348223;348583	348420;348768	+;+	384																														0	other localisation	0.0864	0.0282	0	0.2731				3		#DIV/0!	#DIV/0!	#DIV/0!	0
Phatr3_EG01790	chr_1;chr_1	2521648;2523086	2523025;2523345	+;+	1638	pti:PHATRDRAFT_49922	hypothetical protein						B7GCB5	KOG0017	FOG: Transposon-encoded proteins with TYA, reverse transcriptase, integrase domains in various combinations	General function prediction only	POORLY CHARACTERIZED					e_gw1.3.820.1-Fracy_scaffold_3	52		CAM_CRCL_10307	Fragilariopsis cylindrus	186039	PF07727||_GAP_	Reverse transcriptase (RNA-dependent DNA polymerase)||_GAP_						0	other localisation	0.1148	0.0337	0	0.1305				116		#DIV/0!	#DIV/0!	#DIV/0!	0
Phatr3_EG01791	chr_1;chr_1;chr_1	2244358;2244966;2245487	2244955;2245366;2245729	+;+;+	1242	tps:THAPSDRAFT_7686	hypothetical protein						B8C784									contig_24752_273_2372-ChaeIllumina	46		CAM_CRCL_10307	Chaetoceros sp. RS-19	49237	PF07727||_GAP_	Reverse transcriptase (RNA-dependent DNA polymerase)||_GAP_						0	other localisation	0.0723	0.0252	0	0.1195				3		#DIV/0!	#DIV/0!	#DIV/0!	0
Phatr3_EG01795	chr_1	1821590	1822366	+	777									KOG0017	FOG: Transposon-encoded proteins with TYA, reverse transcriptase, integrase domains in various combinations	General function prediction only	POORLY CHARACTERIZED					contig_3978_1_686-NitzIllumina	34		CAM_CRCL_10307		-25000								0	other localisation	0.0582	0.0225	0	0.0973				3		#DIV/0!	#DIV/0!	#DIV/0!	0
Phatr3_EG01799	chr_1;chr_1	1637026;1637413	1637328;1637934	+;+	825																														0	other localisation	0.1347	0.0358	0	0.1384				3		#DIV/0!	#DIV/0!	#DIV/0!	0
Phatr3_EG01800	chr_1;chr_1	1576354;1576522	1576465;1577438	+;+	1029																	isotig01416_1_893-ch_isotigs	45			Chaetoceros sp. RS-19	49237								0	other localisation	0.0789	0.0266	0	0.261				3		#DIV/0!	#DIV/0!	#DIV/0!	0
Phatr3_EG01805	chr_1;chr_1	1552842;1553219	1553184;1553388	+;+	513																														0	other localisation	0.0903	0.0294	0	0.1018				3		#DIV/0!	#DIV/0!	#DIV/0!	0
Phatr3_EG01810	chr_1;chr_1	1603735;1603835	1603830;1604128	+;+	390																														0	other localisation	0.1028	0.0316	0	0.1069				3		#DIV/0!	#DIV/0!	#DIV/0!	0
Phatr3_EG01811	chr_1;chr_1	263404;263893	263859;264051	+;+	615																														0	other localisation	0.1382	0.0388	0	0.2123				3		#DIV/0!	#DIV/0!	#DIV/0!	0
Phatr3_EG01813	chr_1	1205502	1205846	-	345	pti:PHATRDRAFT_41575	hypothetical protein						B7GEK7									Phatr41575-31Phatr2	91	Predicted protein	CAM_CRCL_26892186	Phaeodactylum tricornutum	2850								0	other localisation	0.065	0.0239	0	0.11				3		#DIV/0!	#DIV/0!	#DIV/0!	0
Phatr3_EG01817	chr_1;chr_1	1055873;1055987	1055935;1056445	-;-	522																														0	other localisation	0.0746	0.0264	0	0.1155				3		2	#DIV/0!	#DIV/0!	1
Phatr3_EG01823	chr_1;chr_1	1243743;1244152	1243997;1244187	-;-	291																														0	other localisation	0.0738	0.0256	0	0.1079				3		#DIV/0!	#DIV/0!	#DIV/0!	0
Phatr3_EG01829	chr_1;chr_1	1679012;1679073	1679041;1679417	-;-	375																														0	other localisation	0.1654	0.0475	0	0.1278				3		#DIV/0!	#DIV/0!	#DIV/0!	0
Phatr3_EG01830	chr_1;chr_1	1721138;1721331	1721319;1721481	-;-	333	pti:PHATRDRAFT_37226	hypothetical protein						B7G2H3									Phatr37226-12Phatr2	31	Predicted protein	CAM_CRCL_27440855	Phaeodactylum tricornutum	2850								0	other localisation	0.055	0.0219	0	0.0959				3		#DIV/0!	#DIV/0!	#DIV/0!	0
Phatr3_EG01831	chr_1;chr_1	1871165;1871858	1871499;1871864	-;-	342																														0	signal peptide	0.5367	0.0571	0.0286	0				3		#DIV/0!	#DIV/0!	#DIV/0!	0
Phatr3_EG01834	chr_1;chr_1;chr_1	1723046;1723240;1723512	1723210;1723429;1723690	-;-;-	534	pti:PHATRDRAFT_34603	hypothetical protein						B7FVA9									Phatr34603-5Phatr2	59	Predicted protein	CAM_CRCL_27440855	Phaeodactylum tricornutum	2850								0	other localisation	0.1351	0.0362	0	0.1128				3		#DIV/0!	#DIV/0!	#DIV/0!	0
Phatr3_EG01835	chr_1;chr_1	1077504;1077615	1077546;1077811	-;-	240																														0	other localisation	0.0602	0.0239	0	0.1067				3		#DIV/0!	#DIV/0!	#DIV/0!	0
Phatr3_EG01839	chr_1;chr_1;chr_1	1203696;1203913;1203948	1203771;1203943;1204386	-;-;-	546	pti:PHATRDRAFT_33729	hypothetical protein						B7FTP7									Phatr33729-4Phatr2	82	Predicted protein	CAM_CRCL_26892186	Phaeodactylum tricornutum	2850								0	other localisation	0.229	0.0485	0	0.1377				3		#DIV/0!	#DIV/0!	#DIV/0!	0
Phatr3_EG01842	chr_1	1926750	1927016	-	267																	contig_8427_1470_1775-NitzIllumina	50				-25000								0	other localisation	0.0507	0.0213	0	0.0868				3		#DIV/0!	#DIV/0!	#DIV/0!	0
Phatr3_EG01846	chr_1;chr_1	1358887;1359443	1359356;1359530	-;-	558																														0	other localisation	0.0703	0.0251	0	0.101				3		#DIV/0!	#DIV/0!	#DIV/0!	0
Phatr3_EG01849	chr_1;chr_1	1233881;1234194	1234155;1234233	-;-	315																														0	other localisation	0.0599	0.0232	0	0.0962				3		#DIV/0!	#DIV/0!	#DIV/0!	0
Phatr3_EG01850	chr_1;chr_1;chr_1	1721496;1722204;1722404	1722160;1722393;1723024	-;-;-	1476	pti:PHATRDRAFT_40473	hypothetical protein						B7GBJ0									Phatr40473-23Phatr2	48	Predicted protein	CAM_CRCL_26826572	Phaeodactylum tricornutum	2850								0	other localisation	0.0646	0.0238	0	0.1403				3		#DIV/0!	#DIV/0!	#DIV/0!	0
Phatr3_EG01854	chr_1;chr_1	234279;234390	234345;234796	-;-	474																														0	other localisation	0.1585	0.037	0	0.1747				3		#DIV/0!	#DIV/0!	#DIV/0!	0
Phatr3_EG01855	chr_1;chr_1	235470;235645	235594;235744	-;-	225																														0	other localisation	0.0877	0.028	0	0.1585				3		#DIV/0!	#DIV/0!	#DIV/0!	0
Phatr3_EG01856	chr_1;chr_1	1247352;1247843	1247715;1247865	-;-	387	pti:PHATRDRAFT_33646	hypothetical protein						B7FTG8									Phatr33646-4Phatr2	88	Predicted protein	CAM_CRCL_26821303	Phaeodactylum tricornutum	2850								0	other localisation	0.0747	0.0256	0	0.0912				3		#DIV/0!	#DIV/0!	#DIV/0!	0
Phatr3_EG01859	chr_1;chr_1	1724860;1725228	1725222;1725251	-;-	387																														0	other localisation	0.254	0.0489	0	0.1671				3	63	#DIV/0!	#DIV/0!	#DIV/0!	0
Phatr3_EG01861	chr_1	997338	997643	-	306	pti:PHATRDRAFT_40630	hypothetical protein						B7GBL9									Phatr40630-24Phatr2	87	Predicted protein	CAM_CRCL_26834780	Phaeodactylum tricornutum	2850								0	other localisation	0.0865	0.0277	0	0.0904				3		#DIV/0!	#DIV/0!	#DIV/0!	0
Phatr3_EG01866	chr_1;chr_1	2243368;2243548	2243517;2243751	-;-	354																														0	other localisation	0.1162	0.0321	0	0.101				3		#DIV/0!	#DIV/0!	#DIV/0!	0
Phatr3_EG01867	chr_1	1141493	1141780	-	288	tps:THAPSDRAFT_261589	hypothetical protein						B8BVV6									contig_7321_1_2417-NitzIllumina	49		CAM_CRCL_68585		-25000	PF01343	Peptidase family S49						0	other localisation	0.0627	0.024	0	0.0857				3		#DIV/0!	#DIV/0!	#DIV/0!	0
Phatr3_EG01871	chr_1	1299176	1299670	-	495																														0	other localisation	0.1542	0.0364	0	0.1425				3		#DIV/0!	#DIV/0!	#DIV/0!	0
Phatr3_EG01875	chr_1;chr_1	1020516;1020686	1020680;1021153	-;-	633	pti:PHATR_33421	hypothetical protein						B5Y586									Phatr33421-3Phatr2	50	Predicted protein		Phaeodactylum tricornutum	2850								0	other localisation	0.089	0.0285	0	0.1078				3		#DIV/0!	#DIV/0!	#DIV/0!	0
Phatr3_EG01876	chr_1;chr_1	948428;948670	948634;948717	-;-	255																														0	other localisation	0.0576	0.0224	0	0.0906				3		#DIV/0!	#DIV/0!	#DIV/0!	0
Phatr3_EG01878	chr_1;chr_1	1407736;1407926	1407881;1408241	-;-	462																														0	other localisation	0.0703	0.0252	0	0.1234				3		#DIV/0!	#DIV/0!	#DIV/0!	0
Phatr3_EG01884	chr_1;chr_1	260855;261003	260981;261241	-;-	366																														0	other localisation	0.2698	0.048	0	0.3321				3		#DIV/0!	#DIV/0!	#DIV/0!	0
Phatr3_EG01887	chr_33;chr_33;chr_33;chr_33	81026;82194;83414;83639	82049;83149;83572;86317	+;+;+;+	4818	pti:PHATRDRAFT_bd1302	hypothetical protein						B7S3Z8	KOG0017	FOG: Transposon-encoded proteins with TYA, reverse transcriptase, integrase domains in various combinations	General function prediction only	POORLY CHARACTERIZED					e_gw1.142.4.1-Fracy_scaffold_142	41			Fragilariopsis cylindrus	186039	_GAP_||PF07727||_GAP_	_GAP_||Reverse transcriptase (RNA-dependent DNA polymerase)||_GAP_						0	other localisation	0.0974	0.0302	0	0.1096				61		2	#DIV/0!	-2	0
Phatr3_EG01889	chr_33;chr_33	795;1144	1083;3485	+;+	2631	pti:PHATRDRAFT_38713	hypothetical protein						B7G6M6	KOG0017	FOG: Transposon-encoded proteins with TYA, reverse transcriptase, integrase domains in various combinations	General function prediction only	POORLY CHARACTERIZED					e_gw1.142.4.1-Fracy_scaffold_142	45			Fragilariopsis cylindrus	186039	_GAP_||PF07727||_GAP_	_GAP_||Reverse transcriptase (RNA-dependent DNA polymerase)||_GAP_						0	signal peptide	0.6323	0.0596	0.2266	0				3		#DIV/0!	2	2	0
Phatr3_EG01890	chr_33;chr_33;chr_33;chr_33;chr_33	49329;53036;53230;53597;54276	53003;53224;53570;54235;54753	-;-;-;-;-	5322	pti:PHATRDRAFT_bd1354	hypothetical protein						B7S445	KOG0017	FOG: Transposon-encoded proteins with TYA, reverse transcriptase, integrase domains in various combinations	General function prediction only	POORLY CHARACTERIZED					e_gw1.142.4.1-Fracy_scaffold_142	39			Fragilariopsis cylindrus	186039	_GAP_||PF07727||_GAP_	_GAP_||Reverse transcriptase (RNA-dependent DNA polymerase)||_GAP_						0	other localisation	0.1132	0.0322	0	0.1409				152		#DIV/0!	#DIV/0!	#DIV/0!	0
Phatr3_EG01891	chr_33	78259	78717	-	459									KOG0017	FOG: Transposon-encoded proteins with TYA, reverse transcriptase, integrase domains in various combinations	General function prediction only	POORLY CHARACTERIZED					e_gw1.3.820.1-Fracy_scaffold_3	44		CAM_CRCL_10307	Fragilariopsis cylindrus	186039								1	other localisation	0.0613	0.023	0	0.1189				3		#DIV/0!	#DIV/0!	#DIV/0!	0
Phatr3_EG01915	chr_24;chr_24	66437;66671	66598;66880	+;+	372	pti:PHATRDRAFT_49723	hypothetical protein						B7GBP2									Phatr49723-24Phatr2	86	Predicted protein		Phaeodactylum tricornutum	2850								0	other localisation	0.0867	0.0282	0	0.0985				3		#DIV/0!	2	2	0
Phatr3_EG01938	chr_21;chr_21	320589;320846	320736;320937	-;-	240	pti:PHATRDRAFT_39901	hypothetical protein						B7G9X8									Phatr39901-21Phatr2	81	Predicted protein		Phaeodactylum tricornutum	2850								1	signal peptide	0.5273	0.1185	0.1828	0				3		2	#DIV/0!	#DIV/0!	0
Phatr3_EG01941	chr_19;chr_19	292565;294059	293647;294916	+;+	1941	pti:PHATRDRAFT_39364	hypothetical protein						B7G8F8	KOG0017	FOG: Transposon-encoded proteins with TYA, reverse transcriptase, integrase domains in various combinations	General function prediction only	POORLY CHARACTERIZED					gm1.8058_g-Psemu1_scaffold_55	42			Pseudo-nitzschia multiseries	37319								0	other localisation	0.0515	0.0215	0	0.0809				3		#DIV/0!	#DIV/0!	#DIV/0!	0
Phatr3_EG01942	chr_19;chr_19	291282;292016	291682;292409	+;+	795	pti:PHATRDRAFT_bd1302	hypothetical protein						B7S3Z8									Phatrdraft1302-bd_31x35Phatr2_bd	84	Predicted protein	CAM_CRCL_27038105	Phaeodactylum tricornutum	2850								0	other localisation	0.1956	0.0441	0	0.3908				3		#DIV/0!	#DIV/0!	#DIV/0!	0
Phatr3_EG01966	chr_17;chr_17;chr_17	29839;30666;32052	30656;32006;35580	+;+;+	5688	pti:PHATRDRAFT_38712	hypothetical protein						B7G6M5	KOG0017	FOG: Transposon-encoded proteins with TYA, reverse transcriptase, integrase domains in various combinations	General function prediction only	POORLY CHARACTERIZED					Phatr38712-17Phatr2	94	Predicted protein	CAM_CRCL_10307	Phaeodactylum tricornutum	2850	_GAP_||PF07727||_GAP_	_GAP_||Reverse transcriptase (RNA-dependent DNA polymerase)||_GAP_						0	other localisation	0.4399	0.0587	0	0.2085				3		#DIV/0!	#DIV/0!	-2	0
Phatr3_EG01993	chr_16	58867	59145	-	279	pti:PHATRDRAFT_22145	hypothetical protein						B7G5U2	KOG1278	Endosomal membrane proteins, EMP70	Intracellular trafficking, secretion, and vesicular transport	CELLULAR PROCESSES AND SIGNALING					Phatr22145-16Phatr2	100	Predicted protein	CAM_CRCL_9944	Phaeodactylum tricornutum	2850	PF02990	Endomembrane protein 70						0	other localisation	0.0814	0.0265	0	0.089				152		#DIV/0!	#DIV/0!	-2	0
Phatr3_EG02019	chr_13;chr_13	57966;58513	58151;58527	-;-	201	pti:PHATRDRAFT_41417	HSP70F; heat shock protein Hsp70; K09489 heat shock 70kDa protein 4		K09489	heat shock 70kDa protein 4	Antigen processing and presentation		B7GE61									Phatr41417-30Phatr2	85	Heat shock protein Hsp70	CAM_CRCL_14130238	Phaeodactylum tricornutum	2850	PF00012	Hsp70 protein						0	other localisation	0.1957	0.0412	0	0.2683				3		#DIV/0!	#DIV/0!	#DIV/0!	0
Phatr3_EG02020	chr_13;chr_13;chr_13	33699;33866;34057	33839;34011;34204	-;-;-	435	pti:PHATRDRAFT_47650	hypothetical protein						B7G4E7									Phatr47650-14Phatr2	75	Predicted protein	CAM_CRCL_26846670	Phaeodactylum tricornutum	2850								0	other localisation	0.2446	0.0468	0	0.3847				3		#DIV/0!	#DIV/0!	#DIV/0!	0
Phatr3_EG02021	chr_13	287679	288734	-	1056	pti:PHATRDRAFT_37497	hypothetical protein						B7G2Y4									Phatr37497-13Phatr2	94	Predicted protein	CAM_CRCL_26892186	Phaeodactylum tricornutum	2850	_GAP_||PF13843	_GAP_||PF13843						0	other localisation	0.1211	0.0388	0	0.1613				3		2	#DIV/0!	#DIV/0!	1
Phatr3_EG02023	chr_13;chr_13	57271;57855	57831;57932	-;-	639	pti:PHATRDRAFT_37406	hypothetical protein						B7G3Q3	KOG0103	Molecular chaperones HSP105/HSP110/SSE1, HSP70 superfamily	Posttranslational modification, protein turnover, chaperones	CELLULAR PROCESSES AND SIGNALING					Phatr37406-13Phatr2	100	Predicted protein	CAM_CRCL_8115	Phaeodactylum tricornutum	2850								0	other localisation	0.0711	0.025	0	0.0991				3		#DIV/0!	#DIV/0!	#DIV/0!	0
Phatr3_EG02025	chr_8	52074	52700	+	627	pti:PHATRDRAFT_45729	hypothetical protein						B7FZK8									Phatr45729-8Phatr2	84	Predicted protein		Phaeodactylum tricornutum	2850								4	other localisation	0.1509	0.1709	0	0.2052				3		#DIV/0!	#DIV/0!	#DIV/0!	0
Phatr3_EG02049	chr_9;chr_9;chr_9;chr_9;chr_9	606821;607338;607938;608579;609488	607271;607797;608443;609236;610256	-;-;-;-;-	2844	pti:PHATRDRAFT_36120	hypothetical protein						B7G0F9	KOG0017	FOG: Transposon-encoded proteins with TYA, reverse transcriptase, integrase domains in various combinations	General function prediction only	POORLY CHARACTERIZED					Phatr36120-9Phatr2	100	Predicted protein	CAM_CRCL_26826572	Phaeodactylum tricornutum	2850	_GAP_||PF07727||_GAP_	_GAP_||Reverse transcriptase (RNA-dependent DNA polymerase)||_GAP_						0	other localisation	0.0668	0.0241	0	0.1139				3		2	#DIV/0!	#DIV/0!	0
Phatr3_EG02050	chr_9	98032	98349	-	318	pti:PHATRDRAFT_35923	hypothetical protein						B7FZW2									Phatr35923-9Phatr2	99	Predicted protein	CAM_CRCL_10307	Phaeodactylum tricornutum	2850								0	other localisation	0.0594	0.0231	0	0.0908				3		2	#DIV/0!	#DIV/0!	1
Phatr3_EG02051	chr_9;chr_9	610360;611216	611198;611258	-;-	882	pti:PHATRDRAFT_36120	hypothetical protein						B7G0F9									Phatr36120-9Phatr2	98	Predicted protein	CAM_CRCL_26826572	Phaeodactylum tricornutum	2850								0	other localisation	0.0628	0.0235	0	0.0953				3		#DIV/0!	#DIV/0!	-2	0
Phatr3_EG02052	chr_9;chr_9	611293;612065	611940;612103	-;-	687	pti:PHATRDRAFT_38712	hypothetical protein						B7G6M5									Phatr38712-17Phatr2	61	Predicted protein	CAM_CRCL_10307	Phaeodactylum tricornutum	2850								0	other localisation	0.1012	0.03	0	0.1437				3		#DIV/0!	#DIV/0!	#DIV/0!	0
Phatr3_EG02054	chr_12;chr_12	664701;665685	665664;666628	+;+	1908	pti:PHATRDRAFT_37299	hypothetical protein						B7G2P8									Phatr37299-12Phatr2	84	Predicted protein		Phaeodactylum tricornutum	2850								2	other localisation	0.0605	0.0231	0	0.1128				3		2	#DIV/0!	#DIV/0!	1
Phatr3_EG02056	chr_12;chr_12	664125;664350	664292;664523	+;+	342	pti:PHATRDRAFT_37299	hypothetical protein						B7G2P8									Phatr37299-12Phatr2	72	Predicted protein		Phaeodactylum tricornutum	2850								0	other localisation	0.0583	0.0226	0	0.0872				3		#DIV/0!	#DIV/0!	#DIV/0!	0
Phatr3_EG02058	chr_12	457076	457396	-	321	pti:PHATRDRAFT_39474	hypothetical protein						B7G8R6									Phatr39474-19Phatr2	91	Predicted protein	CAM_CRCL_4018681	Phaeodactylum tricornutum	2850								0	other localisation	0.0597	0.0228	0	0.0862				3		#DIV/0!	#DIV/0!	#DIV/0!	0
Phatr3_EG02059	chr_12;chr_12	494717;495079	494996;495149	-;-	351	pti:PHATRDRAFT_35442	hypothetical protein						B7FYI7									Phatr35442-7Phatr2	90	Predicted protein	CAM_CRCL_26892186	Phaeodactylum tricornutum	2850								0	other localisation	0.1205	0.0339	0	0.1163				3		#DIV/0!	#DIV/0!	#DIV/0!	0
Phatr3_EG02060	chr_12	495591	496040	-	450	pti:PHATRDRAFT_bd1211	hypothetical protein						B7S3S0									Phatrdraft1211-bd_17x31Phatr2_bd	81	Predicted protein	CAM_CRCL_26892186	Phaeodactylum tricornutum	2850								0	other localisation	0.1118	0.0377	0	0.3037				3		#DIV/0!	#DIV/0!	#DIV/0!	0
Phatr3_EG02063	chr_12	456098	457039	-	942	pti:PHATRDRAFT_37228	hypothetical protein						B7G2H5									Phatr37228-12Phatr2	84	Predicted protein		Phaeodactylum tricornutum	2850								0	other localisation	0.0679	0.0253	0	0.1069				3		2	#DIV/0!	#DIV/0!	1
Phatr3_EG02065	chr_12;chr_12	457420;458229	457929;458240	-;-	522	pti:PHATRDRAFT_37228	hypothetical protein						B7G2H5									Phatr37228-12Phatr2	91	Predicted protein		Phaeodactylum tricornutum	2850								0	other localisation	0.0737	0.0255	0	0.1033				3		#DIV/0!	2	2	0
Phatr3_EG02066	chr_12	450370	450675	-	306	pti:PHATRDRAFT_37227	hypothetical protein						B7G2H4									Phatr37227-12Phatr2	100	Predicted protein	CAM_CRCL_26834780	Phaeodactylum tricornutum	2850								0	other localisation	0.0721	0.0252	0	0.0849				3		#DIV/0!	#DIV/0!	#DIV/0!	0
Phatr3_EG02069	bd_35x35	13681	15900	-	2220	pti:PHATRDRAFT_37408	hypothetical protein						B7G3Q5									Phatr37408-13Phatr2	93	Predicted protein	CAM_CRCL_26826572	Phaeodactylum tricornutum	2850								0	other localisation	0.1441	0.0364	0	0.1378				3		2	#DIV/0!	#DIV/0!	1
Phatr3_EG02070	bd_35x35	17364	18806	-	1443	pti:PHATRDRAFT_bd1101	hypothetical protein						B7S4G8									Phatrdraft1101-bd_35x35Phatr2_bd	86	Predicted protein Fragment	CAM_CRCL_27015997	Phaeodactylum tricornutum	2850								0	other localisation	0.0557	0.0223	0	0.1119				3		2	#DIV/0!	#DIV/0!	1
Phatr3_EG02074	bd_10x23	474	3626	-	3153	pti:PHATRDRAFT_bd1164	hypothetical protein						B7S3N3									Phatrdraft1164-bd_10x23Phatr2_bd	96	Predicted protein	CAM_CRCL_26826572	Phaeodactylum tricornutum	2850								0	other localisation	0.0768	0.0265	0	0.1128				3		2	#DIV/0!	#DIV/0!	0
Phatr3_EG02103	chr_6;chr_6	762133;762296	762217;762531	+;+	321																														0	other localisation	0.0868	0.0287	0	0.1311				183		#DIV/0!	#DIV/0!	-2	0
Phatr3_EG02132	chr_4;chr_4	924580;926644	926571;927630	-;-	2979	pti:PHATRDRAFT_34031	hypothetical protein						B7FUJ1									Phatr34031-4Phatr2	93	Predicted protein	CAM_CRCL_26834780	Phaeodactylum tricornutum	2850	_GAP_||PF00665||_GAP_	_GAP_||Integrase core domain||_GAP_						0	other localisation	0.0738	0.0253	0	0.0869				3		#DIV/0!	#DIV/0!	#DIV/0!	0
Phatr3_EG02141	chr_3;chr_3	166091;166384	166321;167196	+;+	1044	pti:PHATR_43830	vacuolar protein sorting-associated protein 35						B5Y4G7									Phatr43830-3Phatr2	85	Vacuolar protein sorting-associated protein 35	CAM_CRCL_31956756	Phaeodactylum tricornutum	2850								0	signal peptide	0.6919	0.061	0.0361	0				164		0.415842	-2	#DIV/0!	1
Phatr3_EG02149	chr_3;chr_3	109171;109741	109713;111567	-;-	2370	pti:PHATR_33124	hypothetical protein						B5Y4E8									Phatr33124-3Phatr2	94	Predicted protein	CAM_CRCL_27440855	Phaeodactylum tricornutum	2850								0	other localisation	0.1073	0.0323	0	0.1256				3		#DIV/0!	#DIV/0!	#DIV/0!	0
Phatr3_EG02157	chr_3;chr_3	108080;108412	108390;109138	-;-	1038	pti:PHATR_33124	hypothetical protein						B5Y4E8									Phatr33124-3Phatr2	100	Predicted protein	CAM_CRCL_27440855	Phaeodactylum tricornutum	2850								0	other localisation	0.0803	0.0295	0	0.1404				3		#DIV/0!	#DIV/0!	#DIV/0!	0
Phatr3_EG02168	chr_1;chr_1	2331741;2331770	2331754;2332052	+;+	297	pti:PHATRDRAFT_32379	hypothetical protein						B7FR04									Phatr32379-1Phatr2	75	Predicted protein		Phaeodactylum tricornutum	2850								0	other localisation	0.0979	0.031	0	0.2462				3		2	#DIV/0!	#DIV/0!	1
Phatr3_EG02185	chr_1;chr_1	576959;577213	577192;577446	-;-	468	pti:PHATRDRAFT_31636	hypothetical protein						B7FNX4									Phatr31636-1Phatr2	97	Predicted protein		Phaeodactylum tricornutum	2850								0	other localisation	0.0596	0.0229	0	0.1192				3		#DIV/0!	#DIV/0!	#DIV/0!	0
Phatr3_EG02195	chr_1	301857	305288	-	3432	pti:PHATRDRAFT_31533	hypothetical protein						B7FRL1	KOG0017	FOG: Transposon-encoded proteins with TYA, reverse transcriptase, integrase domains in various combinations	General function prediction only	POORLY CHARACTERIZED					Phatr31533-1Phatr2	94	Predicted protein	CAM_CRCL_26834780	Phaeodactylum tricornutum	2850	_GAP_||PF00665||_GAP_||PF07727||_GAP_	_GAP_||Integrase core domain||_GAP_||Reverse transcriptase (RNA-dependent DNA polymerase)||_GAP_						0	other localisation	0.0641	0.0242	0	0.1003				3		#DIV/0!	#DIV/0!	#DIV/0!	0
Phatr3_EG02202	chr_1;chr_1	574650;575498	575449;576875	-;-	2178	pti:PHATRDRAFT_31636	hypothetical protein						B7FNX4									Phatr31636-1Phatr2	98	Predicted protein		Phaeodactylum tricornutum	2850								0	other localisation	0.0555	0.022	0	0.0965				3		2	#DIV/0!	#DIV/0!	1
Phatr3_EG02255	chr_18	267566	273232	+	5667	pti:PHATRDRAFT_39076	hypothetical protein						B7G7R6	KOG0017	FOG: Transposon-encoded proteins with TYA, reverse transcriptase, integrase domains in various combinations	General function prediction only	POORLY CHARACTERIZED					Phatr39076-18Phatr2	96	Predicted protein	CAM_CRCL_10307	Phaeodactylum tricornutum	2850	_GAP_||PF07727||_GAP_	_GAP_||Reverse transcriptase (RNA-dependent DNA polymerase)||_GAP_						0	other localisation	0.1019	0.0307	0	0.1142				3		#DIV/0!	#DIV/0!	#DIV/0!	0
Phatr3_EG02329	chr_12	71174	73846	+	2673	pti:PHATRDRAFT_46978	hypothetical protein						B7G211									Phatr46978-12Phatr2	92	Predicted protein	CAM_CRCL_26821303	Phaeodactylum tricornutum	2850								0	other localisation	0.0587	0.0231	0	0.1006				41		0.792453	-2	#DIV/0!	1
Phatr3_EG02400	chr_3;chr_3;chr_3	746702;749835;750593	749744;750560;750702	-;-;-	3879	pti:PHATR_33383	hypothetical protein						B5Y550									Phatr33383-3Phatr2	66	Predicted protein	CAM_CRCL_4005852	Phaeodactylum tricornutum	2850								0	other localisation	0.0711	0.0253	0	0.1403				3		2	#DIV/0!	#DIV/0!	0
Phatr3_EG02414	chr_33;chr_33;chr_33;chr_33	70065;71470;73187;73765	71100;73072;73590;75872	-;-;-;-	5151	pti:PHATRDRAFT_50643	hypothetical protein						B7GET1	KOG0017	FOG: Transposon-encoded proteins with TYA, reverse transcriptase, integrase domains in various combinations	General function prediction only	POORLY CHARACTERIZED					Phatr50643-33Phatr2	91	Predicted protein	CAM_CRCL_26821303	Phaeodactylum tricornutum	2850								0	other localisation	0.0589	0.0231	0	0.1006				3		2	#DIV/0!	-2	1
Phatr3_EG02416	bd_14x6;bd_14x6;bd_14x6	672;951;1103	926;996;1668	-;-;-	867	pti:PHATRDRAFT_38757	hypothetical protein						B7G6R7									Phatr38757-17Phatr2	74	Predicted protein	CAM_CRCL_27021551	Phaeodactylum tricornutum	2850								0	other localisation	0.0609	0.0231	0	0.1236				3		#DIV/0!	#DIV/0!	#DIV/0!	0
Phatr3_EG02418	bd_24x34;bd_24x34;bd_24x34;bd_24x34	10818;11802;12129;12550	11708;12044;12436;13867	-;-;-;-	2760	pti:PHATRDRAFT_39483	hypothetical protein						B7G8S5	KOG0017	FOG: Transposon-encoded proteins with TYA, reverse transcriptase, integrase domains in various combinations	General function prediction only	POORLY CHARACTERIZED					e_gw1.142.4.1-Fracy_scaffold_142	41			Fragilariopsis cylindrus	186039								0	other localisation	0.0814	0.0266	0	0.098				3		#DIV/0!	#DIV/0!	#DIV/0!	0
Phatr3_EG02419	bd_24x34;bd_24x34	15137;15516	15432;16173	-;-	954																														0	other localisation	0.0974	0.0302	0	0.11				3		#DIV/0!	#DIV/0!	#DIV/0!	0
Phatr3_EG02420	bd_29x34;bd_29x34	230;805	633;874	-;-	474	pti:PHATRDRAFT_bd1280	hypothetical protein						B7S3X7									Phatrdraft1280-bd_27x34Phatr2_bd	96	Predicted protein		Phaeodactylum tricornutum	2850								1	other localisation	0.1186	0.1111	0	0.1738				3		#DIV/0!	2	2	0
Phatr3_EG02474	chr_1;chr_1	305298;306001	305970;306974	-;-	1647	pti:PHATRDRAFT_38388	hypothetical protein						B7G5R4									Phatr38388-15Phatr2	76	Predicted protein	CAM_CRCL_4020168	Phaeodactylum tricornutum	2850								0	other localisation	0.0778	0.0262	0	0.0981				3		#DIV/0!	#DIV/0!	#DIV/0!	0
Phatr3_EG02479	chr_1	741766	743913	+	2148	tps:THAPSDRAFT_263641	DNA end binding protein						B8C973	KOG1145	Mitochondrial translation initiation factor 2 (IF-2; GTPase)	Translation, ribosomal structure and biogenesis	INFORMATION STORAGE AND PROCESSING					contig_25290_1_1565-NitzIllumina	53		CAM_CRCL_4002105		-25000	_GAP_||PF00009||_GAP_||PF11987||_GAP_	_GAP_||Elongation factor Tu GTP binding domain||_GAP_||Translation-initiation factor 2||_GAP_	_GAP_||TIGR00231||_GAP_	_GAP_||small GTP-binding protein domain||_GAP_				0	other localisation	0.0682	0.0255	0	0.2478				3		#DIV/0!	#DIV/0!	#DIV/0!	0
Phatr3_EG02493	chr_24	479811	482030	-	2220	pti:PHATRDRAFT_40624	hypothetical protein						B7GBL3									Phatr40624-24Phatr2	94	Predicted protein	CAM_CRCL_26826572	Phaeodactylum tricornutum	2850								0	other localisation	0.1451	0.0365	0	0.1187				3		2	#DIV/0!	#DIV/0!	0
Phatr3_EG02504	chr_15;chr_15	51298;51476	51438;52120	-;-	786	tps:THAPSDRAFT_6446	hypothetical protein						B8C4C3									Thaps6446-6Thaps3	38	Predicted protein	CAM_CRCL_4000172	Thalassiosira pseudonana	35128								0	other localisation	0.0662	0.0238	0	0.1037				3		#DIV/0!	#DIV/0!	#DIV/0!	0
Phatr3_EG02508	chr_14;chr_14	548665;549663	549383;549723	-;-	780	pti:PHATRDRAFT_31876	hypothetical protein						B7FPK8									e_gw1.142.4.1-Fracy_scaffold_142	41			Fragilariopsis cylindrus	186039								0	other localisation	0.0933	0.0292	0	0.0965				3		#DIV/0!	#DIV/0!	#DIV/0!	0
Phatr3_EG02509	chr_14;chr_14	552509;552545	552519;553103	-;-	570																														0	other localisation	0.1191	0.0328	0	0.1164				3		#DIV/0!	#DIV/0!	#DIV/0!	0
Phatr3_EG02510	chr_14;chr_14	550787;551896	551830;552495	-;-	1644	pti:PHATRDRAFT_41388	hypothetical protein						B7GE35									e_gw1.142.4.1-Fracy_scaffold_142	32			Fragilariopsis cylindrus	186039								0	other localisation	0.0776	0.0262	0	0.0986				3		#DIV/0!	2	2	0
Phatr3_EG02511	chr_14;chr_14	546935;548050	547989;548617	-;-	1623									KOG0017	FOG: Transposon-encoded proteins with TYA, reverse transcriptase, integrase domains in various combinations	General function prediction only	POORLY CHARACTERIZED					e_gw1.316.9.1-Psemu1_scaffold_316	51		CAM_CRCL_4020168	Pseudo-nitzschia multiseries	37319	_GAP_||PF07727||_GAP_	_GAP_||Reverse transcriptase (RNA-dependent DNA polymerase)||_GAP_						0	other localisation	0.0543	0.0218	0	0.1027				3		#DIV/0!	#DIV/0!	#DIV/0!	0
Phatr3_EG02525	chr_13;chr_13;chr_13	239650;240012;240621	239911;240515;241579	-;-;-	1725	pti:PHATRDRAFT_14125	monogalactosyldiacylglycerol synthase (EC:2.4.1.46); K03715 1,2-diacylglycerol 3-beta-galactosyltransferase [EC:2.4.1.46]	pti01100||pti00561	K03715	1,2-diacylglycerol 3-beta-galactosyltransferase [EC:2.4.1.46]	Glycerolipid metabolism	2.4.1.46	B7G3X5									Phatr14125-13Phatr2	94	Monogalactosyldiacylglycerol synthase Fragment (EC 2.4.1.46)	CAM_CRCL_4015325	Phaeodactylum tricornutum	2850	_GAP_||PF06925||_GAP_||PF04101	_GAP_||Monogalactosyldiacylglycerol (MGDG) synthase||_GAP_||Glycosyltransferase family 28 C-terminal domain						0	other localisation	0.0618	0.0239	0	0.2147				3		#DIV/0!	#DIV/0!	#DIV/0!	0
Phatr3_EG02586	chr_27	10697	15085	-	4389	pti:PHATRDRAFT_41577	hypothetical protein						B7GEK9	KOG0017	FOG: Transposon-encoded proteins with TYA, reverse transcriptase, integrase domains in various combinations	General function prediction only	POORLY CHARACTERIZED					Phatr41577-31Phatr2	99	Predicted protein	CAM_CRCL_26826572	Phaeodactylum tricornutum	2850	_GAP_||PF07727||_GAP_	_GAP_||Reverse transcriptase (RNA-dependent DNA polymerase)||_GAP_						0	other localisation	0.0569	0.0227	0	0.1038				3		2	#DIV/0!	#DIV/0!	1
Phatr3_EG02587	chr_27	15104	16387	-	1284	pti:PHATR_37029	hypothetical protein						B5Y4B8									Phatr37029-11Phatr2	91	Predicted protein	CAM_CRCL_26826572	Phaeodactylum tricornutum	2850								0	other localisation	0.1636	0.0386	0	0.1302				3		2	#DIV/0!	-2	1
Phatr3_EG02630	chr_4;chr_4	843317;844493	843984;847298	-;-	3474	pti:PHATRDRAFT_10704	CDKC1; hypothetical protein; K08819 Cdc2-related kinase, arginine/serine-rich [EC:2.7.11.22]		K08819	cyclin-dependent kinase 12/13 [EC:2.7.11.22 2.7.11.23]		2.7.11.22	B7FUF9	KOG0600	Cdc2-related protein kinase	Cell cycle control, cell division, chromosome partitioning	CELLULAR PROCESSES AND SIGNALING					Phatr10704-4Phatr2	93	Predicted protein Fragment	CAM_CRCL_7038148	Phaeodactylum tricornutum	2850	_GAP_||PF00069||_GAP_	_GAP_||Protein kinase domain||_GAP_						0	other localisation	0.0672	0.0246	0	0.1591				3		#DIV/0!	2	2	0
Phatr3_EG02651	chr_7	30650	31678	-	1029									KOG0017	FOG: Transposon-encoded proteins with TYA, reverse transcriptase, integrase domains in various combinations	General function prediction only	POORLY CHARACTERIZED					e_gw1.316.9.1-Psemu1_scaffold_316	57		CAM_CRCL_4020168	Pseudo-nitzschia multiseries	37319								0	other localisation	0.1542	0.0394	0	0.4977				3		#DIV/0!	#DIV/0!	#DIV/0!	0
Phatr3_EG02654	chr_7;chr_7	31743;32755	32531;33669	-;-	1704	pti:PHATRDRAFT_39483	hypothetical protein						B7G8S5	KOG0017	FOG: Transposon-encoded proteins with TYA, reverse transcriptase, integrase domains in various combinations	General function prediction only	POORLY CHARACTERIZED					Phatr39483-19Phatr2	89	Predicted protein	CAM_CRCL_26821303	Phaeodactylum tricornutum	2850	_GAP_||PF07727	_GAP_||Reverse transcriptase (RNA-dependent DNA polymerase)						0	other localisation	0.0774	0.0266	0	0.1131				3		#DIV/0!	#DIV/0!	#DIV/0!	0
Phatr3_J10704	chr_4	844488	847298	-	2811	pti:PHATRDRAFT_10704	CDKC1; hypothetical protein; K08819 Cdc2-related kinase, arginine/serine-rich [EC:2.7.11.22]		K08819	cyclin-dependent kinase 12/13 [EC:2.7.11.22 2.7.11.23]		2.7.11.22	B7FUF9	KOG0600	Cdc2-related protein kinase	Cell cycle control, cell division, chromosome partitioning	CELLULAR PROCESSES AND SIGNALING					Phatr10704-4Phatr2	93	Predicted protein Fragment	CAM_CRCL_7038148	Phaeodactylum tricornutum	2850	_GAP_||PF00069||_GAP_	_GAP_||Protein kinase domain||_GAP_						0	other localisation	0.0672	0.0246	0	0.1591				3		-2	-2	#DIV/0!	0
Phatr3_J12405	chr_8	828920	829822	+	903	pti:PHATRDRAFT_12405	hypothetical protein; K03454 mitochondrial carrier protein, MC family		K15109	solute carrier family 25 (mitochondrial carnitine/acylcarnitine transporter), member 20/29			B7FZC9	KOG0758	Mitochondrial carnitine-acylcarnitine carrier protein	Energy production and conversion	METABOLISM					Phatr12405-8Phatr2	97	Predicted protein	CAM_CRCL_32099228	Phaeodactylum tricornutum	2850	PF00153	Mitochondrial carrier protein			MC		2	0	other localisation	0.0745	0.0256	0	0.1396				3		#DIV/0!	#DIV/0!	#DIV/0!	0
Phatr3_J12456	chr_8	24781	26628	+	1848	pti:PHATRDRAFT_12456	Fru5_2; frustulin 5						B7FZJ8	KOG4205	RNA-binding protein musashi/mRNA cleavage and polyadenylation factor I complex, subunit HRP1	RNA processing and modification	INFORMATION STORAGE AND PROCESSING					Phatr12456-8Phatr2	89	Frustulin 5 Fragment	CAM_CRCL_6490041	Phaeodactylum tricornutum	2850								0	signal peptide	0.6182	0.0631	0.2066	0				3		-2	-2	#DIV/0!	0
Phatr3_J13439	chr_11	18634	19617	-	984	pti:PHATR_13439	hypothetical protein						B5Y3A4									Phatr13439-11Phatr2	97	Predicted protein Fragment	CAM_CRCL_22812305	Phaeodactylum tricornutum	2850								0	other localisation	0.0635	0.024	0	0.0984				3		#DIV/0!	#DIV/0!	#DIV/0!	0
Phatr3_J14125	chr_13;chr_13;chr_13	239650;240012;240621	239911;240515;241477	-;-;-	1623	pti:PHATRDRAFT_14125	monogalactosyldiacylglycerol synthase (EC:2.4.1.46); K03715 1,2-diacylglycerol 3-beta-galactosyltransferase [EC:2.4.1.46]	pti01100||pti00561	K03715	1,2-diacylglycerol 3-beta-galactosyltransferase [EC:2.4.1.46]	Glycerolipid metabolism	2.4.1.46	B7G3X5									Phatr14125-13Phatr2	94	Monogalactosyldiacylglycerol synthase Fragment (EC 2.4.1.46)	CAM_CRCL_4015325	Phaeodactylum tricornutum	2850	_GAP_||PF06925||_GAP_||PF04101	_GAP_||Monogalactosyldiacylglycerol (MGDG) synthase||_GAP_||Glycosyltransferase family 28 C-terminal domain						1	other localisation	0.1389	0.1586	0	0.1614				3		#DIV/0!	#DIV/0!	#DIV/0!	0
Phatr3_J1800	chr_5;chr_5;chr_5;chr_5;chr_5;chr_5;chr_5;chr_5	748401;748788;749301;749398;749808;750321;750418;750828	748424;749177;749391;749777;750197;750411;750797;751328	+;+;+;+;+;+;+;+	2247	pti:PHATRDRAFT_1800	hypothetical protein						B7FW84									Phatr1800-5Phatr2	54	Predicted protein Fragment	CAM_CRCL_4817	Phaeodactylum tricornutum	2850								0	other localisation	0.2937	0.0535	0	0.165				3		#DIV/0!	#DIV/0!	#DIV/0!	0
Phatr3_J26802	chr_6	431497	431877	-	381	pti:PHATRDRAFT_34798 || pti:PHATRDRAFT_26802	H2A-3a; histone H2A isoform 3a || H2A-3b; histone H2A isoform 3b; K11251 histone H2A						B7FWQ2	KOG1756	Histone 2A	Chromatin structure and dynamics	INFORMATION STORAGE AND PROCESSING					Phatr26802-6Phatr2||Phatr34798-6Phatr2	100	Histone H2A	CAM_CRCL_4142734	Phaeodactylum tricornutum	2850	PF00125||_GAP_	Core histone H2A/H2B/H3/H4||_GAP_						0	other localisation	0.048	0.0215	0	0.1316				3		#DIV/0!	#DIV/0!	#DIV/0!	0
Phatr3_J31400	chr_1;chr_1	286;1586	1441;5793	+;+	5364	pti:PHATRDRAFT_31400	hypothetical protein						B7FR84	KOG0017	FOG: Transposon-encoded proteins with TYA, reverse transcriptase, integrase domains in various combinations	General function prediction only	POORLY CHARACTERIZED					Phatr31400-1Phatr2	92	Predicted protein	CAM_CRCL_26821303	Phaeodactylum tricornutum	2850	_GAP_||PF07727||_GAP_	_GAP_||Reverse transcriptase (RNA-dependent DNA polymerase)||_GAP_						0	other localisation	0.0621	0.023	0	0.1095				122		-1.35135	-2	#DIV/0!	1
Phatr3_J31402	chr_1;chr_1;chr_1;chr_1;chr_1;chr_1;chr_1	11249;11821;12821;13682;14717;15208;15765	11259;12748;13608;14632;15138;15651;16021	+;+;+;+;+;+;+	3801	pti:PHATRDRAFT_31402	hypothetical protein						B7FR86									Phatr31402-1Phatr2	91	Predicted protein	CAM_CRCL_26861351	Phaeodactylum tricornutum	2850	_GAP_||PF00665||_GAP_	_GAP_||Integrase core domain||_GAP_						0	other localisation	0.1146	0.0327	0	0.1017				61		2	#DIV/0!	#DIV/0!	1
Phatr3_J31431	chr_1	83699	84823	+	1125	pti:PHATRDRAFT_31431	hypothetical protein						B7FRB4									Phatr31431-1Phatr2	93	Predicted protein	CAM_CRCL_26892186	Phaeodactylum tricornutum	2850	_GAP_||PF13843	_GAP_||PF13843						0	other localisation	0.0613	0.0237	0	0.1292				3		2	#DIV/0!	#DIV/0!	0
Phatr3_J31518	chr_1	272934	274322	-	1389	pti:PHATRDRAFT_31518	hypothetical protein						B7FRJ6									Phatr31518-1Phatr2	96	Predicted protein		Phaeodactylum tricornutum	2850								0	other localisation	0.0615	0.0238	0	0.0937				3		#DIV/0!	#DIV/0!	#DIV/0!	0
Phatr3_J31535	chr_1	307597	308418	-	822	pti:PHATRDRAFT_31535	hypothetical protein						B7FRL3									Phatr31535-1Phatr2	95	Predicted protein	CAM_CRCL_26868267	Phaeodactylum tricornutum	2850								0	other localisation	0.0602	0.0233	0	0.1279				116		#DIV/0!	#DIV/0!	#DIV/0!	0
Phatr3_J31537	chr_1;chr_1	311811;316205	315729;316233	+;+	3948	pti:PHATRDRAFT_31537	hypothetical protein						B7FRL5	KOG0017	FOG: Transposon-encoded proteins with TYA, reverse transcriptase, integrase domains in various combinations	General function prediction only	POORLY CHARACTERIZED					Phatr31537-1Phatr2	89	Predicted protein		Phaeodactylum tricornutum	2850	_GAP_||PF00098||_GAP_||PF00665||_GAP_||PF07727||_GAP_	_GAP_||Zinc knuckle||_GAP_||Integrase core domain||_GAP_||Reverse transcriptase (RNA-dependent DNA polymerase)||_GAP_						0	other localisation	0.0555	0.0219	0	0.1071				3		-2	-2	#DIV/0!	0
Phatr3_J31874	chr_1	1144304	1144918	+	615	pti:PHATRDRAFT_31874	hypothetical protein						B7FPK6									Phatr31874-1Phatr2	100	Predicted protein	CAM_CRCL_26821303	Phaeodactylum tricornutum	2850								0	other localisation	0.1124	0.0316	0	0.1124				3		#DIV/0!	#DIV/0!	#DIV/0!	0
Phatr3_J31875	chr_1	1145067	1150733	-	5667	pti:PHATRDRAFT_39076	hypothetical protein						B7G7R6	KOG0017	FOG: Transposon-encoded proteins with TYA, reverse transcriptase, integrase domains in various combinations	General function prediction only	POORLY CHARACTERIZED					Phatr39076-18Phatr2	96	Predicted protein	CAM_CRCL_10307	Phaeodactylum tricornutum	2850	_GAP_||PF07727||_GAP_	_GAP_||Reverse transcriptase (RNA-dependent DNA polymerase)||_GAP_						0	other localisation	0.1019	0.0307	0	0.1142				3		2	#DIV/0!	-2	1
Phatr3_J31876	chr_1	1151819	1153366	+	1548									KOG0017	FOG: Transposon-encoded proteins with TYA, reverse transcriptase, integrase domains in various combinations	General function prediction only	POORLY CHARACTERIZED					e_gw1.3.820.1-Fracy_scaffold_3	38		CAM_CRCL_10307	Fragilariopsis cylindrus	186039	_GAP_||PF07727||_GAP_	_GAP_||Reverse transcriptase (RNA-dependent DNA polymerase)||_GAP_						0	other localisation	0.0536	0.0216	0	0.1009				3		0	-2	#DIV/0!	1
Phatr3_J31877	chr_1;chr_1	1155188;1155830	1155730;1156510	-;-	1224	pti:PHATRDRAFT_31877	hypothetical protein						B7FPK9									Phatr31877-1Phatr2	92	Predicted protein	CAM_CRCL_68585	Phaeodactylum tricornutum	2850								0	other localisation	0.2807	0.063	0	0.1141				3		#DIV/0!	#DIV/0!	#DIV/0!	0
Phatr3_J31881	chr_1	1166349	1167104	-	756	pti:PHATRDRAFT_31881	hypothetical protein						B7FPL3									Phatr31881-1Phatr2	93	Predicted protein	CAM_CRCL_26834780	Phaeodactylum tricornutum	2850								0	other localisation	0.0656	0.0239	0	0.0929				3		#DIV/0!	2	2	0
Phatr3_J31898	chr_1	1204544	1205200	+	657	pti:PHATRDRAFT_31898	hypothetical protein						B7FPN0									Phatr31898-1Phatr2	100	Predicted protein	CAM_CRCL_8115	Phaeodactylum tricornutum	2850								0	other localisation	0.1251	0.0314	0	0.1258				3		#DIV/0!	#DIV/0!	#DIV/0!	0
Phatr3_J31912	chr_1	1246600	1247196	-	597	pti:PHATRDRAFT_31912	hypothetical protein						B7FPP3									Phatr31912-1Phatr2	92	Predicted protein		Phaeodactylum tricornutum	2850								0	other localisation	0.0499	0.0211	0	0.1307				3		#DIV/0!	#DIV/0!	#DIV/0!	0
Phatr3_J32119	chr_1	1723858	1724313	-	456	pti:PHATRDRAFT_32119	hypothetical protein						B7FQ96									Phatr32119-1Phatr2	82	Predicted protein		Phaeodactylum tricornutum	2850								0	other localisation	0.161	0.0401	0	0.1213				3		#DIV/0!	#DIV/0!	#DIV/0!	0
Phatr3_J32340	chr_1;chr_1	2243386;2243660	2243561;2243975	+;+	492	pti:PHATRDRAFT_32340	hypothetical protein						B7FQW6									Phatr32340-1Phatr2	85	Predicted protein	CAM_CRCL_26861351	Phaeodactylum tricornutum	2850								0	other localisation	0.0885	0.0296	0	0.2275				3		#DIV/0!	#DIV/0!	#DIV/0!	0
Phatr3_J32443	chr_1	2484891	2485703	-	813	pti:PHATRDRAFT_32443	hypothetical protein						B7FR67									Phatr32443-1Phatr2	100	Predicted protein		Phaeodactylum tricornutum	2850								0	mitochondrion	0.0836	0.0279	0	0.6508				3		#DIV/0!	#DIV/0!	#DIV/0!	0
Phatr3_J32455	chr_1	2515319	2521015	+	5697	pti:PHATRDRAFT_32455	hypothetical protein						B7FR78	KOG0017	FOG: Transposon-encoded proteins with TYA, reverse transcriptase, integrase domains in various combinations	General function prediction only	POORLY CHARACTERIZED					Phatr32455-1Phatr2	98	Predicted protein	CAM_CRCL_4020168	Phaeodactylum tricornutum	2850	_GAP_||PF07727||_GAP_	_GAP_||Reverse transcriptase (RNA-dependent DNA polymerase)||_GAP_						0	other localisation	0.1583	0.0378	0	0.1304				3		#DIV/0!	#DIV/0!	#DIV/0!	0
Phatr3_J32459	chr_1	2532227	2534773	+	2547	pti:PHATRDRAFT_32459	hypothetical protein						B7FR83	KOG0192	Tyrosine kinase specific for activated (GTP-bound) p21cdc42Hs	Signal transduction mechanisms	CELLULAR PROCESSES AND SIGNALING					Phatr32459-1Phatr2	90	Predicted protein	CAM_CRCL_6141572	Phaeodactylum tricornutum	2850	_GAP_||PF00069||_GAP_	_GAP_||Protein kinase domain||_GAP_						1	other localisation	0.2559	0.0461	0	0.1882				105		2	#DIV/0!	-2	1
Phatr3_J3246	chr_7;chr_7;chr_7	881259;882497;883482	882366;883388;883683	-;-;-	2202	pti:PHATRDRAFT_3246	Pt-KIF8; kinesin family-like protein						B7FYH1	KOG0242	Kinesin-like protein	Cytoskeleton	CELLULAR PROCESSES AND SIGNALING					Phatr3246-7Phatr2	91	Kinesin family-like protein Fragment	CAM_CRCL_14697295	Phaeodactylum tricornutum	2850	_GAP_||PF00225||_GAP_	_GAP_||Kinesin motor domain||_GAP_						1	other localisation	0.0543	0.0232	0	0.1833				3		#DIV/0!	#DIV/0!	#DIV/0!	0
Phatr3_J32513	chr_2;chr_2	128403;128552	128440;129110	+;+	597	pti:PHATRDRAFT_32513	hypothetical protein						B7FRV9									Phatr32513-2Phatr2	75	Predicted protein		Phaeodactylum tricornutum	2850								4	signal anchor	0.1913	0.4068	0	0				3		2	#DIV/0!	-2	0
Phatr3_J32553	chr_2	233301	233837	+	537	pti:PHATRDRAFT_39762	hypothetical protein						B7G9J6									Phatr39762-20Phatr2	81	Predicted protein	CAM_CRCL_26851495	Phaeodactylum tricornutum	2850								0									3		2	#DIV/0!	#DIV/0!	1
Phatr3_J32850	chr_2;chr_2;chr_2;chr_2;chr_2	934671;935518;937576;939678;940118	935464;937398;939603;940027;940509	-;-;-;-;-	5445	pti:PHATRDRAFT_32850	hypothetical protein						B7FST6	KOG0017	FOG: Transposon-encoded proteins with TYA, reverse transcriptase, integrase domains in various combinations	General function prediction only	POORLY CHARACTERIZED					e_gw1.142.4.1-Fracy_scaffold_142	44			Fragilariopsis cylindrus	186039	_GAP_||PF07727||_GAP_	_GAP_||Reverse transcriptase (RNA-dependent DNA polymerase)||_GAP_						0	mitochondrion	0.1367	0.0397	0	0.5474				3		#DIV/0!	#DIV/0!	-2	0
Phatr3_J32886	chr_2	1035922	1036734	+	813	pti:PHATRDRAFT_32886	hypothetical protein						B7FSX1									Phatr32886-2Phatr2	89	Predicted protein		Phaeodactylum tricornutum	2850								0	other localisation	0.1475	0.0378	0	0.495				3		#DIV/0!	#DIV/0!	#DIV/0!	0
Phatr3_J32906	chr_2;chr_2	1079844;1080482	1080403;1080695	-;-	774	pti:PHATRDRAFT_32906	hypothetical protein						B7FSZ2									Phatr32906-2Phatr2	100	Predicted protein		Phaeodactylum tricornutum	2850								0	other localisation	0.0599	0.0236	0	0.0861				105		#DIV/0!	2	-0.707317	0
Phatr3_J32984	chr_2	1246770	1247537	+	768	pti:PHATRDRAFT_32984	hypothetical protein						B7FT70									Phatr32984-2Phatr2	100	Predicted protein		Phaeodactylum tricornutum	2850								0	other localisation	0.0597	0.0233	0	0.1299				152		#DIV/0!	#DIV/0!	#DIV/0!	0
Phatr3_J32992	chr_2;chr_2;chr_2;chr_2	1272016;1272635;1273122;1273700	1272564;1273048;1273601;1274158	-;-;-;-	1902	pti:PHATRDRAFT_32992	metacaspase						B7FT76	KOG1546	Metacaspase involved in regulation of apoptosis	Cell cycle control, cell division, chromosome partitioning	CELLULAR PROCESSES AND SIGNALING					Phatr32992-2Phatr2	97	Metacaspase	CAM_CRCL_31803511	Phaeodactylum tricornutum	2850	_GAP_||PF00656||_GAP_	_GAP_||Caspase domain||_GAP_						0	other localisation	0.0608	0.0232	0	0.1013				38		#DIV/0!	2	2	0
Phatr3_J33082	chr_3	3397	4950	-	1554	pti:PHATR_33082	hypothetical protein						B5Y5W0									Phatr33082-3Phatr2	94	Predicted protein		Phaeodactylum tricornutum	2850								1	other localisation	0.0568	0.0223	0	0.1332				91		#DIV/0!	#DIV/0!	-2	0
Phatr3_J33184	chr_3	259326	260015	-	690	pti:PHATR_33184	hypothetical protein						B5Y4K6									Phatr33184-3Phatr2	100	Predicted protein		Phaeodactylum tricornutum	2850								0	other localisation	0.0616	0.0233	0	0.0856				3		2	#DIV/0!	#DIV/0!	1
Phatr3_J33459	chr_3	972860	978601	+	5742	pti:PHATR_33459	hypothetical protein						B5Y5C4	KOG0017	FOG: Transposon-encoded proteins with TYA, reverse transcriptase, integrase domains in various combinations	General function prediction only	POORLY CHARACTERIZED					Phatr33459-3Phatr2	95	Predicted protein	CAM_CRCL_26826572	Phaeodactylum tricornutum	2850	_GAP_||PF07727||_GAP_	_GAP_||Reverse transcriptase (RNA-dependent DNA polymerase)||_GAP_						0	other localisation	0.2657	0.0477	0	0.1323				3		#DIV/0!	2	2	0
Phatr3_J33500	chr_3;chr_3;chr_3	1086831;1086958;1087563	1086875;1087373;1087809	+;+;+	708	pti:PHATR_33500	hypothetical protein						B5Y5G5									Phatr33500-3Phatr2	88	Predicted protein		Phaeodactylum tricornutum	2850								3	other localisation	0.1168	0.0328	0	0.2387				3		2	#DIV/0!	#DIV/0!	0
Phatr3_J33569	chr_3;chr_3;chr_3;chr_3;chr_3;chr_3;chr_3	1267677;1267938;1268439;1268679;1269158;1269259;1269583	1267740;1268386;1268640;1269145;1269202;1269561;1270254	+;+;+;+;+;+;+	2202	pti:PHATRDRAFT_41576	hypothetical protein						B7GEK8									Phatr41576-31Phatr2	58	Predicted protein	CAM_CRCL_26826572	Phaeodactylum tricornutum	2850								0	other localisation	0.0701	0.025	0	0.0933				3		#DIV/0!	#DIV/0!	#DIV/0!	0
Phatr3_J33637	chr_3	1440003	1440347	+	345	pti:PHATR_33637	hypothetical protein						B5Y5V1									Phatr33637-3Phatr2	100	Predicted protein		Phaeodactylum tricornutum	2850								0	other localisation	0.1196	0.0341	0	0.1061				3		#DIV/0!	#DIV/0!	#DIV/0!	0
Phatr3_J33638	chr_3;chr_3;chr_3	1441988;1442526;1443353	1442512;1443280;1444307	-;-;-	2235	pti:PHATR_33638	hypothetical protein						B5Y5V2									Phatr33638-3Phatr2	93	Predicted protein	CAM_CRCL_26996548	Phaeodactylum tricornutum	2850								0	other localisation	0.0817	0.0275	0	0.1254				3		#DIV/0!	2	1.5	0
Phatr3_J33645	chr_3	1458722	1459375	+	654	pti:PHATRDRAFT_bd1354	hypothetical protein						B7S445									Phatrdraft1354-bd_31x35Phatr2_bd	84	Predicted protein	CAM_CRCL_27038105	Phaeodactylum tricornutum	2850								0	other localisation	0.2392	0.0445	0	0.1512				3		#DIV/0!	#DIV/0!	#DIV/0!	0
Phatr3_J33704	chr_4	159738	161633	-	1896	pti:PHATRDRAFT_33704	hypothetical protein						B7FTM3									Phatr33704-4Phatr2	98	Predicted protein	CAM_CRCL_26932573	Phaeodactylum tricornutum	2850								1	signal anchor	0.2929	0.5019	0	0				28		2	#DIV/0!	#DIV/0!	0
Phatr3_J33729	chr_4;chr_4;chr_4	224988;225750;226047	225553;225984;227285	+;+;+	2040	pti:PHATRDRAFT_33729	hypothetical protein						B7FTP7									Phatr33729-4Phatr2	96	Predicted protein	CAM_CRCL_26892186	Phaeodactylum tricornutum	2850	_GAP_||PF13843||_GAP_	_GAP_||PF13843||_GAP_						0	other localisation	0.0598	0.0249	0	0.1999				3		#DIV/0!	#DIV/0!	#DIV/0!	0
Phatr3_J33783	chr_4;chr_4	340826;341304	341221;341837	-;-	930	pti:PHATRDRAFT_33783	hypothetical protein						B7FTV2									Phatr33783-4Phatr2	93	Predicted protein		Phaeodactylum tricornutum	2850								0	other localisation	0.0524	0.0217	0	0.1034				105		#DIV/0!	#DIV/0!	-2	0
Phatr3_J34011	chr_4	872477	873730	-	1254	pti:PHATRDRAFT_34011	hypothetical protein						B7FUH1	KOG3765	Predicted glycosyltransferase	Carbohydrate transport and metabolism	METABOLISM					Phatr34011-4Phatr2	95	Predicted protein	CAM_CRCL_20102	Phaeodactylum tricornutum	2850	_GAP_||PF13896	_GAP_||PF13896						1	signal peptide	0.3484	0.3054	0.2365	0				3		2	#DIV/0!	#DIV/0!	1
Phatr3_J34079	chr_4;chr_4	1046748;1047188	1046749;1048217	-;-	1032	pti:PHATRDRAFT_bd1758	hypothetical protein						B7S4E9									Phatrdraft1758-bd_32x35Phatr2_bd	30	Predicted protein	CAM_CRCL_26853145	Phaeodactylum tricornutum	2850								0	other localisation	0.1334	0.0331	0	0.1006				3		#DIV/0!	#DIV/0!	#DIV/0!	0
Phatr3_J34252	chr_5	135780	136577	-	798	pti:PHATRDRAFT_34252	hypothetical protein						B7FVI3	KOG0103	Molecular chaperones HSP105/HSP110/SSE1, HSP70 superfamily	Posttranslational modification, protein turnover, chaperones	CELLULAR PROCESSES AND SIGNALING					Phatr34252-5Phatr2	100	Predicted protein	CAM_CRCL_8115	Phaeodactylum tricornutum	2850	PF00012	Hsp70 protein						0	other localisation	0.0668	0.0245	0	0.3997				3		#DIV/0!	#DIV/0!	#DIV/0!	0
Phatr3_J34469	chr_5	650515	651909	-	1395	pti:PHATRDRAFT_34469	hypothetical protein						B7FW46									Phatr34469-5Phatr2	97	Predicted protein		Phaeodactylum tricornutum	2850								0	other localisation	0.0552	0.0222	0	0.1034				3		#DIV/0!	#DIV/0!	#DIV/0!	0
Phatr3_J34551	chr_5	884654	885325	-	672																																							3		2	#DIV/0!	#DIV/0!	0
Phatr3_J34576	chr_5	948391	949392	-	1002	pti:PHATRDRAFT_34576	hypothetical protein						B7FV83									Phatr34576-5Phatr2	100	Predicted protein	CAM_CRCL_4023998	Phaeodactylum tricornutum	2850	_GAP_||PF04230||_GAP_	_GAP_||Polysaccharide pyruvyl transferase||_GAP_						0	other localisation	0.0875	0.028	0	0.1339				116		#DIV/0!	#DIV/0!	-2	0
Phatr3_J34587	chr_5	970779	971600	+	822	pti:PHATRDRAFT_34587	hypothetical protein						B7FV94									Phatr34587-5Phatr2	95	Predicted protein		Phaeodactylum tricornutum	2850								1	other localisation	0.0587	0.0227	0	0.1361				3		#DIV/0!	#DIV/0!	-2	0
Phatr3_J34603	chr_5	1014696	1017314	-	2619	pti:PHATRDRAFT_34603	hypothetical protein						B7FVA9									Phatr34603-5Phatr2	97	Predicted protein	CAM_CRCL_27440855	Phaeodactylum tricornutum	2850								0	other localisation	0.132	0.0353	0	0.1339				3		-2	-2	#DIV/0!	0
Phatr3_J34626	chr_5	1087843	1088706	-	864	pti:PHATRDRAFT_34626	hypothetical protein						B7FVD1	KOG0381	HMG box-containing protein	General function prediction only	POORLY CHARACTERIZED					Phatr34626-5Phatr2	100	Predicted protein		Phaeodactylum tricornutum	2850	_GAP_||PF09011||_GAP_	_GAP_||Domain of unknown function (DUF1898)||_GAP_						0	other localisation	0.0955	0.0267	0	0.1071				3		#DIV/0!	#DIV/0!	#DIV/0!	0
Phatr3_J34944	chr_6;chr_6	722518;727496	727490;728231	-;-	5709	pti:PHATRDRAFT_40611	hypothetical protein						B7GBK1	KOG0017	FOG: Transposon-encoded proteins with TYA, reverse transcriptase, integrase domains in various combinations	General function prediction only	POORLY CHARACTERIZED					Phatr40611-24Phatr2	94	Predicted protein	CAM_CRCL_26826572	Phaeodactylum tricornutum	2850	_GAP_||PF07727||_GAP_	_GAP_||Reverse transcriptase (RNA-dependent DNA polymerase)||_GAP_						0	other localisation	0.0973	0.0294	0	0.1207				3		-2	-2	#DIV/0!	0
Phatr3_J35092	chr_7;chr_7	35987;36591	36551;37036	-;-	1011	pti:PHATRDRAFT_35092	hypothetical protein						B7FXJ3									Phatr35092-7Phatr2	99	Predicted protein	CAM_CRCL_27177392	Phaeodactylum tricornutum	2850								0	other localisation	0.1517	0.0364	0	0.1412				3		#DIV/0!	#DIV/0!	#DIV/0!	0
Phatr3_J35181	chr_7;chr_7;chr_7;chr_7	252967;253698;254256;255309	253358;253958;255201;255599	-;-;-;-	1890	pti:PHATRDRAFT_41117 || pti:PHATRDRAFT_35181	hypothetical protein || hypothetical protein						B7FXT0									Phatr35181-7Phatr2||Phatr41117-28Phatr2	100	Predicted protein		Phaeodactylum tricornutum	2850	_GAP_||PF00098||_GAP_	_GAP_||Zinc knuckle||_GAP_						0	other localisation	0.1293	0.0351	0	0.1064				3		#DIV/0!	#DIV/0!	#DIV/0!	0
Phatr3_J35182	chr_7	255636	256118	-	483	pti:PHATRDRAFT_41116 || pti:PHATRDRAFT_35182	hypothetical protein || hypothetical protein						B7FXT1									Phatr35182-7Phatr2||Phatr41116-28Phatr2	86	Predicted protein	CAM_CRCL_26821303	Phaeodactylum tricornutum	2850								0	other localisation	0.0953	0.0302	0	0.1358				3		#DIV/0!	#DIV/0!	#DIV/0!	0
Phatr3_J35355	chr_7	724552	726771	+	2220	pti:PHATRDRAFT_40624	hypothetical protein						B7GBL3									Phatr40624-24Phatr2	93	Predicted protein	CAM_CRCL_26826572	Phaeodactylum tricornutum	2850								0	other localisation	0.129	0.0343	0	0.1174				3		#DIV/0!	#DIV/0!	-2	0
Phatr3_J35424	chr_7	879951	880886	+	936	pti:PHATRDRAFT_35424	hypothetical protein						B7FYH0									Phatr35424-7Phatr2	93	Predicted protein	CAM_CRCL_33067166	Phaeodactylum tricornutum	2850	_GAP_||PF00849||_GAP_	_GAP_||RNA pseudouridylate synthase||_GAP_						0	other localisation	0.2967	0.1684	0	0.1666				3		#DIV/0!	#DIV/0!	#DIV/0!	0
Phatr3_J35443	chr_7;chr_7;chr_7;chr_7	931102;931499;932855;933191	931468;931906;933152;933716	+;+;+;+	1599	pti:PHATRDRAFT_35443	hypothetical protein						B7FYI8									Phatr35443-7Phatr2	100	Predicted protein		Phaeodactylum tricornutum	2850								0	other localisation	0.0901	0.0315	0	0.1058				3		#DIV/0!	#DIV/0!	#DIV/0!	0
Phatr3_J35444	chr_7;chr_7	934067;934499	934428;934778	+;+	642	pti:PHATRDRAFT_35444	hypothetical protein						B7FYI9									Phatr35444-7Phatr2	91	Predicted protein		Phaeodactylum tricornutum	2850								0	other localisation	0.0841	0.0277	0	0.1312				3		#DIV/0!	#DIV/0!	#DIV/0!	0
Phatr3_J35445	chr_7	937467	938003	+	537	pti:PHATRDRAFT_35445	hypothetical protein						B7FYJ0									Phatr35445-7Phatr2	92	Predicted protein		Phaeodactylum tricornutum	2850								0	other localisation	0.0791	0.0272	0	0.1311				3		2	#DIV/0!	#DIV/0!	0
Phatr3_J35488	chr_8;chr_8;chr_8	21164;22292;22677	21738;22457;22928	+;+;+	993	pti:PHATRDRAFT_35488	hypothetical protein						B7FZJ7									Phatr35488-8Phatr2	100	Predicted protein	CAM_CRCL_26821303	Phaeodactylum tricornutum	2850								0	other localisation	0.0675	0.0241	0	0.1603				3		#DIV/0!	#DIV/0!	#DIV/0!	0
Phatr3_J35490	chr_8;chr_8;chr_8;chr_8;chr_8	28382;28788;29708;30671;32382	28723;29620;30132;31979;32676	-;-;-;-;-	3204	pti:PHATRDRAFT_35490	hypothetical protein						B7FZJ9	KOG0017	FOG: Transposon-encoded proteins with TYA, reverse transcriptase, integrase domains in various combinations	General function prediction only	POORLY CHARACTERIZED					Phatr35490-8Phatr2	94	Predicted protein	CAM_CRCL_26826572	Phaeodactylum tricornutum	2850	_GAP_||PF07727||_GAP_	_GAP_||Reverse transcriptase (RNA-dependent DNA polymerase)||_GAP_						0	other localisation	0.0851	0.0273	0	0.1031				3		#DIV/0!	#DIV/0!	#DIV/0!	0
Phatr3_J35498	chr_8	49287	50237	-	951	pti:PHATRDRAFT_35498	hypothetical protein						B7FZK7									Phatr35498-8Phatr2	94	Predicted protein		Phaeodactylum tricornutum	2850								1	other localisation	0.0671	0.0242	0	0.197				3		#DIV/0!	2	2	0
Phatr3_J35756	chr_8	681479	681901	-	423																	Phatr35756-8Phatr2	89			Phaeodactylum tricornutum	2850								0	other localisation	0.0629	0.0243	0	0.2251				3		#DIV/0!	2	2	0
Phatr3_J35854	chr_8;chr_8	907537;907959	907866;908432	+;+	804	pti:PHATRDRAFT_35854	hypothetical protein						B7FZF7									Phatr35854-8Phatr2	100	Predicted protein	CAM_CRCL_27039414	Phaeodactylum tricornutum	2850								0	other localisation	0.0556	0.022	0	0.0927				184		2	#DIV/0!	-2	1
Phatr3_J35923	chr_9	91941	97607	-	5667	pti:PHATRDRAFT_39076	hypothetical protein						B7G7R6	KOG0017	FOG: Transposon-encoded proteins with TYA, reverse transcriptase, integrase domains in various combinations	General function prediction only	POORLY CHARACTERIZED					Phatr39076-18Phatr2	96	Predicted protein	CAM_CRCL_10307	Phaeodactylum tricornutum	2850	_GAP_||PF07727||_GAP_	_GAP_||Reverse transcriptase (RNA-dependent DNA polymerase)||_GAP_						0	other localisation	0.1019	0.0307	0	0.1142				3		2	#DIV/0!	#DIV/0!	1
Phatr3_J36006	chr_9	315199	315999	-	801	pti:PHATRDRAFT_36006	hypothetical protein						B7G045									Phatr36006-9Phatr2	89	Predicted protein	CAM_CRCL_14718128	Phaeodactylum tricornutum	2850								0	signal peptide	0.7464	0.0569	0.0374	0				3		#DIV/0!	#DIV/0!	#DIV/0!	0
Phatr3_J36007	chr_9	322052	327745	+	5694	pti:PHATRDRAFT_36007	hypothetical protein						B7G046	KOG0017	FOG: Transposon-encoded proteins with TYA, reverse transcriptase, integrase domains in various combinations	General function prediction only	POORLY CHARACTERIZED					Phatr36007-9Phatr2	97	Predicted protein	CAM_CRCL_4020168	Phaeodactylum tricornutum	2850	_GAP_||PF07727||_GAP_	_GAP_||Reverse transcriptase (RNA-dependent DNA polymerase)||_GAP_						0	other localisation	0.1583	0.0378	0	0.1304				3		#DIV/0!	#DIV/0!	#DIV/0!	0
Phatr3_J36009	chr_9	333705	334508	-	804	pti:PHATRDRAFT_36009	hypothetical protein						B7G048									Phatr36009-9Phatr2	89	Predicted protein	CAM_CRCL_14718128	Phaeodactylum tricornutum	2850								0	signal peptide	0.7464	0.0569	0.0374	0				3		#DIV/0!	#DIV/0!	#DIV/0!	0
Phatr3_J36107	chr_9;chr_9;chr_9	552655;552887;553426	552807;553342;553530	+;+;+	714	pti:PHATRDRAFT_36107	hypothetical protein						B7G0E5									Phatr36107-9Phatr2	100	Predicted protein		Phaeodactylum tricornutum	2850								0	other localisation	0.1632	0.043	0	0.2054				3		#DIV/0!	#DIV/0!	#DIV/0!	0
Phatr3_J36269	chr_10	21700	22116	+	417	pti:PHATRDRAFT_36269	hypothetical protein						B7G0V5									Phatr36269-10Phatr2	86	Predicted protein		Phaeodactylum tricornutum	2850								0	signal peptide	0.7408	0.0559	0.039	0				25		#DIV/0!	2	2	0
Phatr3_J36293	chr_10;chr_10	93586;94101	93966;94877	+;+	1158	pti:PHATRDRAFT_36293	hypothetical protein						B7G0Y0									Phatr36293-10Phatr2	88	Predicted protein	CAM_CRCL_6072072	Phaeodactylum tricornutum	2850	_GAP_||PF08743	_GAP_||Nse4						0	other localisation	0.0673	0.0254	0	0.2302				3		2	#DIV/0!	#DIV/0!	1
Phatr3_J36323	chr_10;chr_10	162997;164496	164413;164536	-;-	1458	pti:PHATRDRAFT_44398	hypothetical protein						B7FTY8									Phatr44398-4Phatr2	64	Predicted protein		Phaeodactylum tricornutum	2850								6	other localisation	0.0752	0.0262	0	0.1802				170		#DIV/0!	#DIV/0!	-2	0
Phatr3_J36405	chr_10;chr_10;chr_10	366186;366504;366893	366473;366866;367363	+;+;+	1122	pti:PHATRDRAFT_36405	hypothetical protein						B7G193									Phatr36405-10Phatr2	100	Predicted protein	CAM_CRCL_27440855	Phaeodactylum tricornutum	2850								0	other localisation	0.2345	0.0476	0	0.2064				3		-2	-2	#DIV/0!	0
Phatr3_J36528	chr_10	676009	677298	-	1290	pti:PHATRDRAFT_36528	hypothetical protein						B7G1L5									Phatr36528-10Phatr2	100	Predicted protein		Phaeodactylum tricornutum	2850								0	other localisation	0.0703	0.0249	0	0.0972				152		0.439024	-2	#DIV/0!	1
Phatr3_J36568	chr_10	781491	781865	-	375	pti:PHATRDRAFT_36568	hypothetical protein						B7G1Q4									Phatr36568-10Phatr2	100	Predicted protein		Phaeodactylum tricornutum	2850								0	other localisation	0.0647	0.0238	0	0.0868				3		#DIV/0!	#DIV/0!	#DIV/0!	0
Phatr3_J36648	chr_11;chr_11	8973;9843	9551;10049	-;-	786	pti:PHATR_36648	hypothetical protein						B5Y3A2									Phatr36648-11Phatr2	100	Predicted protein	CAM_CRCL_26826572	Phaeodactylum tricornutum	2850								0	other localisation	0.0824	0.0271	0	0.0919				3		#DIV/0!	#DIV/0!	#DIV/0!	0
Phatr3_J36987	chr_11;chr_11;chr_11	816202;816962;817188	816846;817120;817214	+;+;+	831	pti:PHATR_36987	hypothetical protein						B5Y478									Phatr36987-11Phatr2	89	Predicted protein	CAM_CRCL_26892186	Phaeodactylum tricornutum	2850								0	other localisation	0.0668	0.0268	0	0.2087				3		#DIV/0!	#DIV/0!	#DIV/0!	0
Phatr3_J36988	chr_11	818521	818826	+	306	pti:PHATR_36988	hypothetical protein						B5Y479									Phatr36988-11Phatr2	100	Predicted protein	CAM_CRCL_26851495	Phaeodactylum tricornutum	2850								0	other localisation	0.0645	0.0235	0	0.1147				3		#DIV/0!	#DIV/0!	#DIV/0!	0
Phatr3_J36990	chr_11;chr_11	827057;827448	827197;827657	-;-	351	pti:PHATR_36990	hypothetical protein						B5Y481									Phatr36990-11Phatr2	100	Predicted protein		Phaeodactylum tricornutum	2850								0	other localisation	0.0522	0.0217	0	0.0962				152		#DIV/0!	#DIV/0!	#DIV/0!	0
Phatr3_J36992	chr_11	830018	831163	+	1146	pti:PHATR_36992	hypothetical protein						B5Y483									Phatr36992-11Phatr2	100	Predicted protein	CAM_CRCL_33673596	Phaeodactylum tricornutum	2850								1	signal peptide	0.7037	0.1059	0.1592	0				3		#DIV/0!	#DIV/0!	#DIV/0!	0
Phatr3_J37028	chr_11;chr_11;chr_11	922128;922461;923187	922424;923114;923969	+;+;+	1734	pti:PHATR_37028	hypothetical protein						B5Y4B7									Phatr37028-11Phatr2	97	Predicted protein	CAM_CRCL_26834780	Phaeodactylum tricornutum	2850								0	other localisation	0.0737	0.0253	0	0.0871				3		#DIV/0!	#DIV/0!	#DIV/0!	0
Phatr3_J37029	chr_11	925235	930925	+	5691	pti:PHATR_37029	hypothetical protein						B5Y4B8	KOG0017	FOG: Transposon-encoded proteins with TYA, reverse transcriptase, integrase domains in various combinations	General function prediction only	POORLY CHARACTERIZED					Phatr37029-11Phatr2	96	Predicted protein	CAM_CRCL_26826572	Phaeodactylum tricornutum	2850	_GAP_||PF07727||_GAP_	_GAP_||Reverse transcriptase (RNA-dependent DNA polymerase)||_GAP_						0	other localisation	0.1589	0.038	0	0.1292				3		#DIV/0!	#DIV/0!	#DIV/0!	0
Phatr3_J37030	chr_11	939578	940450	-	873	pti:PHATR_37030	hypothetical protein						B5Y4B9									Phatr37030-11Phatr2	100	Predicted protein		Phaeodactylum tricornutum	2850								6	other localisation	0.1198	0.119	0	0.187				3		#DIV/0!	#DIV/0!	#DIV/0!	0
Phatr3_J37057	chr_12;chr_12	63920;64563	64485;64569	+;+	573	pti:PHATRDRAFT_33729	hypothetical protein						B7FTP7									Phatr33729-4Phatr2	89	Predicted protein	CAM_CRCL_26892186	Phaeodactylum tricornutum	2850								0	other localisation	0.0598	0.0249	0	0.1974				3		#DIV/0!	#DIV/0!	#DIV/0!	0
Phatr3_J37061	chr_12	76247	77827	+	1581	pti:PHATRDRAFT_37061	hypothetical protein						B7G213									Phatr37061-12Phatr2	90	Gag protein		Phaeodactylum tricornutum	2850								0	other localisation	0.0588	0.0226	0	0.096				3		#DIV/0!	#DIV/0!	#DIV/0!	0
Phatr3_J37064	chr_12	90743	91288	-	546	pti:PHATRDRAFT_37064	hypothetical protein						B7G214									Phatr37064-12Phatr2	100	Predicted protein	CAM_CRCL_27038105	Phaeodactylum tricornutum	2850								0	other localisation	0.0619	0.0231	0	0.0964				3		#DIV/0!	#DIV/0!	#DIV/0!	0
Phatr3_J37225	chr_12	440711	441469	-	759	pti:PHATRDRAFT_37225	hypothetical protein						B7G2H2									Phatr37225-12Phatr2	93	Predicted protein		Phaeodactylum tricornutum	2850								0	other localisation	0.1072	0.0311	0	0.092				3		#DIV/0!	#DIV/0!	#DIV/0!	0
Phatr3_J37226	chr_12	447853	449946	-	2094	pti:PHATRDRAFT_37226	hypothetical protein						B7G2H3									Phatr37226-12Phatr2	92	Predicted protein	CAM_CRCL_27440855	Phaeodactylum tricornutum	2850								0	other localisation	0.0798	0.027	0	0.1122				3		2	#DIV/0!	#DIV/0!	1
Phatr3_J37240	chr_12	492889	493320	+	432	pti:PHATRDRAFT_37240	hypothetical protein						B7G2I7									Phatr37240-12Phatr2	100	Predicted protein		Phaeodactylum tricornutum	2850								0	other localisation	0.0519	0.022	0	0.0972				3		#DIV/0!	#DIV/0!	#DIV/0!	0
Phatr3_J37297	chr_12	657528	658673	-	1146	pti:PHATRDRAFT_35442	hypothetical protein						B7FYI7									Phatr35442-7Phatr2	93	Predicted protein	CAM_CRCL_26892186	Phaeodactylum tricornutum	2850	_GAP_||PF13843	_GAP_||PF13843						0	other localisation	0.0598	0.0249	0	0.2041				3		#DIV/0!	#DIV/0!	#DIV/0!	0
Phatr3_J37300	chr_12	673527	674672	-	1146	pti:PHATRDRAFT_37300	hypothetical protein						B7G2P9									Phatr37300-12Phatr2	100	Predicted protein	CAM_CRCL_26892186	Phaeodactylum tricornutum	2850	_GAP_||PF13843	_GAP_||PF13843						0	other localisation	0.0596	0.0249	0	0.2579				3		#DIV/0!	#DIV/0!	#DIV/0!	0
Phatr3_J37401	chr_13;chr_13	31919;32809	32123;32975	+;+	372	pti:PHATRDRAFT_37401	hypothetical protein						B7G3P8									Phatr37401-13Phatr2	86	Predicted protein		Phaeodactylum tricornutum	2850								0	other localisation	0.0722	0.025	0	0.1152				3		#DIV/0!	#DIV/0!	#DIV/0!	0
Phatr3_J37405	chr_13;chr_13	56646;57262	57184;57268	+;+	546	pti:PHATRDRAFT_37297	hypothetical protein						B7G2P6									Phatr37297-12Phatr2	78	Predicted protein	CAM_CRCL_26892186	Phaeodactylum tricornutum	2850								0	other localisation	0.0502	0.0218	0	0.1199				3		2	#DIV/0!	#DIV/0!	1
Phatr3_J37408	chr_13	67199	69418	-	2220	pti:PHATRDRAFT_37408	hypothetical protein						B7G3Q5									Phatr37408-13Phatr2	95	Predicted protein	CAM_CRCL_26826572	Phaeodactylum tricornutum	2850								0	other localisation	0.1558	0.0376	0	0.1361				3		#DIV/0!	#DIV/0!	-2	0
Phatr3_J37845	chr_14;chr_14;chr_14;chr_14	205786;206797;207781;208061	206740;207558;208012;208649	+;+;+;+	2538	pti:PHATRDRAFT_37845	hypothetical protein						B7G475									Phatr37845-14Phatr2	91	Predicted protein	CAM_CRCL_26826572	Phaeodactylum tricornutum	2850								0	other localisation	0.0878	0.028	0	0.1236				3		-2	-2	#DIV/0!	0
Phatr3_J37892	chr_14	336494	337795	-	1302	pti:PHATRDRAFT_37892	hypothetical protein						B7G4C2									Phatr37892-14Phatr2	100	Predicted protein		Phaeodactylum tricornutum	2850	_GAP_||PF00160	_GAP_||Cyclophilin type peptidyl-prolyl cis-trans isomerase/CLD						0	other localisation	0.0528	0.0218	0	0.1403				30		2	#DIV/0!	-2	0
Phatr3_J37993	chr_14	612297	613451	+	1155	pti:PHATRDRAFT_37993	hypothetical protein						B7G4M5									Phatr37993-14Phatr2	97	Predicted protein		Phaeodactylum tricornutum	2850								1	signal peptide	0.5069	0.2634	0.0382	0				3		#DIV/0!	2	2	0
Phatr3_J38074	chr_14	819846	821204	+	1359	pti:PHATRDRAFT_38074	hypothetical protein						B7G4V7									Phatr38074-14Phatr2	90	Predicted protein		Phaeodactylum tricornutum	2850								7	other localisation	0.2206	0.1355	0	0.199				3		#DIV/0!	#DIV/0!	#DIV/0!	0
Phatr3_J38113	chr_15	105171	106517	+	1347	pti:PHATRDRAFT_38113	hypothetical protein						B7G4Z4									Phatr38113-15Phatr2	97	Predicted protein	CAM_CRCL_33690736	Phaeodactylum tricornutum	2850								0	signal anchor	0.0948	0.5966	0	0				3		#DIV/0!	2	-0.808511	0
Phatr3_J38213	chr_15	345907	348273	+	2367	pti:PHATRDRAFT_38213	hypothetical protein						B7G591	KOG0017	FOG: Transposon-encoded proteins with TYA, reverse transcriptase, integrase domains in various combinations	General function prediction only	POORLY CHARACTERIZED					Phatr38213-15Phatr2	94	Predicted protein		Phaeodactylum tricornutum	2850	_GAP_||PF00098||_GAP_	_GAP_||Zinc knuckle||_GAP_						0	other localisation	0.0562	0.0221	0	0.0879				3		#DIV/0!	2	2	0
Phatr3_J38262	chr_15;chr_15;chr_15;chr_15	450783;451594;451919;453017	451558;451836;452926;453230	-;-;-;-	2241	pti:PHATRDRAFT_38262	hypothetical protein						B7G5D8									Phatr38262-15Phatr2	98	Predicted protein		Phaeodactylum tricornutum	2850								1	other localisation	0.0561	0.0221	0	0.1095				3		2	#DIV/0!	#DIV/0!	1
Phatr3_J38338	chr_15	642241	642936	-	696	pti:PHATRDRAFT_34252	hypothetical protein						B7FVI3	KOG0103	Molecular chaperones HSP105/HSP110/SSE1, HSP70 superfamily	Posttranslational modification, protein turnover, chaperones	CELLULAR PROCESSES AND SIGNALING					Phatr34252-5Phatr2	95	Predicted protein	CAM_CRCL_8115	Phaeodactylum tricornutum	2850	PF00012	Hsp70 protein						0	other localisation	0.0686	0.0248	0	0.4107				3		#DIV/0!	#DIV/0!	#DIV/0!	0
Phatr3_J38389	chr_15	785021	785380	-	360	pti:PHATRDRAFT_38389	hypothetical protein						B7G5R5									Phatr38389-15Phatr2	100	Predicted protein		Phaeodactylum tricornutum	2850								0	other localisation	0.0967	0.0298	0	0.1077				3		#DIV/0!	#DIV/0!	#DIV/0!	0
Phatr3_J38408	chr_16;chr_16	20972;21946	21772;22350	+;+	1206	pti:PHATRDRAFT_38408	hypothetical protein						B7G5T4									Phatr38408-16Phatr2	92	Predicted protein	CAM_CRCL_27440855	Phaeodactylum tricornutum	2850								0	other localisation	0.0791	0.0265	0	0.0932				3		#DIV/0!	#DIV/0!	#DIV/0!	0
Phatr3_J38409	chr_16;chr_16	22714;24807	24780;26591	-;-	3852	pti:PHATRDRAFT_38409	hypothetical protein						B7G5T5	KOG0017	FOG: Transposon-encoded proteins with TYA, reverse transcriptase, integrase domains in various combinations	General function prediction only	POORLY CHARACTERIZED					e_gw1.3.820.1-Fracy_scaffold_3	42		CAM_CRCL_10307	Fragilariopsis cylindrus	186039	_GAP_||PF07727||_GAP_	_GAP_||Reverse transcriptase (RNA-dependent DNA polymerase)||_GAP_						0	other localisation	0.0602	0.0229	0	0.1148				162		#DIV/0!	#DIV/0!	#DIV/0!	0
Phatr3_J38410	chr_16	26751	28451	-	1701	pti:PHATRDRAFT_38410	hypothetical protein						B7G5T6									Phatr38410-16Phatr2	91	Predicted protein	CAM_CRCL_26826572	Phaeodactylum tricornutum	2850								0	other localisation	0.089	0.0286	0	0.0983				3		#DIV/0!	#DIV/0!	#DIV/0!	0
Phatr3_J38429	chr_16	76815	77327	+	513	pti:PHATRDRAFT_38429	hypothetical protein						B7G5V0									Phatr38429-16Phatr2	92	Predicted protein		Phaeodactylum tricornutum	2850								1	signal peptide	0.5685	0.0602	0.0196	0				87		#DIV/0!	2	2	0
Phatr3_J38462	chr_16;chr_16	168396;172527	172463;174107	-;-	5649	pti:PHATRDRAFT_32453	hypothetical protein						B7FR76	KOG0017	FOG: Transposon-encoded proteins with TYA, reverse transcriptase, integrase domains in various combinations	General function prediction only	POORLY CHARACTERIZED					Phatr32453-1Phatr2	73	Predicted protein	CAM_CRCL_4020168	Phaeodactylum tricornutum	2850	_GAP_||PF07727||_GAP_	_GAP_||Reverse transcriptase (RNA-dependent DNA polymerase)||_GAP_						0	other localisation	0.0976	0.0294	0	0.1192				3		#DIV/0!	#DIV/0!	-2	0
Phatr3_J38463	chr_16;chr_16;chr_16	176785;177542;177815	177426;177732;178265	+;+;+	1284	pti:PHATRDRAFT_38463	hypothetical protein						B7G5Y5									Phatr38463-16Phatr2	86	Predicted protein	CAM_CRCL_26892186	Phaeodactylum tricornutum	2850								0	other localisation	0.0593	0.0238	0	0.1402				3		#DIV/0!	#DIV/0!	#DIV/0!	0
Phatr3_J38708	chr_16;chr_16;chr_16	757128;757726;758047	757685;757883;758788	+;+;+	1458	pti:PHATRDRAFT_38708	hypothetical protein						B7G6M1									Phatr38708-16Phatr2	94	Predicted protein		Phaeodactylum tricornutum	2850								0	other localisation	0.0669	0.0245	0	0.1283				3		2	#DIV/0!	#DIV/0!	1
Phatr3_J38713	chr_17;chr_17;chr_17;chr_17	36062;36807;37298;37530	36694;37262;37510;37835	+;+;+;+	1608	pti:PHATRDRAFT_38713	hypothetical protein						B7G6M6									Phatr38713-17Phatr2	99	Predicted protein	CAM_CRCL_4019901	Phaeodactylum tricornutum	2850								0	other localisation	0.0552	0.0223	0	0.1791				107		2	#DIV/0!	-2	1
Phatr3_J38903	chr_17;chr_17	491520;491906	491863;492746	+;+	1185	pti:PHATRDRAFT_38903	hypothetical protein						B7G759									Phatr38903-17Phatr2	94	Predicted protein	CAM_CRCL_27038105	Phaeodactylum tricornutum	2850								0	other localisation	0.0632	0.0235	0	0.0997				3		#DIV/0!	2	-0.190476	0
Phatr3_J38908	chr_17;chr_17;chr_17;chr_17	512131;512267;513251;513588	512180;513025;513324;513976	+;+;+;+	1272	pti:PHATRDRAFT_38908	hypothetical protein						B7G765									Phatr38908-17Phatr2	100	Predicted protein	CAM_CRCL_26826572	Phaeodactylum tricornutum	2850								0	other localisation	0.1279	0.0347	0	0.1539				3		#DIV/0!	2	2	0
Phatr3_J38977	chr_18;chr_18;chr_18	15285;15547;16070	15522;16025;16426	+;+;+	1074	pti:PHATRDRAFT_38977	hypothetical protein						B7G7G9									Phatr38977-18Phatr2	79	Predicted protein		Phaeodactylum tricornutum	2850								1	other localisation	0.0964	0.0297	0	0.1787				3		2	#DIV/0!	-2	1
Phatr3_J38978	chr_18	18499	20643	-	2145	pti:PHATRDRAFT_38978	hypothetical protein						B7G7H0	KOG0017	FOG: Transposon-encoded proteins with TYA, reverse transcriptase, integrase domains in various combinations	General function prediction only	POORLY CHARACTERIZED					Phatr38978-18Phatr2	95	Predicted protein		Phaeodactylum tricornutum	2850	_GAP_||PF00098||_GAP_	_GAP_||Zinc knuckle||_GAP_						1	other localisation	0.0862	0.0278	0	0.0907				3		#DIV/0!	2	2	0
Phatr3_J38995	chr_18;chr_18	60037;60980	60848;61223	+;+	1056	pti:PHATRDRAFT_38995	hypothetical protein						B7G7I6									Phatr38995-18Phatr2	100	Predicted protein	CAM_CRCL_27642884	Phaeodactylum tricornutum	2850								1	other localisation	0.2319	0.1094	0	0.1708				3		2	#DIV/0!	#DIV/0!	1
Phatr3_J39129	chr_18;chr_18;chr_18	391148;391557;391787	391455;391686;392233	+;+;+	885	pti:PHATRDRAFT_39129	hypothetical protein						B7G7W8									Phatr39129-18Phatr2	96	Predicted protein	CAM_CRCL_4008393	Phaeodactylum tricornutum	2850	_GAP_||PF07732||PF00394	_GAP_||Multicopper oxidase||Multicopper oxidase						0	signal peptide	0.7636	0.0546	0.0455	0				2		2	#DIV/0!	#DIV/0!	1
Phatr3_J39221	chr_18;chr_18;chr_18;chr_18	638486;638785;639281;640698	638753;639190;640679;640859	+;+;+;+	2235	pti:PHATRDRAFT_39221	hypothetical protein						B7G7E5									Phatr39221-18Phatr2	100	Predicted protein	CAM_CRCL_26826572	Phaeodactylum tricornutum	2850								0	other localisation	0.0724	0.0254	0	0.1133				87		#DIV/0!	#DIV/0!	#DIV/0!	0
Phatr3_J39222	chr_18;chr_18;chr_18;chr_18	647620;647829;649078;649380	647823;648086;649360;650119	-;-;-;-	1485	pti:PHATRDRAFT_bd1484	hypothetical protein						B7S4F6									Phatrdraft1484-bd_33x35Phatr2_bd	87	Predicted protein	CAM_CRCL_27440855	Phaeodactylum tricornutum	2850								0	other localisation	0.1604	0.0396	0	0.1259				3		#DIV/0!	#DIV/0!	-2	0
Phatr3_J39237	chr_18	688171	689256	+	1086	pti:PHATRDRAFT_39237	hypothetical protein						B7G7G1	KOG0025	Zn2+-binding dehydrogenase (nuclear receptor binding factor-1)	Transcription	INFORMATION STORAGE AND PROCESSING					Phatr39237-18Phatr2	100	Predicted protein	CAM_CRCL_32714085	Phaeodactylum tricornutum	2850	_GAP_||PF08240||_GAP_||PF00107||_GAP_	_GAP_||Alcohol dehydrogenase GroES-like domain||_GAP_||Zinc-binding dehydrogenase||_GAP_						0	signal peptide	0.569	0.0631	0.0392	0				3		#DIV/0!	#DIV/0!	#DIV/0!	0
Phatr3_J39244	chr_19;chr_19	8817;9416	9277;10313	-;-	1359	pti:PHATRDRAFT_bd1479	hypothetical protein						B7S4F1									Phatrdraft1479-bd_33x35Phatr2_bd	92	Predicted protein		Phaeodactylum tricornutum	2850								0	other localisation	0.1161	0.0324	0	0.136				3		#DIV/0!	2	2	0
Phatr3_J39252	chr_19	35035	35514	+	480																														0	other localisation	0.0668	0.0276	0	0.1497				3		#DIV/0!	#DIV/0!	#DIV/0!	0
Phatr3_J39341	chr_19;chr_19;chr_19	245141;246784;248259	246732;248201;249352	+;+;+	4104	pti:PHATRDRAFT_39341	hypothetical protein						B7G8D6									Phatr39341-19Phatr2	97	Predicted protein	CAM_CRCL_10307	Phaeodactylum tricornutum	2850	_GAP_||PF00098||_GAP_||PF13976||PF00665||_GAP_	_GAP_||Zinc knuckle||_GAP_||PF13976||Integrase core domain||_GAP_						0	other localisation	0.0974	0.0303	0	0.112				3		#DIV/0!	#DIV/0!	#DIV/0!	0
Phatr3_J39363	chr_19	290541	291263	+	723	pti:PHATRDRAFT_39363	hypothetical protein						B7G8F7									Phatr39363-19Phatr2	85	Predicted protein	CAM_CRCL_27038105	Phaeodactylum tricornutum	2850								0	other localisation	0.1266	0.0342	0	0.0899				3		2	#DIV/0!	#DIV/0!	1
Phatr3_J39390	chr_19;chr_19	376381;376498	376441;378824	-;-	2388	pti:PHATRDRAFT_39390	hypothetical protein						B7G8I6	KOG0017	FOG: Transposon-encoded proteins with TYA, reverse transcriptase, integrase domains in various combinations	General function prediction only	POORLY CHARACTERIZED					Phatr39390-19Phatr2	98	Predicted protein	CAM_CRCL_27220834	Phaeodactylum tricornutum	2850	_GAP_||PF13976||PF00665||_GAP_	_GAP_||PF13976||Integrase core domain||_GAP_						0	other localisation	0.0798	0.0266	0	0.0921				3		2	#DIV/0!	#DIV/0!	1
Phatr3_J39391	chr_19	379218	380555	-	1338	pti:PHATRDRAFT_39391	hypothetical protein						B7G8I7									Phatr39391-19Phatr2	90	Gag protein	CAM_CRCL_27015997	Phaeodactylum tricornutum	2850								0	other localisation	0.0652	0.0245	0	0.1022				3		#DIV/0!	#DIV/0!	#DIV/0!	0
Phatr3_J39483	chr_19;chr_19	625933;626621	626538;630043	-;-	4029	pti:PHATRDRAFT_bd1302	hypothetical protein						B7S3Z8	KOG0017	FOG: Transposon-encoded proteins with TYA, reverse transcriptase, integrase domains in various combinations	General function prediction only	POORLY CHARACTERIZED					Phatrdraft1302-bd_31x35Phatr2_bd	80	Predicted protein	CAM_CRCL_27038105	Phaeodactylum tricornutum	2850	_GAP_||PF07727||_GAP_	_GAP_||Reverse transcriptase (RNA-dependent DNA polymerase)||_GAP_						0	other localisation	0.0957	0.0298	0	0.124				3		2	#DIV/0!	#DIV/0!	1
Phatr3_J39506	chr_19	677326	683037	-	5712	pti:PHATRDRAFT_40611	hypothetical protein						B7GBK1	KOG0017	FOG: Transposon-encoded proteins with TYA, reverse transcriptase, integrase domains in various combinations	General function prediction only	POORLY CHARACTERIZED					Phatr40611-24Phatr2	98	Predicted protein	CAM_CRCL_26826572	Phaeodactylum tricornutum	2850	_GAP_||PF07727||_GAP_	_GAP_||Reverse transcriptase (RNA-dependent DNA polymerase)||_GAP_						0	other localisation	0.0976	0.0294	0	0.1192				3		#DIV/0!	#DIV/0!	#DIV/0!	0
Phatr3_J39507	chr_19;chr_19	684464;685806	685724;686410	+;+	1866	pti:PHATRDRAFT_39507	hypothetical protein						B7G8U8									Phatr39507-19Phatr2	100	Predicted protein	CAM_CRCL_26850314	Phaeodactylum tricornutum	2850								0	other localisation	0.0594	0.0227	0	0.1158				3		#DIV/0!	#DIV/0!	#DIV/0!	0
Phatr3_J39509	chr_20;chr_20;chr_20	11921;12450;13109	12424;13076;13768	+;+;+	1791	pti:PHATRDRAFT_39509	hypothetical protein						B7G8V0									Phatr39509-20Phatr2	96	Predicted protein	CAM_CRCL_4018681	Phaeodactylum tricornutum	2850								0	other localisation	0.175	0.0389	0	0.2144				3		#DIV/0!	#DIV/0!	#DIV/0!	0
Phatr3_J39557	chr_20	121910	123541	+	1632	pti:PHATRDRAFT_39557	hypothetical protein						B7G8Z8									Phatr39557-20Phatr2	81	Predicted protein		Phaeodactylum tricornutum	2850	_GAP_||PF11316||_GAP_	_GAP_||Protein of unknown function (DUF3118)||_GAP_						1	signal anchor	0.1643	0.5411	0	0				199		#DIV/0!	#DIV/0!	-2	0
Phatr3_J39572	chr_20	162289	164112	+	1824	pti:PHATRDRAFT_39572	hypothetical protein						B7G913									Phatr39572-20Phatr2	88	Predicted protein		Phaeodactylum tricornutum	2850								1	signal peptide	0.8284	0.0721	0.069	0				158		#DIV/0!	2	2	0
Phatr3_J39610	chr_20	257928	258170	-	243	pti:PHATRDRAFT_39610	hypothetical protein						B7G951									Phatr39610-20Phatr2	100	Predicted protein		Phaeodactylum tricornutum	2850								0	signal peptide	0.608	0.0669	0.0339	0				192		0.629703	-2	#DIV/0!	0
Phatr3_J39667	chr_20	405204	409313	-	4110	pti:PHATRDRAFT_bd1302	hypothetical protein						B7S3Z8	KOG0017	FOG: Transposon-encoded proteins with TYA, reverse transcriptase, integrase domains in various combinations	General function prediction only	POORLY CHARACTERIZED					Phatrdraft1302-bd_31x35Phatr2_bd	80	Predicted protein	CAM_CRCL_27038105	Phaeodactylum tricornutum	2850	_GAP_||PF07727||_GAP_	_GAP_||Reverse transcriptase (RNA-dependent DNA polymerase)||_GAP_						0	other localisation	0.0761	0.0259	0	0.1211				3		#DIV/0!	#DIV/0!	#DIV/0!	0
Phatr3_J39717	chr_20	534860	535348	+	489	pti:PHATRDRAFT_39717	hypothetical protein						B7G9F4									Phatr39717-20Phatr2	100	Predicted protein	CAM_CRCL_28081784	Phaeodactylum tricornutum	2850								0	other localisation	0.0989	0.0304	0	0.3176				176		2	#DIV/0!	-2	0
Phatr3_J39741	chr_20	590620	591522	+	903	pti:PHATRDRAFT_39741	hypothetical protein						B7G9H7									Phatr39741-20Phatr2	88	Predicted protein		Phaeodactylum tricornutum	2850								0	other localisation	0.053	0.0217	0	0.0852				179		2	#DIV/0!	-2	0
Phatr3_J39777	chr_21;chr_21	4276;4563	4551;5483	+;+	1197	pti:PHATRDRAFT_39777	hypothetical protein						B7G9K9									Phatr39777-21Phatr2	91	Predicted protein	CAM_CRCL_26892186	Phaeodactylum tricornutum	2850	_GAP_||PF13843||_GAP_	_GAP_||PF13843||_GAP_						0	other localisation	0.0613	0.0237	0	0.1298				3		#DIV/0!	#DIV/0!	#DIV/0!	0
Phatr3_J39880	chr_21	263975	264838	+	864	pti:PHATRDRAFT_39880	hypothetical protein						B7G9V7	KOG0381	HMG box-containing protein	General function prediction only	POORLY CHARACTERIZED					Phatr39880-21Phatr2	100	Predicted protein		Phaeodactylum tricornutum	2850	_GAP_||PF09011||_GAP_	_GAP_||Domain of unknown function (DUF1898)||_GAP_						0	other localisation	0.0937	0.0271	0	0.1057				3		2	#DIV/0!	-2	1
Phatr3_J39885	chr_21	274266	275033	-	768	pti:PHATRDRAFT_39885	hypothetical protein						B7G9W2									Phatr39885-21Phatr2	94	Predicted protein		Phaeodactylum tricornutum	2850								0	other localisation	0.0683	0.0247	0	0.2635				197		#DIV/0!	#DIV/0!	#DIV/0!	0
Phatr3_J39906	chr_21;chr_21	334960;336097	335996;336238	-;-	1179	pti:PHATRDRAFT_39906	hypothetical protein						B7G9Y3									Phatr39906-21Phatr2	94	Predicted protein		Phaeodactylum tricornutum	2850								0	other localisation	0.1729	0.0404	0	0.123				3		#DIV/0!	#DIV/0!	#DIV/0!	0
Phatr3_J39921	chr_21	368109	369419	-	1311	pti:PHATRDRAFT_39921	hypothetical protein						B7G9Z7	KOG0192	Tyrosine kinase specific for activated (GTP-bound) p21cdc42Hs	Signal transduction mechanisms	CELLULAR PROCESSES AND SIGNALING					Phatr39921-21Phatr2	100	Predicted protein	CAM_CRCL_15398	Phaeodactylum tricornutum	2850	_GAP_||PF00069	_GAP_||Protein kinase domain						0	other localisation	0.1418	0.0368	0	0.1606				29		#DIV/0!	2	1.50249	0
Phatr3_J39943	chr_21	421546	423969	-	2424	pti:PHATRDRAFT_39943	hypothetical protein						B7GA18									Phatr39943-21Phatr2	98	Predicted protein		Phaeodactylum tricornutum	2850								0	signal peptide	0.5194	0.0667	0.029	0				28		2	#DIV/0!	#DIV/0!	0
Phatr3_J40228	chr_22;chr_22	458052;458269	458227;458566	+;+	474	pti:PHATRDRAFT_40228	hypothetical protein						B7GAU7									Phatr40228-22Phatr2	93	Predicted protein		Phaeodactylum tricornutum	2850								0	other localisation	0.0743	0.0256	0	0.0887				3		#DIV/0!	#DIV/0!	-2	0
Phatr3_J40278	chr_22	584499	587303	+	2805	pti:PHATRDRAFT_40278	hypothetical protein						B7GAZ7	KOG1187	Serine/threonine protein kinase	Signal transduction mechanisms	CELLULAR PROCESSES AND SIGNALING					Phatr40278-22Phatr2	98	Predicted protein	CAM_CRCL_32604502	Phaeodactylum tricornutum	2850	_GAP_||PF00069||_GAP_||PF03382	_GAP_||Protein kinase domain||_GAP_||Mycoplasma protein of unknown function, DUF285	_GAP_||TIGR02167||_GAP_	_GAP_||bacterial surface protein 26-residue repeat||_GAP_				0	other localisation	0.3723	0.0564	0	0.2011				3		#DIV/0!	#DIV/0!	#DIV/0!	0
Phatr3_J40473	chr_23;chr_23	508371;511883	511814;512557	-;-	4119	pti:PHATRDRAFT_40473	hypothetical protein						B7GBJ0	KOG0017	FOG: Transposon-encoded proteins with TYA, reverse transcriptase, integrase domains in various combinations	General function prediction only	POORLY CHARACTERIZED					Phatr40473-23Phatr2	100	Predicted protein	CAM_CRCL_26826572	Phaeodactylum tricornutum	2850	_GAP_||PF07727||_GAP_	_GAP_||Reverse transcriptase (RNA-dependent DNA polymerase)||_GAP_						0	other localisation	0.1085	0.0319	0	0.1292				3		#DIV/0!	#DIV/0!	#DIV/0!	0
Phatr3_J40474	chr_24;chr_24	859;992	921;4102	-;-	3174	pti:PHATRDRAFT_48289	hypothetical protein						B7G6M0									Phatr48289-16Phatr2	86	Predicted protein	CAM_CRCL_26850314	Phaeodactylum tricornutum	2850	_GAP_||PF00270||_GAP_||PF00271||_GAP_	_GAP_||DEAD/DEAH box helicase||_GAP_||Helicase conserved C-terminal domain||_GAP_						0	other localisation	0.0662	0.0241	0	0.1135				3		#DIV/0!	#DIV/0!	#DIV/0!	0
Phatr3_J40521	chr_24	143502	144113	-	612	pti:PHATRDRAFT_40521	hypothetical protein; K08493 vesicle transport through interaction with t-SNAREs 1	pti04130	K08493	vesicle transport through interaction with t-SNAREs 1	SNARE interactions in vesicular transport		B7GBR9	KOG1666	V-SNARE	Intracellular trafficking, secretion, and vesicular transport	CELLULAR PROCESSES AND SIGNALING					Phatr40521-24Phatr2	94	Predicted protein	CAM_CRCL_6258	Phaeodactylum tricornutum	2850	PF05008||PF12352	Vesicle transport v-SNARE protein N-terminus||Snare region anchored in the vesicle membrane C-terminus						1	other localisation	0.06	0.0227	0	0.1689				3		#DIV/0!	#DIV/0!	#DIV/0!	0
Phatr3_J40534	chr_24	183053	184222	-	1170	pti:PHATRDRAFT_40534	hypothetical protein						B7GBT1									Phatr40534-24Phatr2	83	Predicted protein		Phaeodactylum tricornutum	2850								2	signal peptide	0.7307	0.1049	0.0344	0				3		#DIV/0!	#DIV/0!	#DIV/0!	0
Phatr3_J40535	chr_24	185182	186222	-	1041	pti:PHATRDRAFT_40535	hypothetical protein						B7GBT2									Phatr40535-24Phatr2	68	Predicted protein		Phaeodactylum tricornutum	2850								1	other localisation	0.076	0.0263	0	0.3076				3		#DIV/0!	#DIV/0!	#DIV/0!	0
Phatr3_J40592	chr_24	380252	380611	-	360	pti:PHATRDRAFT_40592	hypothetical protein						B7GBZ0									Phatr40592-24Phatr2	95	Predicted protein		Phaeodactylum tricornutum	2850								0	other localisation	0.0997	0.0302	0	0.101				3		#DIV/0!	#DIV/0!	#DIV/0!	0
Phatr3_J40610	chr_24;chr_24;chr_24	444523;444707;444969	444534;444857;445684	+;+;+	879	pti:PHATRDRAFT_34625	hypothetical protein						B7FVD0									Phatr34625-5Phatr2	91	Predicted protein	CAM_CRCL_26826572	Phaeodactylum tricornutum	2850								0	other localisation	0.1139	0.0322	0	0.1671				3		#DIV/0!	#DIV/0!	#DIV/0!	0
Phatr3_J40611	chr_24;chr_24;chr_24;chr_24	446680;447489;448573;448987	446844;447531;448978;452395	-;-;-;-	4023	pti:PHATRDRAFT_40611	hypothetical protein						B7GBK1									Phatr40611-24Phatr2	99	Predicted protein	CAM_CRCL_26826572	Phaeodactylum tricornutum	2850								0	other localisation	0.0974	0.0294	0	0.1195				3		#DIV/0!	#DIV/0!	#DIV/0!	0
Phatr3_J40612	chr_24;chr_24;chr_24;chr_24	457072;457148;459704;460104	457080;459616;459981;460662	-;-;-;-	3315	pti:PHATRDRAFT_40612	hypothetical protein						B7GBK2									Phatr40612-24Phatr2	90	Predicted protein	CAM_CRCL_26834780	Phaeodactylum tricornutum	2850	_GAP_||PF00665||_GAP_	_GAP_||Integrase core domain||_GAP_						0	other localisation	0.0712	0.0254	0	0.092				3	11	#DIV/0!	#DIV/0!	#DIV/0!	0
Phatr3_J40625	chr_24	484902	485219	-	318	pti:PHATRDRAFT_40625 || pti:PHATRDRAFT_41286	hypothetical protein || hypothetical protein						B7GBL4									Phatr40625-24Phatr2||Phatr41286-29Phatr2	86	Predicted protein		Phaeodactylum tricornutum	2850								0	other localisation	0.0584	0.0226	0	0.0949				3		#DIV/0!	#DIV/0!	#DIV/0!	0
Phatr3_J40630	chr_24;chr_24;chr_24	504898;505340;506030	505211;506024;506434	+;+;+	1404	pti:PHATRDRAFT_40630	hypothetical protein						B7GBL9	KOG0017	FOG: Transposon-encoded proteins with TYA, reverse transcriptase, integrase domains in various combinations	General function prediction only	POORLY CHARACTERIZED					e_gw1.3.820.1-Fracy_scaffold_3	44		CAM_CRCL_10307	Fragilariopsis cylindrus	186039	_GAP_||PF07727||_GAP_	_GAP_||Reverse transcriptase (RNA-dependent DNA polymerase)||_GAP_						0	other localisation	0.061	0.0233	0	0.1107				3		#DIV/0!	#DIV/0!	#DIV/0!	0
Phatr3_J40651	chr_25	73019	73327	-	309	pti:PHATRDRAFT_40651	hypothetical protein						B7GC18									Phatr40651-25Phatr2	79	Predicted protein		Phaeodactylum tricornutum	2850								0	other localisation	0.0596	0.0233	0	0.1361				1		2	#DIV/0!	#DIV/0!	0
Phatr3_J40861	chr_26	129230	130537	-	1308	pti:PHATRDRAFT_40861	hypothetical protein						B7GCL7									Phatr40861-26Phatr2	100	Predicted protein	CAM_CRCL_27045467	Phaeodactylum tricornutum	2850	_GAP_||PF00685||_GAP_	_GAP_||Sulfotransferase domain||_GAP_						1	signal peptide	0.6951	0.1093	0.4405	0				3		2	#DIV/0!	-2	1
Phatr3_J4094	chr_8	728470	729018	+	549																																							3		#DIV/0!	#DIV/0!	#DIV/0!	0
Phatr3_J41106	chr_27;chr_27	371858;371989	371907;372736	+;+	798	pti:PHATRDRAFT_bd1139	hypothetical protein						B7S3L4									Phatrdraft1139-bd_8x17Phatr2_bd	100	Predicted protein Fragment		Phaeodactylum tricornutum	2850								6	signal anchor	0.209	0.4367	0	0				3		-0.338462	-2	#DIV/0!	1
Phatr3_J41117	chr_28;chr_28;chr_28;chr_28	4155;4553;5796;6396	4445;5498;6056;6787	+;+;+;+	1890	pti:PHATRDRAFT_41117 || pti:PHATRDRAFT_35181	hypothetical protein || hypothetical protein						B7FXT0									Phatr35181-7Phatr2||Phatr41117-28Phatr2	100	Predicted protein		Phaeodactylum tricornutum	2850	_GAP_||PF00098||_GAP_	_GAP_||Zinc knuckle||_GAP_						0	other localisation	0.1293	0.0351	0	0.1064				3		#DIV/0!	#DIV/0!	#DIV/0!	0
Phatr3_J41286	chr_29	2579	2896	-	318	pti:PHATRDRAFT_40625 || pti:PHATRDRAFT_41286	hypothetical protein || hypothetical protein						B7GBL4									Phatr40625-24Phatr2||Phatr41286-29Phatr2	86	Predicted protein		Phaeodactylum tricornutum	2850								0	other localisation	0.0584	0.0226	0	0.0949				3		#DIV/0!	#DIV/0!	#DIV/0!	0
Phatr3_J41291	chr_29;chr_29;chr_29;chr_29	15928;16370;17060;17475	16241;16982;17312;18115	+;+;+;+	1821	pti:PHATRDRAFT_41291	hypothetical protein						B7GDU2	KOG0017	FOG: Transposon-encoded proteins with TYA, reverse transcriptase, integrase domains in various combinations	General function prediction only	POORLY CHARACTERIZED					e_gw1.3.820.1-Fracy_scaffold_3	52		CAM_CRCL_10307	Fragilariopsis cylindrus	186039	_GAP_||PF07727||_GAP_	_GAP_||Reverse transcriptase (RNA-dependent DNA polymerase)||_GAP_						0	other localisation	0.0613	0.0233	0	0.1102				3		#DIV/0!	#DIV/0!	#DIV/0!	0
Phatr3_J41386	chr_30	4999	5508	-	510																																							3		#DIV/0!	#DIV/0!	#DIV/0!	0
Phatr3_J41388	chr_30;chr_30;chr_30;chr_30	16152;17950;18732;19251	17805;18626;19052;19796	+;+;+;+	3198	pti:PHATRDRAFT_31400	hypothetical protein						B7FR84									Phatr31400-1Phatr2	90	Predicted protein	CAM_CRCL_26821303	Phaeodactylum tricornutum	2850								0	other localisation	0.071	0.0258	0	0.1229				3		#DIV/0!	#DIV/0!	#DIV/0!	0
Phatr3_J41393	chr_30;chr_30	55654;55869	55705;56473	-;-	657																														0	other localisation	0.1613	0.0411	0	0.1213				87		#DIV/0!	#DIV/0!	#DIV/0!	0
Phatr3_J41403	chr_30	75526	76350	+	825	pti:PHATRDRAFT_41403	hypothetical protein						B7GE49									Phatr41403-30Phatr2	95	Predicted protein		Phaeodactylum tricornutum	2850								0	other localisation	0.0711	0.0257	0	0.1601				105		2	#DIV/0!	-2	0
Phatr3_J41493	chr_30;chr_30;chr_30	308114;308228;308360	308139;308243;309082	+;+;+	765	pti:PHATRDRAFT_41493 || pti:PHATRDRAFT_bd1128	hypothetical protein || hypothetical protein						B7GED3									Phatr41493-30Phatr2||Phatrdraft1128-bd_5x5Phatr2_bd	86	Predicted protein		Phaeodactylum tricornutum	2850								4	signal peptide	0.5069	0.2128	0.2026	0				107		#DIV/0!	2	2	0
Phatr3_J41496	chr_30;chr_30	316463;316540	316524;316945	+;+	468	pti:PHATRDRAFT_41496	hypothetical protein						B7GED6	KOG0975	Branched chain aminotransferase BCAT1, pyridoxal phosphate enzymes type IV superfamily	Amino acid transport and metabolism	METABOLISM					Phatr41496-30Phatr2	91	Predicted protein	CAM_CRCL_14601253	Phaeodactylum tricornutum	2850								0	other localisation	0.0714	0.0252	0	0.0927				3		#DIV/0!	#DIV/0!	#DIV/0!	0
Phatr3_J41506	chr_31	23023	24381	+	1359	pti:PHATRDRAFT_41506	hypothetical protein						B7GEE5									Phatr41506-31Phatr2	94	Predicted protein	CAM_CRCL_27038105	Phaeodactylum tricornutum	2850								0	signal peptide	0.4311	0.1387	0.3033	0				3		#DIV/0!	#DIV/0!	#DIV/0!	0
Phatr3_J41575	chr_31	216544	217032	+	489	pti:PHATRDRAFT_41575	hypothetical protein						B7GEK7									Phatr41575-31Phatr2	83	Predicted protein	CAM_CRCL_26892186	Phaeodactylum tricornutum	2850								0	other localisation	0.0518	0.0222	0	0.1192				3		#DIV/0!	#DIV/0!	-2	0
Phatr3_J41577	chr_31	230073	235763	+	5691	pti:PHATRDRAFT_41577	hypothetical protein						B7GEK9	KOG0017	FOG: Transposon-encoded proteins with TYA, reverse transcriptase, integrase domains in various combinations	General function prediction only	POORLY CHARACTERIZED					Phatr41577-31Phatr2	96	Predicted protein	CAM_CRCL_26826572	Phaeodactylum tricornutum	2850	_GAP_||PF07727||_GAP_	_GAP_||Reverse transcriptase (RNA-dependent DNA polymerase)||_GAP_						0	other localisation	0.1589	0.038	0	0.1292				3		#DIV/0!	#DIV/0!	#DIV/0!	0
Phatr3_J41578	chr_31;chr_31	236300;237319	237234;239443	+;+	3060	pti:PHATRDRAFT_41578	hypothetical protein						B7GEL0	KOG0017	FOG: Transposon-encoded proteins with TYA, reverse transcriptase, integrase domains in various combinations	General function prediction only	POORLY CHARACTERIZED					Phatr41578-31Phatr2	87	Predicted protein	CAM_CRCL_26834780	Phaeodactylum tricornutum	2850	_GAP_||PF07727||_GAP_	_GAP_||Reverse transcriptase (RNA-dependent DNA polymerase)||_GAP_						0	other localisation	0.0693	0.0243	0	0.0953				3		2	#DIV/0!	#DIV/0!	1
Phatr3_J41581	chr_31;chr_31;chr_31	247658;248429;249218	248211;249155;251176	+;+;+	3240	pti:PHATRDRAFT_41581	hypothetical protein						B7GEL3									Phatr41581-31Phatr2	92	Predicted protein	CAM_CRCL_26821303	Phaeodactylum tricornutum	2850								0	other localisation	0.0549	0.0223	0	0.1053				3		2	#DIV/0!	#DIV/0!	1
Phatr3_J41582	chr_31;chr_31;chr_31	253148;254477;255045	254359;254801;258241	+;+;+	4734	pti:PHATRDRAFT_41582	hypothetical protein						B7GEL4	KOG0017	FOG: Transposon-encoded proteins with TYA, reverse transcriptase, integrase domains in various combinations	General function prediction only	POORLY CHARACTERIZED					Phatr41582-31Phatr2	85	Predicted protein	CAM_CRCL_26821303	Phaeodactylum tricornutum	2850	_GAP_||PF07727	_GAP_||Reverse transcriptase (RNA-dependent DNA polymerase)						0	other localisation	0.0711	0.0259	0	0.126				197		2	#DIV/0!	-2	1
Phatr3_J41584	chr_32;chr_32	4298;4985	4954;5092	-;-	765	pti:PHATRDRAFT_41584	hypothetical protein						B7GEL6									Phatr41584-32Phatr2	89	Predicted protein		Phaeodactylum tricornutum	2850								3	signal peptide	0.7645	0.0541	0.0648	0				3		#DIV/0!	#DIV/0!	#DIV/0!	0
Phatr3_J41604	chr_32	64566	65303	-	738	pti:PHATRDRAFT_41604	hypothetical protein						B7GEN4									Phatr41604-32Phatr2	86	Predicted protein	CAM_CRCL_4554590	Phaeodactylum tricornutum	2850								0	signal peptide	0.8112	0.0543	0.3731	0				186		#DIV/0!	2	0.352941	0
Phatr3_J41620	chr_32	132984	133793	+	810	pti:PHATRDRAFT_37231	hypothetical protein						B7G2H8									Phatr37231-12Phatr2	91	Predicted protein	CAM_CRCL_26892186	Phaeodactylum tricornutum	2850	PF13843||_GAP_	PF13843||_GAP_						0	mitochondrion	0.1557	0.0364	0	0.6493				3		-0.632911	-2	#DIV/0!	0
Phatr3_J43083	chr_1;chr_1	1985426;1986093	1986009;1986270	-;-	762	pti:PHATRDRAFT_43083	hypothetical protein						B7FQK2									Phatr43083-1Phatr2	87	Predicted protein		Phaeodactylum tricornutum	2850								1	signal peptide	0.8153	0.0514	0.0378	0				174		#DIV/0!	#DIV/0!	-2	0
Phatr3_J44134	chr_3;chr_3	1080205;1081003	1080987;1081014	-;-	795	pti:PHATR_44134	hypothetical protein						B5Y5G2									Phatr44134-3Phatr2	99	Predicted protein	CAM_CRCL_27508151	Phaeodactylum tricornutum	2850								0	other localisation	0.2401	0.0469	0	0.1882				3		#DIV/0!	#DIV/0!	#DIV/0!	0
Phatr3_J44196	chr_3;chr_3;chr_3;chr_3	1272793;1273054;1273286;1274178	1273026;1273270;1273989;1276037	+;+;+;+	3015	pti:PHATR_44196	hypothetical protein						B5Y5N3	KOG0017	FOG: Transposon-encoded proteins with TYA, reverse transcriptase, integrase domains in various combinations	General function prediction only	POORLY CHARACTERIZED					Phatr44196-3Phatr2	98	Predicted protein	CAM_CRCL_26826572	Phaeodactylum tricornutum	2850								0	other localisation	0.1431	0.0361	0	0.1149				3		2	#DIV/0!	-2	1
Phatr3_J44611	chr_4;chr_4	1048737;1048852	1048769;1049700	+;+	882	pti:PHATRDRAFT_44611	hypothetical protein						B7FUN9									Phatr44611-4Phatr2	80	Predicted protein		Phaeodactylum tricornutum	2850								0	other localisation	0.0479	0.0221	0	0.1276				87		#DIV/0!	#DIV/0!	#DIV/0!	0
Phatr3_J45165	chr_6;chr_6;chr_6;chr_6	376679;377781;378292;380081	377757;377961;380072;380228	-;-;-;-	3189	pti:PHATRDRAFT_45165	hypothetical protein						B7FWP0	KOG0017	FOG: Transposon-encoded proteins with TYA, reverse transcriptase, integrase domains in various combinations	General function prediction only	POORLY CHARACTERIZED					Phatr45165-6Phatr2	100	Predicted protein	CAM_CRCL_26826572	Phaeodactylum tricornutum	2850								1	signal anchor	0.252	0.4918	0	0				3		-1.25	-2	#DIV/0!	1
Phatr3_J45633	chr_7	776524	778002	+	1479	pti:PHATRDRAFT_45633	hypothetical protein						B7FYC3									Phatr45633-7Phatr2	100	Predicted protein	CAM_CRCL_32601068	Phaeodactylum tricornutum	2850								0	other localisation	0.2117	0.0451	0	0.1143				3		2	#DIV/0!	#DIV/0!	1
Phatr3_J45831	chr_8	408635	408913	+	279																																							3		#DIV/0!	#DIV/0!	#DIV/0!	0
Phatr3_J46508	chr_10	557986	559254	+	1269	pti:PHATRDRAFT_46508	hypothetical protein						B7G1G7									Phatr46508-10Phatr2	94	Predicted protein		Phaeodactylum tricornutum	2850								1	other localisation	0.3451	0.1903	0	0.2962				108		2	#DIV/0!	-2	1
Phatr3_J46977	chr_12	63215	63625	+	411	pti:PHATRDRAFT_46977	hypothetical protein						B7G208									Phatr46977-12Phatr2	100	Predicted protein	CAM_CRCL_27440855	Phaeodactylum tricornutum	2850								0	other localisation	0.1934	0.0395	0	0.1381				3		2	#DIV/0!	#DIV/0!	1
Phatr3_J47239	chr_12	895251	897098	-	1848	pti:PHATRDRAFT_47239	hypothetical protein						B7G2Y3									Phatr47239-12Phatr2	83	Predicted protein	CAM_CRCL_14253553	Phaeodactylum tricornutum	2850	_GAP_||PF02690||_GAP_	_GAP_||Na+/Pi-cotransporter||_GAP_			PNaS		2	11	signal anchor	0.103	0.5833	0	0				41		2	#DIV/0!	-2	0
Phatr3_J47260	chr_13	114284	114832	+	549																																							188		2	#DIV/0!	-2	1
Phatr3_J47298	chr_13;chr_13	224032;224237	224143;225582	+;+	1458	pti:PHATRDRAFT_47298	hypothetical protein						B7G3X0									Phatr47298-13Phatr2	100	Predicted protein		Phaeodactylum tricornutum	2850								3	signal peptide	0.6442	0.119	0.0471	0				58		2	#DIV/0!	-2	1
Phatr3_J48172	chr_16	409254	410432	-	1179	pti:PHATRDRAFT_48172	hypothetical protein						B7G683									Phatr48172-16Phatr2	96	Predicted protein		Phaeodactylum tricornutum	2850								0	other localisation	0.0567	0.0226	0	0.104				3		#DIV/0!	#DIV/0!	#DIV/0!	0
Phatr3_J48289	chr_16	748900	751455	+	2556	pti:PHATRDRAFT_48289	hypothetical protein						B7G6M0									Phatr48289-16Phatr2	95	Predicted protein	CAM_CRCL_26850314	Phaeodactylum tricornutum	2850	_GAP_||PF00270||_GAP_	_GAP_||DEAD/DEAH box helicase||_GAP_						0	other localisation	0.0628	0.0232	0	0.1105				152		#DIV/0!	#DIV/0!	-2	0
Phatr3_J48322	chr_17	117312	118682	-	1371	pti:PHATRDRAFT_48322	hypothetical protein(CBA1)						B7G6R0									Phatr48322-17Phatr2	100	Predicted protein	CAM_CRCL_26980908	Phaeodactylum tricornutum	2850								0	signal peptide	0.8395	0.0479	0.0372	0				3		#DIV/0!	#DIV/0!	#DIV/0!	0
Phatr3_J48621	chr_18;chr_18	396800;401592	401234;402616	+;+	5460	pti:PHATRDRAFT_48621	hypothetical protein						B7G7W9	KOG0017	FOG: Transposon-encoded proteins with TYA, reverse transcriptase, integrase domains in various combinations	General function prediction only	POORLY CHARACTERIZED					Phatr48621-18Phatr2	94	Predicted protein	CAM_CRCL_26821303	Phaeodactylum tricornutum	2850								0	other localisation	0.0588	0.0231	0	0.1009				3		2	#DIV/0!	-2	0
Phatr3_J48943	chr_20	96477	97106	+	630	pti:PHATRDRAFT_48943	hypothetical protein						B7G8Y5									Phatr48943-20Phatr2	100	Predicted protein		Phaeodactylum tricornutum	2850								0	other localisation	0.0392	0.0208	0	0.0989				3		2	#DIV/0!	#DIV/0!	0
Phatr3_J49705	chr_23;chr_23;chr_23;chr_23;chr_23	489250;489950;490680;491860;492660	489834;490565;491794;492290;493695	+;+;+;+;+	3783	pti:PHATRDRAFT_49705	hypothetical protein						B7GBI6	KOG0017	FOG: Transposon-encoded proteins with TYA, reverse transcriptase, integrase domains in various combinations	General function prediction only	POORLY CHARACTERIZED					Phatr49705-23Phatr2	90	Predicted protein	CAM_CRCL_26821303	Phaeodactylum tricornutum	2850								0	other localisation	0.0588	0.0231	0	0.0993				3		0	-2	#DIV/0!	1
Phatr3_J50187	chr_27;chr_27	314724;314964	314870;315617	+;+	801	pti:PHATRDRAFT_50187	hypothetical protein						B7GD86									Phatr50187-27Phatr2	100	Predicted protein		Phaeodactylum tricornutum	2850								0	other localisation	0.0607	0.0235	0	0.2094				24		0.201183	-2	#DIV/0!	0
Phatr3_J50211	chr_27;chr_27;chr_27;chr_27	390608;392700;393355;394166	392357;393214;393808;395187	+;+;+;+	3741	pti:PHATRDRAFT_41581	hypothetical protein						B7GEL3	KOG0017	FOG: Transposon-encoded proteins with TYA, reverse transcriptase, integrase domains in various combinations	General function prediction only	POORLY CHARACTERIZED					Phatr41581-31Phatr2	96	Predicted protein	CAM_CRCL_26821303	Phaeodactylum tricornutum	2850								0	other localisation	0.064	0.0236	0	0.1326				3		#DIV/0!	#DIV/0!	#DIV/0!	0
Phatr3_J54987	chr_20;chr_20;chr_20	417594;417868;418656	417785;418553;418761	-;-;-	984	pti:PHATRDRAFT_54987	ISIP2B; iron starvation induced protein						B7G9B1									Phatr54987-20Phatr2	84	Iron starvation induced protein		Phaeodactylum tricornutum	2850								0	signal peptide	0.7132	0.0567	0.0388	0				3		2	#DIV/0!	#DIV/0!	1
Phatr3_J6300	chr_1;chr_1;chr_1;chr_1	2046470;2046715;2046970;2047263	2046588;2046899;2047188;2047735	+;+;+;+	996	pti:PHATRDRAFT_6300	hypothetical protein						B7FQM4									Phatr6300-1Phatr2	100	Predicted protein Fragment	CAM_CRCL_32816422	Phaeodactylum tricornutum	2850	_GAP_||PF03457||_GAP_	_GAP_||Helicase associated domain||_GAP_						0	other localisation	0.0571	0.0225	0	0.0932				3		#DIV/0!	2	0.551724	0
Phatr3_J8524	chr_13	112238	112432	+	195																																							3		#DIV/0!	#DIV/0!	#DIV/0!	0
Phatr3_J9233	chr_1;chr_1	1139400;1140601	1140584;1140903	-;-	1488	pti:PHATRDRAFT_9233	hypothetical protein						B7FPK5	KOG1287	Amino acid transporters	Amino acid transport and metabolism	METABOLISM					gw1.5.488.1-Fracy_scaffold_5	51		CAM_CRCL_26734	Fragilariopsis cylindrus	186039	_GAP_||PF13520	_GAP_||PF13520			APC		3	6	other localisation	0.0523	0.0216	0	0.1936				3		#DIV/0!	#DIV/0!	#DIV/0!	0
Phatr3_J45968	chr_8	803863	804777	-	915	pti:PHATRDRAFT_45968	hypothetical protein						B7FZB9	KOG0381	HMG box-containing protein	General function prediction only	POORLY CHARACTERIZED					Phatr45968-8Phatr2	93	Predicted protein	CAM_CRCL_29233744	Phaeodactylum tricornutum	2850	_GAP_||PF00505||_GAP_	_GAP_||HMG (high mobility group) box||_GAP_						0	other localisation	0.0522	0.0217	0	0.0927				188		1.81035	0.344942	0.115953	1
Phatr3_J45238	chr_6	574563	575153	+	591	pti:PHATRDRAFT_45238	hypothetical protein; K00783 hypothetical protein		K00783	23S rRNA (pseudouridine1915-N3)-methyltransferase [EC:2.1.1.177]			B7FWY3									Phatr45238-6Phatr2	100	Predicted protein	CAM_CRCL_33667300	Phaeodactylum tricornutum	2850	_GAP_||PF02590	_GAP_||Predicted SPOUT methyltransferase						0	signal peptide	0.5798	0.0603	0.1458	0				102		0.970338	0.701713	0.103227	1
Phatr3_J54465	chr_7;chr_7;chr_7	1000053;1000272;1000977	1000178;1000902;1001833	+;+;+	1614	pti:PHATRDRAFT_54465	ISIP2A; iron starvation induced protein						B7FYL2									Phatr54465-7Phatr2	88	Iron starvation induced protein		Phaeodactylum tricornutum	2850								1	signal peptide	0.6944	0.059	0.0505	0				101	57	1.12233	0.558162	0.0636999	1
Phatr3_J37583	chr_13	476484	477479	+	996	pti:PHATRDRAFT_37583	hypothetical protein						B7G366									Phatr37583-13Phatr2	100	Predicted protein		Phaeodactylum tricornutum	2850								0	mitochondrion	0.2348	0.1036	0	0.5928				3		1.14537	0.376009	0.136929	1
Phatr3_J25379	chr_2;chr_2;chr_2	923840;924058;924820	923968;924737;924925	+;+;+	915	pti:PHATRDRAFT_25379	hypothetical protein; K00286 pyrroline-5-carboxylate reductase [EC:1.5.1.2]	pti01100||pti00330||pti01110	K00286	pyrroline-5-carboxylate reductase [EC:1.5.1.2]	Arginine and proline metabolism	1.5.1.2	B7FSS9	KOG3124	Pyrroline-5-carboxylate reductase	Amino acid transport and metabolism	METABOLISM					Phatr25379-2Phatr2	100	Pyrroline-5-carboxylate reductase (EC 1.5.1.2)	CAM_CRCL_32703239	Phaeodactylum tricornutum	2850	PF03807||_GAP_||PF14748	NADP oxidoreductase coenzyme F420-dependent||_GAP_||PF14748	_GAP_||TIGR00112	_GAP_||pyrroline-5-carboxylate reductase				0	other localisation	0.0599	0.0239	0	0.167				72	59	0.325855	0.913201	0.308778	1
Phatr3_J15134	chr_18	118652	119392	+	741	pti:PHATRDRAFT_15134	hypothetical protein						B7G7K2	KOG2702	Predicted panthothenate kinase/uridine kinase-related protein	Nucleotide transport and metabolism	METABOLISM					Phatr15134-18Phatr2	100	Predicted protein Fragment	CAM_CRCL_33708836	Phaeodactylum tricornutum	2850	_GAP_||PF13207	_GAP_||PF13207						0	other localisation	0.1254	0.0352	0	0.1246				102	16	0.624859	0.702059	0.0547564	1
Phatr3_J49159	chr_21	96866	98188	+	1323	pti:PHATRDRAFT_49159	hypothetical protein						B7G9P3									Phatr49159-21Phatr2	84	Predicted protein		Phaeodactylum tricornutum	2850								0	other localisation	0.0558	0.0221	0	0.0924				170		0.861619	0.382523	0.0987654	1
Phatr3_J43124	chr_1;chr_1	2101645;2102205	2102124;2102639	+;+	915	pti:PHATRDRAFT_43124	hypothetical protein						B7FQQ3									Phatr43124-1Phatr2	95	Predicted protein		Phaeodactylum tricornutum	2850	_GAP_||PF13767	_GAP_||PF13767						0	signal peptide	0.8181	0.0486	0.2807	0				72	7	0.775538	0.422391	0.108062	1
Phatr3_EG00759	chr_10	600567	601949	-	1383	tps:THAPSDRAFT_25171	hypothetical protein						B8LCS8									contig_7382_1591_2999-NitzIllumina	48		CAM_CRCL_4043571		-25000	_GAP_||PF07466	_GAP_||Protein of unknown function (DUF1517)						1	chloroplast	0.6172	0.0651	0.849	0				48		0.661739	0.500789	0.13069	1
Phatr3_J30807	chr_26	203810	205735	+	1926	pti:PHATRDRAFT_30807	hypothetical protein						B7GCP4	KOG2403	Succinate dehydrogenase, flavoprotein subunit	Energy production and conversion	METABOLISM					Phatr30807-26Phatr2	88	Predicted protein	CAM_CRCL_14682534	Phaeodactylum tricornutum	2850	_GAP_||PF00890||_GAP_||PF02910	_GAP_||FAD binding domain||_GAP_||domain						0	mitochondrion	0.1908	0.1735	0	0.7963				78	57	0.535253	0.561264	0.185371	1
Phatr3_draftJ1646	bd_31x35	31200	32591	+	1392	pti:PHATR_46951	hypothetical protein						B5Y4B2									Phatr46951-11Phatr2	86	Predicted protein		Phaeodactylum tricornutum	2850								2	other localisation	0.0608	0.0235	0	0.0981				105		0.552588	0.603302	0.1138	1
Phatr3_J13578	chr_12	325072	327507	-	2436	pti:PHATRDRAFT_13578	hypothetical protein						B7G2C2	KOG2489	Transmembrane protein	General function prediction only	POORLY CHARACTERIZED					contig_26317_1_2258-NitzIllumina	58		CAM_CRCL_36139		-25000	_GAP_||PF05602||_GAP_	_GAP_||Cleft lip and palate transmembrane protein 1 (CLPTM1)||_GAP_						3	other localisation	0.2117	0.2658	0	0.2109				168	90	0.558247	0.487438	0.14676	1
Phatr3_J43831	chr_3;chr_3	167301;167523	167439;168736	-;-	1353	pti:PHATR_43831	hypothetical protein						B5Y4G8	KOG2084	Predicted histone tail methylase containing SET domain	Chromatin structure and dynamics	INFORMATION STORAGE AND PROCESSING					Phatr43831-3Phatr2	96	Predicted protein	CAM_CRCL_4525427	Phaeodactylum tricornutum	2850								0	signal peptide	0.7063	0.0582	0.0937	0				3	54	0.662992	0.346377	0.148327	1
Phatr3_J15795	chr_21	573196	574158	-	963									KOG1816	Ubiquitin fusion-degradation protein	Posttranslational modification, protein turnover, chaperones	CELLULAR PROCESSES AND SIGNALING					Phatr15795-21Phatr2	100	Predicted protein	CAM_CRCL_31618219	Phaeodactylum tricornutum	2850	_GAP_||PF03152	_GAP_||Ubiquitin fusion degradation protein UFD1						0	signal peptide	0.6589	0.0629	0.1285	0				102	88	0.584624	0.463495	0.103332	1
Phatr3_J39989	chr_21	532547	533380	-	834	pti:PHATRDRAFT_39989	hypothetical protein						B7GA62									Phatr39989-21Phatr2	96	Predicted protein		Phaeodactylum tricornutum	2850								0	other localisation	0.2828	0.1594	0	0.2766				105		0.483948	0.504498	0.158912	1
Phatr3_J50183	chr_27	295615	296922	-	1308	pti:PHATRDRAFT_50183	hypothetical protein						B7GD81									Phatr50183-27Phatr2	97	Predicted protein	CAM_CRCL_32584280	Phaeodactylum tricornutum	2850	_GAP_||PF04542||_GAP_||PF04545	_GAP_||Sigma-70 region 2 ||_GAP_||Sigma-70, region 4	_GAP_||TIGR02937	_GAP_||RNA polymerase sigma factor, sigma-70 family				1	signal peptide	0.6453	0.1081	0.366	0				128		0.629223	0.376594	0.104051	1
Phatr3_J33450	chr_3	943339	944841	-	1503	pti:PHATR_33450	hypothetical protein						B5Y5B6									Phatr33450-3Phatr2	96	Predicted protein	CAM_CRCL_32533778	Phaeodactylum tricornutum	2850	PF00370||PF02782	FGGY family of carbohydrate kinases, N-terminal domain||FGGY family of carbohydrate kinases, C-terminal domain						0	other localisation	0.0682	0.0247	0	0.1502				57	51	0.321678	0.311748	0.360792	1
Phatr3_EG00084	chr_30	197093	197812	-	720																	contig_37319_465_1187-NitzIllumina	53				-25000								0	signal peptide	0.8642	0.0443	0.0293	0				102	5	0.460799	0.426447	0.0460035	1
Phatr3_J42779	chr_1	1090926	1092467	+	1542	pti:PHATRDRAFT_42779	hypothetical protein						B7FPI6									Phatr42779-1Phatr2	94	Predicted protein		Phaeodactylum tricornutum	2850	_GAP_||PF08718||_GAP_	_GAP_||Glycolipid transfer protein (GLTP)||_GAP_						0	other localisation	0.2897	0.1989	0	0.2095				78		0.369699	0.447504	0.107809	1
Phatr3_J43311	chr_2;chr_2	87861;88208	88073;89680	+;+	1686	pti:PHATRDRAFT_43311	hypothetical protein						B7FRU2									Phatr43311-2Phatr2	92	Predicted protein		Phaeodactylum tricornutum	2850	_GAP_||PF00856||_GAP_	_GAP_||SET domain||_GAP_						0	other localisation	0.0897	0.0287	0	0.1156				83	2	0.456328	0.316296	0.0125316	1
Phatr3_J47754	chr_14;chr_14	737772;738443	738320;739117	-;-	1224	pti:PHATRDRAFT_47754	hypothetical protein						B7G4S6	KOG0800	FOG: Predicted E3 ubiquitin ligase	Posttranslational modification, protein turnover, chaperones	CELLULAR PROCESSES AND SIGNALING					Phatr47754-14Phatr2	88	Predicted protein	CAM_CRCL_4018129	Phaeodactylum tricornutum	2850	_GAP_||PF13639||_GAP_	_GAP_||PF13639||_GAP_						1	other localisation	0.1486	0.1935	0	0.1743				3		1.72688	1.47471	1.08692	0
Phatr3_J43530	chr_2;chr_2	726897;727423	727323;728126	-;-	1131	pti:PHATRDRAFT_43530	hypothetical protein						B7FSJ2	KOG1418	Tandem pore domain K+ channel	Inorganic ion transport and metabolism	METABOLISM					Phatr43530-2Phatr2	81	Predicted protein	CAM_CRCL_14690163	Phaeodactylum tricornutum	2850	_GAP_||PF07885||_GAP_	_GAP_||Ion channel||_GAP_			VIC		3	4	signal anchor	0.1063	0.5531	0	0				188	22	1.47358	1.53922	0.99754	0
Phatr3_J40078	chr_22	103319	104095	+	777	pti:PHATRDRAFT_40078	hypothetical protein						B7GAE7									Phatr40078-22Phatr2	87	Predicted protein		Phaeodactylum tricornutum	2850								0	other localisation	0.0525	0.0216	0	0.1262				188		1.60261	1.38977	0.780729	0
Phatr3_J43229	chr_1	2388873	2389712	-	840	pti:PHATRDRAFT_43229	hypothetical protein						B7FR23									Phatr43229-1Phatr2	100	Predicted protein		Phaeodactylum tricornutum	2850								0	other localisation	0.06	0.0268	0	0.1901				184		1.61963	1.23778	0.869848	0
Phatr3_J38235	chr_15;chr_15	395481;396272	396221;396343	-;-	813	pti:PHATRDRAFT_38235	hypothetical protein						B7G5B3									Phatr38235-15Phatr2	96	Predicted protein	CAM_CRCL_31414368	Phaeodactylum tricornutum	2850	_GAP_||PF01841||_GAP_	_GAP_||Transglutaminase-like superfamily||_GAP_						0	other localisation	0.0745	0.0259	0	0.1057				152		1.32208	1.2916	0.957376	0
Phatr3_J47026	chr_12;chr_12	221981;222775	222679;222882	-;-	807	pti:PHATRDRAFT_47026	hypothetical protein						B7G273									Phatr47026-12Phatr2	88	Predicted protein	CAM_CRCL_31937278	Phaeodactylum tricornutum	2850	PF01545||_GAP_	Cation efflux family||_GAP_			CDF		2	6	signal anchor	0.2065	0.4504	0	0				3	66	1.41859	1.09373	0.961583	0
Phatr3_J42015	chr_9;chr_9	717119;718133	717976;718261	-;-	987	pti:PHATRDRAFT_42015	SCS-alpha; ligase succinate-coa ligase (EC:6.2.1.4); K01899 succinyl-CoA synthetase alpha subunit [EC:6.2.1.4 6.2.1.5]	pti01100||pti00640||pti00020||pti01110	K01899	succinyl-CoA synthetase alpha subunit [EC:6.2.1.4 6.2.1.5]	Citrate cycle (TCA cycle) || Propanoate metabolism	6.2.1.4||6.2.1.5	B7G0K7	KOG1255	Succinyl-CoA synthetase, alpha subunit	Energy production and conversion	METABOLISM					Phatr42015-9Phatr2	88	Ligase succinate-coa ligase (EC 6.2.1.4)	CAM_CRCL_33290902	Phaeodactylum tricornutum	2850	PF02629||_GAP_||PF00549||_GAP_	CoA binding domain||_GAP_||CoA-ligase||_GAP_	TIGR01019	succinate-CoA ligase, alpha subunit				0	mitochondrion	0.0838	0.028	0	0.5236				184	24	1.34948	1.18605	0.82377	0
Phatr3_J50610	chr_32	77337	78290	+	954	pti:PHATRDRAFT_50610	hypothetical protein						B7GEP0									Phatr50610-32Phatr2	93	Predicted protein		Phaeodactylum tricornutum	2850								0	mitochondrion	0.1955	0.0434	0	0.5682				3		1.50193	1.30924	0.432672	0
Phatr3_J35594	chr_8	307333	308871	-	1539	pti:PHATRDRAFT_35594	hypothetical protein						B7FYQ1	KOG2616	Pyridoxalphosphate-dependent enzyme/predicted threonine synthase	Amino acid transport and metabolism	METABOLISM					Phatr35594-8Phatr2	100	Predicted protein	CAM_CRCL_32353735	Phaeodactylum tricornutum	2850	PF14821||PF00291||_GAP_	PF14821||Pyridoxal-phosphate dependent enzyme||_GAP_	_GAP_||TIGR00260||_GAP_	_GAP_||threonine synthase||_GAP_				0	other localisation	0.0899	0.0286	0	0.1191				190	3	1.16045	0.992023	1.07203	0
Phatr3_EG00914	chr_13	225771	227396	-	1626	wch:wcw_1402	hypothetical protein						D6YRQ7									contig_25325_1567_3195-NitzIllumina	55		CAM_CRCL_47124		-25000								0	other localisation	0.0737	0.0259	0	0.0884				184		1.93009	0.340426	0.933333	0
Phatr3_J32274	chr_1;chr_1	2098692;2099272	2099179;2099392	+;+	609	pti:PHATRDRAFT_32274	hypothetical protein						B7FQQ1									Phatr32274-1Phatr2	99	Predicted protein		Phaeodactylum tricornutum	2850								0	other localisation	0.0569	0.0231	0	0.1224				3	80	1.40127	0.893411	0.874012	0
Phatr3_J48445	chr_17	486689	488158	+	1470	pti:PHATRDRAFT_48445	hypothetical protein						B7G757	KOG4306	Glycosylphosphatidylinositol-specific phospholipase C	Signal transduction mechanisms	CELLULAR PROCESSES AND SIGNALING					Phatr48445-17Phatr2	100	Predicted protein	CAM_CRCL_4048645	Phaeodactylum tricornutum	2850	_GAP_||PF00388||_GAP_	_GAP_||Phosphatidylinositol-specific phospholipase C, X domain||_GAP_						0	other localisation	0.1001	0.0309	0	0.1501				188	50	1.08005	1.13852	0.926591	0
Phatr3_J32260	chr_1	2068154	2068828	-	675	pti:PHATRDRAFT_32260	hypothetical protein						B7FQN6									Phatr32260-1Phatr2	93	Predicted protein		Phaeodactylum tricornutum	2850								2	signal peptide	0.6398	0.0625	0.4359	0				188	63	1.10991	1.03388	0.926728	0
Phatr3_J43771	chr_2	1430284	1431429	-	1146	pti:PHATRDRAFT_43771	hypothetical protein						B7FTE8									Phatr43771-2Phatr2	96	Predicted protein		Phaeodactylum tricornutum	2850								0	other localisation	0.0622	0.0238	0	0.097				3	1	1.56007	0.917148	0.535366	0
Phatr3_J40382	chr_23	252158	253006	+	849	pti:PHATRDRAFT_40382	hypothetical protein						B7GBA0									Phatr40382-23Phatr2	91	Predicted protein	CAM_CRCL_24411	Phaeodactylum tricornutum	2850	_GAP_||PF03473	_GAP_||MOSC domain						0	other localisation	0.2494	0.065	0	0.1266				3		1.17896	1.01035	0.815734	0
Phatr3_J47805	chr_15;chr_15	99172;100336	100256;101302	-;-	2052	pti:PHATRDRAFT_47805	hypothetical protein						B7G4Z2									Phatr47805-15Phatr2	98	Predicted protein	CAM_CRCL_27017355	Phaeodactylum tricornutum	2850	_GAP_||PF04145||_GAP_	_GAP_||Ctr copper transporter family||_GAP_			CTR2		2	3	signal peptide	0.5604	0.0617	0.3833	0				23		1.31023	0.647767	0.964072	0
Phatr3_J42816	chr_1;chr_1;chr_1	1214545;1215538;1215818	1215322;1215593;1215970	+;+;+	987	pti:PHATRDRAFT_42816	hypothetical protein						B7FPN4									Phatr42816-1Phatr2	94	Predicted protein		Phaeodactylum tricornutum	2850								0	mitochondrion	0.3513	0.0581	0	0.6057				170		1.86178	0.717369	0.271478	0
Phatr3_J44149	chr_3;chr_3	1123827;1125012	1124952;1125265	-;-	1380	pti:PHATR_44149	hypothetical protein						B5Y5I0	KOG1650	Predicted K+/H+-antiporter	Inorganic ion transport and metabolism	METABOLISM					Phatr44149-3Phatr2	95	Predicted protein	CAM_CRCL_32661853	Phaeodactylum tricornutum	2850	_GAP_||PF00999||_GAP_	_GAP_||Sodium/hydrogen exchanger family||_GAP_						10	other localisation	0.1627	0.1572	0	0.2362				3		1.39616	1.12386	0.303402	0
Phatr3_EG00438	chr_20;chr_20	373879;374350	374273;375796	+;+	1842	tps:THAPSDRAFT_5147	hypothetical protein						B8C237	KOG0504	FOG: Ankyrin repeat	General function prediction only	POORLY CHARACTERIZED					Thaps5147-5Thaps3	48	Predicted protein	CAM_CRCL_4011519	Thalassiosira pseudonana	35128	_GAP_||PF12796||_GAP_	_GAP_||PF12796||_GAP_						0	other localisation	0.0578	0.0224	0	0.1197				190		0.951478	0.995726	0.851042	0
Phatr3_J39303	chr_19	169874	170479	+	606	pti:PHATRDRAFT_39303	hypothetical protein						B7G897									Phatr39303-19Phatr2	87	Predicted protein		Phaeodactylum tricornutum	2850								0	other localisation	0.1138	0.0328	0	0.2758				3		1.91702	0.95356	-0.0900901	0
Phatr3_EG00856	chr_11;chr_11	489610;490061	489924;490189	-;-	444	tps:THAPS_7136	hypothetical protein						B5YNF9									Thaps7136-7Thaps3	38	Predicted protein	CAM_CRCL_17910	Thalassiosira pseudonana	35128	_GAP_||PF06945||_GAP_	_GAP_||Protein of unknown function (DUF1289)||_GAP_						0	other localisation	0.0841	0.0272	0	0.095				3		1.06609	1.05367	0.636157	0
Phatr3_EG01447	bd_32x35	50325	50945	-	621																														0	other localisation	0.0627	0.0233	0	0.2364				25		1.23157	0.819198	0.704036	0
Phatr3_EG00760	chr_10	817902	818189	-	288																														0	other localisation	0.0526	0.0219	0	0.1042				3		1.34819	0.795598	0.60782	0
Phatr3_J43499	chr_2	643229	645259	+	2031	pti:PHATRDRAFT_43499	hypothetical protein						B7FSF6	KOG3789	Nitrogen permease regulator NLRG/NPR2	Inorganic ion transport and metabolism	METABOLISM					Phatr43499-2Phatr2	95	Predicted protein	CAM_CRCL_4058971	Phaeodactylum tricornutum	2850	_GAP_||PF06218	_GAP_||Nitrogen permease regulator 2						0	other localisation	0.0553	0.0225	0	0.117				191	63	1.27831	0.975259	0.464692	0
Phatr3_EG01498	chr_2	494931	495389	+	459																														0	other localisation	0.0516	0.0216	0	0.0855				3		1.31805	0.830152	0.553043	0
Phatr3_J46527	chr_10	604516	606591	+	2076	pti:PHATRDRAFT_46527	hypothetical protein						B7G1I6									Phatr46527-10Phatr2	90	Predicted protein		Phaeodactylum tricornutum	2850								0	other localisation	0.1183	0.033	0	0.1055				183		1.26055	0.835524	0.588721	0
Phatr3_J45418	chr_7	100947	102830	+	1884																	Phatr45418-7Phatr2	97	Predicted protein	CAM_CRCL_33071423	Phaeodactylum tricornutum	2850								1	other localisation	0.0652	0.024	0	0.0995				3		1.22499	0.895548	0.539802	0
Phatr3_J47847	chr_15	226487	228547	+	2061	pti:PHATRDRAFT_47847	hypothetical protein						B7G543	KOG3780	Thioredoxin binding protein TBP-2/VDUP1	General function prediction only	POORLY CHARACTERIZED					Phatr47847-15Phatr2	97	Predicted protein	CAM_CRCL_4013333	Phaeodactylum tricornutum	2850	_GAP_||PF00339||_GAP_||PF02752||_GAP_	_GAP_||Arrestin (or S-antigen), N-terminal domain||_GAP_||Arrestin (or S-antigen), C-terminal domain||_GAP_						0	other localisation	0.098	0.0304	0	0.1088				3		1.0775	0.789683	0.773176	0
Phatr3_EG00486	chr_18	319876	320247	+	372																														0	other localisation	0.0727	0.0254	0	0.0919				3		1.03325	0.989593	0.616338	0
Phatr3_EG00462	chr_20;chr_20	99416;99926	99843;100082	-;-	585																														2	signal anchor	0.1307	0.6104	0	0				197		1.59447	0.905011	0.107963	0
Phatr3_J36529	chr_10	677989	678762	+	774	pti:PHATRDRAFT_36529	hypothetical protein						B7G1L6									Phatr36529-10Phatr2	90	Predicted protein		Phaeodactylum tricornutum	2850								0	chloroplast	0.7991	0.081	0.9159	0				184	30	1.64449	0.646035	0.28	0
Phatr3_J44326	chr_4	245340	246377	+	1038	pti:PHATRDRAFT_44326	hypothetical protein						B7FTQ5									Phatr44326-4Phatr2	100	Predicted protein		Phaeodactylum tricornutum	2850	_GAP_||PF04577||_GAP_	_GAP_||Protein of unknown function (DUF563)||_GAP_						0	other localisation	0.0757	0.0259	0	0.1064				3		1.24885	0.908573	0.393812	0
Phatr3_J31665	chr_1;chr_1;chr_1	649859;650877;651055	650770;650931;651713	-;-;-	1626	pti:PHATRDRAFT_31665	hypothetical protein						B7FP03	KOG2899	Predicted methyltransferase	General function prediction only	POORLY CHARACTERIZED					Phatr31665-1Phatr2	93	Predicted protein	CAM_CRCL_31620490	Phaeodactylum tricornutum	2850	PF12689||_GAP_||PF06859	PF12689||_GAP_||Bicoid-interacting protein 3 (Bin3)						0	other localisation	0.0875	0.0286	0	0.13				126	69	1.0576	0.822382	0.661704	0
Phatr3_J33318	chr_3	597380	598000	+	621	pti:PHATR_33318	hypothetical protein						B5Y4Y8									Phatr33318-3Phatr2	88	Predicted protein		Phaeodactylum tricornutum	2850								0	other localisation	0.0986	0.0298	0	0.373				3	72	1.02829	0.734733	0.75252	0
Phatr3_J45149	chr_6	326832	328445	-	1614	pti:PHATRDRAFT_45149	hypothetical protein						B7FWM2									Phatr45149-6Phatr2	100	Predicted protein	CAM_CRCL_30657	Phaeodactylum tricornutum	2850	_GAP_||PF13812||_GAP_	_GAP_||PF13812||_GAP_						0	signal peptide	0.5906	0.0668	0.0189	0				184		1.37372	0.43506	0.641314	0
Phatr3_EG00570	chr_15	569543	569776	+	234																														0	other localisation	0.0596	0.0238	0	0.1587				3		1.19556	0.621373	0.625781	0
Phatr3_J48461	chr_17;chr_17	561386;562257	562166;562453	-;-	978	pti:PHATRDRAFT_48461	hypothetical protein						B7G777									Phatr48461-17Phatr2	92	Predicted protein		Phaeodactylum tricornutum	2850								0	other localisation	0.076	0.0264	0	0.1098				190		1.31026	0.785575	0.329197	0
Phatr3_EG00995	chr_8	101455	101667	-	213																														0	signal peptide	0.6905	0.0587	0	0				183		1.74371	1.11707	-0.444723	0
Phatr3_J39218	chr_18	629782	630147	-	366	pti:PHATRDRAFT_39218	hypothetical protein						B7G7E2									Phatr39218-18Phatr2	90	Predicted protein		Phaeodactylum tricornutum	2850								0	other localisation	0.1098	0.0318	0	0.1201				3		0.678179	0.569851	1.15373	0
Phatr3_EG00490	chr_18;chr_18	481702;481930	481891;481964	-;-	225																														0	other localisation	0.1605	0.0383	0	0.123				184		1.13173	0.517151	0.717293	0
Phatr3_J35876	chr_8	950598	951338	-	741	pti:PHATRDRAFT_35876	hypothetical protein						B7FZH8									Phatr35876-8Phatr2	66	Predicted protein		Phaeodactylum tricornutum	2850	_GAP_||PF00595||_GAP_	_GAP_||PDZ domain (Also known as DHR or GLGF)||_GAP_						0	chloroplast	0.7863	0.0548	0.7855	0				184	9	1.78462	0.518426	0.0394537	0
Phatr3_J49088	chr_20	549183	549824	+	642	pti:PHATRDRAFT_49088	hypothetical protein						B7G9G1									Phatr49088-20Phatr2	87	Predicted protein		Phaeodactylum tricornutum	2850								1	other localisation	0.0759	0.0264	0	0.251				3		1.28446	0.620825	0.430821	0
Phatr3_J48711	chr_19	20655	21839	+	1185	pti:PHATRDRAFT_48711	hypothetical protein						B7G842									Phatr48711-19Phatr2	94	Predicted protein		Phaeodactylum tricornutum	2850								6	signal peptide	0.6287	0.1583	0.0416	0				186		1.39655	0.772408	0.14784	0
Phatr3_J43027	chr_1;chr_1	1832757;1833694	1833622;1834072	-;-	1245	pti:PHATRDRAFT_43027	hypothetical protein						B7FQD5									Phatr43027-1Phatr2	98	Predicted protein	CAM_CRCL_6074446	Phaeodactylum tricornutum	2850	_GAP_||PF13606||_GAP_	_GAP_||PF13606||_GAP_						0	other localisation	0.1284	0.0345	0	0.368				3	96	0.943613	0.681214	0.678411	0
Phatr3_J46509	chr_10;chr_10	560046;560697	560648;560729	-;-	636	pti:PHATRDRAFT_46509	hypothetical protein						B7G1G8									Phatr46509-10Phatr2	100	Predicted protein	CAM_CRCL_33832376	Phaeodactylum tricornutum	2850	PF01323	DSBA-like thioredoxin domain						1	other localisation	0.0615	0.0231	0	0.1218				156		0.958846	0.816894	0.522827	0
Phatr3_draftJ1395	bd_32x35	92905	93627	+	723	pti:PHATRDRAFT_bd1395	hypothetical protein						B7S481	KOG1422	Intracellular Cl- channel CLIC, contains GST domain	Inorganic ion transport and metabolism	METABOLISM					Phatrdraft1395-bd_32x35Phatr2_bd	100	Predicted protein	CAM_CRCL_4002732	Phaeodactylum tricornutum	2850	_GAP_||PF13417||_GAP_||PF00043	_GAP_||PF13417||_GAP_||Glutathione S-transferase, C-terminal domain						0	signal peptide	0.7224	0.0992	0.0346	0				184	94	1.42123	0.503751	0.356026	0
Phatr3_EG00470	chr_18	480616	480942	+	327																														2	signal peptide	0.7268	0.1102	0.2215	0				184		1.45915	0.718512	0.0815534	0
Phatr3_J34844	chr_6	493128	493634	+	507	pti:PHATRDRAFT_34844	hypothetical protein						B7FWU9									Phatr34844-6Phatr2	100	Predicted protein		Phaeodactylum tricornutum	2850								0	other localisation	0.071	0.0256	0	0.3399				197		0.988738	0.829647	0.424591	0
Phatr3_J49399	chr_22;chr_22	157162;157595	157461;157783	+;+	489	pti:PHATRDRAFT_49399	hypothetical protein						B7GAG7									Phatr49399-22Phatr2	84	Predicted protein	CAM_CRCL_4006384	Phaeodactylum tricornutum	2850	_GAP_||PF14853||_GAP_	_GAP_||PF14853||_GAP_						1	other localisation	0.0658	0.0344	0	0.1421				3	52	1.07572	0.628223	0.517489	0
Phatr3_J43451	chr_2	493536	494468	-	933	pti:PHATRDRAFT_43451	hypothetical protein						B7FSA0									Phatr43451-2Phatr2	95	Predicted protein		Phaeodactylum tricornutum	2850								0	other localisation	0.1945	0.0417	0	0.1121				3	50	0.973112	0.716631	0.52216	0
Phatr3_J43413	chr_2;chr_2	381094;381429	381329;382023	+;+	831	pti:PHATRDRAFT_43413	hypothetical protein						B7FS59	KOG0627	Heat shock transcription factor	Transcription	INFORMATION STORAGE AND PROCESSING					Phatr43413-2Phatr2	90	Predicted protein	CAM_CRCL_68911	Phaeodactylum tricornutum	2850	PF00447||_GAP_	HSF-type DNA-binding||_GAP_						0	other localisation	0.0621	0.023	0	0.096				190	24	1.11956	0.620771	0.46153	0
Phatr3_J25217	chr_2;chr_2	318295;320022	319926;320297	-;-	1908	pti:PHATRDRAFT_25217	hypothetical protein						B7FS33	KOG0061	Transporter, ABC superfamily (Breast cancer resistance protein)	Secondary metabolites biosynthesis, transport and catabolism	METABOLISM					Phatr25217-2Phatr2	98	Predicted protein	CAM_CRCL_7018307	Phaeodactylum tricornutum	2850	_GAP_||PF00005||_GAP_||PF01061||_GAP_	_GAP_||ABC transporter||_GAP_||ABC-2 type transporter||_GAP_			ABC		3	6	other localisation	0.0569	0.0228	0	0.1072				152	84	1.25591	0.469077	0.430472	0
Phatr3_J45025	chr_5	1041029	1041760	-	732	pti:PHATRDRAFT_45025	hypothetical protein						B7FVC0									Phatr45025-5Phatr2	95	Predicted protein		Phaeodactylum tricornutum	2850								0	other localisation	0.0661	0.0243	0	0.1483				3		1.25747	0.592442	0.304091	0
[truncated: 10,903 more rows]
[truncated: 95 more columns]
