# Supplementary material for: Evolution and regulation of nitrogen flux through compartmentalized metabolic networks in a marine diatom
Source: Nat Commun. 2019 Oct 7;10:4552. doi: 10.1038/s41467-019-12407-y (PMC6779911; doi:10.1038/s41467-019-12407-y)
Supplement: Supplementary file 4 — Supplementary Data 2 [file 41467_2019_12407_MOESM4_ESM.xlsx]

## Sheet: tomtom
Supplementary Data 2: TOMTOM Output
Query_ID	Target_ID	Optimal_offset	p-value	E-value	q-value	Overlap	Query_consensus	Target_consensus	Orientation
1	MA0026.1	-6	1.01e-06	0.00180884	0.00359828	7	GAAGTGCCGGAAG	CCGGAAG	+
1	MA0916.1	-6	9.14e-05	0.163644	0.136323	7	GAAGTGCCGGAAG	CCGGAAGT	+
1	MA0424.1	-4	0.00012547	0.224591	0.136323	8	GAAGTGCCGGAAG	TTCCGGAG	-
1	MA0280.1	-6	0.000153137	0.274115	0.136323	6	GAAGTGCCGGAAG	CCGGAA	+
1	UP00038_1	0	0.000197712	0.353904	0.140803	13	GAAGTGCCGGAAG	AAAAATCCGGATGTAC	-
1	MA0275.1	-6	0.00029263	0.523808	0.173666	6	GAAGTGCCGGAAG	CCGGAA	+
1	MA0325.1	-2	0.00044635	0.798967	0.198671	8	GAAGTGCCGGAAG	AATTCCGG	-
1	MA1009.1	-4	0.000654228	1.17107	0.258842	8	GAAGTGCCGGAAG	TGTCGGAA	+
1	MA0311.1	-7	0.00115726	2.07149	0.412077	5	GAAGTGCCGGAAG	CGGAA	+
1	UP00013_1	-1	0.00131597	2.35559	0.421689	12	GAAGTGCCGGAAG	CAATACCGGAAGTGTAA	+
1	UP00085_2	0	0.00158997	2.84605	0.421689	13	GAAGTGCCGGAAG	CAAATTCCGGAACC	+
1	MA0380.1	-5	0.00184395	3.30067	0.421689	7	GAAGTGCCGGAAG	TCCGGAG	-
1	MA1006.1	-3	0.00192674	3.44886	0.421689	10	GAAGTGCCGGAAG	ACGCCGGCAG	-
1	MA0292.1	-5	0.0020079	3.59414	0.421689	7	GAAGTGCCGGAAG	TCCGGAG	-
1	UP00049_1	-1	0.00246115	4.40546	0.421689	12	GAAGTGCCGGAAG	ATTTTCCGTAAAAT	-
1	MA1244.1	4	0.00286124	5.12162	0.421689	13	GAAGTGCCGGAAG	GGCGGAAATGGCGGCGGCG	+
1	MA0420.1	-3	0.00308838	5.52821	0.421689	8	GAAGTGCCGGAAG	GTTCCGGT	-
1	MA0759.1	-5	0.00333126	5.96295	0.421689	8	GAAGTGCCGGAAG	ACCGGAAGTA	+
1	MA0360.1	-3	0.0033478	5.99255	0.421689	8	GAAGTGCCGGAAG	GTTCCGCA	-
1	MA0028.2	-5	0.00355588	6.36502	0.421689	8	GAAGTGCCGGAAG	ACCGGAAGTG	+
1	MA0156.2	-5	0.00379373	6.79078	0.421689	8	GAAGTGCCGGAAG	ACCGGAAGTG	+
1	MA0760.1	-5	0.00379373	6.79078	0.421689	8	GAAGTGCCGGAAG	ACCGGAAGTG	+
1	MA0761.1	-5	0.00379373	6.79078	0.421689	8	GAAGTGCCGGAAG	ACCGGAAGTA	+
1	MA0764.1	-5	0.00379373	6.79078	0.421689	8	GAAGTGCCGGAAG	ACCGGAAGTA	+
1	MA0062.2	-6	0.00379634	6.79544	0.421689	7	GAAGTGCCGGAAG	CCGGAAGTGGC	+
1	UP00015_1	-1	0.00392212	7.0206	0.421689	12	GAAGTGCCGGAAG	AGGACCCGGAAGTAA	+
1	MA0765.1	-5	0.00404566	7.24174	0.421689	8	GAAGTGCCGGAAG	ACCGGAAGTG	+
1	UP00010_2	-2	0.00415904	7.44467	0.421689	11	GAAGTGCCGGAAG	ATTGCCTGAGGCAAT	-
1	MA0076.2	-5	0.00430737	7.71019	0.421689	8	GAAGTGCCGGAAG	GCCGGAAGTGG	-
1	MA0474.2	-5	0.00489597	8.76378	0.421689	8	GAAGTGCCGGAAG	ACCGGAAGTG	+
1	MA1254.1	0	0.00495006	8.86061	0.421689	13	GAAGTGCCGGAAG	GAAATGGCGGCGGAG	-
1	MA1256.1	5	0.005091	9.11289	0.421689	13	GAAGTGCCGGAAG	CGGCGGAAATGGCGGCGGAGG	+
1	MA0098.3	-5	0.00521489	9.33465	0.421689	8	GAAGTGCCGGAAG	ACCGGAAGTG	+
1	MA0475.2	-5	0.00521489	9.33465	0.421689	8	GAAGTGCCGGAAG	ACCGGAAGTG	+
1	MA0763.1	-5	0.00521489	9.33465	0.421689	8	GAAGTGCCGGAAG	ACCGGAAGTG	+
1	MA1293.1	1	0.00528725	9.46419	0.421689	13	GAAGTGCCGGAAG	AAAAGTTAGGTAAA	-
1	MA0080.4	-1	0.00528725	9.46419	0.421689	12	GAAGTGCCGGAAG	AAAAAGCGGAAGTA	+
1	MA0771.1	1	0.00532913	9.53915	0.421689	12	GAAGTGCCGGAAG	GAACGTTCTAGAA	-
# Tomtom (Motif Comparison Tool): Version 5.0.5 compiled on Mar 19 2019 at 18:54:24
# The format of this file is described at http://meme-suite.org//doc/tomtom-output-format.html.
# tomtom -no-ssc -oc . -verbosity 1 -min-overlap 5 -mi 1 -dist pearson -evalue -thresh 10.0 motif_1.txt db/MOUSE/uniprobe_mouse.meme db/JASPAR/JASPAR2018_CORE_non-redundant.meme
