# Supplementary material for: Evolution and regulation of nitrogen flux through compartmentalized metabolic networks in a marine diatom
Source: Nat Commun. 2019 Oct 7;10:4552. doi: 10.1038/s41467-019-12407-y (PMC6779911; doi:10.1038/s41467-019-12407-y)
Supplement: Supplementary file 5 — Supplementary Data 3 [file 41467_2019_12407_MOESM5_ESM.xlsx]

## Sheet: N Gene Catalog
Supplementary Dataset 3: Nitrogen assimilation and metabolism gene catalog in Phaeodactylum tricornutum. Gene names and accessions are indicated, along with assigned subcellular localization based on summary of targeting predictions. Corresponding reaction in the Genome-scale reconstuction indicated in columns H-I. Notes on manual curation of gene models can be found in column Q.
	Tree Filename (Figshare dataset)	Gene Name		Phatr3 Accession	Phatr2 Accession	Subcellular Localization	Genome-scale reconstruction (Levering et al. 2016, updated in Broddrick et al. 2018)		Allen et al. 2011 nomenclature	HECTAR (Gschloessl et al. 2008)						Model Notes	ORF used for targeting predictions	MitoFates (Fukasawa et al. 2015)		MitoProt (Claros and Vicens 1996)		Target P 1.1 (Emanuelsson et al. 2007		Signal P 4.1 (Nielsen 2007)			ASAFIND (Gruber et al. 2015)
							Rxn ID	Rxn Name		transmembrane_domains	predicted_targeting_category	signal_peptide_score	type_II_signal_anchor_score	chloroplast_score	mitochondrion_score			Prediction	Score	Prediction	Score	Prediction	Score	Prediction	Score	Cleavage
Nitrate Assimilation	NRT2	NIT1	Nitrate transporter	Phatr3_J26029	26029	Transporter	EX_no3_e	Nitrate exchange	NIT1	11	signal anchor	0.1006	0.5871	0	0	--	--	--	--	--	--	--	--	--	--	--	--
	NRT2	NRT2b	Nitrate transporter	Phatr3_J40691	40691	Transporter	EX_no3_e	Nitrate exchange		10	other localisation	0.0674	0.025	0	0.1668	--	--	--	--	--	--	--	--	--	--	--	--
	NRT2	NRT2c	Nitrate transporter	Phatr3_EG02608	54101	Transporter	EX_no3_e	Nitrate exchange		9	other localisation	0.1219	0.2509	0	0.203	--	--	--	--	--	--	--	--	--	--	--	--
	NRT2	NRT2d	Nitrate transporter	Phatr3_J2032	2032	Transporter	EX_no3_e	Nitrate exchange		10	other localisation	0.05	0.0212	0	0.1725	--	--	--	--	--	--	--	--	--	--	--	--
	NRT2	NRT2e	Nitrate transporter	Phatr3_J54560	54560	Transporter	EX_no3_e	Nitrate exchange		11	other localisation	0.0922	0.1602	0	0.2824	--	--	--	--	--	--	--	--	--	--	--	--
	NRT2	NRT2f	Nitrate transporter	Phatr3_J2171	2171	Transporter	EX_no3_e	Nitrate exchange		11	other localisation	0.0738	0.026	0	0.2005	--	--	--	--	--	--	--	--	--	--	--	--
	NR	NR	Nitrate reductase (NADH)	Phatr3_J54983	54983	Cytosol	NITR_c	Nitrate reductase (NADH)	NR	0	other localisation	0.051	0.0214	0	0.0945	Phatr3 is correct (Phatr2 model predicts an intron not supported by EST)	Phatr3_J54983	No Presequence	0	Not predicted	0.0113	Other	0.962	No Signal Peptide/Anchor	0.102	NA	NA
	NAR1	NAR1	Nitrite transport, chloroplast	Phatr3_J13076	13076	Transporter (chloroplast)	NO2t_h	Nitrite transport, chloroplast	Nar1	6	chloroplast	0.8401	0.0464	0.5375	0	--	--	--	--	--	--	--	--	--	--	--	--
	NAD(P)H-Nir	NAD(P)H-Nir	Nitrite reductase (NADPH), chloroplast	Phatr3_EG02286	13154	Chloroplast	NTRIR_h	Nitrite reductase (NADPH), chloroplast	NasB	0	chloroplast	0.6455	0.059	0.9671	0	Phatr3 ORF extended at C-term & N-term, EST support	Phatr3_EG02286	No Presequence	0.018	Not predicted	0.1699	SP	0.723	Signal Peptide	0.552	ADA-FA	Plastid - high confidence
	Fd-Nir	Fd-Nir	Ferredoxin-Nitrite Reductase	Phatr3_J12902	12902	Chloroplast	NTRIRfx_h	Ferredoxin-Nitrite Reductase	NiR	0	chloroplast	0.6289	0.0584	0.9515	0	Phatr3 model isn't extended enough, EST support for extension at N-term	Phatr3_J12902 + 8aa	No Presequence	0.039	Not predicted	0.2103	SP	0.74	Signal Peptide	0.505	SNA-FV	Plastid - high confidence
Ammonium Transport	AMT_CROWN	AMTa	Ammonia exchange	Phatr3_J27877	27877	Transporter	EX_nh4_e	Ammonia exchange		11	other localisation	0.1906	0.1522	0	0.1769	--	--	--	--	--	--	--	--	--	--	--	--
	AMT_CROWN	AMTb	Ammonia exchange	Phatr3_draftJ972	972bd	Transporter	EX_nh4_e	Ammonia exchange		9	other localisation	0.1295	0.1527	0	0.159	--	--	--	--	--	--	--	--	--	--	--	--
	AMT_CROWN	AMTc	Ammonia exchange	Phatr3_J54981	54981	Transporter	EX_nh4_e	Ammonia exchange		9	other localisation	0.1283	0.1554	0	0.1457	--	--	--	--	--	--	--	--	--	--	--	--
	AMT_CROWN	AMTd	Ammonia exchange	Phatr3_J11128	11128	Transporter	EX_nh4_e	Ammonia exchange		11	other localisation	0.1268	0.1622	0	0.1562	--	--	--	--	--	--	--	--	--	--	--	--
	AMT_CROWN	AMTe	Ammonia exchange	Phatr3_J1813	1813	Transporter	EX_nh4_e	Ammonia exchange		11	other localisation	0.1407	0.1878	0	0.1637	--	--	--	--	--	--	--	--	--	--	--	--
	AMT_CROWN	AMTf	Ammonia exchange	Phatr3_J10881	10881	Transporter	EX_nh4_e	Ammonia exchange		11	signal anchor	0.1097	0.5707	0	0	--	--	--	--	--	--	--	--	--	--	--	--
	AMT_CROWN	AMTg	Ammonia exchange	Phatr3_J1862	1862	Transporter	EX_nh4_e	Ammonia exchange		11	other localisation	0.1349	0.2515	0	0.167	--	--	--	--	--	--	--	--	--	--	--	--
	AMT_CROWN	AMTh	Ammonia exchange	Phatr3_J13418	13418	Transporter	EX_nh4_e	Ammonia exchange		11	other localisation	0.1352	0.3159	0	0.1803	--	--	--	--	--	--	--	--	--	--	--	--
	AMT_ROOT	AMTi	Ammonia exchange	Phatr3_J51516	51516	Transporter	EX_nh4_e	Ammonia exchange		9	signal anchor	0.2584	0.4104	0	0	--	--	--	--	--	--	--	--	--	--	--	--
Ammonium Assimilation	GSII	GSII	Glutamine synthetase, chloroplast	Phatr3_J51092	51092	Chloroplast	GLNA_h	Glutamine synthetase, chloroplast		0	chloroplast	0.6454	0.0618	0.9531	0	ORFs in Pt2 and Pt3 identical	Phatr3_J51092	No Presequence	0.068	Mitochondria	0.7277	SP	0.712	Signal Peptide	0.643	ASA-FA	Plastid - high confidence
	GOGAT(Large)	GOGATFd	Glutamate synthase (ferredoxin), chloroplast	Phatr3_J24739	24739	Chloroplast	GLTS_h	Glutamate synthase (ferredoxin), chloroplast		0	chloroplast	0.699	0.0574	0.7324	0	Phatr3 model is extended at the N-term (EST supported), different introns	Phatr3_J24379	No Presequence	0.021	Mitochondria	0.8235	SP	0.668	Signal Peptide	0.577	VLA-FV	Plastid - high confidence
	GSIII	GSIII	Glutamine synthetase, mitochondria	Phatr3_J22357	22357	Mitochondria	GLNA_m	Glutamine synthetase, mitochondria		0	mitochondrion	0.1044	0.031	0	0.6137	ORFs in Pt2 and Pt3 identical	Phatr3_J22357	Mitochondria	0.984	Not Predicted	0.5423	mTP	0.868	No Signal Peptide/Anchor	0.137
	GOGAT(Large)	GOGATa	Glutamate synthetase (NADH), mitochondria	Phatr3_J51214	51214	Mitochondria	GLTS_m	Glutamate synthetase (NADH), mitochondria		0	mitochondrion	0.0838	0.0282	0	0.7938	ORFs in Pt2 and Pt3 identical	Phatr3_J51214	Mitochondria	0.998	Mitochondria	0.9987	mTP	0.954	No Signal Peptide/Anchor	0.134
	GOGAT(Small)	GOGATb	Glutamate synthetase (NADH), mitochondria	Phatr3_J20342	20342	Mitochondria	GLTS_m	Glutamate synthetase (NADH), mitochondria		0	mitochondrion	0.0646	0.0248	0	0.5149	ORFs in Pt2 and Pt3 identical	Phatr3_J20342	Mitochondria	0.982	Mitochondria	0.9484	mTP	0.845	No Signal Peptide/Anchor	0.104	NA	NA
	GDH	GDH A	Glutamine dehydrogenase (NADP+), mitochondria	Phatr3_J50971	50971	Mitochondria	GLUDH_m	Glutamine dehydrogenase (NADP+), mitochondria		0	mitochondrion	0.0906	0.0302	0	0.7723	Phatr2 model is incorrect, Phatr3 has N-term extension with EST support	Phatr3_J50971	Mitochondria	0.993	Mitochondria	0.9823	mTP	0.939	No Signal Peptide/Anchor	0.157
	GDH	GDH B	Glutamine dehydrogenase (NADP+)	Phatr3_J13951	13951	Cytosol	GLUDH_c	Glutamine dehydrogenase (NADP+)		0	other localisation	0.0647	0.0239	0	0.0892	Both models incorrect	13951 (Phatr2) with 96aa in-frame N-term extension	No Presequence	0.013	Mitochondria	0.017	Other	0.591	No Signal Peptide/Anchor	0.1
	GDH	GDH C	Glutamine dehydrogenase (NAD), mitochondria	Phatr3_J45239	45239	Mitochondria	GLUDH2_m	Glutamine dehydrogenase (NAD), mitochondria		0	mitochondrion	0.1407	0.0369	0	0.8162	ORFs in Pt2 and Pt3 identical	Phatr3_J45239	Mitochondria	0.957	Mitochondria	0.9971	mTP	0.922	No Signal Peptide/Anchor	0.201
	CPS	pgCPS	Carbamoyl phosphate synthase (glutamine)	Phatr3_EG01947	39528	Cytosol	CPS_c	Carbamoyl phosphate synthase (glutamine)	pgCPS	0	other localisation	0.0744	0.0254	0	0.1173	Phatr3 model has correct C-term (EST)	Phatr3_EG01947	No Presequence	0	Mitochondria	0.046	Other	0.889	No Signal Peptide/Anchor	0.136
	CK	CK	Carbamate kinase	Phatr3_J24238	24238	Mitochondria	CBMK_m	Carbamate kinase		0	mitochondrion	0.1551	0.038	0	0.7949	Phatr3 ORF N-term extended, EST supported	Phatr3_J24238	Mitochondria	0.985	Mitochondria	0.6152	mTP	0.918	No Signal Peptide/Anchor	0.168
Urea Assimilation	UT	UT1	Urea transporter, extracellular	Phatr3_J20424	20424	Plasma Membrane	UREAt_e	Urea transporter, extracellular		15	signal anchor	0.1082	0.556	0	0	--	--	--	--	--	--	--	--	--	--	--	--
	UT	UT2	Urea transporter, extracellular	Phatr3_J768	768	Plasma Membrane	UREAt_e	Urea transporter, extracellular		13	other localisation	0.1413	0.3986	0	0.2181	--	--	--	--	--	--	--	--	--	--	--	--
	UT	UT3	Urea active transporter, mitochondrial	Phatr3_J39772	39772	Mitochondria	UREAt_m	Urea active transporter, mitochondrial		5	other localisation	0.1185	0.0335	0	0.4098	--	--	--	--	--	--	--	--	--	--	--	--
	Urease	Urease	Urease, mitochondria	Phatr3_J29702	29702	Mitochondria	UREASE_m	Urease, mitochondria	Ure	0	mitochondrion	0.1062	0.0338	0	0.8165	ORFs in Pt2 and Pt3 identical	Phatr3_J29702	Mitochondria	1	Mitochondria	0.9975	mTP	0.959	No Signal Peptide/Anchor	0.145
	UreG	Urease	Urease, mitochondria	Phatr3_J5145	5145	Mitochondria	UREASE_m	Urease, mitochondria		0	mitochondrion	0.1882	0.0422	0	0.8163	Phatr3 ORF extended at C-term & N-term, EST support	Phatr3_J5145	Mitochondria	0.928	Mitochondria	0.7793	mTP	0.887	No Signal Peptide/Anchor	0.204
	UreD/F	Urease	Urease, mitochondria	Phatr3_J48625	48625	Mitochondria	UREASE_m	Urease, mitochondria		0	other localisation	0.1706	0.0384	0	0.4239	ORFs in Pt2 and Pt3 identical	Phatr3_J48625	Mitochondria	0.564	Mitochondria	0.8174	mTP	0.859	No Signal Peptide/Anchor	0.148
Asp/Ala Metabolism	AST	AST1	aspartate aminotransferase	Phatr3_J23059	23059	Chloroplast (low conf.)	ASPTA_L_h	aspartate aminotransferase		0	signal peptide	0.8245	0.0484	0.0575	0	ORFs in Pt2 and Pt3 identical, N-term extension in other models is not supported by EST data	Phatr3_J23059	No Presequence	0	Not predicted	0.062	SP	0.976	Signal Peptide	0.854	ALS-LK	Plastid - low confidence
	AST	AST2	aspartate aminotransferase	Phatr3_J23871	23871	Mitochondria	ASPTA_L_m	aspartate aminotransferase		0	mitochondrion	0.0954	0.0294	0	0.7735	ORFs in Pt2 and Pt3 identical	Phatr3_J23871	Mitochondria	0.995	Mitochondria	0.9961	mTP	0.887	No Signal Peptide/Anchor	0.147
	ALT	ALT2	L-alanine transaminase	Phatr3_J34010	34010	Chloroplast (low conf.)	ALATA_L_h	L-alanine transaminase		0	signal peptide	0.7185	0.0591	0.0851	0	Phatr3 ORF N-term extended, EST supported	Phatr3_J34010	No Presequence	0.034	Not predicted	0.4246	SP	0.91	Signal Peptide	0.724	SFA-SS	Plastid - low confidence
	ALT	ALT1	L-alanine transaminase, mitochondria	Phatr3_EG02361	475bd	Mitochondria	ALATA_L_m	L-alanine transaminase, mitochondria		0	mitochondrion	0.1178	0.035	0	0.764	Phatr3 ORF N-term extended, EST supported	Phatr3_EG02361	No Presequence	0.244	Mitochondria	0.8888	mTP	0.796	No Signal Peptide/Anchor	0.186
Orn Biosynthesis (chloroplast)	AGK	AGK	acetylglutamate kinase	Phatr3_J3969	3969	Chloroplast	AGK_h	acetylglutamate kinase		1	signal peptide	0.7912	0.0842	0.4448	0	Phatr3 ORF extended at C-term & N-term	Phatr3_J3639	No Presequence	0.033	Mitochondria	0.7742	SP	0.275	Signal Peptide	0.588	ASA-FV	Plastid - high confidence
	AGPR	AGPR	N-acetyl-gamma-glutamyl-phosphate reductase	Phatr3_J36913	36913	Chloroplast	AGPR_h	N-acetyl-gamma-glutamyl-phosphate reductase		0	chloroplast	0.847	0.0462	0.8235	0	ORFs in Pt2 and Pt3 identical	Phatr3_J36913	No Presequence	0.048	Mitochondria	0.914	SP	0.801	Signal Peptide	0.863	TTA-FV	Plastid - high confidence
	ACOAT	ACOAT	acetylornithine transaminase	Phatr3_J50577	50577	Chloroplast	ACOAT_h	acetylornithine transaminase		0	signal peptide	0.5385	0.0619	0.1846	0	Phatr2 ORF is Correct (Phatr3 Model erroneously truncated at N-term)	12762 (Phatr2)	No Presequence	0	Mitochondria	0.3985	SP	0.881	Signal Peptide	0.602	STG-ES	Plastid - low confidence
	GACT	GACT	glutamate N-acetyltransferase	Phatr3_J12762	12762	Chloroplast	GACT_h	glutamate N-acetyltransferase		0	signal peptide	0.758	0.0571	0.045	0	Phatr3 ORF extended at N-term, EST supported	Phatr3_J12762	Mitochondria	0.453	Mitochondria	0.9783	SP	0.813	Signal Peptide	0.652	ASA-WV	Plastid - low confidence
Orn-Urea Cycle	CPS	unCPS	Carbamoyl phosphate synthase (ammonia)	Phatr3_J24195	24195	Mitochondria	CPS_m	Carbamoyl phosphate synthase (ammonia)	unCPS	0	mitochondrion	0.1091	0.0383	0	0.6625	Phatr3 ORF extended at N-term, EST supported	Phatr3_J24195	Mitochondria	0.977	Mitochondria	0.9271	mTP	0.922	No Signal Peptide/Anchor	0.132
	OTC	OTC	ornithine carbamoyltransferase, mitochondrial	Phatr3_J30514	30514	Mitochondria	OCT_m	ornithine carbamoyltransferase, mitochondrial	OTC	0	mitochondrion	0.2062	0.0434	0	0.767	ORFs in Pt2 and Pt3 identical	Phatr3_J30514	Mitochondria	0.929	Mitochondria	0.9903	mTP	0.918	No Signal Peptide/Anchor	0.259
	ASuS	ASuS	argininosuccinate synthase	Phatr3_J21116	21116	Cytosol	ARGSS_c	argininosuccinate synthase	ASuS	0	other localisation	0.0793	0.0268	0	0.1044	ORFs in Pt2 and Pt3 identical	Phatr3_J21116	No Presequence	0	Not predicted	0.0029	Other	0.843	No Signal Peptide/Anchor	0.15
	ASL	ASL	argininosuccinate lyase	Phatr3_J34526	34526	Cytosol	ASL_c	argininosuccinate lyase	ASL	0	other localisation	0.0699	0.0246	0	0.1097	Phatr3 ORF N-term extended, EST supported (different exon at N-term)	Phatr3_J34526	No Presequence	0	Not predicted	0.041	Other	0.793	No Signal Peptide/Anchor	0.11
	ARG	ARG	arginase	Phatr3_J38509	38509	Mitochondria	ARG_m	arginase	ARG	0	mitochondrion	0.0871	0.0286	0	0.6243	Phatr3 ORF N-term extended, EST supported	Phatr3_J38509	Mitochondria	0.616	Mitochondria	0.9761	mTP	0.936	No Signal Peptide/Anchor	0.123
Polyamine Biosynthesis	ODC	ODC	Ornithine decarboxylase	Phatr3_J2834	2834	Cytosol	ORNDC_c	Ornithine decarboxylase	OdC	0	other localisation	0.0864	0.028	0	0.1086	Phatr3 ORF extended at C-term & N-term, EST support	Phatr3_J2834	No Presequence	0	Not predicted	0.0847	Other	0.929	No Signal Peptide/Anchor	0.112
	ODC	ODC2	Arginine decarboxylase	Phatr3_J12642	12642	Cytosol	ARGDC_c	Arginine decarboxylase	OdC	0	other localisation	0.1024	0.0305	0	0.1218	Phatr3 is correct (Phatr2 model predicts an introns not supported by EST)	Phatr3_J12642	No Presequence	0.018	Not predicted	0.1848	Other	0.832	No Signal Peptide/Anchor	0.139
	ODC	ODC3	Ornithine decarboxylase	Phatr3_draftJ1024	1024bd	Cytosol	ORNDC_c	Ornithine decarboxylase	OdC	0	other localisation	0.0782	0.0266	0	0.0989	ORFs in Pt2 and Pt3 identical	Phatr3_Jdraft1024	No Presequence	0	Not predicted	0.0241	Other	0.908	No Signal Peptide/Anchor	0.106
	AGM	AGM	Agmatinase	Phatr3_J40880	40880	Mitochondria	AGMT_m	Agmatinase	AgM	0	mitochondrion	0.0737	0.0262	0	0.7132	ORFs in Pt2 and Pt3 identical	Phatr3_J40880	Mitochondria	0.882	Mitochondria	0.8742	mTP	0.902	No Signal Peptide/Anchor	0.138
Pro Synthesis (Glu Pathway)	P5CS	P5CS1	glutamate kinase/glutamate-5-semialdehyde dehydrogenase	Phatr3_J55086	55086	Mitochondria	G5K_m/G5DH_m	glutamate kinase/glutamate-5-semialdehyde dehydrogenase		0	other localisation	0.1169	0.0312	0	0.2347	Models have same N-term, different exons	Phatr3_J55086	Mitochondria	0.957	not predicted	0.0139	mTP	0.869	No Signal Peptide/Anchor	0.128
	P5CS	P5CS2	glutamate-5-semialdehyde dehydrogenase	Phatr3_J18027	18027	Cytosol	G5DH_c	glutamate-5-semialdehyde dehydrogenase		0	other localisation	0.0577	0.0251	0	0.1821	Models have same N-term, different exons, Pt3 has C-term extension	Phatr3_J18027	No Presequence	0.227	Mitochondria	0.9565	mTP	0.768	No Signal Peptide/Anchor	0.123
	P5CR	P5CR1	pyrroline-5-carboxylate reductase	Phatr3_J16375	16375	Mitochondria	P5CR_m	pyrroline-5-carboxylate reductase		0	mitochondrion	0.227	0.0477	0	0.8112	ORFs in Pt2 and Pt3 identical	Phatr3_J16375	Mitochondria	0.985	Mitochondria	0.9964	mTP	0.942	No Signal Peptide/Anchor	0.163
	P5CR	P5CR2	pyrroline-5-carboxylate reductase	Phatr3_J25379	25379	Cytosol	P5CR_c	pyrroline-5-carboxylate reductase		0	other localisation	0.0599	0.0239	0	0.167	Phatr2 ORF is Correct (Phatr3 Model erroneously extended at N-term)	25379 (Phatr2)	No Presequence	0	not predicted	0.0239	--	NA	No Signal Peptide/Anchor	0.126
Pro Synthesis (Orn)	OAT	OAT	ornithine aminotransferase	Phatr3_J27726	27726	Mitochondria	OAT_m	ornithine aminotransferase		0	other localisation	0.0703	0.0257	0	0.1082	Phatr2 ORF is Correct (Phatr3 Model erroneously extended at N-term)	27726 (Phatr2)	Mitochondria	0.974	Mitochondria	0.9033	mTP	0.776	No Signal Peptide/Anchor	0.278
Pro Synthesis (Single-Step)	OCD	OCD1	Ornithine cyclodeaminase	Phatr3_J35643	35643	Cytosol	ORNC_c	Ornithine cyclodeaminase	OCD	0	other localisation	0.0916	0.0289	0	0.1213	ORFs in Pt2 and Pt3 identical	Phatr3_J35643	No Presequence	0	Not predicted	0.0301	Other	0.808	No Signal Peptide/Anchor	0.112
	OCD	OCD2	Ornithine cyclodeaminase	Phatr3_J34775	34775	Cytosol	ORNC_c	Ornithine cyclodeaminase	OCD	0	other localisation	0.1675	0.0395	0	0.1459	Phatr3 has N-term extension	Phatr3_J34775	No Presequence	0.181	Not predicted	0.149	Other	0.423	No Signal Peptide/Anchor	0.234
	OCD	OCD3	Ornithine cyclodeaminase	Phatr3_J54222	54222	Mitochondria	ORNC_m	Ornithine cyclodeaminase	OCD	0	mitochondrion	0.1198	0.0339	0	0.7545	Phatr3 ORF extended at N-term, EST supported	Phatr3_J54222	No Presequence	0.261	Mitochondria	0.8693	mTP	0.945	No Signal Peptide/Anchor	0.159
Pro Catabolism	PRODH	PRODH1	proline dehydrogenase	Phatr3_J13232	13232	Mitochondria	PRODH_m	proline dehydrogenase		0	other localisation	0.0701	0.0332	0	0.1247	Phatr3 model predicts an alternate N-term exon not supported by EST	13232 (Phatr2) + 98aa N-term extension	Mitochondria	0.876	Mitochondria	0.9167	mTP	0.889	No Signal Peptide/Anchor	0.136
	PRODH	PRODH2	proline dehydrogenase	Phatr3_J1155	1155	Mitochondria	PRODH_m	proline dehydrogenase		0	other localisation	0.2262	0.0609	0	0.1386	Phatr3 model isn't extended enough, EST support for extension	Phatr3_J1155 + 72aa	Mitochondria	0.865	Mitochondria	0.9943	mTP	0.875	No Signal Peptide/Anchor	0.135
	P5CDH	P5CDH	1-pyrroline-5-carboxylate dehydrogenase	Phatr3_J31906	31906	Mitochondria	P5CDH_m	1-pyrroline-5-carboxylate dehydrogenase		0	mitochondrion	0.0702	0.0254	0	0.6308	Phatr3 ORF extended at N-term, EST supported	Phatr3_J31906	Mitochondria	0.973	Mitochondria	0.8932	mTP	0.934	No Signal Peptide/Anchor	0.122
Nitrogen Metabolism (NO Metabolism)	NOD	NOD	Nitric oxide dioxygenase	Phatr3_J45621	45621	Cytosol	NA	NA		0	other localisation	0.0732	0.0255	0	0.1083	ORFs in Pt2 and Pt3 identical, N-term extension in other models - unclear which is correct	Phatr3_J45621	No Presequence	0	Mitochondria	0.3687	Other	0.872	No Signal Peptide/Anchor	0.128
	PtNOA	PtNOA	Pt Nitric Oxide Associated	Phatr3_J40200	40200	Chloroplast?*	NA	NA		0	mitochondrion	0.131	0.0355	0	0.7844	Phatr3 model isn't extended enough, EST support for extension at N-term	Phatr3_J40200 + 36aa in-frame extension	No Presequence	0.026	Mitochondria	0.991	mTP	0.762	No Signal Peptide/Anchor	0.183
	THB1	THB1	Truncated hemoglobin	Phatr3_J37957	37957	Cytosol	NA	NA		0	other localisation	0.0546	0.0222	0	0.0901	ORFs in Pt2 and Pt3 identical	Phatr3_J37957	No Presequence	0	Not predicted	0.094	Other	0.924	No Signal Peptide/Anchor	0.102
Nitrogen Metabolism (Nitrite Production)	NMO	NMO1	Nitronate monooxygenase	Phatr3_J38755	38755	Cytosol	NA	NA		0	other localisation	0.2059	0.0433	0	0.1427	ORFs in Pt2 and Pt3 identical	Phatr3_J38755	No Presequence	0	Not predicted	0.0646	Other	0.547	No Signal Peptide/Anchor	0.234
	NMO	NMO2	Nitronate monooxygenase	Phatr3_J43560	43560	Cytosol	NA	NA		0	other localisation	0.2108	0.0402	0	0.4413	ORFs in Pt2 and Pt3 identical	Phatr3_J43560	Mitochondria	0.705	Not predicted	0.3642	Other	0.498	No Signal Peptide/Anchor	0.211
	NMO	NMO3	Nitronate monooxygenase	Phatr3_J50353	50353	Chloroplast (low conf.)	NA	NA		0	chloroplast	0.817	0.0484	0.5638	0	ORFs in Pt2 and Pt3 identical	Phatr3_J50353	No Presequence	0	Mitochondria	0.9425	SP	0.931	Signal Peptide	0.812	AYA-YS	Plastid - low confidence
Nitrogen Metabolism (Ammonia Production)	FORM	FORM1	Formamidase	Phatr3_J54476	54476	Cytosol	FORA_c	Formamidase		0	other localisation	0.067	0.0244	0	0.0993	ORFs in Pt2 and Pt3 identical	Phatr3_J54476	No Presequence	0.005	not predicted	0.1702	--	NA	No Signal Peptide/Anchor	0.104
	FORM	FORM2	Formamidase	Phatr3_J37719	37719	Periplastid Space	NA	NA		0	signal peptide	0.7867	0.0517	0.0951	0	Phatr3 ORF extended at C-term	Phatr3_J37719	No Presequence	0.004	not predicted	0.085	SP	0.907	Signal Peptide	0.609		Negative
	FORM	FORM3	Formamidase	Phatr3_J37952	37952	Periplastid Space	NA	NA		0	signal peptide	0.7628	0.0574	0.0297	0	Phatr3 ORF truncated at N-term rel. to Pt2 model	Phatr3_J37952	No Presequence	0	not predicted	0.0903	SP	0.685	Signal Peptide	0.615	VSA-QT	Negative
	CL	CL	Cyanate lyase	Phatr3_EG02451	17187	Mitochondria	CYNTL_m	Cyanate lyase, mitochondria		0	mitochondrion	0.0912	0.0334	0	0.7891	ORFs in Pt2 and Pt3 identical	Phatr3_EG02451	Mitochondria	0.749	Mitochondria	0.9961	mTP	0.958	No Signal Peptide/Anchor	0.129
	HR	HR	Hydroxylamine reductase	Phatr3_J12416	12416	Mitochondria	NA	NA		0	mitochondrion	0.1425	0.0353	0	0.8476	Phatr3 ORF extended at N-term, EST supported	Phatr3_J12416	Mitochondria	1	Mitochondria	0.996	mTP	0.972	No Signal Peptide/Anchor	0.159
						*Vardi et al. 2008 Experimentally localized to the chloroplastm but this is inconsistent with bioinformatics predictions
