# Supplementary material for: Evolution and regulation of nitrogen flux through compartmentalized metabolic networks in a marine diatom
Source: Nat Commun. 2019 Oct 7;10:4552. doi: 10.1038/s41467-019-12407-y (PMC6779911; doi:10.1038/s41467-019-12407-y)
Supplement: Supplementary file 6 — Supplementary Data 4 [file 41467_2019_12407_MOESM6_ESM.xlsx]

## Sheet: Loopless nitrate and urea.csv
Supplementary Data 4: Modeled fluxes on nitrate (NO3) and urea. (after Levering et al. 2016, Broddrick et al. 2018).
Rxn ID	Rxn Name	Rxn	Rxn GPR	Subsystem	NO3 Loopless	UREA Loopless
ALATA_L_h	L-alanine transaminase	akg_h + ala__L_h <=> glu__L_h + pyr_h	(Phatr3_J34010)	Amino acid metabolism: Alanine, Aspartate and Glutamate metabolism	0.0671025	1.25887
ASPTA_L_h	Aspartate aminotransferase	akg_h + asp__L_h <=> glu__L_h + oaa_h	(Phatr3_J10257) or (Phatr3_J10073) or (Phatr3_Jdraft870)	Amino acid metabolism: Alanine, Aspartate and Glutamate metabolism	-1.08603	-0.815028
OXOGAH_h	2-Oxoglutaramate amidohydrolase	2ogm_h + h2o_h --> akg_h + nh4_h	(Phatr3_J15536)	Amino acid metabolism: Alanine, Aspartate and Glutamate metabolism	0	0
BCTAI_h	L-Isoleucine:2-oxoglutarate aminotransferase	3mop_h + glu__L_h <=> akg_h + ile__L_h	(Phatr3_J10779)	Amino acid metabolism: Valine, Leucine and Isoleucine biosynthesis	0.0550423	0.501082
GLTS_h	Glutamate synthase (ferredoxin), chloroplast	akg_h + 2.0 fdxrd_h + gln__L_h + 2.0 h_h --> 2.0 fdxox_h + 2.0 glu__L_h	(Phatr3_J24739)	Amino acid metabolism: Alanine, Aspartate and Glutamate metabolism	1.56224	0.160216
DAPAT_h	LL-diaminopimelate aminotransferase	glu__L_h + h2o_h + h_h + thdp_h <=> 26dap_LL_h + akg_h	(Phatr3_J22909)	Amino acid metabolism: Lysine biosynthesis	0.163537	0.0631752
BCTAV_h	L-Valine:2-oxoglutarate aminotransferase	akg_h + val__L_h <=> 3mob_h + glu__L_h	(Phatr3_J10779)	Amino acid metabolism: Valine, Leucine and Isoleucine biosynthesis	-0.190149	-0.0398049
ACOAT_h	acetylornithine transaminase	acorn_h + akg_h <=> acg5sa_h + glu__L_h	(Phatr3_J50577)	Amino acid metabolism: Proline and Arginine metabolism	-0.134582	0
BCTAL_h	L-Leucine:2-oxoglutarate aminotransferase	akg_h + leu__L_h <=> 4mop_h + glu__L_h	(Phatr3_J10779)	Amino acid metabolism: Valine, Leucine and Isoleucine biosynthesis	0	0
SEPHCHCS_h	2-succinyl-5-enolpyruvyl-6-hydroxy-3-cyclohexene-1-carboxylate synthase	akg_h + h_h + ichor_h --> co2_h + sephcpc_h	(Phatr3_EG01588)	Biosynthesis of steroids: Ubiquinone/Terpenoid-quinone biosynthesis	0	0
PYRNAt_h	Sodium-dependent pyruvate transporter, chloroplast	na1_c + pyr_c <=> na1_h + pyr_h	(Phatr3_J3046)	Transport, chloroplast	2.07102	1.8906
PYC_h	Pyruvate carboxylase	atp_h + hco3_h + pyr_h --> adp_h + h_h + oaa_h + pi_h	(Phatr3_J49339)	Pyruvate metabolism	1.0663	0.797182
PDH_E1a_h	Pyruvate dehydrogenase E1 alpha	h_h + pyr_h + thmpp_h --> 2ahethmpp_h + co2_h	(Phatr3_EG02309)	Pyruvate metabolism	0.242003	1.56978
ALPL_h	2-acetolactate pyruvate-lyase (carboxylating)	h_h + 2.0 pyr_h --> alac__S_h + co2_h	(Phatr3_J37341)	Amino acid metabolism: Valine, Leucine and Isoleucine biosynthesis	0.23285	0.0878692
DHPS_h	L-aspartate-4-semialdehyde hydro-lyase (adding pyruvate and cyclizing)	aspsa_h + pyr_h --> 23dhdp_h + 2.0 h2o_h + h_h	(Phatr3_J11151)	Amino acid metabolism: Lysine biosynthesis	0.163537	0.0631752
PPDK_h	Pyruvate phosphate dikinase	atp_h + pi_h + pyr_h --> amp_h + h_h + pep_h + ppi_h	(Phatr3_J21988)	Carbon fixation	0.107916	0
POXAAT_h	pyruvate:2-oxobutanoate acetaldehydetransferase (decarboxylating)	2obut_h + h_h + pyr_h --> 2ahbut_h + co2_h	(Phatr3_J37341)	Amino acid metabolism: Valine, Leucine and Isoleucine biosynthesis	0.0550423	0.501082
DXPS_h	1-deoxy-D-xylulose 5-phosphate synthase	g3p_h + h_h + pyr_h --> co2_h + dxyl5p_h	(Phatr3_Jdraft1689)	Biosynthesis of steroids: Terpenoid backbone synthesis	0.0431985	0.0486244
CHRL_h	Chorismate lyase	chor_h + gln__L_h <=> anth_h + glu__L_h + h_h + pyr_h	(Phatr3_J17238)	Amino acid metabolism: Phenylalanine, Tyrosine, Tryptophan biosynthesis	0.00557658	0.00611068
GOATA_h	Glutamine-oxo-acid transaminase	gln__L_h + pyr_h <=> 2ogm_h + ala__L_h	(Phatr3_J10073) or (Phatr3_J10257) or (Phatr3_Jdraft870)	Amino acid metabolism: Alanine, Aspartate and Glutamate metabolism	0	0
AOATA_h	Asparagine-oxo-acid transaminase	asn__L_h + pyr_h <=> 2oxosucc_h + ala__L_h	(Phatr3_J10073) or (Phatr3_J10257) or (Phatr3_Jdraft870)	Amino acid metabolism: Asparagine metabolism	0	0
SHCHCS_h	2-succinyl-6-hydroxy-2,4-cyclohexadiene-1-carboxylate synthase	sephcpc_h --> 2shchc_h + pyr_h	(Phatr_11048)	Biosynthesis of steroids: Ubiquinone/Terpenoid-quinone biosynthesis	0	0
PYK_h	pyruvate kinase, chloroplast	adp_h + h_h + pep_h --> atp_h + pyr_h	(Phatr3_J22404)	Glycolysis/Gluconeogenesis/Entner-Doudoroff pathway	0	0
GLUNA1t_h	Glutamate:Na+ symporter, chloroplast	glu__L_h + na1_h <=> glu__L_c + na1_c	(Phatr3_J50149) or (Phatr3_EG02011)	Transport, chloroplast	-0.298372	0
GLUNA1t_m	Glutamate:Na+ symporter, mitochondrial	glu__L_m + na1_m <=> glu__L_c + na1_c	(Phatr3_J50149) or (Phatr3_EG02011)	Transport, mitochondria	0	0
GLNt_h	Amino acid transporter (Gln-L), chloroplast	gln__L_h + h_h <=> gln__L_c + h_c	(Phatr3_J49568) or (Phatr3_J9355)	Transport, chloroplast	0.0491854	-0.0442178
GLNt_m	Amino acid transporter (Gln-L), mitochondrial	gln__L_m + h_m <=> gln__L_c + h_c	(Phatr3_J49568) or (Phatr3_J9355)	Transport, mitochondria	0	0.0925848
ALANA1t_h	Alanine:Na+ symporter, chloroplast	ala__L_h + na1_h <=> ala__L_c + na1_c	(Phatr3_J49073) or (Phatr3_J47653)	Transport, chloroplast	-0.0671025	-1.25887
ALANA1t_m	Alanine:Na+ symporter, mitochondrial	ala__L_m + na1_m <=> ala__L_c + na1_c	(Phatr3_J49073) or (Phatr3_J47653)	Transport, mitochondria	0	1.59147
ASPNA1t_h	Aspartate:Na+ symporter, chloroplast	asp__L_h + na1_h <=> asp__L_c + na1_c	(Phatr3_J50149) or (Phatr3_EG02011)	Transport, chloroplast	0.778493	0
ASPNA1t_m	Aspartate:Na+ symporter, mitochondrial	asp__L_m + na1_m <=> asp__L_c + na1_c	(Phatr3_J50149) or (Phatr3_EG02011)	Transport, mitochondria	-0.514964	0
PPHTA_h	aspartate---prephenate aminotransferase	asp__L_h + pphn_h <=> Largn_h + oaa_h	(Phatr3_Jdraft870)	Amino acid metabolism: Phenylalanine, Tyrosine, Tryptophan biosynthesis	0.0197268	0.0178462
OXOSUCAH_h	2-Oxosuccinamate amidohydrolase	2oxosucc_h + h2o_h --> nh4_h + oaa_h	(Phatr3_J15536)	Amino acid metabolism: Alanine, Aspartate and Glutamate metabolism	0	0
PEPC_h	Phosphoenolpyruvate carboxylase	co2_h + h2o_h + pep_h --> h_h + oaa_h + pi_h	(Phatr3_EG02261)	Carbon fixation	0	0
OAAAKGt_m	Dicarboxylate/tricarboxylate carrier (OAA:AKG), mitochondrial	akg_m + oaa_c <=> akg_c + oaa_m	(Phatr3_J23908)	Transport, mitochondria	0.248663	0.189181
MALAKGt_m	Dicarboxylate/tricarboxylate carrier (MAL:AKG), mitochondrial	akg_m + mal__L_c <=> akg_c + mal__L_m	(Phatr3_J8990) or (Phatr3_J23908)	Transport, mitochondria	0.0554991	0
AKGCITt_m	Dicarboxylate/tricarboxylate carrier (AKG:CIT), mitochondrial	akg_m + cit_c <=> akg_c + cit_m	(Phatr3_J23908)	Transport, mitochondria	0	0
NH4t_h	Ammonia transport, chloroplast	h_c + nh4_c <=> h_h + nh4_h	0	Transport, chloroplast	0.1	0.1
NH4t_m	Ammonia transport, mitochondria	h_c + nh4_c <=> h_m + nh4_m	0	Transport, mitochondria	0.0819047	0
NH4t_e	Ammonia transport, extracellular	nh4_c <=> nh4_e	0	Transport, extracellular	0	1.77684
ILEt_h	Amino acid transporter (Ile-L), chloroplast	ile__L_h + na1_h <=> ile__L_c + na1_c	(Phatr3_J49568) or (Phatr3_J9355)	Transport, chloroplast	0.0271744	0.501082
ILEt_m	Amino acid transporter (Ile-L), mitochondrial	ile__L_m + na1_m <=> ile__L_c + na1_c	(Phatr3_J49568) or (Phatr3_J9355)	Transport, mitochondria	0	-0.496122
THRNA1t_h	Threonine:Na+ symporter, chloroplast	na1_h + thr__L_h <=> na1_c + thr__L_c	(Phatr3_J49073) or (Phatr3_J47653)	Transport, chloroplast	0	0.713751
THRNA1t_m	Threonine:Na+ symporter, mitochondrial	na1_m + thr__L_m <=> na1_c + thr__L_c	(Phatr3_J49073) or (Phatr3_J47653)	Transport, mitochondria	4.51028e-16	0
ASPGLU2_m	Aspartate glutamate transporter	asp__L_m + glu__L_c <=> asp__L_c + glu__L_m	(Phatr3_J16210)	Transport, mitochondria	0	0
SERNA1t_m	Serine:Na+ symporter, mitochondrial	na1_m + ser__L_m <=> na1_c + ser__L_c	(Phatr3_J49073) or (Phatr3_J47653)	Transport, mitochondria	0.35787	2.20619
UREAt_m	Urea active transporter, mitochondrial	na1_c + urea_c <=> na1_m + urea_m	(Phatr3_J39772)	Transport, mitochondria	0	1.87987
CHORt_h	Chorismate transport via diffusion, chloroplast	chor_c <=> chor_h	0	Transport, chloroplast	-0.0483815	-0.409832
ASNNA1t_m	Asparagine:Na+ symporter, mitochondrial	asn__L_m + na1_m <=> asn__L_c + na1_c	(Phatr3_J49073)	Transport, mitochondria	0	-0.284757
ORNt_m	Ornithine transport out of cytosol into the mitochondria	orn_c <=> orn_m	(Phatr3_J5175)	Transport, mitochondria	0.033083	0.1
CITRLt_m	Citrulline transport via diffusion, mitochondria	citr__L_c <=> citr__L_m	0	Transport, mitochondria	-0.0357832	-0.0833266
LYSt_h	Amino acid transporter (Lys-L), chloroplast	h_h + lys__L_h <=> h_c + lys__L_c	(Phatr3_J15324)	Transport, chloroplast	0.0761221	0.0631752
LEUt_m	Amino acid transporter (Leu-L), mitochondrial	leu__L_m + na1_m <=> leu__L_c + na1_c	(Phatr3_J49568) or (Phatr3_J9355)	Transport, mitochondria	0.0427008	0.0480643
VALt_h	Amino acid transporter (Val-L), chloroplast	na1_h + val__L_h <=> na1_c + val__L_c	(Phatr3_J15324)	Transport, chloroplast	0.0353631	0.0398049
GLYNA1t_m	Glycine:Na+ symporter, mitochondrial	gly_m + na1_m <=> gly_c + na1_c	(Phatr3_J49073) or (Phatr3_J47653)	Transport, mitochondria	0.154247	0.0252151
ASPSAt_m	Aspartate semialdehyde transport, mitochondria	aspsa_c --> aspsa_m	0	Transport, mitochondria	0.0347197	0.0202554
TYRt_h	Amino acid transporter (Tyr-L), chloroplast	h_h + tyr__L_h <=> h_c + tyr__L_c	(Phatr3_J49568) or (Phatr3_J9355) or (Phatr3_J36976)	Transport, chloroplast	0.0197268	0.0178462
ANTHt_h	Anthranilate transport via diffusion, chloroplast	anth_c <=> anth_h	0	Transport, chloroplast	-0.00557658	-0.00611068
NO2t_h	Nitrite transport, chloroplast	no2_c <=> no2_h	0	Transport, chloroplast	1.53216	3.30867e-17
ORNt_h	Ornithine transport from the cytosol to the chloroplast	orn_c <=> orn_h	0	Transport, chloroplast	-0.134582	0
NAHt_m	Mitochondrial sodium/proton exchnager	h_m + na1_c <=> h_c + na1_m	(Phatr3_J10409) or (Phatr3_J48886)	Transport, chloroplast	#N/A	2.50603
PHOt_h	Photon transport, chloroplast	photon_c --> photon_h	0	Transport, chloroplast	115.825	151.237
O2t_h	O2 transport, chloroplast	o2_c <=> o2_h	0	Transport, chloroplast	-13.4481	-16.4189
H2Ot_m	H2O transport, mitochondria	h2o_c <=> h2o_m	0	Transport, mitochondria	-9.35314	-10.3857
PIt_m	Phosphate transport, mitochondria	h_c + pi_c <=> h_m + pi_m	(Phatr3_J39515) or (Phatr3_J19030) or (Phatr3_EG02281) or (Phatr3_J22315)	Transport, mitochondria	8.55769	8.59206
ATPt_m	ADP/ATP antiport, mitochondria step 1	adp_c --> adp_m	(Phatr3_J15797)	Transport, mitochondria	8.55362	8.58747
ATP2t_m	ADP/ATP antiport, mitochondria, step 2	atp_m --> atp_c	(Phatr3_J15797)	Transport, mitochondria	8.55362	8.58747
CO2t_h	CO2 diffusion, chloroplast	co2_c <=> co2_h	0	Transport, chloroplast	2.91209	7.40417
NAHCO3t_h	Na/HCO3 cotransport, chloroplast	hco3_c + na1_c <=> hco3_h + na1_h	(Phatr3_J45656)	Transport, chloroplast	6.18838	5.91163
NAHt_h	Na+/H+ antiport	h_h + na1_c <=> h_c + na1_h	(Phatr3_J10409) or (Phatr3_J48886)	Transport, chloroplast	0	-6.13656
CO2t_m	CO2 diffusion, mitochondrial	co2_c <=> co2_m	0	Transport, mitochondria	-2.08452	-6.13156
O2t_m	O2 transport, mitochondria	o2_c <=> o2_m	0	Transport, mitochondria	3.4195	5.23411
H2Ot_h	H2O transport, chloroplast	h2o_c <=> h2o_h	0	Transport, chloroplast	2.83751	4.02641
TPTPti_h	Triose Phosphate: Pi antiporter, chloroplast	g3p_h + pi_c --> g3p_c + pi_h	(Phatr3_J54017) or (Phatr3_J43320) or (Phatr3_J24610) or (Phatr3_J50742)	Transport, chloroplast	2.79205	3.46617
TPTPt_m	Triose Phosphate: Pi antiporter, mitochondria	g3p_c + pi_m <=> g3p_m + pi_c	(Phatr3_J50742)	Transport, mitochondria	1.88417	3.3203
PIt_h	Phosphate transport, chloroplast	h_c + pi_c <=> h_h + pi_h	(Phatr3_J11414)	Transport, chloroplast	2.0199	0.703233
MPCt_m	Mitochondrial pyruvate carrier	h_c + pyr_c <=> h_m + pyr_m	(Phatr3_EG02269)	Transport, mitochondria	-1.96194	0.708079
ADPHt_h	ADP:H+ symporter, chloroplast	adp_c + h_c <=> adp_h + h_h	(Phatr3_J49533)	Transport, chloroplast	1.95101	0.120181
AMPt_h	AMP transport, chloroplast	amp_c <=> amp_h	0	Transport, chloroplast	-1.90642	-0.0699889
SO4t_h	Sulfate transport, chloroplast	2.0 h_c + so4_c <=> 2.0 h_h + so4_h	0	Transport, chloroplast	1.75988	0.0265144
SO3t_h	SO3 transport, chloroplast	so3_c <=> so3_h	0	Transport, chloroplast	-1.68429	0
SO4t_m	Sulfate transport, mitochondria	2.0 h_c + so4_c <=> 2.0 h_m + so4_m	0	Transport, mitochondria	-1.68429	0
SO3t_m	SO3 transport, mitochondria	so3_c <=> so3_m	0	Transport, mitochondria	1.68429	0
NAHCO3t_m	Na/HCO3 transport, mitochondria	hco3_c + na1_c --> hco3_m + na1_m	(Phatr3_J43194)	Transport, mitochondria	0.0398541	0.58403
2OBUTt_h	2-Oxobutanoate transport, chloroplast	2obut_c <=> 2obut_h	0	Transport, chloroplast	0.0550423	0.501082
H2St_h	Hydrogen sulfide diffusion between the cytosol and chloroplast	h2s_h --> h2s_c	0	Transport, chloroplast	0.072344	0.0228557
CTPt_h	Plastid nucleotide transporter (CTP/ATP antiport)	atp_h + ctp_c <=> atp_c + ctp_h	(Phatr3_J11615)	Transport, chloroplast	0.0439313	0.0494493
CMPt_h	CMP transport, chloroplast	cmp_c <=> cmp_h	0	Transport, chloroplast	-0.0439313	-0.0494493
OXOADPt_m	2-Oxoadipate transport (Cytosol to mitochondria)	2oxoadp_c <=> 2oxoadp_m	0	Transport, mitochondria	0.0488566	0
3C4MOPt_h	3-Carboxy-4-methyl-2-oxopentanoate transport, chloroplast	3c4mop_c <=> 3c4mop_h	0	Transport, chloroplast	-0.0427008	-0.0480643
3C4MOPt_m	3-Carboxy-4-methyl-2-oxopentanoate transport, mitochondria	3c4mop_c <=> 3c4mop_m	0	Transport, mitochondria	0.0427008	0.0480643
MALOAAt_m	Dicarboxylate/tricarboxylate carrier (MAL:OAA), mitochondrial	mal__L_m + oaa_c <=> mal__L_c + oaa_m	(Phatr3_J23908)	Transport, mitochondria	0	0.0441856
GLYCLTt_m	Glycolate transport, mitochondrial	glyclt_c --> glyclt_m	0	Transport, mitochondria	-1.09275e-15	0.0259758
PPHNt_h	Prephenate transport from the cytosol to the chloroplast	pphn_c <=> pphn_h	0	Transport, chloroplast	0.0197268	0.0178462
MTHFt_m	5,10-Methylenetetrahydrofolate transport from the cytosol to the mitochondria	mlthf_c --> mlthf_m	(Phatr3_J21970)	Transport, mitochondria	1.49867e-16	0.0174304
METHFt_m	5,10-Methenyltetrahydrofolate transport, mitochondria	h_c + methf_c <=> h_m + methf_m	0	Transport, mitochondria	0	-0.0174304
UTPt_h	UTP transport from cytosol to the chloroplast	utp_c --> utp_h	0	Transport, chloroplast	0.00935583	0.0101787
UDPt_h	UDP transport from chloroplast to the cytosol	udp_h --> udp_c	0	Transport, chloroplast	0.00889937	0.00966492
AMETt_h	S-adenosyl methionine transport from the cytosol to the plastid	amet_c --> amet_h	(Phatr3_J15639)	Transport, chloroplast	0.00491045	0.00552722
MG2t_h	Magnesium cation transport from the cytosol to the chloroplast	mg2_c --> mg2_h	0	Transport, chloroplast	0.00491045	0.00552722
UPPG3t_h	Uroporphyrinogen III transport out of chloroplast into the cytosol	uppg3_h --> uppg3_c	0	Transport, chloroplast	0.00491045	0
CPPPG3t_h	Coproporphyrinogen III transport from the cytosol to the chloroplast	cpppg3_c --> cpppg3_h	0	Transport, chloroplast	0.00491045	0
SUCFUMt_m	Succinate:fumarate antiporter	fum_m + succ_c --> fum_c + succ_m	(Phatr3_J23709)	Transport, mitochondria	0.00407081	0.00458212
CBPt_m	Carbamoyl phosphate transport via diffusion, mitochondria	cbp_c <=> cbp_m	0	Transport, mitochondria	-0.00407081	-0.00458212
EPALPAt_h	1-EPA-2-lysophosphatic acid transport to plastid from cytoplasm	1eicos58111417eg3p_c --> 1eicos58111417eg3p_h	0	Transport, chloroplast	0.00259821	0.00292456
ARGt_m	Arginine transport out of cytosol into the mitochondria	arg__L_c --> arg__L_m	0	Transport, mitochondria	0.00270024	0
ETHAt_c	ethanolamine transport to cytoplasm from mito	etha_m <=> etha_c	0	Transport, mitochondria	0.00219662	0.00247253
PAPSt_h	3-Phosphoadenylyl sulfate transport out of chloroplast into the cytosol	paps_h --> paps_c	0	Transport, chloroplast	0.000660365	0.00074331
UDPSQt_h	UDP-6-sulfoquinovose	udpsq_h --> udpsq_c	0	Transport, chloroplast	0.000456458	0.000513791
G3MGt_c	Glycerol-3-galactose transport to cytosol from plastid	ggl_h <=> ggl_c	0	Transport, chloroplast	0.0003994	9.73145e-05
DHASCBt_u	Dehydroascorbate exchange, thylakoid	dhdascb_u --> dhdascb_h	0	Transport, chloroplast	5.76062e-05	6.48418e-05
ASCBt_u	Ascorbate exchange, thylakoid	ascb__L_h --> ascb__L_u	0	Transport, chloroplast	5.76062e-05	6.48418e-05
FMNt_h	FMN transport from the cytosol to the plastid	fmn_c --> fmn_h	0	Transport, chloroplast	0	-7.13873e-14
FADt_h	FAD transport to mitochondria from the cytosol	adp_m + fad_c --> adp_c + fad_m	(Phatr3_J17914)	Transport, mitochondria	0	-7.13873e-14
THMt_h	Thiamine transport to the cytosol from the plastid	thm_h --> thm_c	0	Transport, chloroplast	0	4.71812e-14
AMETt_m	S-adenosyl methionine transport from the cytosol to the mitochondria	amet_c --> amet_m	(Phatr3_J15639)	Transport, chloroplast	-6.10746e-16	-2.14832e-14
AIRt_h	5-Amino-1-(5-phospho-D-ribosyl)imidazole transport between the cytosol and chloroplast	air_c <=> air_h	0	Transport, chloroplast	6.13834e-16	2.14832e-14
METt_h	L-methionine transport from chloroplast to the cytosol	met__L_h --> met__L_c	0	Transport, chloroplast	6.13834e-16	2.14832e-14
DAD5t_h	5"-Deoxyadenosine transport from the chloroplast to the cytosol	dad_5_h --> dad_5_c	0	Transport, chloroplast	6.13834e-16	2.14832e-14
FE2t_h	Ferrous iron transport, chloroplast	fe2_c --> fe2_h	(Phatr3_J52343) or (Phatr3_J38445) or (Phatr3_J22166) or (Phatr3_J26405)	Transport, chloroplast	-2.44462e-15	-2.14832e-14
PHEMEt_h	Proto-heme transport from cytosol to the chloroplast	pheme_h --> pheme_c	0	Transport, chloroplast	-2.44462e-15	-2.14832e-14
CYSt_m	Amino acid transporter (Cys-L), mitochondrial	cys__L_m + h_m <=> cys__L_c + h_c	(Phatr3_J49568) or (Phatr3_J9355)	Transport, mitochondria	0	2.14832e-14
METt_m	Amino acid transporter (Met-L), mitochondrial	h_m + met__L_m <=> h_c + met__L_c	(Phatr3_J49568) or (Phatr3_J9355)	Transport, mitochondria	-6.13834e-16	-2.14832e-14
NADt_m	NAD+ Transport from cytosol to mitochondria	nad_c --> nad_m	0	Transport, mitochondria	-3.60289e-15	2.09095e-14
GLYNA1t_h	Glycine:Na+ symporter, chloroplast	gly_h + na1_h <=> gly_c + na1_c	(Phatr3_J49073) or (Phatr3_J47653)	Transport, chloroplast	5.34141e-16	-1.97304e-14
CYSt_h	Amino acid transporter (Cys-L), chloroplast	cys__L_h + h_h <=> cys__L_c + h_c	(Phatr3_J49568) or (Phatr3_J9355)	Transport, chloroplast	0	-1.95e-14
BILIVERDt_h	Biliverdin transport from cytosol to the chloroplast	biliverd_c --> biliverd_h	0	Transport, chloroplast	-2.44462e-15	0
PCHOLt_m	phosphocholine transport to mito from cytoplasm	cholp_m <=> cholp_c	0	Transport, mitochondria	-1.0183e-15	0
HCYSt_m	Homocysteine transport between mito and cytosol	hcys__L_c <=> hcys__L_m	0	Transport, mitochondria	-6.4012e-16	0
GLXt_h	Glyoxylate transport from chloroplast to the cytosol	glx_h --> glx_c	0	Transport, chloroplast	-6.13834e-16	6.31089e-30
ACALDt_m	Acetaldehyde transport from the cytosol to the mitochondria	acald_c <=> acald_m	0	Transport, mitochondria	0	-3.71231e-16
HPTALt_m	Heptanal transport out of mitochondria into the cytosol	hptal_m --> hptal_c	0	Transport, mitochondria	3.06917e-16	-4.68408e-22
CARN70t_m	Heptanoyl-l-carnitine:carnitine antiport (Cytosol to mitochondria)	crn_m + hptcrn_c --> crn_c + hptcrn_m	0	Transport, mitochondria	3.06917e-16	-4.68408e-22
CTPt_m	CTP transport from cytosol to the mitochondria	ctp_c --> ctp_m	0	Transport, mitochondria	2.24607e-16	1.68817e-16
CMPt_m	CMP transport, mitochondria	cmp_c <=> cmp_m	0	Transport, mitochondria	-2.24607e-16	-1.68817e-16
GTPt_h	GTP transport from cytosol to the chloroplast	gtp_c --> gtp_h	0	Transport, chloroplast	-2.04611e-16	0
VALt_m	Amino acid transporter (Val-L), mitochondrial	na1_m + val__L_m <=> na1_c + val__L_c	(Phatr3_J15324)	Transport, mitochondria	-1.35989e-16	0
SERNA1t_h	Serine:Na+ symporter, chloroplast	na1_h + ser__L_h <=> na1_c + ser__L_c	(Phatr3_J49073) or (Phatr3_J47653)	Transport, chloroplast	0	-9.06416e-17
NADt_h	NAD+ transport from cytosol to chloroplast	nad_c --> nad_h	0	Transport, chloroplast	0	-8.06646e-17
HMGCOAt_m	HMG CoA transport between mitochondria and cytosol	hmgcoa_c <=> hmgcoa_m	0	Transport, mitochondria	-3.75653e-17	0
CYANt_m	Cyanide transport from the cytosol to the mitochondria	cyan_c --> cyan_m	0	Transport, mitochondria	0	3.50332e-17
IPDPt_m	Isopentenyl diphosphate transport to mitochondria from cytosol	ipdp_c <=> ipdp_m	0	Transport, mitochondria	3.28696e-17	0
G3DG_tc	Glycerol-3-digalactose transport to cytosol from plastid	dggl_h <=> dggl_c	0	Transport, chloroplast	-1.80733e-17	0
COAt_h	CoA transport from cytosol to chloroplast	coa_c --> coa_h	0	Transport, chloroplast	-1.04083e-17	-4.33681e-19
GRDPt_c	Geranyl diphosphate transport to mitochondria from cytosol	grdp_c <=> grdp_m	0	Transport, mitochondria	4.69566e-18	0
DMPPt_h	Dimethylallyl diphosphate transport from chloroplast to the cytosol	dmpp_h --> dmpp_c	0	Transport, chloroplast	4.69566e-18	0
NPDPt_h	Nonaprenyl diphosphate transport between mitochonria and plastid	npdp_m <=> npdp_h	0	Transport, chloroplast	3.66637e-18	0
AHCYSt_m	Acetyl homocysteine transport from mitochondria to the cytosol	ahcys_m --> ahcys_c	0	Transport, mitochondria	3.08788e-18	0
34HPPt2_m	3-(4-hydroxyphenyl)pyruvate mitochondrial transport via proton symport	34hpp_c + h_c --> 34hpp_m + h_m	0	Transport, mitochondria	1.02929e-18	0
5MTRt_m	5-methylthio-d-ribose transport between mito and cytosol	5mtr_c <=> 5mtr_m	0	Transport, mitochondria	0	4.68408e-22
2OBUTt_m	2-Oxobutanoate transport, mitochondria	2obut_c <=> 2obut_m	0	Transport, mitochondria	0	4.68408e-22
ADEt_m	Adenine transport from mitochondria to the cytosol	ade_m --> ade_c	0	Transport, mitochondria	0	-4.68408e-22
FADt_m	FAD transport from the cytosol to mitochondria	fad_c --> fad_m	0	Transport, mitochondria	2.46519e-32	0
BIOTINt_c	Biotin transport from the mitochondria to the cytosol	btn_m --> btn_c	0	Transport, mitochondria	0	0
ASNNA1t_h	Asparagine:Na+ symporter, chloroplast	asn__L_h + na1_h <=> asn__L_c + na1_c	(Phatr3_J49073)	Transport, chloroplast	0	0
ASCBt_h	Ascorbate transport between plastid and cytosol	ascb__L_c <=> ascb__L_h	0	Transport, chloroplast	0	0
MYOIt_h	myo-Inositol transport from chloroplast to the cytosol	inost_h --> inost_c	0	Transport, chloroplast	0	0
HGENTISt_h	Homgentisate transport between plastid and cytosol	hgentis_c <=> hgentis_h	0	Transport, chloroplast	0	0
PYRDX5Pt_h	Pyridoxal-5-phosphate transport between plastid and cytosol	pydx5p_c <=> pydx5p_h	0	Transport, chloroplast	0	0
AHMMPt_h	4-amino-5-hydroxymethyl-2-methylpyrimidine transport between plastid and cytosol	4ahmmp_c <=> 4ahmmp_h	0	Transport, chloroplast	0	0
DHNAt_x	1,4-Dihydroxy-2-naphthoate transport from peroxisome to plastid	dhna_x <=> dhna_h	0	Transport, chloroplast	0	0
LEUt_h	Amino acid transporter (Leu-L), chloroplast	leu__L_h + na1_h <=> leu__L_c + na1_c	(Phatr3_J49568) or (Phatr3_J9355)	Transport, chloroplast	0	0
HISt_h	Amino acid transporter (His-L), chloroplast	h_h + his__L_h <=> h_c + his__L_c	(Phatr3_J15324)	Transport, chloroplast	0	0
PHEt_h	Amino acid transporter (Phe-L), chloroplast	h_h + phe__L_h <=> h_c + phe__L_c	(Phatr3_J49568) or (Phatr3_J9355)	Transport, chloroplast	0	0
TRPt_h	Amino acid transporter (Trp-L), chloroplast	h_h + trp__L_h <=> h_c + trp__L_c	(Phatr3_J49568) or (Phatr3_J9355)	Transport, chloroplast	0	0
PEPPIt_h	Phosphoenolpyruvate:Pi antiporter, chloroplast	pep_c + pi_h --> pep_h + pi_c	(Phatr3_J24610)	Transport, chloroplast	0	0
ATPt_h	ADP/ATP antiport, chloroplast	adp_c + atp_h --> adp_h + atp_c	(Phatr3_J11615)	Transport, chloroplast	0	0
THMPPt_h	Thiamine diphosphate transport from the cytosol to the plastid	thmpp_c --> thmpp_h	0	Transport, chloroplast	0	0
BIOTINt_h	Biotin transport from the cytosol to the plastid	btn_c --> btn_h	0	Transport, chloroplast	0	0
5MTAt_h	5-Methylthioadenosine transport from the chloroplast to cytosol	5mta_h --> 5mta_c	0	Transport, chloroplast	0	0
APSt_h	Adenosine 5"-phosphosulfate transport, chloroplast	aps_c <=> aps_h	0	Transport, chloroplast	0	0
LPAMt_h	Lipoamide transport from the cytosol to the chloroplast	lpam_c --> lpam_h	0	Transport, chloroplast	0	0
THMPPPt_h	THMPPP transport from the cytosol to the chloroplast	thmtp_c --> thmtp_h	0	Transport, chloroplast	0	0
MI3PDt_h	1D-myo-Inositol 3-phosphate transport from the cytosol to the chloroplast	mi3p__D_c --> mi3p__D_h	0	Transport, chloroplast	0	0
PDX5Pt_h	Pyridoxine phosphate transport from the cytosol to the chloroplast	pdx5p_c --> pdx5p_h	0	Transport, chloroplast	0	0
R1Pt_h	alpha-D-Ribose 1-phosphate transport from the cytosol to the chloroplast	r1p_c --> r1p_h	0	Transport, chloroplast	0	0
CLt_h	Chloride:proton antiporter (2:1)	cl_c + h_h <=> cl_h + h_c	(Phatr3_J43785)	Transport, chloroplast	0	0
CLt_m	Chloride:proton antiporter (2:1)	cl_c + h_m <=> cl_m + h_c	(Phatr3_J39421)	Transport, chloroplast	0	0
MYOIt_m	myo-Inositol transport from mitochondria to the cytosol	inost_m --> inost_c	0	Transport, mitochondria	0	0
MI3PDt_m	1D-myo-Inositol 3-phosphate transport from the cytosol to the mitochondria	mi3p__D_c --> mi3p__D_m	0	Transport, mitochondria	0	0
COAt_m	COA/Dephospho-CoA antiport: mitochondria and cytosol	coa_c --> coa_m	(Phatr3_J16286)	Transport, mitochondria	0	0
CHOLt_m	choline transport to mito from cytoplasm	chol_m <=> chol_c	0	Transport, mitochondria	0	0
CARN1612Et_m	(E)-hexadeca-2-enoyl-l-carnitine:carnitine antiport (Cytosol to mitochondria)	crn_m + hd2crn_c --> crn_c + hd2crn_m	0	Transport, mitochondria	0	0
MALCITt_m	Dicarboxylate/tricarboxylate carrier (MAL:CIT), mitochondrial	cit_m + mal__L_c <=> cit_c + mal__L_m	(Phatr3_J23908)	Transport, mitochondria	0	0
OAACITt_m	Dicarboxylate/tricarboxylate carrier (OAA:CIT), mitochondrial	cit_m + oaa_c <=> cit_c + oaa_m	(Phatr3_J23908)	Transport, mitochondria	0	0
CITICITt_m	Dicarboxylate/tricarboxylate carrier (CIT:ICIT), mitochondrial	cit_m + icit_c <=> cit_c + icit_m	(Phatr3_J23908)	Transport, mitochondria	0	0
6PGTt_m	6-Phosphogluconate: Pi antiporter	6pgc_c + pi_m <=> 6pgc_m + pi_c	0	Transport, mitochondria	0	0
TMLt_m	Trimethyl lysine transport (Cytosol to mitochondria)	tmlys_c <=> tmlys_m	0	Transport, mitochondria	0	0
DMGt_m	Dimethylglycine transport to mito from cytosol	dmgly_c <=> dmgly_m	0	Transport, mitochondria	0	0
G14LACt_m	L-galactono-1,4-lactone transport between mito and cytosol	gal14lac_c <=> gal14lac_m	0	Transport, mitochondria	0	0
ASCBt_m	Ascorbate transport between mito and cytosol	ascb__L_c <=> ascb__L_m	0	Transport, mitochondria	0	0
5MTAt_m	5-methylthioadenosine transport between mito and cytosol	5mta_c <=> 5mta_m	0	Transport, mitochondria	0	0
LYSt_m	Amino acid transporter (Lys-L), mitochondrial	h_m + lys__L_m <=> h_c + lys__L_c	(Phatr3_J15324)	Transport, mitochondria	0	0
PHEt_m	Amino acid transporter (Phe-L), mitochondrial	h_m + phe__L_m <=> h_c + phe__L_c	(Phatr3_J49568) or (Phatr3_J9355)	Transport, mitochondria	0	0
TYRt_m	Amino acid transporter (Tyr-L), mitochondrial	h_m + tyr__L_m <=> h_c + tyr__L_c	(Phatr3_J49568) or (Phatr3_J9355) or (Phatr3_J36976)	Transport, mitochondria	0	0
5FTHFt_m	5-Formyltetrahydrofolate uptake carrier, mitochondria	5fthf_c + h_c <=> 5fthf_m + h_m	0	Transport, mitochondria	0	0
ALABt_m	beta-Alanine transport, mitochondria	ala_B_c <=> ala_B_m	0	Transport, mitochondria	0	0
AMPt_m	AMP transport, mitochondria	amp_c <=> amp_m	0	Transport, mitochondria	0	0
DPCOAt_m	COA/Dephospho-CoA antiport: mitochondria and cytosol	dpcoa_m --> dpcoa_c	(Phatr3_J16286)	Transport, mitochondria	0	0
THMPPt_m	Thiamine diphospjhate transport from the cytosol to the mitochondria	thmpp_c --> thmpp_m	0	Transport, mitochondria	0	0
THFt_m	Tetrahydrofolate transport from the cytosol to the mitochondria	thf_c --> thf_m	(Phatr3_J21970)	Transport, mitochondria	0	0
PTRCt_m	Putrescine transport between the cytosol and mitochondria	ptrc_c <=> ptrc_m	0	Transport, mitochondria	0	0
HEMEOt_m	Heme O transport from cytosol to the mitochondria	hemeO_c --> hemeO_m	0	Transport, mitochondria	0	0
H2St_m	Hydrogen sulfide diffusion between the cytosol and mitochondria	h2s_c --> h2s_m	0	Transport, mitochondria	0	0
HTHBPt_m	4a-hydroxytetrahydrobiopterin transport from cytosol to the mitochondria	hthbp_c --> hthbp_m	0	Transport, mitochondria	0	0
THBPt_m	THBP transport, mitochondria	thbpt_c <=> thbpt_m	0	Transport, mitochondria	0	0
CYNTt_m	Cyanate transport, mitochondria	cynt_m <=> cynt_c	0	Transport, mitochondria	0	0
TCYNTt_m	Thiocyanate transport, mitochondria	tcynt_m <=> tcynt_c	0	Transport, mitochondria	0	0
LACDt_m	D-Lactate transport, mitochondria	lac__D_m <=> lac__D_c	0	Transport, mitochondria	0	0
PHOt_e	Photon transport, extracellular	photon_e --> photon_c	0	Transport, extracellular	115.825	151.237
H2Ot_u	H2O transport, thylakoid	h2o_h <=> h2o_u	0	Transport, thylakoid	28.8132	35.8181
O2t_u	O2 transport, thylakoid	o2_h <=> o2_u	0	Transport, thylakoid	-14.4066	-17.9091
SO4t_e	Sulfate transport, extracellular	2.0 h_c + so4_c <=> 2.0 h_e + so4_e	(Phatr3_J22453)	Transport, extracellular	-11.1491	-11.5447
NASO4t_e	Sulfate/Na+ symport	2.0 na1_e + so4_e <=> 2.0 na1_c + so4_c	(Phatr3_Jdraft18)	Transport, extracellular	-11.0735	-11.5181
O2t_e	O2 transport, extracellular	o2_e <=> o2_c	0	Transport, extracellular	-10	-10
PINAt_e	Phosphate/Na+ symport	2.0 na1_e + pi_e --> 2.0 na1_c + pi_c	(Phatr3_J47239) or (Phatr3_J47667) or (Phatr3_J40433) or (Phatr3_J33266) or (Phatr3_J49842)	Transport, extracellular	7.955	7.32545
PIt_e	Phosphate transport, extracellular	h_c + pi_c <=> h_e + pi_e	(Phatr3_J46692) or (Phatr3_J17265) or (Phatr3_Jdraft462)	Transport, extracellular	7.9436	7.31262
NAHCO3CLt_e	Sodium-driven chloride bicarbonate exchanger	cl_c + hco3_e + na1_e <=> cl_e + hco3_c + na1_c	(Phatr3_J54405) or (Phatr3_EG02360) or (Phatr3_Jdraft1806) or (Phatr3_J1534)	Transport, extracellular	6.23699	6.50552
CLt_e	Chloride:proton antiporter (2:1)	cl_e + h_c <=> cl_c + h_e	(Phatr3_J46097)	Transport, extracellular	6.23699	6.50552
UREAt_e	Urea transporter, extracellular	na1_e + urea_e --> na1_c + urea_c	(Phatr3_J20424) or (Phatr3_J768)	Transport, extracellular	0	1.87987
PINAt_h	Phosphate/Na+ symport	2.0 na1_h + pi_h --> 2.0 na1_c + pi_c	(Phatr3_J23830)	Transport, extracellular	3.89192	0.83495
NADPHt_x	NADPH Transport from peroxisome to cytosol	nadph_x --> nadph_c	0	Transport, peroxisome	#N/A	0.498775
NADPt_x	NADP Transport from cytosol to peroxisome	nadp_c --> nadp_x	0	Transport, peroxisome	2.61679e-16	0.498775
CO2t_x	CO2 diffusion, peroxisome	co2_x <=> co2_c	0	Transport, peroxisome	0	0.498775
PYRt_x	Pyruvate transport out of peroxisome into the cytosol	pyr_x --> pyr_c	(Phatr3_J31436)	Transport, peroxisome	0	0.498775
MALt_x	Malate shuttle	mal__L_x <=> mal__L_c	(Phatr3_J31436)	Transport, peroxisome	7.97055e-16	-0.498775
FAC180t_c	Fatty acid transport,C18:0 (Plastid to cytosol)	ocdca_h --> ocdca_c	0	Transport, fatty acids	0.000456458	0.152899
CARN1836Z9Z12Zt_m	(6Z,9Z,12Z)-octadecatrienoyl-l-carnitine:carnitine antiport (Cytosol to mitochondira)	crn_m + lnlncgcrn_c --> crn_c + lnlncgcrn_m	0	Transport, fatty acids	0	0.144067
CARNACt_m	Acetyl-l-carnitine:carnitine antiport (Cytosol to mitochondira)	acrn_c + crn_m --> acrn_m + crn_c	0	Transport, fatty acids	0.841123	0.0574781
GLYCLTt_c	Glycolate transport	glyclt_h --> glyclt_c	0	Transport, cytosol	3.18142e-16	0.0259758
ASPSAt_c	Aspartate semialdehyde transport	aspsa_h --> aspsa_c	0	Transport, cytosol	0.0347197	0.0202554
ACHMSt_c	ACHMS transport	achms_m --> achms_c	0	Transport, cytosol	0.0347197	0.0202554
AHCYSt_c	AHCYS transport	ahcys_h --> ahcys_c	0	Transport, cytosol	0.00491045	0.00552722
MG2t_e	Magnesium cation transport	mg2_e --> mg2_c	(Phatr3_EG02183)	Transport, extracellular	0.00491045	0.00552722
FAC1619Zt_c	Fatty acid transport,C16:1(9Z) (Plastid to cytosol)	hdcea_h --> hdcea_c	0	Transport, fatty acids	0.0003994	0.000820446
FAC160t_c	Fatty acid transport,C16:0 (Plastid to cytosol)	hdca_h --> hdca_c	0	Transport, fatty acids	0	0.000306655
FAC1629Z12Zt_c	Fatty acid transport,C16:2(9Z,12Z) (Plastid to cytosol)	hd912ea_h <=> hd912ea_c	0	Transport, fatty acids	8.64553e-05	9.73145e-05
FAC1636Z9Z12Zt_c	Fatty acid transport,C16:3(6Z,9Z,12Z) (Plastid to cytosol)	hd6912ea_h --> hd6912ea_c	0	Transport, fatty acids	0	9.73145e-05
CARN1636Z9Z12Zt_m	(6Z,9Z,12Z)-hexadecatrienoyl-l-carnitine:carnitine antiport (Cytosol to mitochondira)	crn_m + hd6912crn_c --> crn_c + hd6912crn_m	0	Transport, fatty acids	0	9.73145e-05
TAG_HDE_HDE_PALMt_h	Lipid body accumulation TAG(16:1(9Z)/16:1(9Z)/16:0); plastid to cytosol	tag1619Z1619Z160_h --> tag1619Z1619Z160_c	0	Transport, triacylglycerol	0	6.42239e-05
FADH2t_c	FADH2 transport from the chloroplast to the cytosol	fadh2_h --> fadh2_c	0	Transport, cytosol	-7.33387e-15	-6.44495e-14
PIt_x	Phosphate transport, peroxisome	h_c + pi_c <=> h_x + pi_x	(Phatr3_J31436)	Transport, peroxisome	-2.11747e-15	2.41351e-14
AMPt_x	AMP transport, peroxisome	amp_c <=> amp_x	(Phatr3_J31436)	Transport, peroxisome	9.99201e-16	-2.27228e-14
ACCOAt_x	Acetyl-CoA/AMP antiporter: cytosol to peroxisome	accoa_c + amp_x --> accoa_x + amp_c	(Phatr3_J3755)	Transport, peroxisome	9.99201e-16	-2.27228e-14
FORt_c	Formate transport	for_h --> for_c	0	Transport, cytosol	0	2.14832e-14
COt_c	CO transport via diffusion from the chloroplast to the cytosol	co_h --> co_c	0	Transport, cytosol	0	2.14832e-14
DAD5t_c	5"-Deoxyadenosine transport from the mitochondria to the cytosol	dad_5_m --> dad_5_c	0	Transport, cytosol	-6.13834e-16	-2.14832e-14
NADHt_c	NAD+/NADH antiporter: cytosol to peroxisome, step 2	nadh_x --> nadh_c	0	Transport, cytosol	7.39557e-32	1.7472e-14
FAC200_tx	Fatty acid transport (20:0) (Cytosol to peroxisome; ATP dependent)	arach_c + atp_c + h2o_c --> adp_c + arach_x + h_c + pi_c	(Phatr3_J22803)	Transport, fatty acids	0	-1.68839e-14
O2t_x	O2 transport, peroxisome	o2_c <=> o2_x	0	Transport, peroxisome	1.34689e-15	-1.3285e-14
ATPt_x	ATP/AMP antiporter: cytosol to peroxisome	amp_x + atp_c --> amp_c + atp_x	(Phatr3_J23723)	Transport, peroxisome	1.09754e-15	-1.20676e-14
LPAMt_c	Lipoamide transport from the mitochondria to the cytosol	lpam_m --> lpam_c	0	Transport, cytosol	0	-1.07416e-14
FAC226_tx	Fatty acid transport (22:6(4Z,7Z,10Z,13Z,16Z,19Z)) (Cytosol to peroxisome; ATP dependent)	atp_c + crvnc_c + h2o_c --> adp_c + crvnc_x + h_c + pi_c	(Phatr3_J22803)	Transport, fatty acids	-8.72263e-17	1.06581e-14
OCT5ZCARN_tc	5Z-octenoyl-l-carnitine:carnitine antiport (Peroxisome to cytosol)	crn_c + oc5crn_x --> crn_x + oc5crn_c	0	Transport, fatty acids	-8.72263e-17	1.06581e-14
CARN815t_m	5Z-octenoyl-l-carnitine:carnitine antiport (Cytosol to mitochondira)	crn_m + oc5crn_c --> crn_c + oc5crn_m	0	Transport, fatty acids	-8.72263e-17	1.06581e-14
H2Ot_x	H2O transport, peroxisome	h2o_c <=> h2o_x	0	Transport, peroxisome	0	9.24871e-15
PHSERt_h	Coproporphyrinogen III transport from the chloroplast to the cytosol	phom_h --> phom_c	0	Transport, cytosol	0.0895531	-7.43849e-15
FADt_c	FAD transport from the chloroplast to the cytosol	fad_h --> fad_c	0	Transport, cytosol	7.33387e-15	-6.93781e-15
FAC240_tx	Fatty acid transport (24:0) (Cytosol to peroxisome; ATP dependent)	atp_c + h2o_c + lgnc_c --> adp_c + h_c + lgnc_x + pi_c	(Phatr3_J22803)	Transport, fatty acids	1.18476e-15	-5.84176e-15
ACCARNt_c	Acetyl-l-carnitine:carnitine antiport (Peroxisome to cytosol)	acrn_x + crn_c --> acrn_c + crn_x	0	Transport, fatty acids	2.72582e-16	-5.25367e-15
CARN1839Z12Z15Zt_m	(9Z,12Z,15Z)-octadecatrienoyl-l-carnitine:carnitine antiport (Cytosol to mitochondira)	crn_m + lnlncacrn_c --> crn_c + lnlncacrn_m	0	Transport, fatty acids	0	-4.98507e-15
Ht_x	Hydrogen transport, peroxisome	h_c <=> h_x	0	Transport, peroxisome	0	2.4816e-15
QULNt_c	Quinolinate transport from mitochondria to cytosol	quln_m --> quln_c	0	Transport, cytosol	-1.16059e-15	-4.26289e-16
NADPt1_c	NADP Transport from chloroplast to cytosol	nadp_h --> nadp_c	0	Transport, cytosol	-1.20889e-15	1.38453e-16
TCYNTt_c	Thiocyanate transport	tcynt_e <=> tcynt_c	0	Transport, cytosol	0	3.50332e-17
CARNt_c	Catnitine transport from the mitochondria to the cytosol	crn_m --> crn_c	0	Transport, cytosol	1.11022e-16	6.93889e-18
FAC1646Z9Z12Z15Zt_c	Fatty acid transport,C16:4(6Z,9Z,12Z,15Z) (Plastid to cytosol)	hd691215ea_h --> hd691215ea_c	0	Transport, fatty acids	1.80733e-17	-6.77626e-20
CARN1646Z9Z12Z15Zt_m	(6Z,9Z,12Z,15Z)-hexadecatetrenoyl-l-carnitine:carnitine antiport (Cytosol to mitochondira)	crn_m + hd691215crn_c --> crn_c + hd691215crn_m	0	Transport, fatty acids	1.80733e-17	-6.77626e-20
FADt_x	FAD/AMP antiporter: cytosol to peroxisome	amp_x + fad_c --> amp_c + fad_x	(Phatr3_J3755)	Transport, peroxisome	0	-1.26218e-29
GLXt_x	Glyoxylate transport from cytosol to the peroxisome	glx_c --> glx_x	(Phatr3_J31436)	Transport, peroxisome	-6.13834e-16	6.31089e-30
FAC1819Zt_c	Fatty acid transport,C18:1(9Z) (Plastid to cytosol)	ocdcea_h --> ocdcea_c	0	Transport, fatty acids	0.00700343	0
NADPt2_c	NADP Transport from mitochondria to cytosol	nadp_m --> nadp_c	0	Transport, cytosol	1.30618e-15	0
ACt_c	Acetate transport	ac_m --> ac_c	0	Transport, cytosol	6.4012e-16	0
RIBFLVt_c	Riboflavin transport	ribflv_h --> ribflv_c	0	Transport, cytosol	-2.04611e-16	0
FOLt_c	Folate transport	fol_e + h_e <=> fol_c + h_c	0	Transport, cytosol	0	0
CYANt_c	Cyanide transport	cyan_e <=> cyan_c	0	Transport, cytosol	0	0
CYNTt_c	Cyanate transport	cynt_e <=> cynt_c	0	Transport, cytosol	0	0
LACDt_c	D-Lactate transport	lac__D_e <=> lac__D_c	0	Transport, cytosol	0	0
ETOHt_c	Ethanol transport	etoh_e <=> etoh_c	0	Transport, cytosol	0	0
PYROHt_c	Pyrophosphate energized proton pump	h2o_c + ppi_c --> h_e + 2.0 pi_c	(Phatr3_J26190)	Transport, extracellular	0	0
PYRONAt_c	Pyrophosphate energized sodium ion pump	h2o_c + na1_c + ppi_c --> h_c + na1_e + 2.0 pi_c	(Phatr3_J15815)	Transport, extracellular	0	0
ATPS1_c	ATP driven proton pump	atp_c + h2o_c --> adp_c + h_e + pi_c	(Phatr3_J12452) or (Phatr3_EG02611)	Transport, extracellular	0	0
FAC140t_c	Fatty acid transport,C14:0 (Plastid to cytosol)	ttdca_h --> ttdca_c	0	Transport, fatty acids	0	0
FAC2055Z8Z11Z14Z17Zt_c	Fatty acid transport,C20:5(5Z,8Z,11Z,14Z,17Z) (Plastid to cytosol)	tmndnc_h --> tmndnc_c	0	Transport, fatty acids	0	0
GLCt_e	Glucose transport via diffusion (extracellular to cytosol)	glc__D_e <=> glc__D_c	(Phatr3_J30620)	Transport, cytosol	0	0
GLCt_x	Glucose transport via diffusion (vacuole [peroxisome] to cytosol)	glc__D_x <=> glc__D_c	(Phatr3_J12520)	Transport, cytosol	0	0
NO3t_e	Nitrate transport, extracellular	no3_e <=> no3_c	(Phatr3_J2171)	Transport, extracellular	1.53216	0
H2Ot_e	H2O transport, extracellular	h2o_e <=> h2o_c	0	Transport, extracellular	-1.39482	0
CO2t_e	CO2 diffusion, extracellular	co2_e <=> co2_c	0	Transport, extracellular	0	0
NO2t_e	Nitrite transport, extracellular	no2_e <=> no2_c	(Phatr3_J2171)	Transport, extracellular	0	0
GLYCLTt_e	Glycolate permease	glyclt_c --> glyclt_e	0	Transport, extracellular	0	0
SELTt_e	Selenite transport via diffusion	slnt_e <=> slnt_c	0	Transport, extracellular	0	0
FE2GTPabc_e	Ferrous iron uptake (GTP-dependent)	fe2_e + gtp_c + h2o_c --> fe2_c + gdp_c + h_c + pi_c	0	Transport, extracellular	0	0
COt_e	CO transport via diffusion, extracellular	co_c --> co_e	0	Transport, extracellular	0	0
NAHt_e	Na+/H+ antiport	h_c + na1_e --> h_e + na1_c	(Phatr3_J43552)	Transport, extracellular	0	0
CARN1829Z12Zt_m	(9Z,12Z)-octadecadienoyl-l-carnitine:carnitine antiport (Cytosol to mitochondira)	crn_m + lnlccrn_c --> crn_c + lnlccrn_m	0	Transport, fatty acids	-1.51084e-16	0
OCTCARN_tc	Octanoyl-l-carnitine:carnitine antiport (Peroxisome to cytosol)	crn_c + octcrn_x --> crn_x + octcrn_c	0	Transport, fatty acids	7.6323e-17	0
CARN80t_m	Octanoyl-l-carnitine:carnitine antiport (Cytosol to mitochondira)	crn_m + octcrn_c --> crn_c + octcrn_m	0	Transport, fatty acids	7.6323e-17	0
CARN1619Zt_m	(9Z)-hexadecenoyl-l-carnitine:carnitine antiport (Cytosol to mitochondira)	crn_m + hdcecrn_c --> crn_c + hdcecrn_m	0	Transport, fatty acids	0	0
FAC204_tx	Fatty acid transport (20:4(5Z,8Z,11Z,14Z)) (Cytosol to peroxisome; ATP dependent)	arachd_c + atp_c + h2o_c --> adp_c + arachd_x + h_c + pi_c	(Phatr3_J22803)	Transport, fatty acids	0	0
FAC205_tx	Fatty acid transport (20:5(5Z,8Z,11Z,14Z,17Z)) (Cytosol to peroxisome; ATP dependent)	atp_c + h2o_c + tmndnc_c --> adp_c + h_c + pi_c + tmndnc_x	(Phatr3_J22803)	Transport, fatty acids	0	0
FAC220_tx	Fatty acid transport (22:0) (Cytosol to peroxisome; ATP dependent)	atp_c + behen_c + h2o_c --> adp_c + behen_x + h_c + pi_c	(Phatr3_J22803)	Transport, fatty acids	0	0
CARN1819Zt_m	(9Z)-octadecenoyl-l-carnitine:carnitine antiport (Cytosol to mitochondira)	crn_m + odecrn_c --> crn_c + odecrn_m	0	Transport, fatty acids	0	0
CARN160t_m	hexadecanoyl-l-carnitine:carnitine antiport (Cytosol to mitochondira)	crn_m + pmtcrn_c --> crn_c + pmtcrn_m	0	Transport, fatty acids	0	0
CARN180t_m	octadecanoyl-l-carnitine:carnitine antiport (Cytosol to mitochondira)	crn_m + stcrn_c --> crn_c + stcrn_m	0	Transport, fatty acids	0	0
CARN140t_m	tetradecanoyl-l-carnitine:carnitine antiport (Cytosol to mitochondira)	crn_m + ttdcrn_c --> crn_c + ttdcrn_m	0	Transport, fatty acids	0	0
CARN1629Z12Zt_m	(9Z,12Z)-hexadecadienoyl-l-carnitine:carnitine antiport (Cytosol to mitochondira)	crn_m + hd912crn_c --> crn_c + hd912crn_m	0	Transport, fatty acids	0	0
GLYCLTt_x	Glycolate transport, peroxisomal	glyclt_c --> glyclt_x	(Phatr3_J31436)	Transport, peroxisome	1.09857e-15	0
PPTPt_x	Phosphoenolpyruvate: Pi antiporter, vacuole(peroxisome)	pep_c + pi_x <=> pep_x + pi_c	(Phatr3_J40492)	Transport, peroxisome	0	0
SUCBZt_x	O-succinylbenzoate transport from plastid to peroxisome	sucbz_h <=> sucbz_x	0	Transport, peroxisome	0	0
ICITt_x	Isocitrate shuttle	icit_x <=> icit_c	(Phatr3_J31436)	Transport, peroxisome	0	0
NADt_x	NAD+/NADH antiporter: cytosol to peroxisome, step 1	nad_c --> nad_x	0	Transport, peroxisome	0	0
SUCCt_x	Succinate transport out of peroxisome into the cytosol	succ_x --> succ_c	(Phatr3_J31436)	Transport, peroxisome	0	0
CARNt_x	Catnitine transport from the cytosol to the peroxisome	crn_c --> crn_x	0	Transport, peroxisome	0	0
TAG_HDE_PALM_OLEt_h	Lipid body accumulation TAG(16:1(9Z)/16:0/18:1(9Z)); plastid to cytosol	tag1619Z1601819Z_h --> tag1619Z1601819Z_c	0	Transport, triacylglycerol	0.000329493	0
TAG_HDE_HDE_OLEt_h	Lipid body accumulation TAG(16:1(9Z)/16:1(9Z)/18:1(9Z)); plastid to cytosol	tag1619Z1619Z1819Z_h --> tag1619Z1619Z1819Z_c	0	Transport, triacylglycerol	5.70572e-05	0
TAG_HDE_PALM_PALMt_h	Lipid body accumulation TAG(16:1(9Z)/16:0/16:0); plastid to cytosol	tag1619Z160160_h --> tag1619Z160160_c	0	Transport, triacylglycerol	0	0
DAHPS_h	3-deoxy-7-phosphoheptulonate synthase	e4p_h + h2o_h + pep_h --> 2dda7p_h + pi_h	(Phatr3_J24353)	Amino acid metabolism: Phenylalanine, Tyrosine, Tryptophan biosynthesis	0.0539581	0.415943
DHQS_h	3-dehydroquinate synthase	2dda7p_h --> 3dhq_h + pi_h	(Phatr3_J20809) or (Phatr3_J8772)	Amino acid metabolism: Phenylalanine, Tyrosine, Tryptophan biosynthesis	0.0539581	0.415943
CHRS_h	Chorismate synthase	3psme_h --> chor_h + pi_h	(Phatr3_J43429)	Amino acid metabolism: Phenylalanine, Tyrosine, Tryptophan biosynthesis	0.0539581	0.415943
DHQDH_h	3-dehydroquinate dehydratase	3dhq_h --> 3dhsk_h + h2o_h	(Phatr3_J7664)	Amino acid metabolism: Phenylalanine, Tyrosine, Tryptophan biosynthesis	0.0539581	0.415943
DHSR_h	5-dehydroshikimate reductase	3dhsk_h + h_h + nadph_h <=> nadp_h + skm_h	(Phatr3_J7664)	Amino acid metabolism: Phenylalanine, Tyrosine, Tryptophan biosynthesis	0.0539581	0.415943
SKMK_h	shikimate kinase	atp_h + skm_h --> adp_h + h_h + skm5p_h	(Phatr3_J6807)	Amino acid metabolism: Phenylalanine, Tyrosine, Tryptophan biosynthesis	0.0539581	0.415943
EPSPS_h	enolpyruvylshikimate phosphate synthase	3psme_h + pi_h <=> pep_h + skm5p_h	(Phatr3_J18246)	Amino acid metabolism: Phenylalanine, Tyrosine, Tryptophan biosynthesis	-0.0539581	-0.415943
CHRM_c	chorismate mutase	chor_c <=> pphn_c	(Phatr3_J43277) or (Phatr3_Jdraft417)	Amino acid metabolism: Phenylalanine, Tyrosine, Tryptophan biosynthesis	0.0483815	0.409832
PPOR_c	Prephenate:NAD+ oxidoreductase(decarboxylating)	nad_c + pphn_c --> 34hpp_c + co2_c + nadh_c	0	Amino acid metabolism: Phenylalanine, Tyrosine, Tryptophan biosynthesis	1.38778e-17	0.356067
PPDH_c	Prephenate dehydratase	h_c + pphn_c --> co2_c + h2o_c + phpyr_c	(Phatr3_J3267)	Amino acid metabolism: Phenylalanine, Tyrosine, Tryptophan biosynthesis	0.0286547	0.0359194
POAT_c	L-Phenylalanine:2-oxoglutarate aminotransferase	akg_c + phe__L_c <=> glu__L_c + phpyr_c	(Phatr3_J51609)	Amino acid metabolism: Phenylalanine, Tyrosine, Tryptophan biosynthesis	-0.0286547	-0.0359194
ARODH_h	arogenate dehydrogenase	Largn_h + nadp_h --> co2_h + nadph_h + tyr__L_h	(Phatr3_J43288)	Amino acid metabolism: Phenylalanine, Tyrosine, Tryptophan biosynthesis	0.0197268	0.0178462
TRPS1_c	tryptophan synthase (indoleglycerol phosphate)	3ig3p_c + ser__L_c --> g3p_c + h2o_c + trp__L_c	(Phatr3_J41702)	Amino acid metabolism: Phenylalanine, Tyrosine, Tryptophan biosynthesis	0.00557658	0.00611068
ANPRT_c	anthranilate phosphoribosyltransferase	anth_c + prpp_c --> ppi_c + pran_c	(Phatr3_J14230) or (Phatr3_J28937)	Amino acid metabolism: Phenylalanine, Tyrosine, Tryptophan biosynthesis	0.00557658	0.00611068
PRAI_c	phosphoribosylanthranilate isomerase	pran_c <=> 2cpr5p_c	(Phatr3_EG02372)	Amino acid metabolism: Phenylalanine, Tyrosine, Tryptophan biosynthesis	0.00557658	0.00611068
IGPS_c	indole-3-glycerol-phosphate synthase	2cpr5p_c + h_c <=> 3ig3p_c + co2_c + h2o_c	(Phatr3_J35057)	Amino acid metabolism: Phenylalanine, Tyrosine, Tryptophan biosynthesis	0.00557658	0.00611068
TRPS2_c	tryptophan synthase (serine hydro-lyase)	indole_c + ser__L_c --> h2o_c + trp__L_c	(Phatr3_J41702)	Amino acid metabolism: Phenylalanine, Tyrosine, Tryptophan biosynthesis	0	0
PHEH_c	phenylalanine hydroxylase	o2_c + phe__L_c + thbpt_c --> hthbp_c + tyr__L_c	(Phatr3_J13175)	Amino acid metabolism: Phenylalanine, Tyrosine, Tryptophan biosynthesis	0	0
G3PL_c	D-glyceraldehyde-3-phosphate lyase	3ig3p_c --> g3p_c + indole_c	(Phatr3_J41702)	Amino acid metabolism: Phenylalanine, Tyrosine, Tryptophan biosynthesis	0	0
SAL_c	L-serine deaminase	ser__L_c --> nh4_c + pyr_c	(Phatr3_Jdraft877) or (Phatr3_J13987)	Amino acid metabolism: Glycine, Serine and Threonine metabolism	0.10908	2.0999
ASNAL_c	aspartate---ammonia ligase	asp__L_c + atp_c + nh4_c --> amp_c + asn__L_c + h_c + ppi_c	(Phatr3_J18911) or (Phatr3_J44902)	Amino acid metabolism: Alanine, Aspartate and Glutamate metabolism	0.0237927	0.589702
THRD_c	L-threonine deaminase	thr__L_c --> 2obut_c + nh4_c	(Phatr3_J49047)	Amino acid metabolism: Glycine, Serine and Threonine metabolism	0.0550423	0.501082
ORNC_c	Ornithine cyclodeaminase	orn_c <=> nh4_c + pro__L_c	(Phatr3_J35643) or (Phatr3_J34775)	Amino acid metabolism: Proline and Arginine metabolism	0.0455454	-0.129978
UTAL_c	UTP:ammonia ligase (ADP-forming)	atp_c + nh4_c + utp_c --> adp_c + ctp_c + 2.0 h_c + pi_c	(Phatr3_J50034)	Nucleotide metabolism: Pyrimidine metabolism	0.00221741	0.00249593
GMPS_c	GMP synthase	atp_c + nh4_c + xmp_c --> amp_c + gmp_c + 2.0 h_c + ppi_c	(Phatr3_J27735)	Nucleotide metabolism: Purine metabolism	0.00198521	0.00223456
DCMAH_c	dCMP aminohydrolase	dcmp_c + h2o_c + h_c --> dump_c + nh4_c	(Phatr3_J9348)	Nucleotide metabolism: Pyrimidine metabolism	0.000232205	0.000261371
CGL_c	Cystathionine gamma-lyase	cyst__L_c + h2o_c --> 2obut_c + cys__L_c + nh4_c	(Phatr3_J15917)	Amino acid metabolism: Cysteine and Methionine metabolism	2.13241e-15	3.8294e-16
ASNA_c	asparaginase	asn__L_c + h2o_c --> asp__L_c + nh4_c	(Phatr3_J20905)	Amino acid metabolism: Alanine, Aspartate and Glutamate metabolism	0	0
GLUDH_c	Glutamine dehydrogenase (NADP+)	glu__L_c + h2o_c + nadp_c <=> akg_c + h_c + nadph_c + nh4_c	(Phatr3_J13951)	Amino acid metabolism: Alanine, Aspartate and Glutamate metabolism	0	0
HISD_c	Histidine degradation to glu_l	3.0 h2o_c + his__L_c --> frmd_c + glu__L_c + nh4_c	0	Amino acid metabolism: Histidine metabolism	0	0
NCPA_c	N-carbamoylputrescine amidase	cbmp_c + 2.0 h2o_c + h_c --> hco3_c + nh4_c + ptrc_c	(Phatr3_J38930)	Amino acid metabolism: Proline and Arginine metabolism	0	0
AGMDI_c	Agmatine deiminase	agm_c + h2o_c --> cbmp_c + nh4_c	(Phatr3_J36398)	Amino acid metabolism: Proline and Arginine metabolism	0	0
TRPIL_c	L-tryptophan indole-lyase (deaminating)	h2o_c + trp__L_c --> indole_c + nh4_c + pyr_c	(Phatr3_J49505)	Amino acid metabolism: Tryptophan metabolism	0	0
SEMETHL_c	Selenomethionine methanethiol-lyase (deaminating)	h2o_c + selmeth_c --> 2obut_c + methsel_c + nh4_c	(Phatr3_J15917)	Metabolism of other amino acids: Selenoamino acid metabolism	0	0
TMN_c	Aminopyrimidine aminohydrolase	4aammp_c + h2o_c --> 4ahmmp_c + nh4_c	(Phatr3_J34896)	Cofactor biosynthesis: Thiamine (B1)	0	0
PYAM5PO_c	Pyridoxamine-5-phosphate:oxygen oxidoreductase (deaminating)	h2o_c + o2_c + pyam5p_c --> h2o2_c + nh4_c + pydx5p_c	(Phatr3_J47090)	Cofactor biosynthesis: Vitamin B6	0	0
PYAMOX_c	Pyridoxamine:oxygen oxidoreductase (deaminating)	h2o_c + o2_c + pydam_c --> h2o2_c + nh4_c + pydx_c	(Phatr3_J47090)	Cofactor biosynthesis: Vitamin B6	0	0
FORA_c	Formamidase	frmd_c + h2o_c --> for_c + nh4_c	(Phatr3_J54476) or (Phatr3_J45451)	Nitrogen metabolism	0	0
AMPD_c	AMP deaminase	amp_c + h2o_c + h_c --> imp_c + nh4_c	(Phatr3_J800)	Nucleotide metabolism: Purine metabolism	0	0
GUAD_c	Guanine deaminase	gua_c + h2o_c + h_c --> nh4_c + xan_c	(Phatr3_J1769)	Nucleotide metabolism: Purine metabolism	0	0
ADNDA_c	Adenosine deaminase	adn_c + h2o_c + h_c --> ins_c + nh4_c	(Phatr3_J22117)	Nucleotide metabolism: Purine metabolism	0	0
ADEDA_c	Adenosine deaminase	dad_2_c + h2o_c + h_c --> din_c + nh4_c	(Phatr3_J22117)	Nucleotide metabolism: Purine metabolism	0	0
CSDA_c	Cytosine deaminase	csn_c + h2o_c + h_c --> nh4_c + ura_c	(Phatr3_J25581)	Nucleotide metabolism: Pyrimidine metabolism	0	0
5MCSDA_c	5-Methylcytosine deaminase	5mcsn_c + h2o_c + h_c --> nh4_c + thym_c	(Phatr3_J25581)	Nucleotide metabolism: Pyrimidine metabolism	0	0
TAL_m	threonine ammonia-lyase	thr__L_m --> 2obut_m + nh4_m	(Phatr3_J49047) or (Phatr3_J19518)	Amino acid metabolism: Valine, Leucine and Isoleucine biosynthesis	0	0
GLNA_m	Glutamine synthetase, mitochondria	atp_m + glu__L_m + nh4_m --> adp_m + gln__L_m + h_m + pi_m	(Phatr3_J22357)	Amino acid metabolism: Alanine, Aspartate and Glutamate metabolism	0	1.40321
OXOSUCAH_m	2-Oxosuccinamate amidohydrolase	2oxosucc_m + h2o_m --> nh4_m + oaa_m	(Phatr3_J15536)	Amino acid metabolism: Alanine, Aspartate and Glutamate metabolism	0	0.284757
GLNA_h	Glutamine synthetase, chloroplast	atp_h + glu__L_h + nh4_h --> adp_h + gln__L_h + h_h + pi_h	(Phatr3_J51092)	Amino acid metabolism: Alanine, Aspartate and Glutamate metabolism	1.65181	0.122109
OXOGAH_m	2-Oxoglutaramate amidohydrolase	2ogm_m + h2o_m --> akg_m + nh4_m	(Phatr3_J15536)	Amino acid metabolism: Alanine, Aspartate and Glutamate metabolism	6.43929e-15	0
GLUDH2_m	Glutamine dehydrogenase (NAD), mitochondria	glu__L_m + h2o_m + nad_m <=> akg_m + h_m + nadh_m + nh4_m	(Phatr3_J45239)	Amino acid metabolism: Alanine, Aspartate and Glutamate metabolism	0	-1.63403
UREASE_m	Urease, mitochondria	h2o_m + 2.0 h_m + urea_m --> co2_m + 2.0 nh4_m	(Phatr3_J29702)	Nitrogen metabolism	0	1.87987
EX_nh4_e	Ammonia exchange	nh4_e -->	0	Modeling: Exchange reaction	0	1.77684
SAL_m	L-serine deaminase	ser__L_m <=> nh4_m + pyr_m	(Phatr3_J49047) or (Phatr3_J19518)	Amino acid metabolism: Glycine, Serine and Threonine metabolism	0.0350727	-0.936028
CPS_m	Carbamoyl phosphate synthase (ammonia)	2.0 atp_m + hco3_m + nh4_m --> 2.0 adp_m + cbp_m + 2.0 h_m + pi_m	(Phatr3_J24195)	Urea cycle	0.0398541	0.0879087
ORNC_m	Ornithine cyclodeaminase	orn_m <=> nh4_m + pro__L_m	(Phatr3_J54222)	Amino acid metabolism: Proline and Arginine metabolism	0	0.0166734
PPBNGD_h	porphobilinogen deaminase	hmbil_h + 4.0 nh4_h <=> h2o_h + 4.0 ppbng_h	(Phatr3_J51811)	Porphyrin and chlorophyll metabolism	-0.00491045	-0.00552722
LIPPT_m	Lipoyl-ACP:protein lipoyltransferase	lipACP_m + nh4_m --> ACP_m + h_m + lpam_m	(Phatr3_J51454)	Cofactor biosynthesis: Lipoate biosynthesis	0	-1.07416e-14
NTRIRfx_h	Ferredoxin-Nitrite Reductase	6 fdxrd_h + 8 h_h + no2_h --> 6 fdxox_h + 2 h2o_h + nh4_h	(Phatr3_J12902)	Nitrogen metabolism	1.53216	3.30867e-17
GLYCOX2_h	Glycine oxidase	h2o_h + imgly_h --> glx_h + nh4_h	(Phatr3_J31544)	Cofactor biosynthesis: Thiamine (B1)	-6.13834e-16	6.31089e-30
CBL_m	cystathionine beta-lyase	cyst__L_m + h2o_m --> hcys__L_m + nh4_m + pyr_m	(Phatr3_J14962)	Amino acid metabolism: Cysteine and Methionine metabolism	6.4012e-16	0
GCS_m	Glycine cleavage system--Glycine synthase	co2_m + mlthf_m + nadh_m + nh4_m <=> gly_m + nad_m + thf_m	(Phatr3_Jdraft521 and Phatr3_J22187 and Phatr3_J26432 and Phatr3_J32847)	Amino acid metabolism: Glycine, Serine and Threonine metabolism	0.0771234	0
DHPPDA_h	Diaminohydroxyphosphoribosylaminopyrimidine deaminase	25drapp_h + h2o_h + h_h --> 5apru_h + nh4_h	(Phatr3_J33427)	Cofactor biosynthesis: Riboflavin biosynthesis	-2.04611e-16	0
GLUDH_m	Glutamine dehydrogenase (NADP+), mitochondria	glu__L_m + h2o_m + nadp_m <=> akg_m + h_m + nadph_m + nh4_m	(Phatr3_J50971)	Nitrogen metabolism	0	0
NTRIR_h	Nitrite reductase (NADPH), chloroplast	5.0 h_h + 3.0 nadph_h + no2_h --> 2.0 h2o_h + 3.0 nadp_h + nh4_h	(Phatr3_EG02286)	Nitrogen metabolism	0	0
CYNTL_m	Cyanate lyase, mitochondria	cynt_m + 3.0 h_m + hco3_m --> 2.0 co2_m + nh4_m	(Phatr3_EG02451)	Nitrogen metabolism	0	0
CBMK_m	Carbamate kinase	atp_m + co2_m + nh4_m --> adp_m + cbp_m + 2.0 h_m	(Phatr3_J24238)	Nucleotide metabolism: Purine metabolism	0	0
BCTAI_m	L-Isoleucine:2-oxoglutarate aminotransferase	3mop_m + glu__L_m <=> akg_m + ile__L_m	(Phatr3_J43697)	Amino acid metabolism: Valine, Leucine and Isoleucine biosynthesis	0	-0.496122
ILETL_c	Isoleucine-tRNA ligase	atp_c + ile__L_c + trnaile_c --> amp_c + iletrna_c + ppi_c	(Phatr3_J17198) or (Phatr3_J29824)	Amino acid metabolism: Aminoacyl-tRNA biosynthesis	0.0271744	0.0305876
BCTAI_c	L-Isoleucine:2-oxoglutarate aminotransferase	3mop_c + glu__L_c <=> akg_c + ile__L_c	(Phatr3_J28585) or (Phatr3_Jdraft1517) or (Phatr3_J32849)	Amino acid metabolism: Valine, Leucine and Isoleucine biosynthesis	0	0
THRS_h	threonine synthase	h2o_h + phom_h --> pi_h + thr__L_h	(Phatr3_J35594)	Amino acid metabolism: Glycine, Serine and Threonine metabolism	0	0.713751
THRTL_c	Threonine-tRNA ligase	atp_c + thr__L_c + trnathr_c --> amp_c + ppi_c + thrtrna_c	(Phatr3_J18524)	Amino acid metabolism: Aminoacyl-tRNA biosynthesis	0.0334482	0.0376494
THRA_c	threonine aldolase	acald_c + gly_c <=> thr__L_c	(Phatr3_J50097)	Amino acid metabolism: Glycine, Serine and Threonine metabolism	0	3.71231e-16
THRA_m	threonine aldolase	acald_m + gly_m <=> thr__L_m	(Phatr3_J49372)	Amino acid metabolism: Glycine, Serine and Threonine metabolism	0	-3.71231e-16
THRS_c	threonine synthase	h2o_c + phom_c --> pi_c + thr__L_c	(Phatr3_J49056)	Amino acid metabolism: Glycine, Serine and Threonine metabolism	0.0895531	0
THRTL_m	Threonine-tRNA ligase, mitochondria	atp_m + thr__L_m + trnathr_m --> amp_m + ppi_m + thrtrna_m	(Phatr3_J33493)	Amino acid metabolism: Aminoacyl-tRNA biosynthesis	0	0
DHAOX_h	Dehydroascorbate oxidoreductase	dhdascb_h + 2.0 gthrd_h --> ascb__L_h + gthox_h + h_h	(Phatr3_J35579)	Ascorbate metabolism	0.521124	0.889463
GDR_h	Glutathione-disulfide reductase, chloroplast	gthox_h + h_h + nadh_h --> 2.0 gthrd_h + nad_h	(Phatr3_J35819)	Metabolism of other amino acids: Glutathione metabolism	0.181508	0.889463
DHAOX_m	Dehydroascorbate oxidoreductase	dhdascb_m + 2.0 gthrd_m --> ascb__L_m + gthox_m + h_m	(Phatr3_J39711)	Ascorbate metabolism	0.137295	0.562606
GDR_m	Glutathione-disulfide reductase, mitochondria	gthox_m + h_m + nadh_m --> 2.0 gthrd_m + nad_m	(Phatr3_J35819)	Metabolism of other amino acids: Glutathione metabolism	0	0.562606
biomass_pro_c	Biomass component: Proteins and Amino acids	1.03497874255 alatrna_c + 0.435591053385 argtrna_c + 0.38909200843 asntrna_c + 0.389192006376 asptrna_c + 9.40150690222 atp_c + 0.0379992195331 cystrna_c + 0.452090714498 glntrna_c + 0.452190712444 glutrna_c + 1.03167881032 glytrna_c + 18.8029138065 gtp_c + 28.2044207087 h2o_c + 0.120797518937 histrna_c + 0.446990819245 iletrna_c + 0.702385573686 leutrna_c + 0.448490788437 lystrna_c + 0.149896921…	0	Modeling: Biomass	0.060794	0.06843
GTHS_h	glutathione synthase	atp_h + glucys_h + gly_h --> adp_h + gthrd_h + h_h + pi_h	(Phatr3_J25876)	Metabolism of other amino acids: Glutathione metabolism	-5.34141e-16	-2.74508e-14
sink_Asn-X-Ser_Thr_c	Sink Asn-X-Ser_Thr_c	Asn_X_Ser_Thr_c <=>	0	Modeling: Sink	0	-1.9008e-14
DOLASNT_c	Dolichyl-diphosphooligosaccharide-protein glycotransferase	Asn_X_Ser_Thr_c + g3m8mpdol_c --> doldp_c + g3m8masn_c + h_c	(Phatr3_J55197) or (Phatr3_J55198)	N-Glycan biosynthesis	0	1.9008e-14
DHAOX_c	Dehydroascorbate oxidoreductase	dhdascb_c + 2.0 gthrd_c --> ascb__L_c + gthox_c + h_c	(Phatr3_J46880) or (Phatr3_J34976) or (Phatr3_J37658) or (Phatr3_J36641)	Ascorbate metabolism	0	0
GDR_c	Glutathione-disulfide reductase	gthox_c + h_c + nadh_c --> 2.0 gthrd_c + nad_c	(Phatr3_J35819)	Metabolism of other amino acids: Glutathione metabolism	0	0
GDR_NADP_c	Glutathione-disulfide reductase (NADP)	gthox_c + h_c + nadph_c --> 2.0 gthrd_c + nadp_c	(Phatr3_J35819)	Metabolism of other amino acids: Glutathione metabolism	0	0
GTHP_c	Glutathione:hydrogen-peroxide oxidoreductase	2.0 gthrd_c + h2o2_c --> gthox_c + 2.0 h2o_c	(Phatr3_J50084) or (Phatr3_J13005)	Metabolism of other amino acids: Glutathione metabolism	0	0
GDR_NADP_h	Glutathione-disulfide reductase (NADP), chloroplast	gthox_h + h_h + nadph_h --> 2.0 gthrd_h + nadp_h	(Phatr3_J35819)	Metabolism of other amino acids: Glutathione metabolism	0.339615	0
GDR_NADP_m	Glutathione-disulfide reductase (NADP), mitochondria	gthox_m + h_m + nadph_m --> 2.0 gthrd_m + nadp_m	(Phatr3_J49167)	Metabolism of other amino acids: Glutathione metabolism	0.137295	0
GLTS_m	Glutamate synthetase (NADH), mitochondria	akg_m + gln__L_m + h_m + nadh_m --> 2.0 glu__L_m + nad_m	(Phatr3_J51214 and Phatr3_J20342)	Amino acid metabolism: Alanine, Aspartate and Glutamate metabolism	-7.53166e-15	1.53236
ASPTA_L_c	aspartate aminotransferase	akg_c + asp__L_c <=> glu__L_c + oaa_c	(Phatr3_J43315) or (Phatr3_J10418)	Amino acid metabolism: Alanine, Aspartate and Glutamate metabolism	0.248663	0.233366
ASPTA_L_m	aspartate aminotransferase	akg_m + asp__L_m <=> glu__L_m + oaa_m	(Phatr3_J23871)	Amino acid metabolism: Alanine, Aspartate and Glutamate metabolism	0.514964	4.26289e-16
GOATA_m	Glutamine-oxo-acid transaminase	gln__L_m + pyr_m <=> 2ogm_m + ala__L_m	(Phatr3_Jdraft870) or (Phatr3_J23871)	Amino acid metabolism: Alanine, Aspartate and Glutamate metabolism	6.43929e-15	0
ABOTA_m	4-aminobutyrate--2-oxoglutarate transaminase	4abut_m + akg_m --> glu__L_m + sucsal_m	(Phatr3_J41686)	Amino acid metabolism: Alanine, Aspartate and Glutamate metabolism	0	0
AGAT_m	alanine---glyoxylate aminotransferase	ala__L_m + glx_m --> gly_m + pyr_m	(Phatr3_J49601) or (Phatr3_EG02361)	Amino acid metabolism: Alanine, Aspartate and Glutamate metabolism	0	0
SSAL2_m	Succinate-semialdehyde dehydrogenase (NAD+)	h2o_m + nad_m + sucsal_m --> 2.0 h_m + nadh_m + succ_m	(Phatr3_J28191)	Amino acid metabolism: Alanine, Aspartate and Glutamate metabolism	0	0
ABPTA_m	4-aminobutyrate--pyruvate transaminase	4abut_m + pyr_m --> ala__L_m + sucsal_m	(Phatr3_J8945)	Amino acid metabolism: Alanine, Aspartate and Glutamate metabolism	0	0
ABGTA_m	4-aminobutyrate--glyoxylate transaminase	4abut_m + glx_m --> gly_m + sucsal_m	(Phatr3_J8945)	Amino acid metabolism: Alanine, Aspartate and Glutamate metabolism	0	0
SSAL1_m	Succinate-semialdehyde dehydrogenase (NADP)	h2o_m + nadp_m + sucsal_m --> 2.0 h_m + nadph_m + succ_m	(Phatr3_J28191)	Amino acid metabolism: Alanine, Aspartate and Glutamate metabolism	0	0
P5CDH_m	1-pyrroline-5-carboxylate dehydrogenase	1pyr5c_m + 2.0 h2o_m + nad_m <=> glu__L_m + h_m + nadh_m	(Phatr3_J31906)	Amino acid metabolism: Alanine, Aspartate and Glutamate metabolism	0	-0.982327
ALATA_L_m	L-alanine transaminase, mitochondria	akg_m + ala__L_m <=> glu__L_m + pyr_m	(Phatr3_EG02361)	Amino acid metabolism: Alanine, Aspartate and Glutamate metabolism	0	-1.30671
ARGSS_c	argininosuccinate synthase	asp__L_c + atp_c + citr__L_c --> amp_c + argsuc_c + h_c + ppi_c	(Phatr3_J21116)	Urea cycle	0.0357832	0.0833266
ASPTL_c	Aspartate-tRNA ligase	asp__L_c + atp_c + trnaasp_c --> amp_c + asptrna_c + ppi_c	(Phatr3_J41016) or (Phatr3_J42051)	Amino acid metabolism: Aminoacyl-tRNA biosynthesis	0.0236605	0.0266324
ADSS_c	Adenylosuccinate synthase	asp__L_c + gtp_c + imp_c --> dcamp_c + gdp_c + 2.0 h_c + pi_c	(Phatr3_J26256)	Nucleotide metabolism: Purine metabolism	0.015645	0.0106137
ASPCT_c	Aspartate carbamoyltransferase	asp__L_c + cbp_c --> cbasp_c + h_c + pi_c	(Phatr3_J25183)	Nucleotide metabolism: Pyrimidine metabolism	0.00407081	0.00458212
PRAIS_c	Phosphoribosylaminoimidazolesuccinocarboxamide synthase	5aizc_c + asp__L_c + atp_c --> 25aics_c + adp_c + h_c + pi_c	(Phatr3_J18080)	Nucleotide metabolism: Purine metabolism	0.00407081	0.00458212
ASPK_c	aspartate kinase	asp__L_c + atp_c --> 4pasp_c + adp_c	(Phatr3_J22113)	Amino acid metabolism: Glycine, Serine and Threonine metabolism	0	-1.664e-13
ASNS_c	asparagine synthetase	asp__L_c + atp_c + gln__L_c + h2o_c --> amp_c + asn__L_c + glu__L_c + h_c + ppi_c	(Phatr3_J18337)	Amino acid metabolism: Asparagine metabolism	0	0
Met_SK_cys__L_c	#N/A	#N/A	#N/A	#N/A	0.0353142	#N/A
Met_SK_glu__L_c	#N/A	#N/A	#N/A	#N/A	#N/A	#N/A
Met_SK_gln__L_c	#N/A	#N/A	#N/A	#N/A	#N/A	#N/A
Met_SK_gly_c	#N/A	#N/A	#N/A	#N/A	0.154786	#N/A
Met_SK_his__L_c	#N/A	#N/A	#N/A	#N/A	0.00621563	#N/A
Met_SK_pro__L_c	#N/A	#N/A	#N/A	#N/A	0.00495409	#N/A
Met_SK_ser__L_c	#N/A	#N/A	#N/A	#N/A	0.0959597	#N/A
Met_SK_trp__L_c	#N/A	#N/A	#N/A	#N/A	0.000147782	#N/A
Met_SK_tyr__L_c	#N/A	#N/A	#N/A	#N/A	0.00387203	#N/A
Met_SK_urea_c	#N/A	#N/A	#N/A	#N/A	#N/A	#N/A
Met_SK_val__L_c	#N/A	#N/A	#N/A	#N/A	#N/A	#N/A
EX_photon_e	Photon exchange	photon_e <--	0	Modeling: Exchange reaction	-115.825	-151.237
ATPS_h	ATP synthase	adp_h + 4.67 h_u + pi_h <=> atp_h + h2o_h + 3.67 h_h	(YP_874426.1 and YP_874407.1 and YP_874425.1 and YP_874406.1 and YP_874421.1 and YP_874423.1 and YP_874424.1 and YP_874422.1)	Photosynthesis	37.2621	49.4276
CBFC_u	cytochrome b6/f complex	1.95 h_h + 0.0125 o2_h + 1.95 pccu2p_u + pqh2_u --> 0.025 h2o_h + 3.9 h_u + 1.95 pccu1p_u + pq_u	(YP_874404.1 and YP_874393.1 and Phatr3_J13358 and YP_874392.1 and YP_874380.1 and YP_874367.1 and YP_874382.1 and YP_874383.1) or (YP_874404.1 and YP_874393.1 and Phatr3_J46657 and YP_874392.1 and YP_874380.1 and YP_874367.1 and YP_874382.1 and YP_874383.1)	Photosynthesis	29.8429	40.8181
PSI_u	Photosystem I	2.0 fdxox_h + 2.0 pccu1p_u + 2.0 photon_h --> 2.0 fdxrd_h + 2.0 pccu2p_u	(YP_874359.1 and YP_874358.1 and YP_874487.1 and YP_874394.1 and YP_874428.1 and YP_874361.1 and YP_874378.1 and YP_874360.1 and YP_874366.1)	Photosynthesis	29.0969	39.7977
FNOR_h	Ferredoxin/NADP+ reductase	2.0 fdxrd_h + 1.025 h_h + 0.975 nadp_h + 0.025 o2_h --> 2.0 fdxox_h + 0.025 h2o2_h + 0.975 nadph_h	(YP_874403.1 and Phatr3_J23717 and Phatr3_J44056) or (YP_874403.1 and Phatr3_EG02321 and Phatr3_J44056) or (YP_874403.1 and Phatr3_J42018 and Phatr3_J44056) or (YP_874403.1 and Phatr3_J49162 and Phatr3_J44056) or (YP_874403.1 and Phatr3_J48164 and Phatr3_J44056) or (YP_874403.1 and Phatr3_J48162 and Phatr3_J44056)	Photosynthesis	19.8606	34.4705
GAPDH_h	Glyceraldehyde-3-phosphate dehydrogenase (NAD)	13dpg_h + h_h + nadph_h <=> g3p_h + nadp_h + pi_h	(Phatr3_J22122)	Calvin-Benson cycle	17.6007	28.8744
PGK_h	Phosphoglycerate kinase, chloroplast	3pg_h + atp_h <=> 13dpg_h + adp_h	(Phatr3_J29157)	Calvin-Benson cycle	17.6007	28.8744
PSII_u	Photosystem II	2.0 h2o_u + 4.0 h_h + 4.0 photon_h + 2.0 pq_u --> 4.0 h_u + o2_u + 2.0 pqh2_u	(YP_874444.1 and YP_874387.1 and YP_874376.2 and YP_874377.1 and YP_874369.1 and YP_874370.1 and YP_874384.1 and YP_874362.1 and YP_874379.1 and YP_874371.1 and Phatr3_J55057 and Phatr3_J20331 and Phatr3_J54499 and YP_874386.1 and YP_874450.1 and Phatr3_J42940 and YP_874435.1 and YP_874374.1 and Phatr3_J26293 and Phatr3_J9078 and YP_874385.1)	Photosynthesis	14.4066	17.9091
PRK_h	Phosphoribulokinase	atp_h + ru5p__D_h --> adp_h + h_h + rb15bp_h	(Phatr3_J10208)	Calvin-Benson cycle	8.80034	14.8661
RUBISC_h	Ribulose-1,5-bisphosphate carboxylase	co2_h + h2o_h + rb15bp_h --> 2.0 3pg_h + 2.0 h_h	(YP_874417.1 and YP_874418.1)	Carbon fixation	8.80034	14.8402
TPI_h	Triose-phosphate isomerase, chloroplast	g3p_h <=> dhap_h	(Phatr3_J18228) or (Phatr3_J50738)	Calvin-Benson cycle	5.90178	10.0674
FBA3_h	Sedoheptulose 1,7-bisphosphate D-glyceraldehyde-3-phosphate-lyase	dhap_h + e4p_h --> s17bp_h	(Phatr3_J22993) or (Phatr3_Jdraft825) or (Phatr3_J41423)	Carbon fixation	5.89423	10.0596
SBP_h	Sedoheptulose-bisphosphatase	h2o_h + s17bp_h --> pi_h + s7p_h	(Phatr3_EG02409)	Carbon fixation	5.89423	10.0596
RPE_h	D-Ribulose-5-Phosphate 3-Epimerase	ru5p__D_h <=> xu5p__D_h	(Phatr3_J53935)	Calvin-Benson cycle	-5.88488	-10.0494
EX_o2_e	O2 exchange	o2_e <=>	0	Modeling: Exchange reaction	10	10
EX_h_e	H+ exchange	h_e <=>	0	Modeling: Exchange reaction	-8.11759	-9.27118
ATPS_m	F0F1-ATP synthase Complex V	adp_m + 4.0 h_c + pi_m <=> atp_m + h2o_m + 3.0 h_m	(Phatr3_J14618 and Phatr3_J54086 and Phatr3_J31465 and Phatr3_J18398 and Phatr3_EG01455 and ADY18510.1 and ADY18528.1 and Phatr3_J44603)	Oxidative phosphorylation	5.27214	6.83479
EX_hco3_e	HCO3 exchange	hco3_e -->	0	Modeling: Exchange reaction	-6.23699	-6.50552
NADHOR_m	NADH-ubiquinone oxidoreductase	5.0 h_m + nadh_m + q9_m --> 4.0 h_c + nad_m + q9h2_m	(Phatr3_J14260 and Phatr3_J22919 and Phatr3_J41645 and Phatr3_J43944 and ADY18499.1 and ADY18500.1 and ADY18501.1 and ADY18504.1 and ADY18506.1 and ADY18507.1 and ADY18521.1 and ADY18529.1 and ADY18530.1 and ADY18531.1 and ADY18533.1 and Phatr3_J17671 and Phatr3_J28620 and Phatr3_J11305 and Phatr3_J34392 and Phatr3_J31440 and Phatr3_J26970 and Phatr3_J11373)	Oxidative phosphorylation	4.36453	5.96965
TALA_h	transaldolase	e4p_h + f6p_h <=> g3p_h + s7p_h	(Phatr3_J16698) or (Phatr3_J20779)	Pentose phosphate pathway	-2.97877	-5.24285
TKL2_h	Transketolase 2	f6p_h + g3p_h <=> e4p_h + xu5p__D_h	(Phatr3_J41856)	Calvin-Benson cycle	2.96942	5.23267
CEF_h	Cyclic electron flow	2.0 fdxrd_h + 2.0 h_h + pq_u --> 2.0 fdxox_h + pqh2_u	(Phatr3_J44748 and Phatr3_J42543 and YP_874403.1)	Photosynthesis	1.02966	5
RPI_h	Ribose-5-phosphate isomerase	r5p_h <=> ru5p__D_h	(Phatr3_J13382)	Calvin-Benson cycle	2.91546	4.81673
TKL1_h	Transketolase	r5p_h + xu5p__D_h <=> g3p_h + s7p_h	(Phatr3_J41856)	Calvin-Benson cycle	-2.91546	-4.81673
AOX_m	Alternative oxidase, mitochondria	o2_m + 2.0 q9h2_m --> 2.0 h2o_m + 2.0 q9_m	(Phatr3_EG02359)	Oxidative phosphorylation	1.73521	4.67151
CA_h	Carbonic anhydrase, chloroplast	h_h + hco3_h <=> co2_h + h2o_h	(Phatr3_J35370) or (Phatr3_J44526) or (Phatr3_J55029) or (Phatr3_J51305) or (Phatr3_J45443) or (Phatr3_J54251) or (Phatr3_J42574)	Carbon fixation	4.94918	3.76662
GAPDH_m	glyceraldehyde 3-phosphate dehydrogenase (NAD)	13dpg_m + h_m + nadh_m <=> g3p_m + nad_m + pi_m	(Phatr3_J32747) or (Phatr3_J25308)	Glycolysis/Gluconeogenesis/Entner-Doudoroff pathway	-1.88417	-3.3203
PGK_m	phosphoglycerate kinase, mitochondria	3pg_m + atp_m <=> 13dpg_m + adp_m	(Phatr3_J48983)	Glycolysis/Gluconeogenesis/Entner-Doudoroff pathway	-1.88417	-3.3203
GAM	Modeling: Growth associated maintenance	0.03333 GAM_const_c + atp_c + h2o_c --> adp_c + h_c + pi_c	0	Modeling: ATP maintenance	2.52523	2.84241
CISY_m	citrate synthase, mitochondrial	accoa_m + h2o_m + oaa_m --> cit_m + coa_m + h_m	(Phatr3_J30145)	Glyoxylate cycle; TCA cycle; Dicarboxylate metabolism	0.904117	2.54286
ACN_b_m	Isocitrate hydro-lyase (cis-aconitate-forming)	acon_C_m + h2o_m <=> icit_m	(Phatr3_J26290)	TCA cycle	0.904117	2.54286
ACN_a_m	Citrate hydro-lyase (cis-aconitate-forming)	acon_C_m + h2o_m <=> cit_m	(Phatr3_J26290)	TCA cycle	-0.904117	-2.54286
PGAM_m	phosphoglycerate mutase, mitochondria	3pg_m <=> 2pg_m	(Phatr3_J33839) or (Phatr3_J41063)	Glycolysis/Gluconeogenesis/Entner-Doudoroff pathway	1.4119	2.02474
ENO_m	enolase, mitochondria	h2o_m + pep_m <=> 2pg_m	(Phatr3_Jdraft1572) or (Phatr3_Jdraft1192)	Glycolysis/Gluconeogenesis/Entner-Doudoroff pathway	-1.4119	-2.02474
PEPC_m	Phosphoenolpyruvate carboxylase	co2_m + h2o_m + pep_m --> h_m + oaa_m + pi_m	(Phatr3_J27976)	Pyruvate metabolism	0.14049	2.02474
EX_urea_e	EX_urea_e	urea_e -->	0	Modeling: Exchange reaction	0	-1.87987
SDH_m	Succinate-Q oxidoreductase Complex II	fum_m + q9h2_m <=> q9_m + succ_m	(Phatr3_J41812 and Phatr3_J52539 and Phatr3_J51720 and Phatr3_J10356)	Oxidative phosphorylation	-0.604025	-1.86819
FUM_m	Fumarase, mitochondrial	fum_m + h2o_m <=> mal__L_m	(Phatr3_J19708)	TCA cycle	0.599955	1.86361
FBP_c	beta-D-Fructose 1,6-bisphosphate 1-phosphohydrolase, cytosolic	fdp_c + h2o_c --> f6p_c + pi_c	(Phatr3_J23247)	Glycolysis/Gluconeogenesis/Entner-Doudoroff pathway	2.42027	1.85315
ME1_m	Malate:NAD+ oxidoreductase (decarboxylating)	mal__L_m + nad_m --> co2_m + nadh_m + pyr_m	(Phatr3_J54082)	TCA cycle	0.655454	1.81942
ATAM_c	ATP:AMP phosphotransferase	amp_c + atp_c --> 2.0 adp_c	(Phatr3_J12436) or (Phatr3_J7072) or (Phatr3_J38261)	Nucleotide metabolism: Purine metabolism	3.43798	1.79258
PFP_c	Pyrophosphate-fructose 6-phosphate 1-phosphotransferase	f6p_c + ppi_c <=> fdp_c + h_c + pi_c	(Phatr3_J55126)	Glycolysis/Gluconeogenesis/Entner-Doudoroff pathway	1.57213	1.7686
PDH_E3_h	Pyruvate dehydrogenase E3 reaction	dhlam_h + nad_h <=> h_h + lpam_h + nadh_h	(Phatr3_J30113)	Pyruvate metabolism	0.242003	1.56978
PDH_E1b_h	Pyruvate dehydrogenase E1 beta	2ahethmpp_h + lpam_h --> adhlam_h + thmpp_h	(Phatr3_EG02309)	Pyruvate metabolism	0.242003	1.56978
PDH_E2_h	Pyruvate dehydrogenase E2 reaction	accoa_h + dhlam_h <=> adhlam_h + coa_h	(Phatr3_J23850)	Pyruvate metabolism	-0.242003	-1.56978
SCS_m	Succinyl-CoA ligase (ADP-forming)	atp_m + coa_m + succ_m <=> adp_m + pi_m + succoa_m	(Phatr3_J26921 and Phatr3_J42015)	TCA cycle	-0.599955	-1.50754
ETFQO_m	Electron transfer flavoprotein-ubiquinone oxidoreductase	fadh2_m + q9_m --> fad_m + q9h2_m	(Phatr3_J42245 and Phatr3_J12373 and Phatr3_J17860)	Oxidative phosphorylation	0.0488566	1.50518
OGDH_E2_m	2-oxoglutarate dehydrogenase E2 component	coa_m + sdhlam_m <=> dhlam_m + succoa_m	(Phatr3_J40430)	Glyoxylate cycle; TCA cycle; Dicarboxylate metabolism	0.599955	1.36748
OGDH_E1_m	2-oxoglutarate dehydrogenase E1 component	akg_m + h_m + lpam_m --> co2_m + sdhlam_m	(Phatr3_J29016)	Glyoxylate cycle; TCA cycle; Dicarboxylate metabolism	0.599955	1.36748
PDH_E3_m	Pyruvate dehydrogenase E3 reaction	dhlam_m + nad_m <=> h_m + lpam_m + nadh_m	(Phatr3_J26432)	Pyruvate metabolism	0.599955	1.36748
MCOATA_h	malonyl coenzyme A-acyl carrier protein transacylase	ACP_h + malcoa_h <=> coa_h + malACP_h	(Phatr3_J37652)	Fatty acid biosynthesis	0.172891	1.34783
ACCOAC_h	acetyl-CoA-carboxylase	accoa_h + atp_h + hco3_h <=> adp_h + h_h + malcoa_h + pi_h	(Phatr3_EG01955)	Fatty acid biosynthesis	0.172891	1.34783
ATGD_c	ATP:GDP phosphotransferase	atp_c + gdp_c --> adp_c + gtp_c	(Phatr3_J42104) or (Phatr3_J41676)	Nucleotide metabolism: Purine metabolism	1.17263	1.31328
PSAT_m	phosphoserine aminotransferase	3php_m + glu__L_m <=> akg_m + pser__L_m	(Phatr3_J42458)	Amino acid metabolism: Glycine, Serine and Threonine metabolism	0.472263	1.29556
PSP_m	phosphoserine phosphatase	h2o_m + pser__L_m --> pi_m + ser__L_m	(Phatr3_J19244)	Amino acid metabolism: Glycine, Serine and Threonine metabolism	0.472263	1.29556
SERA_m	3 phosphoglycerate oxidoreducatase; NAD dependent	3pg_m + nad_m <=> 3php_m + h_m + nadh_m	(Phatr3_J45592) or (Phatr3_J27166)	Amino acid metabolism: Glycine, Serine and Threonine metabolism	0.472263	1.29556
IDH_m	Isocitrate dehydrogenase	icit_m + nad_m --> akg_m + co2_m + nadh_m	(Phatr3_J45017)	Glyoxylate cycle; TCA cycle; Dicarboxylate metabolism	0.766822	1.27221
ICDH_m	Isocitrate dehydrogenase	icit_m + nadp_m --> akg_m + co2_m + nadph_m	(Phatr3_J14762)	TCA cycle	0.137295	1.27066
ATPM_h	Non-growth associated ATP maintenance	atp_h + h2o_h --> adp_h + h_h + pi_h	0	Modeling: ATP maintenance	1	1
ATPM_m	Non-growth associated ATP maintenance	atp_m + h2o_m --> adp_m + h_m + pi_m	0	Modeling: ATP maintenance	0.394349	1
P5CR_m	pyrroline-5-carboxylate reductase	1pyr5c_m + 2.0 h_m + nadph_m --> nadp_m + pro__L_m	(Phatr3_J16375)	Amino acid metabolism: Proline and Arginine metabolism	0	0.982327
Met_SK_asp__L_c	#N/A	#N/A	#N/A	#N/A	-0.0921562	-0.952805
ASCBPOX_h	Ascorbate peroxidase	ascb__L_h + h2o2_h + h_h --> dhdascb_h + 2.0 h2o_h	(Phatr3_J47395)	Ascorbate metabolism	0.521066	0.889398
PGAM_h	phosphoglycerate mutase, chloroplast	3pg_h <=> 2pg_h	(Phatr3_J17086) or (Phatr3_J5629) or (Phatr3_J51404)	Glycolysis/Gluconeogenesis/Entner-Doudoroff pathway	0	0.831886
ENO_h	enolase, chloroplast	h2o_h + pep_h <=> 2pg_h	(Phatr3_J41515)	Glycolysis/Gluconeogenesis/Entner-Doudoroff pathway	0	-0.831886
ASADH_h	aspartate-semialdehyde dehydrogenase	4pasp_h + h_h + nadph_h --> aspsa_h + nadp_h + pi_h	(Phatr3_J10757)	Amino acid metabolism: Glycine, Serine and Threonine metabolism	0.287809	0.797182
ASPK_h	Aspartate kinase	asp__L_h + atp_h --> 4pasp_h + adp_h	(Phatr3_J22113) or (Phatr3_J52316)	Amino acid metabolism: Homoserine biosynthesis	0.287809	0.797182
HSK_h	homoserine kinase	atp_h + hom__L_h --> adp_h + h_h + phom_h	(Phatr3_J46461)	Amino acid metabolism: Glycine, Serine and Threonine metabolism	0.0895531	0.713751
HSDH_h	Homoserine dehydrogenase	aspsa_h + h_h + nadh_h <=> hom__L_h + nad_h	(Phatr3_J26813) or (Phatr3_J22113)	Amino acid metabolism: Homoserine biosynthesis	0.0895531	0.713751
ASCBPOX_m	Ascorbate peroxidase	ascb__L_m + h2o2_m + h_m --> dhdascb_m + 2.0 h2o_m	(Phatr3_J47395)	Ascorbate metabolism	0.137295	0.562606
GOX_m	Glycolate oxidase, mitochondrial	glyclt_m + o2_m --> glx_m + h2o2_m	(Phatr3_J50804)	Glyoxylate cycle; TCA cycle; Dicarboxylate metabolism	-1.09275e-15	0.562606
GLYCLTD_m	Glycerate dehydrogenase	glx_m + h_m + nadh_m --> glyclt_m + nad_m	(Phatr3_J34672)	Glyoxylate cycle; TCA cycle; Dicarboxylate metabolism	0	0.53663
KARI_2_h	(R)-2,3-Dihydroxy-3-methylpentanoate:NADP+ oxidoreductase (isomerizing)	3hmop_h + h_h + nadph_h --> 23dhmp_h + nadp_h	(Phatr3_J30967) or (Phatr3_Jdraft348)	Amino acid metabolism: Valine, Leucine and Isoleucine biosynthesis	0.0550423	0.501082
DHAD_5_h	2,3-dihydroxyisovalerate dehydratase	23dhmp_h --> 3mop_h + h2o_h	(Phatr3_J20547)	Amino acid metabolism: Valine, Leucine and Isoleucine biosynthesis	0.0550423	0.501082
KARI_1_h	(S)-2-Aceto-2-hydroxybutanoate:NADP+ oxidoreductase (isomerizing)	3hmop_h <=> 2ahbut_h	(Phatr3_J30967) or (Phatr3_Jdraft348)	Amino acid metabolism: Valine, Leucine and Isoleucine biosynthesis	-0.0550423	-0.501082
ACACt_m	Acetyl-CoA C-acetyltransferase	aacoa_m + coa_m <=> 2.0 accoa_m	(Phatr3_J23913)	Fatty acid degradation, mitochondria	0.0488566	0.500231
ACACT_m	Acetyl-CoA C-acetyltransferase	aacoa_m + coa_m <=> 2.0 accoa_m	(Phatr3_J23913)	Fatty acid degradation, mitochondria	0.0488566	0.500231
ME_x	Malate:NADP oxidoreductase (decarboxylating)	mal__L_x + nadp_x <=> co2_x + nadph_x + pyr_x	(Phatr3_J51970)	TCA cycle	0	0.498775
ACCAT_m	Acetyl-CoA C-acyltransferase	2maacoa_m + coa_m --> accoa_m + ppcoa_m	(Phatr3_J45947)	Amino acid metabolism: Valine, Leucine and Isoleucine degradation	0	0.496122
BCKDHI_m	Branched chain keto acid dehydrogenase; 2-methyl butanoyl-CoA forming	3mop_m + coa_m + nad_m --> 2mbcoa_m + co2_m + nadh_m	(Phatr3_J11021 and Phatr3_J9476 and Phatr3_J54219 and Phatr3_J26432)	Amino acid metabolism: Valine, Leucine and Isoleucine degradation	0	0.496122
2MBCOAD_m	2-methylbutyryl-CoA dehydrogenase	2mbcoa_m + fad_m --> 2mb2coa_m + fadh2_m	(Phatr3_J20310)	Amino acid metabolism: Valine, Leucine and Isoleucine degradation	0	0.496122
2MBCOAH_m	2-Methylbut-2-enoyl-CoA hydratase	2mb2coa_m + h2o_m <=> 3hmbcoa_m	(Phatr3_J55192)	Amino acid metabolism: Valine, Leucine and Isoleucine degradation	0	0.496122
3H2MBCOAOR_m	3-hydroxy-2-methylbutanoyl-CoA:NAD+ oxidoreductase	3hmbcoa_m + nad_m <=> 2maacoa_m + h_m + nadh_m	(Phatr3_J41886) or (Phatr3_J39681)	Amino acid metabolism: Valine, Leucine and Isoleucine degradation	0	0.496122
PPCOAC_m	Propionyl-CoA carboxylase	atp_m + hco3_m + ppcoa_m --> adp_m + h_m + mmcoa__S_m + pi_m	(Phatr3_J45886 and Phatr3_J51245)	Amino acid metabolism: Valine, Leucine and Isoleucine degradation	3.06917e-16	0.496122
MME_m	Methylmalonyl-CoA epimerase/racemase	mmcoa__S_m <=> mmcoa__R_m	(Phatr3_J46728)	Amino acid metabolism: Valine, Leucine and Isoleucine degradation	3.06917e-16	0.496122
MMM_m	Methylmalonyl-CoA mutase	mmcoa__R_m <=> succoa_m	(Phatr3_J51830)	Amino acid metabolism: Valine, Leucine and Isoleucine degradation	3.06917e-16	0.496122
FUM_c	Fumarase, cytosolic	fum_c + h2o_c <=> mal__L_c	(Phatr3_J36139)	Glyoxylate cycle; TCA cycle; Dicarboxylate metabolism	0.0554991	0.454589
FUMAC_c	fumarylacetoacetase	4fumacac_c + h2o_c --> acac_c + fum_c + h_c	(Phatr3_EG02215)	Amino acid metabolism: Tyrosine metabolism	0	0.356067
HGNTOR_c	homogentisate 1,2-dioxygenase	hgentis_c + o2_c --> 4mlacac_c + h_c	(Phatr3_J49112)	Amino acid metabolism: Tyrosine metabolism	0	0.356067
34HPPOR_c	4-Hydroxyphenylpyruvate:oxygen oxidoreductase	34hpp_c + o2_c --> co2_c + hgentis_c	(Phatr3_J44384)	Amino acid metabolism: Tyrosine metabolism	0	0.356067
MACACI_c	Maleylacetoacetate isomerase	4mlacac_c --> 4fumacac_c	(Phatr3_J36390)	Amino acid metabolism: Tyrosine metabolism	0	0.356067
OCOAT_m	3-oxoacid CoA-transferase	acac_m + succoa_m <=> aacoa_m + succ_m	(Phatr3_J23365)	Butanoate metabolism	0	0.356067
APSK_h	Adenosine phosphosulfate kinase	aps_h + atp_h --> adp_h + h_h + paps_h	(Phatr3_J42282)	Sulfur metabolism	4.40504	0.318728
BPNT2_h	3",5"-Bisphosphate nucleotidase (paps)	h2o_h + paps_h --> aps_h + pi_h	(Phatr3_J41875)	Sulfur metabolism	2.64516	0.292213
AOATA_m	Asparagine-oxo-acid transaminase	asn__L_m + pyr_m <=> 2oxosucc_m + ala__L_m	(Phatr3_Jdraft870) or (Phatr3_J23871)	Amino acid metabolism: Asparagine metabolism	0	0.284757
Met_SK_asn__L_c	#N/A	#N/A	#N/A	#N/A	0.000138279	0.278319
Met_SK_ala__L_c	#N/A	#N/A	#N/A	#N/A	-0.130023	0.261772
IDP_h	Inorganic diphosphatase	h2o_h + ppi_h --> h_h + 2.0 pi_h	(Phatr3_J14529)	Oxidative phosphorylation	2.00357	0.178985
G5K_c	glutamate kinase	atp_c + glu__L_c --> adp_c + glu5p_c	(Phatr3_J18027)	Amino acid metabolism: Proline and Arginine metabolism	0	0.175668
P5CR_c	pyrroline-5-carboxylate reductase	1pyr5c_c + 2.0 h_c + nadph_c --> nadp_c + pro__L_c	(Phatr3_J25379)	Amino acid metabolism: Proline and Arginine metabolism	0	0.175668
G5DH_c	glutamate-5-semialdehyde dehydrogenase	glu5p_c + h_c + nadph_c --> glu5sa_c + nadp_c + pi_c	(Phatr3_J18027)	Amino acid metabolism: Proline and Arginine metabolism	0	0.175668
GLUSA_c	glutamate semialdehyde degreadation, spontaneous	glu5sa_c <=> 1pyr5c_c + h2o_c + h_c	0	Amino acid metabolism: Proline and Arginine metabolism	0	0.175668
Met_SK_thr__L_c	#N/A	#N/A	#N/A	#N/A	0.0010626	0.17502
EAR40_h	enoyl-[acyl-carrier-protein] reductase (NADH) (n-C4:0)	but2eACP_h + h_h + nadph_h --> butACP_h + nadp_h	(Phatr3_J10068)	Fatty acid biosynthesis	0.0238814	0.171046
EAR120_h	enoyl-[acyl-carrier-protein] reductase (NADH) (n-C12:0)	h_h + nadph_h + tddec2eACP_h --> ddcaACP_h + nadp_h	(Phatr3_J10068)	Fatty acid biosynthesis	0.0238814	0.171046
EAR60_h	enoyl-[acyl-carrier-protein] reductase (NADH) (n-C6:0)	h_h + nadph_h + thex2eACP_h --> hexACP_h + nadp_h	(Phatr3_J10068)	Fatty acid biosynthesis	0.0238814	0.171046
3OAS120_h	3-oxoacyl-[acyl-carrier-protein] synthase (n-C12:0)	dcaACP_h + h_h + malACP_h --> 3oddecACP_h + ACP_h + co2_h	(Phatr3_J37367) or (Phatr3_J52648)	Fatty acid biosynthesis	0.0238814	0.171046
3OAS100_h	3-oxoacyl-[acyl-carrier-protein] synthase (n-C10:0)	h_h + malACP_h + ocACP_h --> 3odecACP_h + ACP_h + co2_h	(Phatr3_J37367) or (Phatr3_J52648)	Fatty acid biosynthesis	0.0238814	0.171046
3OAS60_h	3-oxoacyl-[acyl-carrier-protein] synthase (n-C6:0)	butACP_h + h_h + malACP_h --> 3ohexACP_h + ACP_h + co2_h	(Phatr3_J37367) or (Phatr3_J52648)	Fatty acid biosynthesis	0.0238814	0.171046
3OAS140_h	3-oxoacyl-[acyl-carrier-protein] synthase (n-C14:0)	ddcaACP_h + h_h + malACP_h --> 3omrsACP_h + ACP_h + co2_h	(Phatr3_J37367) or (Phatr3_J52648)	Fatty acid biosynthesis	0.0238814	0.171046
3OAS80_h	3-oxoacyl-[acyl-carrier-protein] synthase (n-C8:0)	h_h + hexACP_h + malACP_h --> 3ooctACP_h + ACP_h + co2_h	(Phatr3_J37367) or (Phatr3_J52648)	Fatty acid biosynthesis	0.0238814	0.171046
3OAS40_h	3-oxoacyl-[acyl-carrier-protein] synthase (n-C4 0)	acACP_h + h_h + malACP_h --> ACP_h + actACP_h + co2_h	(Phatr3_J37367) or (Phatr3_J52648)	Fatty acid biosynthesis	0.0238814	0.171046
EAR100_h	enoyl-[acyl-carrier-protein] reductase (NADH) (n-C10:0)	h_h + nadph_h + tdec2eACP_h --> dcaACP_h + nadp_h	(Phatr3_J10068)	Fatty acid biosynthesis	0.0238814	0.171046
EAR140_h	enoyl-[acyl-carrier-protein] reductase (NADH) (n-C14:0)	h_h + nadph_h + tmrs2eACP_h --> myrsACP_h + nadp_h	(Phatr3_J10068)	Fatty acid biosynthesis	0.0238814	0.171046
EAR80_h	enoyl-[acyl-carrier-protein] reductase (NADH) (n-C8:0)	h_h + nadph_h + toct2eACP_h --> nadp_h + ocACP_h	(Phatr3_J10068)	Fatty acid biosynthesis	0.0238814	0.171046
ACOATA_h	acetyl coenzyme A-acyl carrier protein transacylase	ACP_h + accoa_h --> acACP_h + coa_h	(Phatr3_J37652)	Fatty acid biosynthesis	0.0238814	0.171046
3OAR40_h	3-oxoacyl-[acyl-carrier-protein] reductase (n-C4 0)	actACP_h + h_h + nadph_h <=> 3hbutACP_h + nadp_h	(Phatr3_J13073)	Fatty acid biosynthesis	0.0238814	0.171046
3OAR100_h	3-oxoacyl-[acyl-carrier-protein] reductase (n-C10 0)	3odecACP_h + h_h + nadph_h <=> 3hdecACP_h + nadp_h	(Phatr3_J13073)	Fatty acid biosynthesis	0.0238814	0.171046
3OAR120_h	3-oxoacyl-[acyl-carrier-protein] reductase (n-C12 0)	3oddecACP_h + h_h + nadph_h <=> 3hddecACP_h + nadp_h	(Phatr3_J13073)	Fatty acid biosynthesis	0.0238814	0.171046
3OAR140_h	3-oxoacyl-[acyl-carrier-protein] reductase (n-C14 0)	3omrsACP_h + h_h + nadph_h --> 3hmrsACP_h + nadp_h	(Phatr3_J13073)	Fatty acid biosynthesis	0.0238814	0.171046
3OAR60_h	3-oxoacyl-[acyl-carrier-protein] reductase (n-C6 0)	3ohexACP_h + h_h + nadph_h <=> 3hhexACP_h + nadp_h	(Phatr3_J13073)	Fatty acid biosynthesis	0.0238814	0.171046
3OAR80_h	3-oxoacyl-[acyl-carrier-protein] reductase (n-C8 0)	3ooctACP_h + h_h + nadph_h <=> 3hoctACP_h + nadp_h	(Phatr3_J13073)	Fatty acid biosynthesis	0.0238814	0.171046
3HAD40_h	3-hydroxyacyl-[acyl-carrier-protein] dehydratase (n-C4:0)	but2eACP_h + h2o_h <=> 3hbutACP_h	(Phatr3_Jdraft1143) or (Phatr3_J55157)	Fatty acid biosynthesis	-0.0238814	-0.171046
3HAD120_h	3-hydroxyacyl-[acyl-carrier-protein] dehydratase (n-C12:0)	h2o_h + tddec2eACP_h <=> 3hddecACP_h	(Phatr3_Jdraft1143) or (Phatr3_J55157)	Fatty acid biosynthesis	-0.0238814	-0.171046
3HAD100_h	3-hydroxyacyl-[acyl-carrier-protein] dehydratase (n-C10:0)	h2o_h + tdec2eACP_h <=> 3hdecACP_h	(Phatr3_Jdraft1143) or (Phatr3_J55157)	Fatty acid biosynthesis	-0.0238814	-0.171046
3HAD60_h	3-hydroxyacyl-[acyl-carrier-protein] dehydratase (n-C6:0)	h2o_h + thex2eACP_h <=> 3hhexACP_h	(Phatr3_Jdraft1143) or (Phatr3_J55157)	Fatty acid biosynthesis	-0.0238814	-0.171046
3HAD140_h	3-hydroxyacyl-[acyl-carrier-protein] dehydratase (n-C14:0)	h2o_h + tmrs2eACP_h <=> 3hmrsACP_h	(Phatr3_Jdraft1143) or (Phatr3_J55157)	Fatty acid biosynthesis	-0.0238814	-0.171046
3HAD80_h	3-hydroxyacyl-[acyl-carrier-protein] dehydratase (n-C8:0)	h2o_h + toct2eACP_h <=> 3hoctACP_h	(Phatr3_Jdraft1143) or (Phatr3_J55157)	Fatty acid biosynthesis	-0.0238814	-0.171046
EAR160_h	enoyl-[acyl-carrier-protein] reductase (NADH) (n-C16:0)	h_h + nadph_h + tpalm2eACP_h --> nadp_h + palmACP_h	(Phatr3_J10068)	Fatty acid biosynthesis	0.0217559	0.168653
3OAS160_h	3-oxoacyl-[acyl-carrier-protein] synthase (n-C16:0)	h_h + malACP_h + myrsACP_h --> 3opalmACP_h + ACP_h + co2_h	(Phatr3_J37367) or (Phatr3_J52648)	Fatty acid biosynthesis	0.0217559	0.168653
3OAR160_h	3-oxoacyl-[acyl-carrier-protein] reductase (n-C16 0)	3opalmACP_h + h_h + nadph_h <=> 3hpalmACP_h + nadp_h	(Phatr3_J13073)	Fatty acid biosynthesis	0.0217559	0.168653
3HAD160_h	3-hydroxyacyl-[acyl-carrier-protein] dehydratase (n-C16:0)	h2o_h + tpalm2eACP_h <=> 3hpalmACP_h	(Phatr3_Jdraft1143) or (Phatr3_J55157)	Fatty acid biosynthesis	-0.0217559	-0.168653
FACOAL_180_c	long-chain acyl-CoA synthetase (18:0)	atp_c + coa_c + ocdca_c --> amp_c + ocdccoa_c + ppi_c	(Phatr3_J12420) or (Phatr3_J45510)	Fatty acid biosynthesis	0.000456458	0.152899
3OAS180_h	3-oxoacyl-[acyl-carrier-protein] synthase (n-C18:0)	h_h + malACP_h + palmACP_h --> 3ooctdACP_h + ACP_h + co2_h	(Phatr3_J37367) or (Phatr3_J52648)	Fatty acid biosynthesis	0.00784644	0.152899
FA180ACPH_h	fatty-acyl-ACP hydrolase (n-C18:0)	h2o_h + ocdcaACP_h --> ACP_h + h_h + ocdca_h	(Phatr3_J10454)	Fatty acid biosynthesis	0.000143513	0.152899
3HAD180_h	3-hydroxyacyl-[acyl-carrier-protein] dehydratase (n-C18:0)	3hoctaACP_h --> h2o_h + toctd2eACP_h	(Phatr3_Jdraft1143) or (Phatr3_J55157)	Fatty acid biosynthesis	0.00784644	0.152899
EAR180_h	enoyl-[acyl-carrier-protein] reductase (NADH) (n-C18:0)	h_h + nadph_h + toctd2eACP_h --> nadp_h + ocdcaACP_h	(Phatr3_J10068)	Fatty acid biosynthesis	0.00784644	0.152899
3OAR180_h	3-oxoacyl-[acyl-carrier-protein] reductase (n-C18 0)	3ooctdACP_h + h_h + nadph_h --> 3hoctaACP_h + nadp_h	(Phatr3_J13073)	Fatty acid biosynthesis	0.00784644	0.152899
FCYTOB5OXR_c	NADH:ferricytochrome-b5 oxidoreductase	2.0 ficytb5_c + nadh_c <=> 2.0 focytb5_c + h_c + nad_c	(Phatr3_J29658) or (Phatr3_J16490)	Cofactor biosynthesis: Regeneration	-0.0148941	-0.152514
COA181_9Z_9DS_c	Octadecanoyl-CoA 9-desaturase	2.0 focytb5_c + 2.0 h_c + o2_c + ocdccoa_c --> 2.0 ficytb5_c + 2.0 h2o_c + odecoa_c	(Phatr3_J28797)	Fatty acid biosynthesis	0	0.152385
FACOAL_183_6Z9Z12Z_c	long-chain acyl-CoA synthetase (18:3(6Z)(9Z)(12Z))	atp_c + coa_c + lnlncg_c --> amp_c + lnlncgcoa_c + ppi_c	(Phatr3_J12420) or (Phatr3_J45510)	Fatty acid biosynthesis	0.00684794	0.151775
PCD6DS_HDE_GLNA_sn2_c	Delta-6 desaturase (16:1(9Z)/18:3(6Z,9Z,12Z))(PC sn-2)	2.0 ficytb5_c + 2.0 nadh_c + o2_c + pc1619Z182n6_c --> 2.0 focytb5_c + 2.0 h2o_c + 2.0 nad_c + pc1619Z183n6_c	(Phatr3_J29488)	Fatty acid biosynthesis: Long chain omega-3 synthesis	0	0.150559
PCD12DS_HDE_LNA_sn2_c	omega-6 desaturase (16:1(9Z)/18:2(9Z,12Z)) (PC sn-2)	2.0 ficytb5_c + 2.0 nadh_c + o2_c + pc1619Z1819Z_c --> 2.0 focytb5_c + 2.0 h2o_c + 2.0 nad_c + pc1619Z182n6_c	(Phatr3_J25769)	Fatty acid biosynthesis: Long chain omega-3 synthesis	5.70572e-05	0.150559
LPCAT_HDE_OLE_sn2_c	2-lysophosphatidylcholine O-acyl transferase (16:1(9Z)/18:1(9Z))	1agpc161_c + odecoa_c --> coa_c + pc1619Z1819Z_c	(Phatr3_J20460)	Phosphoglycerolipid metabolism	5.70572e-05	0.150559
PLA2PC_HDE_GLNA_c	Phospholipase A2 (16:1(9Z)/18:3(6Z,9Z,12Z)) (phosphatidylcholine)	h2o_c + pc1619Z183n6_c --> 1agpc161_c + h_c + lnlncg_c	(Phatr3_J45518) or (Phatr3_J46570) or (Phatr3_J49142)	Fatty acid biosynthesis: Long chain omega-3 synthesis	0	0.150495
ECH41_2E_m	(S)-3-hydroxybutanoyl-CoA hydro-lyase (4:0)	b2coa_m + h2o_m --> 3hbcoa_m	(Phatr3_J35240) or (Phatr3_J55192)	Fatty acid degradation, mitochondria	0.0488566	0.144165
HADH40_m	3-hydroxbutanoyl-CoA dehydrogenase (4:0)	3hbcoa_m + nad_m --> aacoa_m + h_m + nadh_m	(Phatr3_J39681) or (Phatr3_J41886)	Fatty acid degradation, mitochondria	0.0488566	0.144165
ACOADH40_m	Butanoyl-CoA dehydrogenase	btcoa_m + fad_m --> b2coa_m + fadh2_m	(Phatr3_J20310)	Fatty acid degradation, mitochondria	-7.86479e-16	0.144165
KAT80_m	Beta-ketoacyl CoA thiolase (8:0)	3oocoa_m + coa_m --> accoa_m + hxcoa_m	(Phatr3_J28068) or (Phatr3_J45947)	Fatty acid degradation, peroxisome	-6.99252e-16	0.144165
KAT60_m	Beta-ketoacyl CoA thiolase (6:0)	3ohcoa_m + coa_m --> accoa_m + btcoa_m	(Phatr3_J28068) or (Phatr3_J45947)	Fatty acid degradation, peroxisome	-7.86479e-16	0.144165
ECH81_2E_m	Enoyl-CoA hydratase (8:1)(2E)	h2o_m + oc2coa_m --> 3hocoa_m	(Phatr3_J35240) or (Phatr3_J55192)	Fatty acid degradation, peroxisome	-6.99252e-16	0.144165
HADH80_m	3-hydroxacyl-CoA dehydrogenase (8:0)	3hocoa_m + nad_m --> 3oocoa_m + h_m + nadh_m	(Phatr3_J35240) or (Phatr3_J39681) or (Phatr3_J41886)	Fatty acid degradation, peroxisome	-6.99252e-16	0.144165
ACOADH60_m	Acyl-CoA dehydrogenase (6:0)	fad_m + hxcoa_m --> fadh2_m + hx2coa_m	(Phatr3_J11014) or (Phatr3_J25932)	Fatty acid degradation, peroxisome	-6.99252e-16	0.144165
ECH61_2E_m	Enoyl-CoA hydratase (6:1)(2E)	h2o_m + hx2coa_m --> 3hhcoa_m	(Phatr3_J35240) or (Phatr3_J55192)	Fatty acid degradation, peroxisome	-7.86479e-16	0.144165
HADH60_m	3-hydroxacyl-CoA dehydrogenase (6:0)	3hhcoa_m + nad_m --> 3ohcoa_m + h_m + nadh_m	(Phatr3_J35240) or (Phatr3_J39681) or (Phatr3_J41886)	Fatty acid degradation, peroxisome	-7.86479e-16	0.144165
CATC1836Z9Z12Z_c	Carnitine acyltransferase (C18:3(6Z,9Z,12Z))	crn_c + lnlncgcoa_c <=> coa_c + lnlncgcrn_c	(Phatr3_J859)	Fatty acid degradation, mitochondria	0	0.144067
CAT21836Z9Z12Z_m	Carnitine acyltransferase II ((6Z,9Z,12Z)-octadecatrienoyl-CoA forming)	coa_m + lnlncgcrn_m <=> crn_m + lnlncgcoa_m	(Phatr3_J48078)	Fatty acid degradation, mitochondria	0	0.144067
KAT100_m	Beta-ketoacyl CoA thiolase (10:0)	3odcoa_m + coa_m --> accoa_m + occoa_m	(Phatr3_J28068) or (Phatr3_J45947)	Fatty acid degradation, peroxisome	-7.75575e-16	0.144067
KAT162_3OXO7Z10Z_m	Beta-ketoacyl CoA thiolase (16:2 3-oxo-(7Z,10Z))	3ohd710coa_m + coa_m --> accoa_m + td58coa_m	(Phatr3_J28068) or (Phatr3_J45947)	Fatty acid degradation, peroxisome	-2.81025e-16	0.144067
KAT142_3OXO5Z8Z_m	Beta-ketoacyl CoA thiolase (14:2 3-oxo-(5Z,8Z))	3otd58coa_m + coa_m --> accoa_m + dd36coa_m	(Phatr3_J28068) or (Phatr3_J45947)	Fatty acid degradation, peroxisome	-2.81025e-16	0.144067
KAT121_3OXO6Z_m	Beta-ketoacyl CoA thiolase (12:1 3-oxo-(6Z))	3od6coa_m + coa_m --> accoa_m + dd4coa_m	(Phatr3_J28068) or (Phatr3_J45947)	Fatty acid degradation, peroxisome	-2.81025e-16	0.144067
KAT183_3OXO6Z9Z12Z_m	Beta-ketoacyl CoA thiolase (18:3 3-oxo-(6Z,9Z,12Z))	3ood6912coa_m + coa_m --> accoa_m + hd4710coa_m	(Phatr3_J28068) or (Phatr3_J45947)	Fatty acid degradation, peroxisome	0	0.144067
ECH101_2E_m	Enoyl-CoA hydratase (10:1)(2E)	dc2coa_m + h2o_m --> 3hdcoa_m	(Phatr3_J35240) or (Phatr3_J55192)	Fatty acid degradation, peroxisome	-7.75575e-16	0.144067
HADH100_m	3-hydroxacyl-CoA dehydrogenase (10:0)	3hdcoa_m + nad_m --> 3odcoa_m + h_m + nadh_m	(Phatr3_J35240) or (Phatr3_J39681) or (Phatr3_J41886)	Fatty acid degradation, peroxisome	-7.75575e-16	0.144067
ACOADH80_m	Acyl-CoA dehydrogenase (8:0)	fad_m + occoa_m --> fadh2_m + oc2coa_m	(Phatr3_J11014) or (Phatr3_J25932)	Fatty acid degradation, peroxisome	-6.99252e-16	0.144067
ECH163_2E7Z10Z_m	Enoyl-CoA hydratase (16:3(2E,7Z,10Z))	h2o_m + hd2710coa_m --> 3hhd710coa_m	(Phatr3_J35240) or (Phatr3_J55192)	Fatty acid degradation, peroxisome	-2.81025e-16	0.144067
HADH162_3H7Z10Z_m	3-hydroxacyl-CoA dehydrogenase (16:2 3-hydroxy-(7Z,10Z))	3hhd710coa_m + nad_m --> 3ohd710coa_m + h_m + nadh_m	(Phatr3_J35240) or (Phatr3_J39681) or (Phatr3_J41886)	Fatty acid degradation, peroxisome	-2.81025e-16	0.144067
ACOADH142_5Z8Z_m	Acyl-CoA dehydrogenase (14:2(5Z,8Z))	fad_m + td58coa_m --> fadh2_m + td258coa_m	(Phatr3_J11014) or (Phatr3_J25932)	Fatty acid degradation, peroxisome	-2.81025e-16	0.144067
ECH143_2E5Z8Z_m	Enoyl-CoA hydratase (14:3(2E,5Z,8Z))	h2o_m + td258coa_m --> 3htd58coa_m	(Phatr3_J35240) or (Phatr3_J55192)	Fatty acid degradation, peroxisome	-2.81025e-16	0.144067
HADH142_3H5Z8Z_m	3-hydroxacyl-CoA dehydrogenase (14:2 3-hydroxy-(5Z,8Z))	3htd58coa_m + nad_m --> 3otd58coa_m + h_m + nadh_m	(Phatr3_J35240) or (Phatr3_J39681) or (Phatr3_J41886)	Fatty acid degradation, peroxisome	-2.81025e-16	0.144067
ECOAI122_3Z6Z_m	Delta-3(Z)-Delta-2(E)-enoyl-CoA isomerase (12:2(3Z,6Z))	dd36coa_m --> dd26coa_m	(Phatr3_J18064)	Fatty acid degradation, peroxisome	-2.81025e-16	0.144067
ECH122_2E6Z_m	Enoyl-CoA hydratase (12:2(2E,6Z))	dd26coa_m + h2o_m --> 3hd6coa_m	(Phatr3_J35240) or (Phatr3_J55192)	Fatty acid degradation, peroxisome	-2.81025e-16	0.144067
HADH121_3H6Z_m	3-hydroxacyl-CoA dehydrogenase (12:1 3-hydroxy-(6Z))	3hd6coa_m + nad_m --> 3od6coa_m + h_m + nadh_m	(Phatr3_J35240) or (Phatr3_J39681) or (Phatr3_J41886)	Fatty acid degradation, peroxisome	-2.81025e-16	0.144067
ACOADH101_4Z_m	Acyl-CoA dehydrogenase (10:1(4Z))	dd4coa_m + fad_m --> c4dde2coa_m + fadh2_m	(Phatr3_J11014) or (Phatr3_J25932)	Fatty acid degradation, peroxisome	-2.81025e-16	0.144067
DECOAR102_2E4Z_m	2,4-dienoyl-CoA reductase (NADPH) (10:2(2E,4Z))	c4dde2coa_m + h_m + nadph_m --> dc3coa_m + nadp_m	(Phatr3_J31367)	Fatty acid degradation, peroxisome	-2.81025e-16	0.144067
ECOAI101_3E_m	Delta-3(Z)-Delta-2(E)-enoyl-CoA isomerase (10:1(3E))	dc3coa_m --> dc2coa_m	(Phatr3_J5527) or (Phatr3_J18064)	Fatty acid degradation, peroxisome	-2.81025e-16	0.144067
ACOADH183_6Z9Z12Z_m	Acyl-CoA dehydrogenase (18:3(6Z,9Z,12Z))	fad_m + lnlncgcoa_m --> c6912odtte2coa_m + fadh2_m	(Phatr3_J11014) or (Phatr3_J25932)	Fatty acid degradation, peroxisome	0	0.144067
ECH184_2E6Z9Z12Z_m	Enoyl-CoA hydratase (18:4(2E,6Z,9Z,12Z))	c6912odtte2coa_m + h2o_m --> 3hod6912coa_m	(Phatr3_J35240) or (Phatr3_J55192)	Fatty acid degradation, peroxisome	0	0.144067
HADH183_3H6Z9Z12Z_m	3-hydroxacyl-CoA dehydrogenase (18:3 3-hydroxy-(6Z,9Z,12Z))	3hod6912coa_m + nad_m --> 3ood6912coa_m + h_m + nadh_m	(Phatr3_J35240) or (Phatr3_J39681) or (Phatr3_J41886)	Fatty acid degradation, peroxisome	0	0.144067
ACOADH163_4Z7Z10Z_m	Acyl-CoA dehydrogenase (16:3(4Z,7Z,10Z))	fad_m + hd4710coa_m --> fadh2_m + hd24710coa_m	(Phatr3_J11014) or (Phatr3_J25932)	Fatty acid degradation, peroxisome	0	0.144067
DECOAR164_2E4Z7Z10Z_m	2,4-dienoyl-CoA reductase (NADPH) (16:4(2E,4Z,7Z,10Z))	h_m + hd24710coa_m + nadph_m --> hd3710coa_m + nadp_m	(Phatr3_J31367)	Fatty acid degradation, peroxisome	0	0.144067
ECOAI163_3E7Z10Z_m	Delta-3(Z)-Delta-2(E)-enoyl-CoA isomerase (16:3(3E,7Z,10Z))	hd3710coa_m --> hd2710coa_m	(Phatr3_J5527) or (Phatr3_J18064)	Fatty acid degradation, peroxisome	0	0.144067
bof_c	Biomass equation for model testing	0.0684104627766 biomass_carb_c + 0.00402414486921 biomass_dna_c + 0.0352112676056 biomass_mem_lipids_c + 0.0342052313883 biomass_pigm_h + 0.0321931589537 biomass_plastid_lip_h + 0.795774647887 biomass_pro_c + 0.0301810865191 biomass_rna_c --> GAM_const_c + biomass_c	0	Modeling: Biomass	0.0841659	0.0947376
DM_biomass_c	Demand biomass_c	biomass_c -->	0	Modeling: Demand	0.0841659	0.0947376
TPI_c	triose-phosphate isomerase_cytosolic	g3p_c <=> dhap_c	(Phatr3_J54738)	Glycolysis/Gluconeogenesis/Entner-Doudoroff pathway	0.853204	0.0909767
THD2_c	NAD(P) transhydrogenase (AB-specific)	nad_c + nadph_c --> nadh_c + nadp_c	(Phatr_10581)	Cofactor biosynthesis: Nicotinate and Nicotinamide metabolism	1.40347	0.0887243
DMOR_4_h	2,3-Dihydroxy-3-methylbutanoate:NADP+ oxidoreductase (isomerizing)	alac__S_h + h_h + nadph_h --> 23dhmb_h + nadp_h	(Phatr3_J30967) or (Phatr3_Jdraft348)	Amino acid metabolism: Valine, Leucine and Isoleucine biosynthesis	0.23285	0.0878692
DHAD_4_h	2,3-dihydroxyisovalerate dehydratase	23dhmb_h --> 3mob_h + h2o_h	(Phatr3_J20547)	Amino acid metabolism: Valine, Leucine and Isoleucine biosynthesis	0.23285	0.0878692
FBA_c	fructose-bisphosphate aldolase_cytosolic	fdp_c <=> dhap_c + g3p_c	(Phatr3_J42447) or (Phatr3_J29014)	Glycolysis/Gluconeogenesis/Entner-Doudoroff pathway	-0.848138	-0.0845514
ASL_c	argininosuccinate lyase	argsuc_c --> arg__L_c + fum_c	(Phatr3_J34526)	Urea cycle	0.0357832	0.0833266
OCT_m	ornithine carbamoyltransferase, mitochondrial	cbp_m + orn_m <=> citr__L_m + h_m + pi_m	(Phatr3_J30514)	Urea cycle	0.0357832	0.0833266
ALATL_c	Alanine-tRNA ligase	ala__L_c + atp_c + trnaala_c --> alatrna_c + amp_c + ppi_c	(Phatr3_J47999)	Amino acid metabolism: Aminoacyl-tRNA biosynthesis	0.0629205	0.0708236
GLYTL_c	Glycine-tRNA ligase	atp_c + gly_c + trnagly_c --> amp_c + glytrna_c + ppi_c	(Phatr3_J50885)	Amino acid metabolism: Aminoacyl-tRNA biosynthesis	0.0627199	0.0705978
ACS_c	Acetyl-CoA Synthetase	ac_c + atp_c + coa_c --> accoa_c + amp_c + ppi_c	(Phatr3_J22974)	Pyruvate metabolism	0.849882	0.0673376
DAPEP_h	diaminopimelate epimerase	26dap_LL_h <=> 26dap__M_h	(Phatr3_J34582)	Amino acid metabolism: Lysine biosynthesis	0.163537	0.0631752
DHPR_h	dihydrodipicolinate reductase	23dhdp_h + h_h + nadph_h --> nadp_h + thdp_h	(Phatr3_J4025)	Amino acid metabolism: Lysine biosynthesis	0.163537	0.0631752
DAPDC_h	diaminopimelate decarboxylase	26dap__M_h + h_h --> co2_h + lys__L_h	(Phatr3_J21592)	Amino acid metabolism: Lysine biosynthesis	0.163537	0.0631752
CATCAC_c	Carnitine acetyltransferase	acrn_c + coa_c <=> accoa_c + crn_c	(Phatr3_J859)	Fatty acid degradation, mitochondria	-0.841123	-0.0574781
CAT2AC_m	Carnitine acyltransferase II (Acetyl-CoA forming)	acrn_m + coa_m <=> accoa_m + crn_m	(Phatr3_J48078)	Fatty acid degradation, mitochondria	0.841123	0.0574781
Met_SK_arg__L_c	#N/A	#N/A	#N/A	#N/A	0.00660168	0.0535191
ATCM_c	ATP:CMP phosphotransferase	atp_c + cmp_c --> adp_c + cdp_c	(Phatr3_Jdraft1367)	Nucleotide metabolism: Pyrimidine metabolism	0.0464574	0.0522927
ATCD_c	ATP:CDP phosphotransferase	atp_c + cdp_c --> adp_c + ctp_c	(Phatr3_J41676) or (Phatr3_J42104)	Nucleotide metabolism: Pyrimidine metabolism	0.0460041	0.0517825
GHMT_c	glycine hydroxymethyltransferase	gly_c + h2o_c + mlthf_c <=> ser__L_c + thf_c	(Phatr3_J8717) or (Phatr3_J18665)	Amino acid metabolism: Glycine, Serine and Threonine metabolism	-0.0673295	-0.0499648
CMS_h	2-C-methyl-D-erythritol 4-phosphate cytidylyltransferase	2me4p_h + ctp_h + h_h <=> 4c2me_h + ppi_h	(Phatr3_J21829)	Biosynthesis of steroids: Terpenoid backbone synthesis	0.0431985	0.0486244
DXR_h	1-deoxy-D-xylulose-5-phosphate reductoisomerase	dxyl5p_h + h_h + nadph_h <=> 2me4p_h + nadp_h	(Phatr3_J9258)	Biosynthesis of steroids: Terpenoid backbone synthesis	0.0431985	0.0486244
CMK_h	4-(cytidine 5'-diphospho)-2-C-methyl-D-erythritol kinase	4c2me_h + atp_h --> 2p4c2me_h + adp_h + h_h	(Phatr3_EG01594)	Biosynthesis of steroids: Terpenoid backbone synthesis	0.0431985	0.0486244
HMBDPO_h	4-hydroxy-3-methylbut-2-en-1-yl-diphosphate:oxidized ferredoxin oxidoreductase	2mecdp_h + 2.0 fdxrd_h + h_h --> 2.0 fdxox_h + h2mb4p_h + h2o_h	(Phatr3_J44955)	Biosynthesis of steroids: Terpenoid backbone synthesis	0.0431985	0.0486244
MECDPS_h	2-C-methyl-D-erythritol 2,4-cyclodiphosphate synthase	2p4c2me_h --> 2mecdp_h + cmp_h	(Phatr3_J12330)	Biosynthesis of steroids: Terpenoid backbone synthesis	0.0431985	0.0486244
LEUTL_c	Leucine-tRNA ligase	atp_c + leu__L_c + trnaleu_c --> amp_c + leutrna_c + ppi_c	(Phatr3_J11088)	Amino acid metabolism: Aminoacyl-tRNA biosynthesis	0.0427008	0.0480643
BCTAL_m	L-Leucine:2-oxoglutarate aminotransferase	4mop_m + glu__L_m <=> akg_m + leu__L_m	(Phatr3_J43697)	Amino acid metabolism: Valine, Leucine and Isoleucine biosynthesis	0.0427008	0.0480643
IPPS_h	2-isopropylmalate synthase, chloroplast	3mob_h + accoa_h + h2o_h --> 3c3hmp_h + coa_h + h_h	(Phatr3_J44618)	Amino acid metabolism: Valine, Leucine and Isoleucine biosynthesis	0.0427008	0.0480643
IMPDH_h	3-isopropylmalate dehydrogenase	3c2hmp_h + nad_h --> 3c4mop_h + h_h + nadh_h	(Phatr3_J20934)	Amino acid metabolism: Valine, Leucine and Isoleucine biosynthesis	0.0427008	0.0480643
IMPHL_1_h	2-Isopropylmalate hydro-lyase	3c3hmp_h --> 2ippm_h + h2o_h	(Phatr3_J24772)	Amino acid metabolism: Valine, Leucine and Isoleucine biosynthesis	0.0427008	0.0480643
IMPHL_2_h	2-Isopropylmalate hydro-lyase	2ippm_h + h2o_h --> 3c2hmp_h	(Phatr3_J24772)	Amino acid metabolism: Valine, Leucine and Isoleucine biosynthesis	0.0427008	0.0480643
I3OXD_m	Isopropyl-3-oxosuccinate degredation (spontaneous)	3c4mop_m + h_m --> 4mop_m + co2_m	0	Amino acid metabolism: Valine, Leucine and Isoleucine biosynthesis	0.0427008	0.0480643
SERTL_c	Serine-tRNA ligase	atp_c + ser__L_c + trnaser_c --> amp_c + ppi_c + sertrna_c	(Phatr3_J30572)	Amino acid metabolism: Aminoacyl-tRNA biosynthesis	0.0422996	0.0476126
ACK_c	Acetate kinase	actp_c + adp_c --> ac_c + atp_c	(Phatr3_J36256)	Pyruvate metabolism	0.815163	0.0470822
PROTL_c	Proline-tRNA ligase	atp_c + pro__L_c + trnapro_c --> amp_c + ppi_c + protrna_c	(Phatr3_J23547)	Amino acid metabolism: Aminoacyl-tRNA biosynthesis	0.0405913	0.0456898
GLUTL_h	Glutamate-tRNA ligase	atp_h + glu__L_h + trnaglu_h --> amp_h + glutrna_h + ppi_h	0	Amino acid metabolism: Aminoacyl-tRNA biosynthesis	0.0392836	0.0442178
GLUTRR_h	Glutamyl-tRNA reductase	glutrna_h + h_h + nadph_h --> glu1sa_h + nadp_h + trnaglu_h	(Phatr3_J54134)	Porphyrin and chlorophyll metabolism	0.0392836	0.0442178
G1SAT_h	glutamate-1-semialdehyde aminotransferase	5aop_h <=> glu1sa_h	(Phatr3_J36347)	Porphyrin and chlorophyll metabolism	-0.0392836	-0.0442178
VALTL_c	Valine-tRNA ligase	atp_c + trnaval_c + val__L_c --> amp_c + ppi_c + valtrna_c	(Phatr3_J43016)	Amino acid metabolism: Aminoacyl-tRNA biosynthesis	0.0353631	0.0398049
ATUD_c	ATP:UDP phosphotransferase	atp_c + udp_c --> adp_c + utp_c	(Phatr3_J41676) or (Phatr3_J42104)	Nucleotide metabolism: Pyrimidine metabolism	0.0339536	0.0378661
IDS1_h	isopentenyl-diphosphate synthase	h2mb4p_h + h_h + nadph_h --> h2o_h + ipdp_h + nadp_h	(Phatr3_J41845)	Biosynthesis of steroids: Terpenoid backbone synthesis	0.0323988	0.0364683
Met_SK_lys__L_c	#N/A	#N/A	#N/A	#N/A	#N/A	0.032485
METS_c	5-Methyltetrahydrofolate:L-homocysteine S-methyltransferase	met__L_c + thf_c <=> 5mthf_c + hcys__L_c	(Phatr3_J28056)	Amino acid metabolism: Cysteine and Methionine metabolism	-0.0453963	-0.032273
MTHFO2_c	5-methyltetrahydrofolate:NADP+ oxidoreductase	h_c + mlthf_c + nadph_c --> 5mthf_c + nadp_c	(Phatr3_J28431) or (Phatr3_J30471)	Cofactor biosynthesis: Folate biosynthesis	0.0453963	0.032273
PHETL_c	Phenylalanine-tRNA ligase	atp_c + phe__L_c + trnaphe_c --> amp_c + phetrna_c + ppi_c	(Phatr3_J25331) or (Phatr3_J27709)	Amino acid metabolism: Aminoacyl-tRNA biosynthesis	0.0282565	0.0318056
GLUTL_c	Glutamate-tRNA ligase	atp_c + glu__L_c + trnaglu_c --> amp_c + glutrna_c + ppi_c	(Phatr3_J51430) or (Phatr3_EG02218)	Amino acid metabolism: Aminoacyl-tRNA biosynthesis	0.0274905	0.0309434
GLNTL_c	Glutamine-tRNA ligase	atp_c + gln__L_c + trnagln_c --> amp_c + glntrna_c + ppi_c	(Phatr3_J27385)	Amino acid metabolism: Aminoacyl-tRNA biosynthesis	0.0274844	0.0309366
LYSTL_c	Lysine-tRNA ligase	atp_c + lys__L_c + trnalys_c --> amp_c + lystrna_c + ppi_c	(Phatr3_EG01923)	Amino acid metabolism: Aminoacyl-tRNA biosynthesis	0.0272655	0.0306902
ARGTL_c	Arginine-tRNA ligase	arg__L_c + atp_c + trnaarg_c --> amp_c + argtrna_c + ppi_c	(Phatr3_J36013) or (Phatr3_Jdraft552)	Amino acid metabolism: Aminoacyl-tRNA biosynthesis	0.0264813	0.0298075
ASNTL_c	Asparagine-tRNA ligase	asn__L_c + atp_c + trnaasn_c --> amp_c + asntrna_c + ppi_c	(Phatr3_EG02403)	Amino acid metabolism: Aminoacyl-tRNA biosynthesis	0.0236545	0.0266256
EX_so4_e	Sulfate exchange	so4_e <--	0	Modeling: Exchange reaction	-0.0755944	-0.0265144
SUAT_h	ATP:Sulfate adenylyltransferase, chloroplast	atp_h + h_h + so4_h --> aps_h + ppi_h	(Phatr3_J42282)	Nucleotide metabolism: Purine metabolism	1.75988	0.0265144
GLYTA_m	Glycine transaminase	glu__L_m + glx_m --> akg_m + gly_m	(Phatr3_EG02361)	Amino acid metabolism: Glycine, Serine and Threonine metabolism	-1.21289e-15	0.0259758
PGLYCP_h	Phosphoglycolate phosphatase, chloroplast	2pglyc_h + h2o_h --> glyclt_h + pi_h	(Phatr3_Jdraft1186)	Glyoxylate cycle; TCA cycle; Dicarboxylate metabolism	0	0.0259758
RUBISO_h	Ribulose-1,5-bisphosphate oxygenase	o2_h + rb15bp_h --> 2pglyc_h + 3pg_h + 2.0 h_h	(YP_874417.1 and YP_874418.1)	Glyoxylate cycle; TCA cycle; Dicarboxylate metabolism	3.18142e-16	0.0259758
FTR_h	Ferredoxin/thioredoxin reductase	2.0 fdxrd_h + 2.0 h_h + trdox_h --> 2.0 fdxox_h + trdrd_h	(Phatr3_J12171)	Cofactor biosynthesis: Regeneration	1.75922	0.0257711
PAPSR_h	phosphoadenosine-phosphosulfate reductase	paps_h + trdrd_h --> 2.0 h_h + pap_h + so3_h + trdox_h	(Phatr3_EG02399)	Sulfur metabolism	1.75922	0.0257711
BPNT_h	3",5"-Bisphosphate nucleotidase (pap)	h2o_h + pap_h --> amp_h + pi_h	(Phatr3_J41875)	Sulfur metabolism	1.75922	0.0257711
Met_SK_ile__L_c	#N/A	#N/A	#N/A	#N/A	#N/A	-0.0256272
Met_SK_orn_c	#N/A	#N/A	#N/A	#N/A	0.0555704	0.0245979
XPK_c	D-xylulose-5-phosphate D-glyceraldehyde-3-phosphate-lyase	pi_c + xu5p__D_c --> actp_c + g3p_c + h2o_c	(Phatr3_J36257)	Pentose phosphate pathway	0.787885	0.0235411
GPAR_c	GMP:diphosphate 5-phospho-alpha-D-ribosyltransferase	gua_c + prpp_c <=> gmp_c + ppi_c	(Phatr3_J6834)	Nucleotide metabolism: Purine metabolism	-0.0272776	-0.0235411
GMP5N_c	GMP-5"-nucleotidase	gmp_c + h2o_c <=> gsn_c + pi_c	(Phatr3_J1784) or (Phatr3_J1358)	Nucleotide metabolism: Purine metabolism	-0.0272776	-0.0235411
PUNP3_c	Purine-nucleoside phosphorylase (Guanosine)	gsn_c + pi_c <=> gua_c + r1p_c	(Phatr3_EG02569)	Nucleotide metabolism: Purine metabolism	-0.0272776	-0.0235411
TALA_c	transaldolase	e4p_c + f6p_c <=> g3p_c + s7p_c	(Phatr3_J28222)	Pentose phosphate pathway	0.0272776	0.0235411
FPK_c	D-fructose-6-phosphate D-erythrose-4-phosphate-lyase	f6p_c + pi_c --> actp_c + e4p_c + h2o_c	(Phatr3_J36257)	Pentose phosphate pathway	0.0272776	0.0235411
PPM_c	Phosphoribomutase; Phosphopentomutase	r1p_c <=> r5p_c	(Phatr3_J16571)	Pentose phosphate pathway	-0.0272776	-0.0235411
TKL1_c	transketolase	r5p_c + xu5p__D_c <=> g3p_c + s7p_c	(Phatr3_J29260)	Pentose phosphate pathway	-0.0272776	-0.0235411
PGI_c	Glucose-6-phosphate isomerase	g6p_c <=> f6p_c	(Phatr3_J23924) or (Phatr3_J16722)	Glycolysis/Gluconeogenesis/Entner-Doudoroff pathway	-0.781464	-0.0234761
UGP_PGM_c	UDP-Glucose-Pyrophosphorylase/Phosphoglucomutase fusion protein	g6p_c + h_c + utp_c --> ppi_c + udpg_c	(Phatr3_EG02613)	Galactose metabolism	0.020527	0.0231052
SO3R_h	Sulfite reductase (ferredoxin)	6.0 fdxrd_h + 7.0 h_h + so3_h --> 6.0 fdxox_h + 3.0 h2o_h + h2s_h	(Phatr3_J9538)	Sulfur metabolism	0.072344	0.0228557
PPBNGS_h	porphobilinogen synthase	2.0 5aop_h --> 2.0 h2o_h + h_h + ppbng_h	(Phatr3_J41746)	Porphyrin and chlorophyll metabolism	0.0196418	0.0221089
AHSAL_c	O-acetyl-L-homoserine acetate-lyase	achms_c + h2s_c --> ac_c + hcys__L_c	(Phatr3_J50964)	Amino acid metabolism: Cysteine and Methionine metabolism	0.0347197	0.0202554
HSAT_m	homoserine acetyltransferase	accoa_m + hom__L_m <=> achms_m + coa_m	(Phatr3_J16499)	Amino acid metabolism: Cysteine and Methionine metabolism	0.0347197	0.0202554
HSDH_m	homoserine dehydrogenase	aspsa_m + h_m + nadh_m <=> hom__L_m + nad_m	(Phatr3_J48694)	Amino acid metabolism: Glycine, Serine and Threonine metabolism	0.0347197	0.0202554
TYRTL_c	Tyrosine-tRNA ligase	atp_c + trnatyr_c + tyr__L_c --> amp_c + ppi_c + tyrtrna_c	(Phatr3_J11722)	Amino acid metabolism: Aminoacyl-tRNA biosynthesis	0.0158547	0.0178462
MTHFC_c	Methenyltetrahydrofolate cyclohydrolase	10fthf_c + h_c <=> h2o_c + methf_c	(Phatr3_EG02584)	Cofactor biosynthesis: Folate biosynthesis	-0.021701	-0.0174304
MTHFD2_m	Methylenetetrahydrofolate dehydrogenase (NAD)	mlthf_m + nad_m --> methf_m + nadh_m	(Phatr3_J28181)	Cofactor biosynthesis: Folate biosynthesis	0	0.0174304
MAN6PI_c	Mannose-6-phosphate isomerase	f6p_c <=> man6p_c	(Phatr3_J10693)	Fructose and mannose metabolism	0.0121187	0.0139931
MAN1PT_c	Mannose-1-phosphate guanylyltransferase	gtp_c + h_c + man1p_c --> gdpmann_c + ppi_c	(Phatr_1413_bd)	Fructose and mannose metabolism	0.0121187	0.0139931
PMANM_c	D-Mannose 6-phosphate 1,6-phosphomutase	man1p_c <=> man6p_c	(Phatr3_J28882)	Fructose and mannose metabolism	-0.0121187	-0.0139931
FPAIF_c	Phosphoribosylaminoimidazolecarboxamide formyltransferase	10fthf_c + aicar_c <=> fprica_c + thf_c	(Phatr3_J23429)	Nucleotide metabolism: Purine metabolism	0.0176302	0.0128483
ICH_c	IMP cyclohydrolase	fprica_c <=> h2o_c + imp_c	(Phatr3_J23429)	Nucleotide metabolism: Purine metabolism	0.0176302	0.0128483
EX_pi_e	Phosphate exchange	pi_e <--	0	Modeling: Exchange reaction	-0.0114011	-0.0128331
GGPS_h	geranylgeranyl diphosphate synthase	frdp_h + ipdp_h --> ggdp_h + ppi_h	(Phatr3_J19000)	Biosynthesis of steroids: Terpenoid backbone synthesis	0.0107996	0.0121561
FPPS_h	Farnesyl pyrophosphate synthase	grdp_h + ipdp_h --> frdp_h + ppi_h	(Phatr3_J19000)	Biosynthesis of steroids: Terpenoid backbone synthesis	0.0107996	0.0121561
GPPS_h	geranyl pyrophosphate synthase, chloroplast	dmpp_h + ipdp_h --> grdp_h + ppi_h	(Phatr3_J19000)	Biosynthesis of steroids: Terpenoid backbone synthesis	0.0107996	0.0121561
IDS2_h	dimethylallyl-diphosphate synthase	h2mb4p_h + h_h + nadph_h --> dmpp_h + h2o_h + nadp_h	(Phatr3_J41845)	Biosynthesis of steroids: Terpenoid backbone synthesis	0.0107996	0.0121561
ACP1619ZD9DS_h	Hexadecanoyl-(acyl-carrier protein) delta 9 desaturase	2.0 fdxrd_h + 2.0 h_h + o2_h + palmACP_h --> 2.0 fdxox_h + 2.0 h2o_h + hdeACP_h	(Phatr3_J9316)	Fatty acid biosynthesis	0.0106958	0.0121366
MAT_c	methionine adenosyltransferase	atp_c + h2o_c + met__L_c --> amet_c + pi_c + ppi_c	(Phatr3_Jdraft913)	Amino acid metabolism: Cysteine and Methionine metabolism	0.0106766	0.0120176
SAHH_c	adenosylhomocysteinase	adn_c + hcys__L_c <=> ahcys_c + h2o_c	(Phatr3_J18319)	Amino acid metabolism: Cysteine and Methionine metabolism	-0.0106766	-0.0120176
ADNK_c	Adenosine kinase	adn_c + atp_c --> adp_c + amp_c + h_c	(Phatr3_J51242)	Nucleotide metabolism: Purine metabolism	0.0106766	0.0120176
AAL(fum)_c	N6-(1,2-dicarboxyethyl)AMP AMP-lyase (fumarate-forming)	dcamp_c --> amp_c + fum_c	(Phatr3_J18087)	Nucleotide metabolism: Purine metabolism	0.015645	0.0106137
METTL_c	Methionine-tRNA ligase	atp_c + met__L_c + trnamet_c --> amp_c + mettrna_c + ppi_c	(Phatr3_EG02368) or (Phatr3_J13445)	Amino acid metabolism: Aminoacyl-tRNA biosynthesis	0.00911283	0.0102575
PGI_h	Glucose-6-phosphate isomerase, chloroplast	g6p_h <=> f6p_h	(Phatr3_EG02208)	Glycolysis/Gluconeogenesis/Entner-Doudoroff pathway	-0.00935583	-0.0101787
PGM_h	Phosphoglucomutase, chloroplast	g1p_h <=> g6p_h	(Phatr3_J32708) or (Phatr3_EG02240)	Glycolysis/Gluconeogenesis/Entner-Doudoroff pathway	-0.00935583	-0.0101787
G1PUT_h	UTP:alpha-D-glucose-1-phosphate uridylyltransferase	g1p_h + h_h + utp_h --> ppi_h + udpg_h	(Phatr3_J23639)	Nucleotide sugar metabolism	0.00935583	0.0101787
Met_SK_met__L_c	#N/A	#N/A	#N/A	#N/A	0.0256068	0.00999798
ACCOAC_c	acetyl-CoA-carboxylase	accoa_c + atp_c + hco3_c <=> adp_c + h_c + malcoa_c + pi_c	(Phatr3_J55209)	Fatty acid biosynthesis	0.00875935	0.00985957
IMGPS_c	imizadole glycerol phosphate synthase, cytosol	gln__L_c + prlp_c --> aicar_c + eig3p_c + glu__L_c + h_c	(Phatr3_J19324)	Amino acid metabolism: Histidine metabolism	0.0135594	0.00826618
IAPTA_c	imidazolylacetolphosphate transaminase	glu__L_c + imacp_c <=> akg_c + hisp_c	(Phatr3_J38891)	Amino acid metabolism: Histidine metabolism	0.0135594	0.00826618
HDH_c	histidinol dehydrogenase	h2o_c + histd_c + 2.0 nad_c --> 3.0 h_c + his__L_c + 2.0 nadh_c	(Phatr3_J9654)	Amino acid metabolism: Histidine metabolism	0.0135594	0.00826618
PRICI_c	1-(5-phosphoribosyl)-5-[(5-phosphoribosylamino)methylideneamino]imidazole-4-carboxamide isomerase, cytosol	prfp_c --> prlp_c	(Phatr3_EG02614)	Amino acid metabolism: Histidine metabolism	0.0135594	0.00826618
PRAS_c	phosphoribosyl ATP synthetase	atp_c + prpp_c --> ppi_c + prbatp_c	(Phatr3_J10025)	Amino acid metabolism: Histidine metabolism	0.0135594	0.00826618
PRADP_c	phosphoribosyl-ATP diphosphatase	h2o_c + prbatp_c --> h_c + ppi_c + prbamp_c	(Phatr3_J3140)	Amino acid metabolism: Histidine metabolism	0.0135594	0.00826618
PRAMPCH_c	phosphoribosyl-AMP cyclohydrolase	h2o_c + prbamp_c --> prfp_c	(Phatr3_J3140)	Amino acid metabolism: Histidine metabolism	0.0135594	0.00826618
IGPDH_c	imidazoleglycerol-phosphate dehydratase	eig3p_c --> h2o_c + imacp_c	(Phatr3_J12888)	Amino acid metabolism: Histidine metabolism	0.0135594	0.00826618
HPP_c	histidinol phosphate phosphatase	h2o_c + hisp_c --> histd_c + pi_c	(Phatr3_J12888)	Amino acid metabolism: Histidine metabolism	0.0135594	0.00826618
HISTL_c	Histidine-tRNA ligase	atp_c + his__L_c + trnahis_c --> amp_c + histrna_c + ppi_c	(Phatr3_J16944)	Amino acid metabolism: Aminoacyl-tRNA biosynthesis	0.00734376	0.00826618
UGDH_c	UDP-glucose 6-dehydrogenase	h2o_c + 2.0 nad_c + udpg_c --> 3.0 h_c + 2.0 nadh_c + udpglcur_c	(Phatr3_J18745)	Starch and sucrose metabolism	0.00691546	0.00778408
G3PDH_h	glycerol-3-phosphate dehydrogenase (NAD)	dhap_h + h_h + nadh_h <=> glyc3p_h + nad_h	(Phatr3_EG02363) or (Phatr3_J8975)	Phosphoglycerolipid metabolism	0.00754662	0.00777138
ELO6DGLA_c	Delta 6 elongase (di-homo-gamma-linolenic acid forming)	3.0 h_c + lnlncgcoa_c + malcoa_c + 2.0 nadph_c --> co2_c + coa_c + dlnlcgcoa_c + h2o_c + 2.0 nadp_c	(Phatr3_J22274) or (Phatr3_J20508)	Fatty acid biosynthesis: Long chain omega-3 synthesis	0.00684794	0.00770807
LPCAT_EPA_DGLA_sn2_c	2-lysophosphatidylcholine O-acyl transferase (20:5(5Z,8Z,11Z,14Z,17Z)/20:3(8Z,11Z,14Z))	1agpc205_c + dlnlcgcoa_c --> coa_c + pc205n3203n6_c	(Phatr3_J20460)	Fatty acid biosynthesis: Long chain omega-3 synthesis	0.00684794	0.00770807
PCD5DS_EPA_ARA_sn2_c	Delta 5 desaturase (20:5(5Z,8Z,11Z,14Z,17Z)/20:4(5z,8Z,11Z,14Z))(PC sn-2)	2.0 focytb5_c + 2.0 h_c + o2_c + pc205n3203n6_c --> 2.0 ficytb5_c + 2.0 h2o_c + pc205n3204n6_c	(Phatr3_J22459) or (Phatr3_J46830)	Fatty acid biosynthesis: Long chain omega-3 synthesis	0.00684794	0.00770807
PCW3DS_EPA_EPA_sn2_c	Omega-3 desaturase (20:5(5Z,8Z,11Z,14Z,17Z)/20:5(5Z,8Z,11Z,14Z,17Z))(PC sn-2)	2.0 ficytb5_c + 2.0 nadh_c + o2_c + pc205n3204n6_c --> 2.0 focytb5_c + 2.0 h2o_c + 2.0 nad_c + pc205n3_c	(Phatr3_J41570)	Fatty acid biosynthesis: Long chain omega-3 synthesis	0.00684794	0.00770807
biomass_plastid_lipids_h	Biomass: Plastid Membrane Lipids	0.00268795145154 12dgr140160_h + 0.0146507273305 12dgr1401619Z_h + 0.00182109484131 12dgr161_h + 0.018558928319 asq205n31602o205n3_h + 0.111353569914 dgdg205n31619Z_h + 0.173397613862 mgdg1619Z162n4_h + 0.436300299275 mgdg1619Z163n4_h + 0.134979085664 mgdg205n3164n1_h + 0.111353569914 pg205n31613E_h + 0.305646990486 sqdg140160_h --> biomass_plastid_lip_h	0	Modeling: Biomass	0.00658101	0.00740762
GALE_h	UDP-galactose 4-epimerase	udpg_h <=> udpgal_h	(Phatr3_J46785)	Nucleotide sugar metabolism	0.00676577	0.00726333
biomass_pigm_h	Biomass component: Chlorophylls and pigments	0.0419749668517 caro_h + 0.599689229931 cholphya_h + 0.0461837418563 cholphyc1_h + 0.101941155891 cholphyc2_h + 0.198150424501 diadinx_h + 0.00993869199572 diatox_h + 0.350559568913 fxanth_h --> biomass_pigm_h	0	Modeling: Biomass	0.00628495	0.00707437
GALE_c	UDP-galactose 4-epimerase	udpg_c <=> udpgal_c	(Phatr3_J27190)	Nucleotide sugar metabolism	0.00584722	0.00658166
G3PDH_c	glycerol-3-phosphate dehydrogenase (NAD)	dhap_c + h_c + nadh_c <=> glyc3p_c + nad_c	(Phatr3_J36821)	Phosphoglycerolipid metabolism	0.00506585	0.00642528
TRPTL_c	Tryptophane-tRNA ligase	atp_c + trnatrp_c + trp__L_c --> amp_c + ppi_c + trptrna_c	(Phatr3_EG02219)	Amino acid metabolism: Aminoacyl-tRNA biosynthesis	0.00542879	0.00611068
FACOAL205_c	long-chain acyl-CoA synthetase (20:5(5Z,8Z,11Z,14Z,17Z))	atp_c + coa_c + tmndnc_c --> amp_c + ppi_c + tmndnccoa_c	(Phatr3_J12420) or (Phatr3_J45510)	Fatty acid biosynthesis	0.0053119	0.0059791
PLA2PC_EPA_EPA_c	Phospholipase A2 (20:5(5Z,8Z,11Z,14Z,17Z)/20:5(5Z,8Z,11Z,14Z,17Z)) (phosphatidylcholine)	h2o_c + pc205n3_c --> 1agpc205_c + h_c + tmndnc_c	(Phatr3_J45518) or (Phatr3_J46570) or (Phatr3_J49142) or (Phatr3_J54974)	Fatty acid biosynthesis	0.0053119	0.0059791
biomass_struct_carb_c	Biomass component: Structural Carbohydrates	0.58589347633 gdpfuc_c + 0.125712773874 gdpman2s_c + 1.67144026695 gdpmann_c + 0.537926758159 udparab_c + 1.1437064364 udpg_c + 1.11312765356 udpgal_c + 0.565807413096 udpglcur_c + 0.334367997919 udprmn_c + 0.212752381222 udpxyl_c --> biomass_carb_c + 2.38304651715 gdp_c + 6.29073515751 h_c + 3.90768864036 udp_c	0	Modeling: Biomass	0.00525297	0.00591277
EX_mg2_e	Magnesium exchange	mg2_e <=>	0	Modeling: Exchange reaction	-0.00491045	-0.00552722
MPML_h	Mg-protoporphyrin IX magnesium-lyase	atp_h + h2o_h + mg2_h + ppp9_h --> adp_h + 3.0 h_h + mppp9_h + pi_h	(Phatr3_J13265 and Phatr3_J10100 and Phatr3_J33017)	Porphyrin and chlorophyll metabolism	0.00491045	0.00552722
MPOXR_h	Magnesium-protoporphyrin-IX 13-monomethyl ester,NADPH:oxygen oxidoreductase	3.0 h_h + mppp9me_h + 3.0 nadph_h + 3.0 o2_h --> dvpchlda_h + 5.0 h2o_h + 3.0 nadp_h	0	Porphyrin and chlorophyll metabolism	0.00491045	0.00552722
MPMT_h	S-adenosyl-L-methionine:Mg-protoporphyrin IX methyltransferase	ahcys_h + mppp9me_h <=> amet_h + mppp9_h	(Phatr3_J18872)	Porphyrin and chlorophyll metabolism	-0.00491045	-0.00552722
UPP3DC_h	uroporphyrinogen decarboxylase (uroporphyrinogen III)	4.0 h_h + uppg3_h --> 4.0 co2_h + cpppg3_h	(Phatr3_J19188) or (Phatr3_J20757)	Porphyrin and chlorophyll metabolism	0	0.00552722
CPPPGO_h	coproporphyrinogen III oxidase (O2 required)	cpppg3_h + 2.0 h_h + 2.0 o2_h --> 2.0 co2_h + 2.0 h2o2_h + pppg9_h	(Phatr3_J10640) or (Phatr3_J12186) or (Phatr3_J15068)	Porphyrin and chlorophyll metabolism	0.00491045	0.00552722
PPPGO_h	protoporphyrinogen IX oxidase	3.0 o2_h + pppg9_h --> 3.0 h2o2_h + ppp9_h	(Phatr3_J31109)	Porphyrin and chlorophyll metabolism	0.00491045	0.00552722
UPPS_h	Uroporphyrinogen-III synthase	hmbil_h --> h2o_h + uppg3_h	(Phatr3_J44610)	Porphyrin and chlorophyll metabolism	0.00491045	0.00552722
ORNDC_c	Ornithine decarboxylase	h_c + orn_c --> co2_c + ptrc_c	(Phatr3_J2834) or (Phatr3_Jdraft1024)	Amino acid metabolism: Proline and Arginine metabolism	0.000383555	0.00537994
Met_SK_ptrc_c	#N/A	#N/A	#N/A	#N/A	0.000383555	0.00537994
G3PAT2055Z8Z11Z14Z17Z_c	glycerol-3-phosphate: acyl-coa acyltransferase C20:5(5Z,8Z,11Z,14Z,17Z)	glyc3p_c + tmndnccoa_c --> 1eicos58111417eg3p_c + coa_c	(Phatr3_J54709)	Phosphoglycerolipid metabolism	0.00449528	0.00505991
GGDR_h	geranylgeranyl diphosphate reductase	ggdp_h + 3.0 h_h + 3.0 nadph_h <=> 3.0 nadp_h + phdp_h	(Phatr3_J31683)	Biosynthesis of steroids: Terpenoid backbone synthesis	0.00425911	0.00479408
DVPCHLDOR_h	Divinylprotochlorophyllide oxidoreductase (light-dependent)	dvpchlda_h + h_h + nadph_h + photon_h --> dvchlda_h + nadp_h	(Phatr3_J12155) or (Phatr3_J43164) or (Phatr3_J13001) or (Phatr3_J34307)	Porphyrin and chlorophyll metabolism	0	0.00479408
CHLPAS_h	Chlorophyll A synthase	chlda_h + phdp_h --> cholphya_h + ppi_h	(Phatr3_J12807)	Porphyrin and chlorophyll metabolism	0.00425911	0.00479408
DVCHLDR_h	divinyl chlorophyllide vinyl-reductase	chlda_h + nadp_h <=> dvchlda_h + h_h + nadph_h	(Phatr3_J30690)	Porphyrin and chlorophyll metabolism	0	-0.00479408
G3PAT1619Z_h	glycerol-3-phosphate: acyl-ACP acyltransferase (16:1(9Z))	glyc3p_h + hdeACP_h --> 1hdec9eg3p_h + ACP_h	(Phatr3_J3262)	Galactoglycerolipid metabolism	0.00449742	0.00469144
AGPATACP_HDE_HDE_h	1-9-Hexadecenoyl-sn-glycerol-3-phosphate O-acyltransferase (16:1(9Z)) (ACP Substrate)	1hdec9eg3p_h + hdeACP_h --> ACP_h + pa161_h	(Phatr3_J11916)	Galactoglycerolipid metabolism	0.00416793	0.00469144
PAPA_HDE_HDE_h	Phosphatidate phosphatase(16:1(9Z)/16:1(9Z)) chloroplast	h2o_h + pa161_h --> 12dgr161_h + pi_h	(Phatr3_J32083)	Galactoglycerolipid metabolism	0.00416793	0.00469144
MGDGS_HDE_HDE_h	Monogalactosyldiacylglycerol synthase(16:1(9Z)/16:1(9Z))	12dgr161_h + udpgal_h --> h_h + mgdg161_h + udp_h	(Phatr3_J14125) or (Phatr3_J54168) or (Phatr3_J9619)	Galactoglycerolipid metabolism	0.00409888	0.00461373
MGDGD12DS_HDE_HDDE_sn2_h	Delta-12 desaturase (16:1(9Z)/16:2(9Z,12Z))(MGDG sn-2)	2.0 fdxrd_h + 2.0 h_h + mgdg161_h + o2_h --> 2.0 fdxox_h + 2.0 h2o_h + mgdg1619Z162n4_h	(Phatr3_J48423)	Galactoglycerolipid metabolism	0.00409888	0.00461373
PRFGS_c	Phosphoribosylformylglycinamidine synthase	atp_c + fgam_c + gln__L_c + h2o_c --> adp_c + fpram_c + glu__L_c + h_c + pi_c	(Phatr3_J17772)	Nucleotide metabolism: Purine metabolism	0.00407081	0.00458212
PRDPAR_c	5-Phosphoribosylamine:diphosphate phospho-alpha-D-ribosyltransferase	gln__L_c + h2o_c + prpp_c --> glu__L_c + ppi_c + pram_c	(Phatr3_J1840)	Nucleotide metabolism: Purine metabolism	0.00407081	0.00458212
PRFGCL_c	Phosphoribosylformylglycinamidine cyclo-ligase	atp_c + fpram_c --> adp_c + air_c + 2.0 h_c + pi_c	(Phatr3_J47067)	Nucleotide metabolism: Purine metabolism	0.00407081	0.00458212
PPRGL_c	Phosphoribosylamine-glycine ligase	atp_c + gly_c + pram_c --> adp_c + gar_c + h_c + pi_c	(Phatr3_J47067)	Nucleotide metabolism: Purine metabolism	0.00407081	0.00458212
FPGFT_c	Phosphoribosylglycinamide formyltransferase	10fthf_c + gar_c <=> fgam_c + h_c + thf_c	(Phatr3_J47067)	Nucleotide metabolism: Purine metabolism	0.00407081	0.00458212
UMPK_c	UMP kinase	atp_c + ump_c --> adp_c + udp_c	(Phatr3_Jdraft1367)	Nucleotide metabolism: Pyrimidine metabolism	0.00407081	0.00458212
DHRDH_c	Dihydroorotate dehydrogenase (Fumarate)	dhor__S_c + fum_c <=> orot_c + succ_c	(Phatr3_J48112)	Nucleotide metabolism: Pyrimidine metabolism	0.00407081	0.00458212
OMPDC_c	Orotidine-5"-phosphate decarboxylase	h_c + orot5p_c <=> co2_c + ump_c	(Phatr3_J11740)	Nucleotide metabolism: Pyrimidine metabolism	0.00407081	0.00458212
DHR_c	Dihydroorotase	dhor__S_c + h2o_c <=> cbasp_c + h_c	(Phatr3_J19692)	Nucleotide metabolism: Pyrimidine metabolism	-0.00407081	-0.00458212
ORPRT_c	Orotate phosphoribosyltransferase	orot5p_c + ppi_c <=> orot_c + prpp_c	(Phatr3_J11740)	Nucleotide metabolism: Pyrimidine metabolism	-0.00407081	-0.00458212
AIAL_c	1-(5"-Phosphoribosyl)-5-amino-4-(N-succinocarboxamide)-imidazole AMP-lyase	25aics_c <=> aicar_c + fum_c	(Phatr3_J18087)	Nucleotide metabolism: Purine metabolism	0.00407081	0.00458212
PRAIC_c	Phosphoribosylaminoimidazole carboxylase	5aizc_c + h_c <=> air_c + co2_c	(Phatr3_J25204)	Nucleotide metabolism: Purine metabolism	-0.00407081	-0.00458212
UDPGLDC_c	UDP-D-glucuronate decarboxylase	h_c + udpglcur_c --> co2_c + udpxyl_c	(Phatr3_EG00041)	Nucleotide sugar metabolism	0.00394329	0.00443859
Met_SK_phe__L_c	#N/A	#N/A	#N/A	#N/A	0.000398243	0.00411378
PDS1_c	phytoene desaturase (1)	phyto_h + pq_h <=> phytfl_h + pqh2_h	(Phatr3_J35509) or (Phatr3_J55102)	Carotenoid biosynthesis	0.00327025	0.00368101
LYCBC1_c	Lycopene cyclase (gamma-carotene producing)	gcaro_h <=> lyc_h	(Phatr3_J8835)	Carotenoid biosynthesis	-0.00327025	-0.00368101
PSY_h	phytoene synthase	2.0 ggdp_h --> phyto_h + 2.0 ppi_h	(Phatr3_EG02349)	Carotenoid biosynthesis	0.00327025	0.00368101
PDS2_h	phytoene desaturase (2)	phytfl_h + pq_h <=> pqh2_h + zcaro_h	(Phatr3_J35509) or (Phatr3_J55102)	Carotenoid biosynthesis	0.00327025	0.00368101
LYCBC2_h	Lycopene cyclase (beta-carotene producing)	gcaro_h --> caro_h	(Phatr3_J8835)	Carotenoid biosynthesis	0.00327025	0.00368101
NOR_h	Neurosporene oxidoreductase	2.0 h2o_h + lyc_h + pq_h <=> norsp_h + o2_h + pqh2_h	(Phatr3_J9040)	Carotenoid biosynthesis	-0.00327025	-0.00368101
ZDS_h	zeta-carotene desaturase	2.0 h2o_h + norsp_h + pq_h <=> o2_h + pqh2_h + zcaro_h	(Phatr3_J9040)	Carotenoid biosynthesis	-0.00327025	-0.00368101
GMAND_c	GDP-D-mannose dehydratase	gdpmann_c --> gdpddman_c + h2o_c	(Phatr3_J25417)	Fructose and mannose metabolism	0.00307768	0.00346425
GFUCS_c	GDP-L-fucose synthase	gdpddman_c + h_c + nadph_c --> gdpfuc_c + nadp_c	(Phatr3_J15125)	Fructose and mannose metabolism	0.00307768	0.00346425
BCAROXR_h	Beta-carotene, NADH:oxygen 3-oxidoreductase (zeaxanthin forming)	caro_h + 2.0 h_h + 2.0 nadh_h + 2.0 o2_h --> 2.0 h2o_h + 2.0 nad_h + zeax_h	(Phatr3_J34027)	Carotenoid biosynthesis	0.00304787	0.00343069
ZXANEPOX_h	Zeaxanthin epoxidase (NADPH)	h_h + nadph_h + o2_h + zeax_h --> anxan_h + h2o_h + nadp_h	(Phatr3_J10970) or (Phatr3_J45845)	Carotenoid biosynthesis	0.00304787	0.00343069
ANTHXANEPOX_h	Antheraxanthin epoxidase (NADPH)	anxan_h + h_h + nadph_h + o2_h --> h2o_h + nadp_h + vioxan_h	(Phatr3_J10970) or (Phatr3_J45845)	Carotenoid biosynthesis	0.00304787	0.00343069
NSY_h	Neoxanthin synthase	neoxan_h <=> vioxan_h	0	Carotenoid biosynthesis	-0.00304787	-0.00343069
MGDGD6DS_HDE_HDTE_sn2_h	Delta-6` desaturase (16:1(9Z)/16:3(6Z,9Z,12Z))(MGDG sn-2)	2.0 fdxrd_h + 2.0 h_h + mgdg1619Z162n4_h + o2_h --> 2.0 fdxox_h + 2.0 h2o_h + mgdg1619Z163n4_h	(Phatr3_J44622)	Galactoglycerolipid metabolism	0.0028713	0.00332926
XYLE_c	UDP-xylose 4-epimerase	udpxyl_c <=> udparab_c	(Phatr3_J27190)	Nucleotide sugar metabolism	0.00282571	0.00318064
biomass_mem_lipids_c	Biomass component: Membrane lipids	0.102037867174 12dgr226n3_c + 0.124051912881 pail1619Z160_c + 0.0214816562472 pc1619Z184n3_c + 0.0912970390506 pc182_9_12_c + 0.0325498435853 pc205n3162n4_c + 0.578307619588 pc205n3_c + 0.103376594067 pe205n3_c + 0.171853249978 sqdg1619Z240_c --> biomass_mem_lipids_c	0	Modeling: Biomass	0.00265609	0.00298971
UDPSQS_h	UDP-sulfoquinovose synthase	h_h + so3_h + udpg_h --> h2o_h + udpsq_h	(Phatr3_J21201)	Phosphoglycerolipid metabolism	0.00259006	0.00291539
FXANS_h	Fucoxanthin synthase	accoa_h + h_h + nadph_h + neoxan_h + o2_h --> coa_h + fxanth_h + h2o_h + nadp_h	0	Carotenoid biosynthesis	0.00252981	0.00284756
biomass_RNA_c	Biomass component: RNA	0.799658324791 atp_c + 0.761160331163 ctp_c + 0.761160331163 gtp_c + 0.799658324791 utp_c --> biomass_rna_c + 3.12153731712 ppi_c	0	Modeling: Biomass	0.00231773	0.00260885
SHL_c	L-serine hydro-lyase (adding hydrogen sulfide, L-cysteine-forming)	h2s_c + h_c + ser__L_c --> cys__L_c + h2o_c	(Phatr3_J42003)	Amino acid metabolism: Cysteine and Methionine metabolism	0.0376243	0.00260029
CYSTL_c	Cysteine-tRNA ligase	atp_c + cys__L_c + trnacys_c --> amp_c + cystrna_c + ppi_c	(Phatr3_J2394) or (Phatr3_J26346)	Amino acid metabolism: Aminoacyl-tRNA biosynthesis	0.00231012	0.00260029
ETHAK_c	Ethanolamine kinase	atp_c + etha_c --> adp_c + ethamp_c + h_c	(Phatr3_J48664)	Phosphoglycerolipid metabolism	0.00219662	0.00247253
SERDC_m	serine decarboxylase	h_m + ser__L_m --> co2_m + etha_m	(Phatr3_J2217)	Phosphoglycerolipid metabolism	0.00219662	0.00247253
G3PAT140_h	glycerol-3-phosphate: acyl-ACP acyltransferase (14:0)	glyc3p_h + myrsACP_h --> 1tdecg3p_h + ACP_h	(Phatr3_J3262)	Galactoglycerolipid metabolism	0.00212557	0.00239256
AGPATACP_MYRS_PALM_h	1-Tetradecanoyl-sn-glycerol-3-phosphate O-acyltransferase (16:0) (ACP Substrate)	1tdecg3p_h + palmACP_h --> ACP_h + pa140160_h	(Phatr3_J11916)	Galactoglycerolipid metabolism	0.00202916	0.00228403
PAPA_MYRS_PALM_h	Phosphatidate phosphatase(14:0/16:0) chloroplast	h2o_h + pa140160_h --> 12dgr140160_h + pi_h	(Phatr3_J32083)	Galactoglycerolipid metabolism	0.00202916	0.00228403
SQDGS_MYRS_PALM_h	Sulfoquinovosyldiacylglycerol synthase(14:0/16:0)	12dgr140160_h + udpsq_h --> h_h + sqdg140160_h + udp_h	(Phatr3_J50356)	Sulfolipid metabolism	0.00201147	0.00226412
IMPD_c	IMP dehydrogenase	h2o_c + imp_c + nad_c --> h_c + nadh_c + xmp_c	(Phatr3_J31718)	Nucleotide metabolism: Purine metabolism	0.00198521	0.00223456
AGPT_c	ATP:GMP phosphotransferase	atp_c + gmp_c --> adp_c + gdp_c	(Phatr3_J11281) or (Phatr3_J11131)	Nucleotide metabolism: Purine metabolism	0.00198521	0.00223456
PETHMT_c	phosphoethanolamine N-methyl transferase	amet_c + ethamp_c <=> ahcys_c + h_c + methamp_c	(Phatr3_J39710)	Phosphoglycerolipid metabolism	0.00192204	0.00216346
PETHDMT_c	phosphoethanolamine N-dimethyl transferase	amet_c + methamp_c <=> ahcys_c + ethadmp_c + h_c	(Phatr3_J39710)	Phosphoglycerolipid metabolism	0.00192204	0.00216346
PETHTMT_c	phosphoethanolamine N-trimethyl transferase	amet_c + ethadmp_c <=> ahcys_c + cholp_c + h_c	(Phatr3_J39710)	Phosphoglycerolipid metabolism	0.00192204	0.00216346
PCHOLCT_c	CTP: phosphatidylcholine cytidylyltransferase	cholp_c + ctp_c + h_c --> cdpchol_c + ppi_c	(Phatr3_J44584)	Phosphoglycerolipid metabolism	0.00192204	0.00216346
UDPRHMS_c	UDP-beta-L-rhamnose synthase	h_c + nadph_c + udpg_c --> h2o_c + nadp_c + udprmn_c	(Phatr3_J47152) or (Phatr3_J23281)	Nucleotide sugar metabolism	0.00175642	0.00197704
PCD12DS_EPA_LNA_sn2_c	omega-6 desaturase (20:5(5Z,8Z,11Z,14Z,17Z)/18:2(9Z,12Z)) (PC sn-2)	2.0 ficytb5_c + 2.0 nadh_c + o2_c + pc205n31819Z_c --> 2.0 focytb5_c + 2.0 h2o_c + 2.0 nad_c + pc205n3182n6_c	(Phatr3_J25769)	Fatty acid biosynthesis: Long chain omega-3 synthesis	0.00733292	0.00182629
AGPATCOA_EPA_OLE_c	1-5,8,11,14,17-Icosapentaenoyl-sn-glycerol-3-phosphate O-acyltransferase (C18:1(9Z)) (CoA Substrate)	1eicos58111417eg3p_c + odecoa_c --> coa_c + pa205n31819Z_c	(Phatr3_EG02461) or (Phatr3_J54974)	Phosphoglycerolipid metabolism	0.00162249	0.00182629
PAPA_EPA_OLE_c	Phosphatidate phosphatase (20:5(5Z,8Z,11Z,14Z,17Z)/18:1(9Z))	h2o_c + pa205n31819Z_c --> 12dgr205n31819Z_c + pi_c	(Phatr3_J43773) or (Phatr3_J39949) or (Phatr3_J40261)	Phosphoglycerolipid metabolism	0.00162249	0.00182629
CHOPT_EPA_OLE_c	CDP-choline: diacylglycerol choline phosphotransferase (20:5(5Z,8Z,11Z,14Z,17Z)/18:1(9Z))	12dgr205n31819Z_c + cdpchol_c --> cmp_c + h_c + pc205n31819Z_c	(Phatr3_J37086) or (Phatr3_J33864)	Phosphoglycerolipid metabolism	0.00162249	0.00182629
AGPATACP_EPA_HDE_h	1-5,8,11,14,17-Eicosapentaenoyl-sn-glycerol-3-phosphate O-acyltransferase (16:1(9Z)) (ACP Substrate)	1eicos58111417eg3p_h + hdeACP_h --> ACP_h + pa205n31619Z_h	(Phatr3_J11916)	Galactoglycerolipid metabolism	0.00162112	0.00182474
PAPA_EPA_HDE_h	Phosphatidate phosphatase(20:5(5Z,8Z,11Z,14Z,17Z)/16:1(9Z)) chloroplast	h2o_h + pa205n31619Z_h --> 12dgr205n31619Z_h + pi_h	(Phatr3_J32083)	Galactoglycerolipid metabolism	0.00162112	0.00182474
MGDGS_EPA_HDE_h	Monogalactosyldiacylglycerol synthase(20:5(5Z,8Z,11Z,14Z,17Z)/16:1(9Z))	12dgr205n31619Z_h + udpgal_h --> h_h + mgdg205n31619Z_h + udp_h	(Phatr3_J14125) or (Phatr3_J54168) or (Phatr3_J9619)	Galactoglycerolipid metabolism	0.00162112	0.00182474
PCD6DS_EPA_GLNA_sn2_c	Delta-6 desaturase (20:5(5Z,8Z,11Z,14Z,17Z)/18:3(6Z,9Z,12Z))(PC sn-2)	2.0 ficytb5_c + 2.0 nadh_c + o2_c + pc205n3182n6_c --> 2.0 focytb5_c + 2.0 h2o_c + 2.0 nad_c + pc205n3183n6_c	(Phatr3_J29488)	Fatty acid biosynthesis: Long chain omega-3 synthesis	0.00684794	0.00128038
PLA2PC_EPA_GLNA_c	Phospholipase A2 (20:5(5Z,8Z,11Z,14Z,17Z)/18:3(6Z,9Z,12Z)) (phosphatidylcholine)	h2o_c + pc205n3183n6_c --> 1agpc205_c + h_c + lnlncg_c	(Phatr3_J45518) or (Phatr3_J46570) or (Phatr3_J49142)	Fatty acid biosynthesis: Long chain omega-3 synthesis	0.00684794	0.00128038
TDSR_c	Thioredoxin-disulfide reductase	h_c + nadph_c + trdox_c --> nadp_c + trdrd_c	(Phatr3_J42129)	Nucleotide metabolism: Pyrimidine metabolism	0.000906491	0.00102035
MGDGD12DS_EPA_HDDE_sn2_h	Delta-12 desaturase (20:5(5Z,8Z,11Z,14Z,17Z)/16:2(9Z,12Z))(MGDG sn-2)	2.0 fdxrd_h + 2.0 h_h + mgdg205n31619Z_h + o2_h --> 2.0 fdxox_h + 2.0 h2o_h + mgdg205n3162n4_h	(Phatr3_J48423)	Galactoglycerolipid metabolism	0.000888299	0.000999874
MGDGD6DS_EPA_HDTE_sn2_h	Delta-6` desaturase (20:5(5Z,8Z,11Z,14Z,17Z)/16:3(6Z,9Z,12Z))(MGDG sn-2)	2.0 fdxrd_h + 2.0 h_h + mgdg205n3162n4_h + o2_h --> 2.0 fdxox_h + 2.0 h2o_h + mgdg205n3163n4_h	(Phatr3_J44622)	Galactoglycerolipid metabolism	0.000888299	0.000999874
MGDGD15DS_EPA_HDTTE_sn2_h	Delta-15 desaturase (20:5(5Z,8Z,11Z,14Z,17Z)/16:4(6Z,9Z,12Z,15Z))(MGDG sn-2)	2.0 fdxrd_h + 2.0 h_h + mgdg205n3163n4_h + o2_h --> 2.0 fdxox_h + 2.0 h2o_h + mgdg205n3164n1_h	(Phatr3_J46383)	Galactoglycerolipid metabolism	0.000888299	0.000999874
AGPATACP_EPA_PALM_h	1-5,8,11,14,17-Eicosapentaenoyl-sn-glycerol-3-phosphate O-acyltransferase (16:0) (ACP Substrate)	1eicos58111417eg3p_h + palmACP_h --> ACP_h + pa205n3160_h	(Phatr3_J11916)	Galactoglycerolipid metabolism	0.000854956	0.000962342
FACOAL_161_9Z_c	long-chain acyl-CoA synthetase (16:1(9Z))	atp_c + coa_c + hdcea_c --> amp_c + hdcoa_c + ppi_c	(Phatr3_J12420) or (Phatr3_J45510)	Fatty acid biosynthesis	0.000456458	0.00088467
G3PAT1619Z_c	glycerol-3-phosphate: acyl-coa acyltransferase C16:1(9Z)	glyc3p_c + hdcoa_c --> 1hdec9eg3p_c + coa_c	(Phatr3_J54709)	Phosphoglycerolipid metabolism	0.000456458	0.00088467
DGDGS_EPA_HDE_h	UDP-galactose-dependent DGDG synthase(20:5(5Z,8Z,11Z,14Z,17Z)/16:1(9Z))	mgdg205n31619Z_h + udpgal_h --> dgdg205n31619Z_h + h_h + udp_h	(Phatr3_J11390)	Galactoglycerolipid metabolism	0.000732819	0.000824865
CDPDAGS_EPA_PALM_h	CDP-diacylglycerol synthase (20:5(5Z,8Z,11Z,14Z,17Z)/16:0) chloroplast	ctp_h + h_h + pa205n3160_h --> cdp12dgr205n3160_h + ppi_h	(Phatr3_J54756)	Galactoglycerolipid metabolism	0.000732819	0.000824865
PGPS_EPA_PALM_h	Phosphatidylglycerol phosphate synthetase (20:5(5Z,8Z,11Z,14Z,17Z)/16:0) chloroplast	cdp12dgr205n3160_h + glyc3p_h --> cmp_h + h_h + pgp205n3160_h	(Phatr3_J8663)	Phosphoglycerolipid metabolism	0.000732819	0.000824865
PGPP_EPA_PALM_h	Phosphatidylglycerol phosphate phosphatase (20:5(5Z,8Z,11Z,14Z,17Z)/16:0) chloroplast	h2o_h + pgp205n3160_h --> pg205n3160_h + pi_h	0	Phosphoglycerolipid metabolism	0.000732819	0.000824865
PGD3TDS_EPA_HDE3T_h	Phosphatidylglycerol sn-2 palmitoyl delta 3 desaturase (20:5(5Z,8Z,11Z,14Z,17Z)/16:1(3E)) chloroplast	2.0 fdxrd_h + 2.0 h_h + o2_h + pg205n3160_h --> 2.0 fdxox_h + 2.0 h2o_h + pg205n31613E_h	(Phatr3_J5271)	Phosphoglycerolipid metabolism	0.000732819	0.000824865
FA161d9ACPH_h	fatty-acyl-ACP hydrolase (9Z, n-C16:1)	h2o_h + hdeACP_h --> ACP_h + h_h + hdcea_h	(Phatr3_J10454)	Fatty acid biosynthesis	0	0.000820446
GDPMANST_c	GDP-mannose-3-sulftransferase	gdpmann_c + paps_c --> gdpman2s_c + h_c + pap_c	(Phatr3_J35253)	Nucleotide sugar metabolism	0.000660365	0.00074331
BPNT_c	3",5"-Bisphosphate nucleotidase (pap)	h2o_c + pap_c --> amp_c + pi_c	(Phatr3_J31948)	Sulfur metabolism	0.000660365	0.00074331
PLA2PC_EPA_DHA_c	Phospholipase A2 (20:5(5Z,8Z,11Z,14Z,17Z)/22:6(4Z,7Z,10Z,13Z,16Z,19Z)) (phosphatidylcholine)	h2o_c + pc205n3226n3_c --> 1agpc205_c + crvnc_c + h_c	(Phatr3_J45518) or (Phatr3_J46570) or (Phatr3_J49142) or (Phatr3_J54974)	Fatty acid biosynthesis	0.000542043	0.000610127
ELO5DPA_c	Delta 5 elongase (docosapentanoic acid forming)	3.0 h_c + malcoa_c + 2.0 nadph_c + tmndnccoa_c --> co2_c + coa_c + docos710131619coa_c + h2o_c + 2.0 nadp_c	(Phatr3_J34485) or (Phatr3_J9255)	Fatty acid biosynthesis: Long chain omega-3 synthesis	0.000542043	0.000610127
LPCAT_EPA_DPA_sn2_c	2-lysophosphatidylcholine O-acyl transferase (20:5(5Z,8Z,11Z,14Z,17Z)/22:5(7Z,10Z,13Z,16Z,19Z))	1agpc205_c + docos710131619coa_c --> coa_c + pc205n3225n3_c	(Phatr3_J20460)	Fatty acid biosynthesis: Long chain omega-3 synthesis	0.000542043	0.000610127
PCD4DS_EPA_DHA_sn2_c	Delta 4 desaturase (20:5(5Z,8Z,11Z,14Z,17Z)/22:6(4Z,7Z,10Z,13Z,16Z,19Z))(PC sn-2)	2.0 ficytb5_c + 2.0 nadh_c + o2_c + pc205n3225n3_c --> 2.0 focytb5_c + 2.0 h2o_c + 2.0 nad_c + pc205n3226n3_c	(Phatr3_J22510)	Fatty acid biosynthesis: Long chain omega-3 synthesis	0.000542043	0.000610127
FACOAL226_c	long-chain acyl-CoA synthetase (22:6(4Z,7Z,10Z,13Z,16Z,19Z))	atp_c + coa_c + crvnc_c --> amp_c + c226coa_c + ppi_c	(Phatr3_J12420) or (Phatr3_J45510)	Fatty acid biosynthesis	0.000542043	0.000610127
DIADINX_h	Diadinoxanthin synthase	neoxan_h --> diadinx_h + h2o_h	0	Carotenoid biosynthesis	0.000518061	0.000583132
FACOAL_182_9Z12Z_c	long-chain acyl-CoA synthetase (18:2(9Z)(12Z))	atp_c + coa_c + lnlc_c --> amp_c + lnlccoa_c + ppi_c	(Phatr3_J12420) or (Phatr3_J45510)	Fatty acid biosynthesis	0.000484986	0.000545903
PLA2PC_EPA_LNA_c	Phospholipase A2 (20:5(5Z,8Z,11Z,14Z,17Z)/18:2(9Z,12Z)) (phosphatidylcholine)	h2o_c + pc205n3182n6_c --> 1agpc205_c + h_c + lnlc_c	(Phatr3_J45518) or (Phatr3_J46570) or (Phatr3_J49142) or (Phatr3_J54974)	Fatty acid biosynthesis	0.000484986	0.000545903
AGPATCOA_HDE_TTC_c	1-9-hexadecenoyl-sn-glycerol-3-phosphate O-acyltransferase (24:0) (CoA Substrate)	1hdec9eg3p_c + lgnccoa_c --> coa_c + pa1619Z240_c	(Phatr3_EG02461) or (Phatr3_J54974)	Phosphoglycerolipid metabolism	0.000456458	0.000513791
PAPA_HDE_TTC_c	Phosphatidate phosphatase (16:1(9Z)/24:0)	h2o_c + pa1619Z240_c --> 12dgr1619Z240_c + pi_c	(Phatr3_J43773) or (Phatr3_J39949) or (Phatr3_J40261)	Phosphoglycerolipid metabolism	0.000456458	0.000513791
SQDGS_HDE_TTC_c	Sulfoquinovosyldiacylglycerol synthase(16:1(9Z)/24:0)	12dgr1619Z240_c + udpsq_c --> h_c + sqdg1619Z240_c + udp_c	(Phatr3_EG02454)	Sulfolipid metabolism	0.000456458	0.000513791
3OAS220_c	very-long-chain 3-oxoacyl-CoA synthase (22:0 forming)	arachcoa_c + h_c + malcoa_c --> 3odocoscoa_c + co2_c + coa_c	(Phatr3_J26714)	Fatty acid biosynthesis	0.000456458	0.000513791
3OAR220_c	very-long-chain 3-oxoacyl-CoA reductase (22:0 forming)	3odocoscoa_c + h_c + nadph_c --> 3hdcscoa_c + nadp_c	(Phatr3_J25360)	Fatty acid biosynthesis	0.000456458	0.000513791
3HAD220_c	very-long-chain (3R)-3-hydroxyacyl-CoA dehydratase (22:0 forming)	3hdcscoa_c --> docos2coa_c + h2o_c	(Phatr3_J44831)	Fatty acid biosynthesis	0.000456458	0.000513791
EAR220_c	very-long-chain enoyl-CoA reductase (22:0 forming)	docos2coa_c + h_c + nadph_c --> behencoa_c + nadp_c	(Phatr3_J28009)	Fatty acid biosynthesis	0.000456458	0.000513791
3OAS240_c	very-long-chain 3-oxoacyl-CoA synthase (24:0 forming)	behencoa_c + h_c + malcoa_c --> 3ottccoa_c + co2_c + coa_c	(Phatr3_J26714)	Fatty acid biosynthesis	0.000456458	0.000513791
3OAR240_c	very-long-chain 3-oxoacyl-CoA reductase (24:0 forming)	3ottccoa_c + h_c + nadph_c --> 3httccoa_c + nadp_c	(Phatr3_J25360)	Fatty acid biosynthesis	0.000456458	0.000513791
3HAD240_c	very-long-chain (3R)-3-hydroxyacyl-CoA dehydratase (24:0 forming)	3httccoa_c --> h2o_c + ttc2coa_c	(Phatr3_J44831)	Fatty acid biosynthesis	0.000456458	0.000513791
EAR240_c	very-long-chain enoyl-CoA reductase (24:0 forming)	h_c + nadph_c + ttc2coa_c --> lgnccoa_c + nadp_c	(Phatr3_J28009)	Fatty acid biosynthesis	0.000456458	0.000513791
3OAS200_c	very-long-chain 3-oxoacyl-CoA synthase (20:0 forming)	h_c + malcoa_c + ocdccoa_c --> 3oeicoscoa_c + co2_c + coa_c	(Phatr3_J26714)	Fatty acid biosynthesis	0.000456458	0.000513791
3OAR200_c	very-long-chain 3-oxoacyl-CoA reductase (20:0 forming)	3oeicoscoa_c + h_c + nadph_c --> 3heicoscoa_c + nadp_c	(Phatr3_J25360)	Fatty acid biosynthesis	0.000456458	0.000513791
3HAD200_c	very-long-chain (3R)-3-hydroxyacyl-CoA dehydratase (20:0 forming)	3heicoscoa_c --> eicos2coa_c + h2o_c	(Phatr3_J44831)	Fatty acid biosynthesis	0.000456458	0.000513791
EAR200_c	very-long-chain enoyl-CoA reductase (20:0 forming)	eicos2coa_c + h_c + nadph_c --> arachcoa_c + nadp_c	(Phatr3_J28009)	Fatty acid biosynthesis	0.000456458	0.000513791
DCDT_c	2'-Deoxycytidine diphosphate:oxidized-thioredoxin 2'-oxidoreductase	cdp_c + trdrd_c --> dcdp_c + h2o_c + trdox_c	(Phatr3_EG02241 and Phatr3_J42726 and Phatr3_J15089)	Nucleotide metabolism: Pyrimidine metabolism	0.000453245	0.000510175
CHLPC2S_h	Chlorophyll C2 synthase	dvpchlda_h + nadp_h + photon_h --> cholphyc2_h + h_h + nadph_h	0	Porphyrin and chlorophyll metabolism	0.000410417	0.000461968
FACOAL_160_c	long-chain acyl-CoA synthetase (16:0)	atp_c + coa_c + hdca_c --> amp_c + pmtcoa_c + ppi_c	(Phatr3_J12420) or (Phatr3_J45510)	Fatty acid biosynthesis	0	0.000370879
MI3PS_c	Myo-inositol-3-phosphate synthase	g6p_c --> mi3p__D_c	(Phatr3_J45120)	Inositol phosphate metabolism	0.000329493	0.000370879
MI3PP_c	1D-myo-Inositol 3-phosphate phosphohydrolase	h2o_c + mi3p__D_c --> inost_c + pi_c	(Phatr3_J18323)	Inositol phosphate metabolism	0.000329493	0.000370879
CDPDAGS_HDE_PALM_c	CDP-diacylglycerol synthase(16:1(9Z)/16:0)	ctp_c + h_c + pa1619Z160_c --> cdp12dgr1619Z160_c + ppi_c	(Phatr3_Jdraft559) or (Phatr3_J47250)	Phosphoglycerolipid metabolism	0.000329493	0.000370879
CDIPT_HDE_PALM_c	CDP-diacylglycerol: myo-inositol 3-phosphatidyl transferase (16:1(9Z)/16:0)	cdp12dgr1619Z160_c + inost_c --> cmp_c + h_c + pail1619Z160_c	(Phatr3_J43010)	Phosphoglycerolipid metabolism	0.000329493	0.000370879
AGPATCOA_HDE_PALM_c	1-9-Hexadecenoyl-sn-glycerol-3-phosphate O-acyltransferase (C16:0) (CoA Substrate)	1hdec9eg3p_c + pmtcoa_c --> coa_c + pa1619Z160_c	(Phatr3_EG02461) or (Phatr3_J54974)	Phosphoglycerolipid metabolism	2.41741e-16	0.000370879
biomass_DNA_c	Biomass component: DNA	0.831849903936 datp_c + 0.79185231269 dctp_c + 0.79185231269 dgtp_c + 0.831849903936 dttp_c --> biomass_dna_c + 3.24730443927 ppi_c	0	Modeling: Biomass	0.000279143	0.000314205
PETHCT_c	CTP: phosphatidylethanolamine cytidylyltransferase	ctp_c + ethamp_c + h_c --> cdpea_c + ppi_c	(Phatr3_J40163)	Phosphoglycerolipid metabolism	0.000274578	0.000309066
AGPATCOA_EPA_EPA_c	1-5,8,11,14,17-Icosapentaenoyl-sn-glycerol-3-phosphate O-acyltransferase (C20:5(5Z,8Z,11Z,14Z,17Z)) (CoA Substrate)	1eicos58111417eg3p_c + tmndnccoa_c --> coa_c + pa205n3_c	(Phatr3_EG02461) or (Phatr3_J54974)	Phosphoglycerolipid metabolism	0.000274578	0.000309066
PAPA_EPA_EPA_c	Phosphatidate phosphatase (20:5(5Z,8Z,11Z,14Z,17Z)/20:5(5Z,8Z,11Z,14Z,17Z))	h2o_c + pa205n3_c --> 12dgr205n3_c + pi_c	(Phatr3_J43773) or (Phatr3_J39949) or (Phatr3_J40261)	Phosphoglycerolipid metabolism	0.000274578	0.000309066
ETHAPT_EPA_EPA_c	CDP-ethanolamine: diacylglycerol ethanolamine phosphotransferase (20:5(5Z,8Z,11Z,14Z,17Z)/20:5(5Z,8Z,11Z,14Z,17Z))	12dgr205n3_c + cdpea_c --> cmp_c + h_c + pe205n3_c	(Phatr3_J37086) or (Phatr3_J33864)	Phosphoglycerolipid metabolism	0.000274578	0.000309066
FA160ACPH_h	fatty-acyl-ACP hydrolase (n-C16:0)	h2o_h + palmACP_h --> ACP_h + h_h + hdca_h	(Phatr3_J10454)	Fatty acid biosynthesis	0	0.000306655
G3PAT2264Z7Z10Z13Z16Z19Z_c	glycerol-3-phosphate: acyl-coa acyltransferase C22:6(4Z,7Z,10Z,13Z,16Z,19Z)	c226coa_c + glyc3p_c --> 1docos4710131619eg3p_c + coa_c	(Phatr3_J54709)	Phosphoglycerolipid metabolism	0.000271022	0.000305063
AGPATCOA_DHA_DHA_c	1-4,7,10,13,16,19-Docosahexaenoyl-sn-glycerol-3-phosphate O-acyltransferase (C22:6(4Z,7Z,10Z,13Z,16Z,19Z)) (CoA Substrate)	1docos4710131619eg3p_c + c226coa_c --> coa_c + pa226n3_c	(Phatr3_EG02461) or (Phatr3_J54974)	Phosphoglycerolipid metabolism	0.000271022	0.000305063
PAPA_DHA_DHA_c	Phosphatidate phosphatase (22:6(4Z,7Z,10Z,13Z,16Z,19Z)/22:6(4Z,7Z,10Z,13Z,16Z,19Z))	h2o_c + pa226n3_c --> 12dgr226n3_c + pi_c	(Phatr3_J43773) or (Phatr3_J39949) or (Phatr3_J40261)	Phosphoglycerolipid metabolism	0.000271022	0.000305063
PAPA_LNA_LNA_c	Phosphatidate phosphatase(18:2(9Z,12Z)/18:2(9Z,12Z))	h2o_c + pa182_9_12_c --> 12dgr182_9_12_c + pi_c	(Phatr3_J43773) or (Phatr3_J39949) or (Phatr3_J40261)	Phosphoglycerolipid metabolism	0.000242493	0.000272951
G3PAT182_9_12_c	glycerol-3-phosphate: acyl-coa acyltransferase C18:2(9Z,12Z)	glyc3p_c + lnlccoa_c --> 1odec912eg3p_c + coa_c	(Phatr3_J54709)	Phosphoglycerolipid metabolism	0.000242493	0.000272951
AGPATCOA_LNA_LNA_c	1-(9Z,12Z)-octadecadienoyl-sn-glycerol-3-phosphate O-acyltransferase (18:2(9Z,12Z)) (CoA Substrate)	1odec912eg3p_c + lnlccoa_c --> coa_c + pa182_9_12_c	(Phatr3_EG02461) or (Phatr3_J54974)	Phosphoglycerolipid metabolism	0.000242493	0.000272951
CHOPT_LNA_LNA_c	CDP-choline: diacylglycerol choline phosphotransferase (18:2(9Z,12Z)/18:2(9Z,12Z))	12dgr182_9_12_c + cdpchol_c --> cmp_c + h_c + pc182_9_12_c	(Phatr3_J37086) or (Phatr3_J33864)	Phosphoglycerolipid metabolism	0.000242493	0.000272951
DVPCHLDR_h	Divinylprotochlorophyllide vinyl-reductase	dvpchlda_h + h_h + nadph_h <=> nadp_h + pchlda_h	(Phatr3_J30690)	Porphyrin and chlorophyll metabolism	0.00450003	0.00027118
CHLPC1S_h	Chlorophyll C1 synthase	nadp_h + pchlda_h + photon_h --> cholphyc1_h + h_h + nadph_h	0	Porphyrin and chlorophyll metabolism	0.000240919	0.00027118
DHFR2_c	Dihydrofolate reductase (NADP+)	dhf_c + h_c + nadph_c --> nadp_c + thf_c	(Phatr3_EG02044) or (Phatr3_J1690) or (Phatr3_J2087)	Cofactor biosynthesis: Folate biosynthesis	0.000232205	0.000261371
DAOTO_c	2'-Deoxyadenosine 5'-diphosphate:oxidized-thioredoxin 2'-oxidoreductase	adp_c + trdrd_c --> dadp_c + h2o_c + trdox_c	(Phatr3_EG02241 and Phatr3_J42726 and Phatr3_J15089)	Nucleotide metabolism: Purine metabolism	0.000232205	0.000261371
NDPK_c	Nucleoside-diphosphate kinase	atp_c + dadp_c --> adp_c + datp_c	(Phatr3_J42104) or (Phatr3_J41676)	Nucleotide metabolism: Purine metabolism	0.000232205	0.000261371
MDUMT_c	5,10-Methylenetetrahydrofolate:dUMP C-methyltransferase	dump_c + mlthf_c <=> dhf_c + dtmp_c	(Phatr3_J1690) or (Phatr3_J2087)	Nucleotide metabolism: Pyrimidine metabolism	0.000232205	0.000261371
ATDTM_c	ATP:dTMP phosphotransferase	atp_c + dtmp_c --> adp_c + dtdp_c	(Phatr3_J46855)	Nucleotide metabolism: Pyrimidine metabolism	0.000232205	0.000261371
ATDTD_c	ATP:dTDP phosphotransferase	atp_c + dtdp_c --> adp_c + dttp_c	(Phatr3_J41676) or (Phatr3_J42104)	Nucleotide metabolism: Pyrimidine metabolism	0.000232205	0.000261371
ATDCM_c	ATP:dCMP phosphotransferase	atp_c + dcmp_c <=> adp_c + dcdp_c	(Phatr3_Jdraft1367)	Nucleotide metabolism: Pyrimidine metabolism	-0.000232205	-0.000261371
DGOTO_c	2'-Deoxyguanosine 5'-diphosphate:oxidized-thioredoxin 2'-oxidoreductase	gdp_c + trdrd_c --> dgdp_c + h2o_c + trdox_c	(Phatr3_EG02241 and Phatr3_J42726 and Phatr3_J15089)	Nucleotide metabolism: Purine metabolism	0.00022104	0.000248804
ATDGD_c	ATP:dGDP phosphotransferase	atp_c + dgdp_c --> adp_c + dgtp_c	(Phatr3_J42104) or (Phatr3_J41676)	Nucleotide metabolism: Purine metabolism	0.00022104	0.000248804
ATDCD_c	ATP:dCDP phosphotransferase	atp_c + dcdp_c --> adp_c + dctp_c	(Phatr3_J41676) or (Phatr3_J42104)	Nucleotide metabolism: Pyrimidine metabolism	0.00022104	0.000248804
PAPA_EPA_PALM_h	Phosphatidate phosphatase(20:5(5Z,8Z,11Z,14Z,17Z)/16:0) chloroplast	h2o_h + pa205n3160_h --> 12dgr205n3160_h + pi_h	(Phatr3_J32083)	Galactoglycerolipid metabolism	0.000122137	0.000137477
ASQ_EPA_PALM_2OEPA_h	Sulfoquinovosyl diacylglycerol-2-O-acyl transferase (20:5(5Z,8Z,11Z,14Z,17Z)/16:0)(SQDG-2-O-20:5(5Z,8Z,11Z,14Z,17Z))	1eicos58111417eg3p_h + sqdg205n3160_h --> asq205n31602o205n3_h + glyc3p_h	0	Sulfolipid biosynthesis	0.000122137	0.000137477
SQDGS_EPA_PALM_h	Sulfoquinovosyldiacylglycerol synthase(20:5(5Z,8Z,11Z,14Z,17Z)/16:0)	12dgr205n3160_h + udpsq_h --> h_h + sqdg205n3160_h + udp_h	(Phatr3_J50356)	Sulfolipid metabolism	0.000122137	0.000137477
AGPATACP_MYRS_HDE_h	1-Tetradecanoyl-sn-glycerol-3-phosphate O-acyltransferase (16:1(9Z)) (ACP Substrate)	1tdecg3p_h + hdeACP_h --> ACP_h + pa1401619Z_h	(Phatr3_J11916)	Galactoglycerolipid metabolism	9.64166e-05	0.000108527
PAPA_MYRS_HDE_h	Phosphatidate phosphatase(14:0/16:1(9Z)) chloroplast	h2o_h + pa1401619Z_h --> 12dgr1401619Z_h + pi_h	(Phatr3_J32083)	Galactoglycerolipid metabolism	9.64166e-05	0.000108527
GDPMEP_c	GDP-mannose 3,5 epimerase	gdpmann_c <=> gdpgal_c	(Phatr3_J45434)	Ascorbate metabolism	-0.0003994	-9.73145e-05
GDPGALPL_c	GDP-L-galactose phosphorylase	gdpgal_c + pi_c <=> gal1p_c + gdp_c + h_c	(Phatr_1413_bd)	Ascorbate metabolism	-0.0003994	-9.73145e-05
G3MGGH_c	Glycerol-3-galactose galactohydrolase	ggl_c + h2o_c --> gal_c + glyc_c	(Phatr3_EG02313)	Galactoglycerolipid metabolism	0.0003994	9.73145e-05
GALK_c	Galactokinase	atp_c + gal_c --> adp_c + gal1p_c + h_c	(Phatr3_J3369)	Nucleotide sugar metabolism	0.0003994	9.73145e-05
GLYK_c	glycerol kinase	atp_c + glyc_c --> adp_c + glyc3p_c + h_c	(Phatr3_J50770)	Phosphoglycerolipid metabolism	0.0003994	9.73145e-05
FACOAL_162_9Z12Z_c	long-chain acyl-CoA synthetase (16:2(9Z,12Z))	atp_c + coa_c + hd912ea_c --> amp_c + hd912coa_c + ppi_c	(Phatr3_J12420) or (Phatr3_J45510)	Fatty acid biosynthesis	8.64553e-05	9.73145e-05
FACOAL_163_6Z9Z12Z_c	long-chain acyl-CoA synthetase (16:3(6Z,9Z,12Z))	atp_c + coa_c + hd6912ea_c --> amp_c + hd6912coa_c + ppi_c	(Phatr3_J12420) or (Phatr3_J45510)	Fatty acid biosynthesis	0	9.73145e-05
CATC1636Z9Z12Z_c	Carnitine acyltransferase (C16:3(6Z,9Z,12Z))	crn_c + hd6912coa_c <=> coa_c + hd6912crn_c	(Phatr3_J859)	Fatty acid degradation, mitochondria	0	9.73145e-05
LPCAT_EPA_HDDE_c	2-lysophosphatidylcholine O-acyl transferase (20:5(5Z,8Z,11Z,14Z,17Z)/16:2(9Z,12Z))	1agpc205_c + hd912coa_c --> coa_c + pc205n3162n4_c	(Phatr3_J20460)	Phosphoglycerolipid metabolism	8.64553e-05	9.73145e-05
CAT21636Z9Z12Z_m	Carnitine acyltransferase II ((6Z,9Z,12Z)-hexadecatrienoyl-CoA forming)	coa_m + hd6912crn_m <=> crn_m + hd6912coa_m	(Phatr3_J48078)	Fatty acid degradation, mitochondria	0	9.73145e-05
KAT142_3OXO7Z10Z_m	Beta-ketoacyl CoA thiolase (14:2 3-oxo-(7Z,10Z))	3otd710coa_m + coa_m --> accoa_m + dd58coa_m	(Phatr3_J28068) or (Phatr3_J45947)	Fatty acid degradation, peroxisome	0	9.73145e-05
KAT122_3OXO5Z8Z_m	Beta-ketoacyl CoA thiolase (12:2 3-oxo-(5Z,8Z))	3odd58coa_m + coa_m --> accoa_m + dc36coa_m	(Phatr3_J28068) or (Phatr3_J45947)	Fatty acid degradation, peroxisome	0	9.73145e-05
KAT101_3OXO6Z_m	Beta-ketoacyl CoA thiolase (10:1 3-oxo-(6Z))	3odc6coa_m + coa_m --> accoa_m + oc4coa_m	(Phatr3_J28068) or (Phatr3_J45947)	Fatty acid degradation, peroxisome	0	9.73145e-05
KAT163_3OXO6Z9Z12Z_m	Beta-ketoacyl CoA thiolase (16:3 3-oxo-(6Z,9Z,12Z))	3ohd6912coa_m + coa_m --> accoa_m + td4710coa_m	(Phatr3_J28068) or (Phatr3_J45947)	Fatty acid degradation, peroxisome	0	9.73145e-05
ECH143_2E7Z10Z_m	Enoyl-CoA hydratase (14:3(2E,7Z,10Z))	h2o_m + td2710coa_m --> 3htd710coa_m	(Phatr3_J35240) or (Phatr3_J55192)	Fatty acid degradation, peroxisome	0	9.73145e-05
HADH142_3H7Z10Z_m	3-hydroxacyl-CoA dehydrogenase (14:2 3-hydroxy-(7Z,10Z))	3htd710coa_m + nad_m --> 3otd710coa_m + h_m + nadh_m	(Phatr3_J35240) or (Phatr3_J39681) or (Phatr3_J41886)	Fatty acid degradation, peroxisome	0	9.73145e-05
ACOADH122_5Z8Z_m	Acyl-CoA dehydrogenase (12:2(5Z,8Z))	dd58coa_m + fad_m --> dd258coa_m + fadh2_m	(Phatr3_J11014) or (Phatr3_J25932)	Fatty acid degradation, peroxisome	0	9.73145e-05
ECH123_2E5Z8Z_m	Enoyl-CoA hydratase (12:3(2E,5Z,8Z))	dd258coa_m + h2o_m --> 3hdd58coa_m	(Phatr3_J35240) or (Phatr3_J55192)	Fatty acid degradation, peroxisome	0	9.73145e-05
HADH122_3H5Z8Z_m	3-hydroxacyl-CoA dehydrogenase (12:2 3-hydroxy-(5Z,8Z))	3hdd58coa_m + nad_m --> 3odd58coa_m + h_m + nadh_m	(Phatr3_J35240) or (Phatr3_J39681) or (Phatr3_J41886)	Fatty acid degradation, peroxisome	0	9.73145e-05
ECOAI102_3Z6Z_m	Delta-3(Z)-Delta-2(E)-enoyl-CoA isomerase (10:2(3Z,6Z))	dc36coa_m --> dc26coa_m	(Phatr3_J18064)	Fatty acid degradation, peroxisome	0	9.73145e-05
ECH102_2E6Z_m	Enoyl-CoA hydratase (10:2(2E,6Z))	dc26coa_m + h2o_m --> 3hdc6coa_m	(Phatr3_J35240) or (Phatr3_J55192)	Fatty acid degradation, peroxisome	0	9.73145e-05
HADH101_3H6Z_m	3-hydroxacyl-CoA dehydrogenase (10:1 3-hydroxy-(6Z))	3hdc6coa_m + nad_m --> 3odc6coa_m + h_m + nadh_m	(Phatr3_J35240) or (Phatr3_J39681) or (Phatr3_J41886)	Fatty acid degradation, peroxisome	0	9.73145e-05
ACOADH81_4Z_m	Acyl-CoA dehydrogenase (8:1(4Z))	fad_m + oc4coa_m --> fadh2_m + oc24coa_m	(Phatr3_J11014) or (Phatr3_J25932)	Fatty acid degradation, peroxisome	0	9.73145e-05
DECOAR82_2E4Z_m	2,4-dienoyl-CoA reductase (NADPH) (8:2(2E,4Z))	h_m + nadph_m + oc24coa_m --> nadp_m + oc3coa_m	(Phatr3_J31367)	Fatty acid degradation, peroxisome	0	9.73145e-05
ECOAI81_3E_m	Delta-3(Z)-Delta-2(E)-enoyl-CoA isomerase (8:1(3E))	oc3coa_m --> oc2coa_m	(Phatr3_J5527) or (Phatr3_J18064)	Fatty acid degradation, peroxisome	0	9.73145e-05
ACOADH163_6Z9Z12Z_m	Acyl-CoA dehydrogenase (16:3(6Z,9Z,12Z))	fad_m + hd6912coa_m --> fadh2_m + hd26912coa_m	(Phatr3_J11014) or (Phatr3_J25932)	Fatty acid degradation, peroxisome	0	9.73145e-05
ECH164_2E6Z9Z12Z_m	Enoyl-CoA hydratase (16:4(2E,6Z,9Z,12Z))	h2o_m + hd26912coa_m --> 3hhd6912coa_m	(Phatr3_J35240) or (Phatr3_J55192)	Fatty acid degradation, peroxisome	0	9.73145e-05
HADH163_3H6Z9Z12Z_m	3-hydroxacyl-CoA dehydrogenase (16:3 3-hydroxy-(6Z,9Z,12Z))	3hhd6912coa_m + nad_m --> 3ohd6912coa_m + h_m + nadh_m	(Phatr3_J35240) or (Phatr3_J39681) or (Phatr3_J41886)	Fatty acid degradation, peroxisome	0	9.73145e-05
ACOADH143_4Z7Z10Z_m	Acyl-CoA dehydrogenase (14:3(4Z,7Z,10Z))	fad_m + td4710coa_m --> fadh2_m + td24710coa_m	(Phatr3_J11014) or (Phatr3_J25932)	Fatty acid degradation, peroxisome	0	9.73145e-05
DECOAR144_2E4Z7Z10Z_m	2,4-dienoyl-CoA reductase (NADPH) (14:4(2E,4Z,7Z,10Z))	h_m + nadph_m + td24710coa_m --> nadp_m + td3710coa_m	(Phatr3_J31367)	Fatty acid degradation, peroxisome	0	9.73145e-05
ECOAI143_3E7Z10Z_m	Delta-3(Z)-Delta-2(E)-enoyl-CoA isomerase (14:3(3E,7Z,10Z))	td3710coa_m --> td2710coa_m	(Phatr3_J5527) or (Phatr3_J18064)	Fatty acid degradation, peroxisome	0	9.73145e-05
MGDGD12DS_HDDE_HDTE_sn1_h	Delta-12 desaturase (16:2(9Z,12Z)/16:3(6Z,9Z,12Z))(MGDG sn-1)	2.0 fdxrd_h + 2.0 h_h + mgdg1619Z163n4_h + o2_h --> 2.0 fdxox_h + 2.0 h2o_h + mgdg162n4163n4_h	(Phatr3_J48423)	Galactoglycerolipid metabolism	0	9.73145e-05
MGDGH_HDDE_HDTE_h	Galactolipid acylhydrolase (MGDG)(16:2(9Z,12Z)/16:3(6Z,9Z,12Z))	2.0 h2o_h + mgdg162n4163n4_h --> ggl_h + 2.0 h_h + hd6912ea_h + hd912ea_h	(Phatr3_J46193)	Galactoglycerolipid metabolism	5.42101e-19	9.73145e-05
DIADINXDE_h	Diadinoxanthin de-epoxidase	ascb__L_u + diadinx_h + h_u --> dhdascb_u + diatox_h + h2o_u	(Phatr3_J51703) or (Phatr3_J36048) or (Phatr3_J45846)	Carotenoid biosynthesis	5.76062e-05	6.48418e-05
PCW3DS_HDE_STA_sn2_c	Omega-3 desaturase (16:1(9Z)/18:4(6Z,9Z,12Z,15Z))(PC sn-2)	2.0 ficytb5_c + 2.0 nadh_c + o2_c + pc1619Z183n6_c --> 2.0 focytb5_c + 2.0 h2o_c + 2.0 nad_c + pc1619Z184n3_c	(Phatr3_J41570)	Fatty acid biosynthesis: Long chain omega-3 synthesis	0	6.42239e-05
PLA2PC_HDE_HDE_c	Phospholipase A2 (16:1(9Z)/16:1(9Z)) (phosphatidylcholine)	h2o_c + pc161_c --> 1agpc161_c + h_c + hdcea_c	(Phatr3_J45518) or (Phatr3_J46570) or (Phatr3_J49142) or (Phatr3_J54974)	Fatty acid biosynthesis	5.70572e-05	6.42239e-05
CHOPT_HDE_HDE_c	CDP-choline: diacylglycerol choline phosphotransferase (16:1(9Z)/16:1(9Z))	12dgr161_c + cdpchol_c --> cmp_c + h_c + pc161_c	(Phatr3_J37086) or (Phatr3_J33864)	Phosphoglycerolipid metabolism	5.70572e-05	6.42239e-05
TAGAH_HDE_HDE_PALM_c	Triacylglycerol acylhydrolase (16:1(9Z)/16:1(9Z)/16:0)	h2o_c + tag1619Z1619Z160_c --> 12dgr161_c + h_c + hdca_c	(Phatr3_J46753) or (Phatr3_J37711) or (Phatr3_J1971) or (Phatr3_J48799) or (Phatr3_J43463) or (Phatr3_J50397) or (Phatr3_J54974)	Triacylglycerol degradation	2.54832e-16	6.42239e-05
AACPDAGAT_HDE_HDE_PALM_h	Acyl-ACP: diacylglycerol acyltransferase (16:1(9Z)/16:1(9Z)/16:0)	12dgr161_h + palmACP_h --> ACP_h + tag1619Z1619Z160_h	(Phatr3_J43469)	Triacylglycerol biosynthesis	0	6.42239e-05
DOLPMT_c	Dolichyl-phosphate beta-D-mannosyltransferase	dolp_c + gdpmann_c --> dolmanp_c + gdp_c	(Phatr3_J19705)	N-Glycan biosynthesis	0	7.60322e-14
FMNAT_h	FMN adenylyltransferase	atp_h + fmn_h + h_h --> fad_h + ppi_h	(Phatr3_J12894)	Cofactor biosynthesis: Riboflavin biosynthesis	0	-7.13873e-14
B13GS_c	Beta-1,3-glycan synthesis	g1p_c + udpg_c --> 13glucan_c + h_c + udp_c	(Phatr3_J9617)	Glycolysis/Gluconeogenesis/Entner-Doudoroff pathway	0	-7.03709e-14
FADR_h	FAD reductase (NADPH)	fad_h + h_h + nadph_h --> fadh2_h + nadp_h	(Phatr3_J42659)	Cofactor biosynthesis: Riboflavin biosynthesis	-7.33387e-15	-6.44495e-14
UDPDOLPT_c	Dolichyl-phosphate beta-glucosyltransferase	dolp_c + udpg_c --> dolpglc_c + udp_c	(Phatr3_J45980) or (Phatr3_J34317)	N-Glycan biosynthesis	0	5.70241e-14
GLS4_c	Glucoside hydrolase: beta-1,3-glucan	13glucan_c + h2o_c --> g1p_c + glc__D_c	0	Glycolysis/Gluconeogenesis/Entner-Doudoroff pathway	5.96126e-16	-5.70032e-14
TMPK_c	Thiamine-pyrophosphokinase	atp_c + thm_c --> amp_c + h_c + thmpp_c	(Phatr3_J5423)	Cofactor biosynthesis: Thiamine (B1)	0	4.71812e-14
TMPPK_c	Thiamine diphosphate-phosphokinase	atp_c + thmpp_c --> adp_c + thmtp_c	(Phatr3_J5423)	Cofactor biosynthesis: Thiamine (B1)	0	4.71812e-14
DM_thmppp_c	Demand thmppp_c	thmtp_c -->	0	Modeling: Demand	0	4.71812e-14
PMPK_h	Phosphomethylpyrimidine kinase	4ampm_h + atp_h --> 2mahmp_h + adp_h	(Phatr3_J47293)	Cofactor biosynthesis: Thiamine (B1)	6.13834e-16	4.71812e-14
CYSDS_h	Cysteine desulfurase	cys__L_h + iscsh_h --> ala__L_h + h_h + iscssh_h	(Phatr3_J38946)	Cofactor biosynthesis: Thiamine (B1)	6.13834e-16	4.71812e-14
THISAT_h	ThiS adenylyltransferase sulfur carrier protein	atp_h + h_h + this_h --> athis_h + ppi_h	(Phatr3_J20318 and YP_874448.1)	Cofactor biosynthesis: Thiamine (B1)	6.13834e-16	4.71812e-14
THII_h	Thiamine biosynthesis protein ThiI	athis_h + iscssh_h + nadph_h --> amp_h + iscsh_h + nadp_h + thissh_h	0	Cofactor biosynthesis: Thiamine (B1)	6.13834e-16	4.71812e-14
GLYCOX1_h	Glycine oxidase (ThiO)	gly_h + o2_h --> h2o2_h + imgly_h	(Phatr3_J31544)	Cofactor biosynthesis: Thiamine (B1)	0	4.71812e-14
DXYTST_h	1-deoxy-D-xylulose 5-phosphate:thiol sulfurtransferase (ThiG)	dxyl5p_h + imgly_h + thissh_h --> 2c4mthzep_h + 2.0 h2o_h + h_h + this_h	(YP_874486.1)	Cofactor biosynthesis: Thiamine (B1)	6.13834e-16	4.71812e-14
THZT_h	Thiazole tautomerase (TenI)	2c4mthzep_h --> cthzp_h	(Phatr3_J35691)	Cofactor biosynthesis: Thiamine (B1)	6.13834e-16	4.71812e-14
TMPPP_h	Thiamine-phosphate diphosphorylase	2mahmp_h + cthzp_h + 2.0 h_h --> co2_h + ppi_h + thmmp_h	(Phatr3_J47293)	Cofactor biosynthesis: Thiamine (B1)	6.13834e-16	4.71812e-14
TMPPH_h	Thiamine-phosphate phosphohydrolase	h2o_h + thmmp_h --> pi_h + thm_h	(Phatr3_J12331)	Cofactor biosynthesis: Thiamine (B1)	6.13834e-16	4.71812e-14
GF6PTA_c	Glutamine-fructose-6-phosphate transaminase	f6p_c + gln__L_c --> gam6p_c + glu__L_c	(Phatr3_J14994)	Amino sugar metabolism	0	3.80161e-14
ACGAM6PS_c	N-acetylglucosamine-6-phosphate synthase	accoa_c + gam6p_c --> acgam6p_c + coa_c + h_c	(Phatr3_J34301)	Amino sugar metabolism	0	3.80161e-14
UAGDP_c	UDP-N-acetylglucosamine diphosphorylase	acgam6p_c + h_c + utp_c --> ppi_c + uacgam_c	(Phatr3_J54703)	Amino sugar metabolism	0	3.80161e-14
MM2_c	Mannosyl-oligosaccharide 1,3-1,6-alpha-mannosidase (m2masn)	2.0 h2o_c + m4masn_c --> m2masn_c + 2.0 man_c	(Phatr3_J54844)	N-Glycan biosynthesis	0	-3.80161e-14
MCOATA_m	Malonyl coenzyme A-acyl carrier protein transacylase	ACP_m + malcoa_m <=> coa_m + malACP_m	(Phatr3_J37652)	Fatty acid biosynthesis, mitochondria	0	-2.86721e-14
GLUCYS_h	gamma-Glutamylcysteine synthase	atp_h + cys__L_h + glu__L_h --> adp_h + glucys_h + h_h + pi_h	(Phatr3_J27240)	Metabolism of other amino acids: Glutathione metabolism	-5.34141e-16	-2.74508e-14
PEROX_x	Peroxide from FADH2 (sponaneous)	fadh2_x + o2_x --> fad_x + h2o2_x	0	Fatty acid degradation, mitochondria	1.28289e-15	-2.657e-14
HMPK_h	Thiaminase	4ahmmp_h + atp_h --> 4ampm_h + adp_h + h_h	(Phatr3_J47293)	Cofactor biosynthesis: Thiamine (B1)	0	2.5698e-14
ACOAOX200_x	Acyl-CoA oxidase (20:0)	arachcoa_x + fad_x --> eicos2coa_x + fadh2_x	(Phatr3_J19979)	Fatty acid degradation, mitochondria	7.6323e-17	-2.27257e-14
ECH201_2E_x	Enoyl-CoA hydratase (20:1(2E))	eicos2coa_x + h2o_x --> 3heicoscoa_x	(Phatr3_J55069)	Fatty acid degradation, mitochondria	7.6323e-17	-2.27257e-14
HADH200_x	3-hydroxacyl-CoA dehydrogenase (20:0)	3heicoscoa_x + nad_x --> 3oeicoscoa_x + h_x + nadh_x	(Phatr3_J55069)	Fatty acid degradation, mitochondria	7.6323e-17	-2.27257e-14
KAT200_x	Beta-ketoacyl CoA thiolase (20:0)	3oeicoscoa_x + coa_x --> accoa_x + ocdccoa_x	(Phatr3_J41969)	Fatty acid degradation, mitochondria	7.6323e-17	-2.27257e-14
ACOAOX180_x	Acyl-CoA oxidase (18:0)	fad_x + ocdccoa_x --> fadh2_x + od2coa_x	(Phatr3_J19979)	Fatty acid degradation, mitochondria	7.6323e-17	-2.27257e-14
ECH181_2E_x	Enoyl-CoA hydratase (18:1(2E))	h2o_x + od2coa_x --> 3hodcoa_x	(Phatr3_J55069)	Fatty acid degradation, mitochondria	7.6323e-17	-2.27257e-14
HADH180_x	3-hydroxacyl-CoA dehydrogenase (18:0)	3hodcoa_x + nad_x --> 3oodcoa_x + h_x + nadh_x	(Phatr3_J55069)	Fatty acid degradation, mitochondria	7.6323e-17	-2.27257e-14
KAT180_x	Beta-ketoacyl CoA thiolase (18:0)	3oodcoa_x + coa_x --> accoa_x + pmtcoa_x	(Phatr3_J41969)	Fatty acid degradation, mitochondria	7.6323e-17	-2.27257e-14
ACOAOX160_x	Acyl-CoA oxidase (16:0)	fad_x + pmtcoa_x --> fadh2_x + hdd2coa_x	(Phatr3_J19979)	Fatty acid degradation, mitochondria	7.6323e-17	-2.27257e-14
ECH161_2E_x	Enoyl-CoA hydratase (16:1(2E))	h2o_x + hdd2coa_x --> 3hhdcoa_x	(Phatr3_J55069)	Fatty acid degradation, mitochondria	7.6323e-17	-2.27257e-14
HOXG_c	Ferrocytochrome oxygenase	3.0 fadh2_c + 2.0 h_c + 3.0 o2_c + pheme_c --> biliverd_c + co_c + 3.0 fad_c + fe2_c + 3.0 h2o_c	(Phatr3_J5902 and Phatr3_J9283) or (Phatr3_J12588 and Phatr3_J9283) or (Phatr3_J5851 and Phatr3_J9283)	Porphyrin and chlorophyll metabolism	-2.44462e-15	-2.14832e-14
AMPMS_h	4-amino-2-methyl-5-phosphomethylpyrimidine synthetase	air_h + amet_h --> 4ampm_h + co_h + dad_5_h + for_h + 2.0 h_h + met__L_h	(Phatr3_J38085)	Cofactor biosynthesis: Thiamine (B1)	6.13834e-16	2.14832e-14
FCLT_h	ferrochelatase	fe2_h + ppp9_h --> 2.0 h_h + pheme_h	(Phatr3_J26952)	Porphyrin and chlorophyll metabolism	-2.44462e-15	-2.14832e-14
FTHFL_c	Formate--tetrahydrofolate ligase	atp_c + for_c + thf_c --> 10fthf_c + adp_c + pi_c	(Phatr3_J49229)	Cofactor biosynthesis: Folate biosynthesis	0	2.14832e-14
MG3_c	Glucan 1,3-alpha-glucosidase (g1m8masn)	g1m8masn_c + h2o_c --> glc__D_c + m8masn_c	(Phatr3_EG02351)	N-Glycan biosynthesis	0	1.9008e-14
MG2_c	Glucan 1,3-alpha-glucosidase (g2m8masn)	g2m8masn_c + h2o_c --> g1m8masn_c + glc__D_c	(Phatr3_EG02351)	N-Glycan biosynthesis	0	1.9008e-14
GLCNACPT_c	UDP-GlcNAc:dolichyl-phosphate N-acetylglucosaminephosphotransferase	dolp_c + uacgam_c --> nacglc2p_c + ump_c	(Phatr3_J9724)	N-Glycan biosynthesis	0	1.9008e-14
GLCNACT_c	UDP-GlcNAc:dolichyl-pyrophosphoryl-GlcNAc GlcNAc transferase	nacglc2p_c + uacgam_c --> chito2pdpl_c + h_c + udp_c	(Phatr3_J9427 and Phatr3_J14444)	N-Glycan biosynthesis	0	1.9008e-14
BDMT_c	Chitobiosyldiphosphodolichol beta-mannosyltransferase	chito2pdpl_c + gdpmann_c --> gdp_c + h_c + mpdol_c	(Phatr3_J14002)	N-Glycan biosynthesis	0	1.9008e-14
G13MT_c	Alpha-1,3-mannosyltransferase (m1mpdol)	gdpmann_c + mpdol_c --> gdp_c + h_c + m1mpdol_c	(Phatr3_J22554)	N-Glycan biosynthesis	0	1.9008e-14
G16MT_c	Alpha-1,6-mannosyltransferase (m2mpdol)	gdpmann_c + m1mpdol_c --> gdp_c + h_c + m2mpdol_c	(Phatr3_J22554)	N-Glycan biosynthesis	0	1.9008e-14
G12MT1_c	Alpha-1,2-mannosyltransferase (m3mpdol)	gdpmann_c + m2mpdol_c --> gdp_c + h_c + m3mpdol_c	(Phatr3_J54621)	N-Glycan biosynthesis	0	1.9008e-14
G12MT2_c	Alpha-1,2-mannosyltransferase (m4mpdol)	gdpmann_c + m3mpdol_c --> gdp_c + h_c + m4mpdol_c	(Phatr3_J54621)	N-Glycan biosynthesis	0	1.9008e-14
DOLPMT1_c	Dolichyl-phosphate-mannose-glycolipid alpha-mannosyltransferase (m5mpdol)	dolmanp_c + m4mpdol_c --> dolp_c + h_c + m5mpdol_c	(Phatr3_J10976)	N-Glycan biosynthesis	0	1.9008e-14
G12MT3_c	Alpha-1,2-mannosyltransferase (m6mpdol)	dolmanp_c + m5mpdol_c --> dolp_c + h_c + m6mpdol_c	(Phatr3_J44574)	N-Glycan biosynthesis	0	1.9008e-14
G12MT4_c	Alpha-1,2-mannosyltransferase (m8mpdol)	dolmanp_c + m7mpdol_c --> dolp_c + h_c + m8mpdol_c	(Phatr3_J44574)	N-Glycan biosynthesis	0	1.9008e-14
DOLPMT2_c	Dolichyl-phosphate-mannose-glycolipid alpha-mannosyltransferase (m7mpdol)	dolmanp_c + m6mpdol_c --> dolp_c + h_c + m7mpdol_c	(Phatr3_J44425)	N-Glycan biosynthesis	0	1.9008e-14
DOLDPP_c	Dolichyl-diphosphate phosphohydrolase	doldp_c + h2o_c --> dolp_c + h_c + pi_c	(Phatr3_J32083)	N-Glycan biosynthesis	0	1.9008e-14
DOLPGT1_c	Alpha-1,3-glucosyltransferase (g1m8mpdol)	dolpglc_c + m8mpdol_c --> dolp_c + g1m8mpdol_c + h_c	(Phatr3_J44117)	N-Glycan biosynthesis	0	1.9008e-14
DOLPGT2_c	Alpha-1,3-glucosyltransferase (g2m8mpdol)	dolpglc_c + g1m8mpdol_c --> dolp_c + g2m8mpdol_c + h_c	(Phatr3_J44905)	N-Glycan biosynthesis	0	1.9008e-14
DOLPGT3_c	Alpha-1,2-glucosyltransferase (g3m8masn)	dolpglc_c + g2m8mpdol_c --> dolp_c + g3m8mpdol_c + h_c	0	N-Glycan biosynthesis	0	1.9008e-14
MG1_c	Mannosyl-oligosaccharide glucosidase (g3m8masn)	g3m8masn_c + h2o_c --> g2m8masn_c + glc__D_c	0	N-Glycan biosynthesis	0	1.9008e-14
MM1_c	Mannosyl-oligosaccharide 1,2-alpha-mannosidase (m4masn)	4.0 h2o_c + m8masn_c --> m4masn_c + 4.0 man_c	(Phatr3_EG02374)	N-Glycan biosynthesis	0	1.9008e-14
bof_c_accumulation_c	Biomass equation: carbon accumulation	0.0699997533074 biomass_pigm_h + 0.899996828238 biomass_pro_c + 0.0299998942746 biomass_rna_c --> GAM_const_c + biomass_c_acc_c	0	Modeling: Biomass	1.336e-16	1.77697e-14
DM_biomass_c_acc_c	Demand biomass_c	biomass_c_acc_c -->	0	Modeling: Demand	0	1.77697e-14
FACOAL_200_c	very long-chain acyl-CoA synthetase (20:0)	arach_c + atp_c + coa_c --> amp_c + arachcoa_c + ppi_c	(Phatr3_J12420) or (Phatr3_J45510)	Fatty acid biosynthesis	0	1.68839e-14
FACOAL_C200_x	Long chain acyl-CoA synthetase (20:0)	arach_x + atp_x + coa_x --> amp_x + arachcoa_x + ppi_x	(Phatr3_J17720)	Fatty acid degradation, peroxisome	0	-1.68839e-14
G1PUT_c	UTP:alpha-D-glucose-1-phosphate uridylyltransferase	g1p_c + h_c + utp_c --> ppi_c + udpg_c	(Phatr3_J54493)	Nucleotide sugar metabolism	5.96126e-16	1.33678e-14
CAT_x	Catalase	2.0 h2o2_x --> 2.0 h2o_x + o2_x	(Phatr3_J18572) or (Phatr3_J22418)	Fatty acid degradation, mitochondria	1.34689e-15	-1.3285e-14
PPA_x	Inorganic diphosphatase	h2o_x + ppi_x --> h_x + 2.0 pi_x	(Phatr3_J35580)	Cofactor biosynthesis: Regeneration	1.05873e-15	-1.20676e-14
OCACPSST_m	Octanoyl-[acp]:sulfur sulfurtransferase	2.0 amet_m + 2.0 cys__L_m + 2.0 fdxrd_m + ocACP_m --> 2.0 ala__L_m + 2.0 dad_5_m + 2.0 fdxox_m + lipACP_m + 2.0 met__L_m	(Phatr3_J18029 and Phatr3_J34119 and Phatr3_J16693) or (Phatr3_J18029 and Phatr3_J34119 and Phatr3_J7780) or (Phatr3_J28652 and Phatr3_J34119 and Phatr3_J16693) or (Phatr3_J28652 and Phatr3_J34119 and Phatr3_J7780)	Cofactor biosynthesis: Lipoate biosynthesis	-3.06917e-16	-1.07416e-14
FRNDPR_m	Ferredoxin:NADP reductase	2.0 fdxrd_m + h_m + nadp_m <=> 2.0 fdxox_m + nadph_m	(Phatr3_EG02321)	Cofactor biosynthesis: Regeneration	3.06917e-16	1.07416e-14
FACOAL_C226_x	Long chain acyl-CoA synthetase (22:6(4Z,7Z,10Z,13Z,16Z,19Z))	atp_x + coa_x + crvnc_x --> amp_x + c226coa_x + ppi_x	(Phatr3_J17720)	Fatty acid degradation, peroxisome	-8.72263e-17	1.06581e-14
ACOAOX205_5Z8Z11Z14Z17Z_x	Acyl-CoA oxidase (20:5(5Z,8Z,11Z,14Z,17Z))	fad_x + tmndnccoa_x --> eico258111417coa_x + fadh2_x	(Phatr3_J19979)	Fatty acid degradation, mitochondria	-8.72263e-17	1.06581e-14
ECH206_2E5Z8Z11Z14Z17Z_x	Enoyl-CoA hydratase (20:6(2E,5Z,8Z,11Z,14Z,17Z))	eico258111417coa_x + h2o_x --> 3heico58111417coa_x	(Phatr3_J55069)	Fatty acid degradation, mitochondria	-8.72263e-17	1.06581e-14
HADH205_3H5Z8Z11Z14Z17Z_x	3-hydroxacyl-CoA dehydrogenase (20:5 3-hydroxy-(5Z,8Z,11Z,14Z,17Z))	3heico58111417coa_x + nad_x --> 3oeico58111417coa_x + h_x + nadh_x	(Phatr3_J55069)	Fatty acid degradation, mitochondria	-8.72263e-17	1.06581e-14
KAT205_3OXO5Z8Z11Z14Z17Z_x	Beta-ketoacyl CoA thiolase (20:5 3-oxo-(5Z,8Z,11Z,14Z,17Z))	3oeico58111417coa_x + coa_x --> accoa_x + od3691215coa_x	(Phatr3_J41969)	Fatty acid degradation, mitochondria	-8.72263e-17	1.06581e-14
ECOAI185_3Z6Z9Z12Z15Z_x	Delta-3(Z)-Delta-2(E)-enoyl-CoA isomerase (18:5(3Z,6Z,9Z,12Z,15Z))	od3691215coa_x --> od2691215coa_x	(Phatr3_J55069)	Fatty acid degradation, mitochondria	-8.72263e-17	1.06581e-14
ECH185_2E6Z9Z12Z15Z_x	Enoyl-CoA hydratase (18:5(2E,6Z,9Z,12Z,15Z))	h2o_x + od2691215coa_x --> 3hod691215coa_x	(Phatr3_J55069)	Fatty acid degradation, mitochondria	-8.72263e-17	1.06581e-14
HADH184_3H6Z9Z12Z15Z_x	3-hydroxacyl-CoA dehydrogenase (18:4 3-hydroxy-(6Z,9Z,12Z,15Z))	3hod691215coa_x + nad_x --> 3ood691215coa_x + h_x + nadh_x	(Phatr3_J55069)	Fatty acid degradation, mitochondria	-8.72263e-17	1.06581e-14
KAT184_3OXO6Z9Z12Z15Z_x	Beta-ketoacyl CoA thiolase (18:4 3-oxo-(6Z,9Z,12Z,15Z))	3ood691215coa_x + coa_x --> accoa_x + hd471013coa_x	(Phatr3_J41969)	Fatty acid degradation, mitochondria	-8.72263e-17	1.06581e-14
ACOAOX164_4Z7Z10Z13Z_x	Acyl-CoA oxidase (16:4(4Z,7Z,10Z,13Z))	fad_x + hd471013coa_x --> fadh2_x + hd2471013coa_x	(Phatr3_J19979)	Fatty acid degradation, mitochondria	-8.72263e-17	1.06581e-14
DECOAR165_2E4Z7Z10Z13Z_x	2,4-dienoyl-CoA reductase (NADPH) (16:5(2E,4Z,7Z,10Z,13Z))	h_x + hd2471013coa_x + nadph_x --> hd371013coa_x + nadp_x	(Phatr3_J11319)	Fatty acid degradation, mitochondria	-8.72263e-17	1.06581e-14
ECOAI164_3E7Z10Z13Z_x	Delta-3(Z)-Delta-2(E)-enoyl-CoA isomerase (16:4(3E,7Z,10Z,13Z))	hd371013coa_x --> hd271013coa_x	(Phatr3_J55069)	Fatty acid degradation, mitochondria	-8.72263e-17	1.06581e-14
ECH164_2E7Z10Z13Z_x	Enoyl-CoA hydratase (16:4(2E,7Z,10Z,13Z))	h2o_x + hd271013coa_x --> 3hhd71013coa_x	(Phatr3_J55069)	Fatty acid degradation, mitochondria	-8.72263e-17	1.06581e-14
HADH163_3H7Z10Z13Z_x	3-hydroxacyl-CoA dehydrogenase (16:3 3-hydroxy-(7Z,10Z,13Z))	3hhd71013coa_x + nad_x --> 3ohd71013coa_x + h_x + nadh_x	(Phatr3_J55069)	Fatty acid degradation, mitochondria	-8.72263e-17	1.06581e-14
KAT163_3OXO7Z10Z13Z_x	Beta-ketoacyl CoA thiolase (16:3 3-oxo-(7Z,10Z,13Z))	3ohd71013coa_x + coa_x --> accoa_x + td5811coa_x	(Phatr3_J41969)	Fatty acid degradation, mitochondria	-8.72263e-17	1.06581e-14
ACOAOX143_5Z8Z11Z_x	Acyl-CoA oxidase (14:3(5Z,8Z,11Z))	fad_x + td5811coa_x --> fadh2_x + td25811coa_x	(Phatr3_J19979)	Fatty acid degradation, mitochondria	-8.72263e-17	1.06581e-14
ECH144_2E5Z8Z11Z_x	Enoyl-CoA hydratase (14:4(2E,5Z,8Z,11Z))	h2o_x + td25811coa_x --> 3htd5811coa_x	(Phatr3_J55069)	Fatty acid degradation, mitochondria	-8.72263e-17	1.06581e-14
HADH143_3H5Z8Z11Z_x	3-hydroxacyl-CoA dehydrogenase (14:3 3-hydroxy-(5Z,8Z,11Z))	3htd5811coa_x + nad_x --> 3otd5811coa_x + h_x + nadh_x	(Phatr3_J55069)	Fatty acid degradation, mitochondria	-8.72263e-17	1.06581e-14
KAT143_3OXO5Z8Z11Z_x	Beta-ketoacyl CoA thiolase (14:3 3-oxo-(5Z,8Z,11Z))	3otd5811coa_x + coa_x --> accoa_x + dd369coa_x	(Phatr3_J41969)	Fatty acid degradation, mitochondria	-8.72263e-17	1.06581e-14
ECOAI123_3Z6Z9Z_x	Delta-3(Z)-Delta-2(E)-enoyl-CoA isomerase (12:3(3Z,6Z,9Z))	dd369coa_x --> dd269coa_x	(Phatr3_J55069)	Fatty acid degradation, mitochondria	-8.72263e-17	1.06581e-14
ECH123_2E6Z9Z_x	Enoyl-CoA hydratase (12:3(2E,6Z,9Z))	dd269coa_x + h2o_x --> 3hdd69coa_x	(Phatr3_J55069)	Fatty acid degradation, mitochondria	-8.72263e-17	1.06581e-14
HADH122_3H6Z9Z_x	3-hydroxacyl-CoA dehydrogenase (12:2 3-hydroxy-(6Z,9Z))	3hdd69coa_x + nad_x --> 3od69coa_x + h_x + nadh_x	(Phatr3_J55069)	Fatty acid degradation, mitochondria	-8.72263e-17	1.06581e-14
KAT122_3OXO6Z9Z_x	Beta-ketoacyl CoA thiolase (12:2 3-oxo-(6Z,9Z))	3od69coa_x + coa_x --> accoa_x + dc47coa_x	(Phatr3_J41969)	Fatty acid degradation, mitochondria	-8.72263e-17	1.06581e-14
ACOAOX102_4Z7Z_x	Acyl-CoA oxidase (10:2(4Z,7Z))	dc47coa_x + fad_x --> dc247coa_x + fadh2_x	(Phatr3_J19979)	Fatty acid degradation, mitochondria	-8.72263e-17	1.06581e-14
DECOAR103_2E4Z7Z_x	2,4-dienoyl-CoA reductase (NADPH) (10:3(2E,4Z,7Z))	dc247coa_x + h_x + nadph_x --> dc37coa_x + nadp_x	(Phatr3_J11319)	Fatty acid degradation, mitochondria	-8.72263e-17	1.06581e-14
ECOAI102_3E7Z_x	Delta-3(Z)-Delta-2(E)-enoyl-CoA isomerase (10:2(3E,7Z))	dc37coa_x --> dc27coa_x	(Phatr3_J55069)	Fatty acid degradation, mitochondria	-8.72263e-17	1.06581e-14
ECH102_2E7Z_x	Enoyl-CoA hydratase (10:2(2E,7Z))	dc27coa_x + h2o_x --> 3hdc7coa_x	(Phatr3_J55069)	Fatty acid degradation, mitochondria	-8.72263e-17	1.06581e-14
HADH101_3H7Z_x	3-hydroxacyl-CoA dehydrogenase (10:1 3-hydroxy-(7Z))	3hdc7coa_x + nad_x --> 3odc7coa_x + h_x + nadh_x	(Phatr3_J55069)	Fatty acid degradation, mitochondria	-8.72263e-17	1.06581e-14
KAT101_3OXO7Z_x	Beta-ketoacyl CoA thiolase (10:1 3-oxo-(7Z))	3odc7coa_x + coa_x --> accoa_x + oc5coa_x	(Phatr3_J41969)	Fatty acid degradation, mitochondria	-8.72263e-17	1.06581e-14
ACOAOX226_4Z7Z10Z13Z16Z19Z_x	Acyl-CoA oxidase (22:6(4Z,7Z,10Z,13Z,16Z,19Z))	c226coa_x + fad_x --> dcos24710131619coa_x + fadh2_x	(Phatr3_J19979)	Fatty acid degradation, mitochondria	-8.72263e-17	1.06581e-14
DECOAR227_2E4Z7Z10Z13Z16Z19Z_x	2,4-dienoyl-CoA reductase (NADPH) (22:7(2E,4Z,7Z,10Z,13Z,16Z,19Z))	dcos24710131619coa_x + h_x + nadph_x --> dcos3710131619coa_x + nadp_x	(Phatr3_J11319)	Fatty acid degradation, mitochondria	-8.72263e-17	1.06581e-14
ECOAI226_3E7Z10Z13Z16Z19Z_x	Delta-3(Z)-Delta-2(E)-enoyl-CoA isomerase (22:6(3E,7Z,10Z,13Z,16Z,19Z))	dcos3710131619coa_x --> dcos2710131619coa_x	(Phatr3_J55069)	Fatty acid degradation, mitochondria	-8.72263e-17	1.06581e-14
ECH226_2E7Z10Z13Z16Z19Z_x	Enoyl-CoA hydratase (22:6(2E,7Z,10Z,13Z,16Z,19Z))	dcos2710131619coa_x + h2o_x --> 3hdcos710131619coa_x	(Phatr3_J55069)	Fatty acid degradation, mitochondria	-8.72263e-17	1.06581e-14
HADH225_3H7Z10Z13Z16Z19Z_x	3-hydroxacyl-CoA dehydrogenase (22:5 3-hydroxy-(7Z,10Z,13Z,16Z,19Z))	3hdcos710131619coa_x + nad_x --> 3odcos710131619coa_x + h_x + nadh_x	(Phatr3_J55069)	Fatty acid degradation, mitochondria	-8.72263e-17	1.06581e-14
KAT225_3OXO7Z10Z13Z16Z19Z_x	Beta-ketoacyl CoA thiolase (22:5 3-oxo-(7Z,10Z,13Z,16Z,19Z))	3odcos710131619coa_x + coa_x --> accoa_x + tmndnccoa_x	(Phatr3_J41969)	Fatty acid degradation, mitochondria	-8.72263e-17	1.06581e-14
CAT2815_m	Carnitine acyltransferase II (5Z-octenoyl-CoA forming)	coa_m + oc5crn_m <=> crn_m + oc5coa_m	(Phatr3_J48078)	Fatty acid degradation, mitochondria	-8.72263e-17	1.06581e-14
CATC5ZOC_x	Carnitine acyltransferase (5Z-octenoyl-CoA)	crn_x + oc5coa_x --> coa_x + oc5crn_x	(Phatr3_J48078)	Fatty acid degradation, peroxisome	-8.72263e-17	1.06581e-14
ACOATA_m	Acetyl coenzyme A-acyl carrier protein transacylase	ACP_m + accoa_m --> acACP_m + coa_m	(Phatr3_J37652)	Fatty acid biosynthesis, mitochondria	-5.03814e-16	-1.02341e-14
3OAS40_m	3-oxoacyl-[acyl-carrier-protein] synthase (C4:0 forming)(mitochondrial)	acACP_m + h_m + malACP_m --> ACP_m + actACP_m + co2_m	(Phatr3_J18940)	Fatty acid biosynthesis, mitochondria	-5.03814e-16	-1.02341e-14
3OAR40_m	3-oxoacyl-[acyl-carrier-protein] reductase (C4:0 forming)(mitochondrial)	actACP_m + h_m + nadph_m --> 3hbutACP_m + nadp_m	(Phatr3_J10306)	Fatty acid biosynthesis, mitochondria	-5.03814e-16	-1.02341e-14
3HAD41_m	3-hydroxyacyl-[acyl-carrier-protein] dehydratase (C4:1(2E) forming)(mitochondrial)	3hbutACP_m --> but2eACP_m + h2o_m	(Phatr3_J44982)	Fatty acid biosynthesis, mitochondria	-5.03814e-16	-1.02341e-14
EAR40_m	Enoyl-[acyl-carrier-protein] reductase (NADH) (C4:0 forming)(mitochondrial)	but2eACP_m + h_m + nadh_m --> butACP_m + nad_m	(Phatr3_J47536)	Fatty acid biosynthesis, mitochondria	-5.03814e-16	-1.02341e-14
3OAS60_m	3-oxoacyl-[acyl-carrier-protein] synthase (C6:0 forming)(mitochondrial)	butACP_m + h_m + malACP_m --> 3ohexACP_m + ACP_m + co2_m	(Phatr3_J18940)	Fatty acid biosynthesis, mitochondria	-5.03814e-16	-1.02341e-14
3OAR60_m	3-oxoacyl-[acyl-carrier-protein] reductase (C6:0 forming)(mitochondrial)	3ohexACP_m + h_m + nadph_m --> 3hhexACP_m + nadp_m	(Phatr3_J10306)	Fatty acid biosynthesis, mitochondria	-5.03814e-16	-1.02341e-14
3HAD61_m	3-hydroxyacyl-[acyl-carrier-protein] dehydratase (C6:1(2E) forming)(mitochondrial)	3hhexACP_m --> h2o_m + thex2eACP_m	(Phatr3_J44982)	Fatty acid biosynthesis, mitochondria	-5.03814e-16	-1.02341e-14
EAR60_m	Enoyl-[acyl-carrier-protein] reductase (NADH) (C6:0 forming)(mitochondrial)	h_m + nadh_m + thex2eACP_m --> hexACP_m + nad_m	(Phatr3_J47536)	Fatty acid biosynthesis, mitochondria	-5.03814e-16	-1.02341e-14
3OAS80_m	3-oxoacyl-[acyl-carrier-protein] synthase (C8:0 forming)(mitochondrial)	h_m + hexACP_m + malACP_m --> 3ooctACP_m + ACP_m + co2_m	(Phatr3_J18940)	Fatty acid biosynthesis, mitochondria	-5.03814e-16	-1.02341e-14
3OAR80_m	3-oxoacyl-[acyl-carrier-protein] reductase (C8:0 forming)(mitochondrial)	3ooctACP_m + h_m + nadph_m --> 3hoctACP_m + nadp_m	(Phatr3_J10306)	Fatty acid biosynthesis, mitochondria	-5.03814e-16	-1.02341e-14
3HAD81_m	3-hydroxyacyl-[acyl-carrier-protein] dehydratase (C8:1(2E) forming)(mitochondrial)	3hoctACP_m --> h2o_m + toct2eACP_m	(Phatr3_J44982)	Fatty acid biosynthesis, mitochondria	-5.03814e-16	-1.02341e-14
EAR80_m	Enoyl-[acyl-carrier-protein] reductase (NADH) (C8:0 forming)(mitochondrial)	h_m + nadh_m + toct2eACP_m --> nad_m + ocACP_m	(Phatr3_J47536)	Fatty acid biosynthesis, mitochondria	-5.03814e-16	-1.02341e-14
biomass_c_storage_c	Photosynthetically fixed carbon storage	1.30949873186 13glucan_c + 0.559785717436 tag1619Z1619Z160_c --> carbon_storage_c	0	Modeling: Biomass	-4.55232e-16	-1.02083e-14
DM_carbon_storage_c	Carbon leaving/entering intracellular storage compounds	carbon_storage_c -->	0	Modeling: Biomass	-4.55232e-16	-1.02083e-14
NADK_m	NAD kinase	atp_m + nad_m --> adp_m + h_m + nadp_m	(Phatr3_J12501)	Cofactor biosynthesis: Nicotinate and Nicotinamide metabolism	0	8.43769e-15
FACOAL_184_6Z9Z12Z15Z_c	long-chain acyl-CoA synthetase (18:4(6Z,9Z,12Z,15Z))	atp_c + coa_c + strdnc_c --> amp_c + ppi_c + strdnccoa_c	(Phatr3_J12420) or (Phatr3_J45510)	Fatty acid biosynthesis: Long chain omega-3 synthesis	0	6.04898e-15
ELO6ETA_c	Delta 6 elongase (eicosatetraenoic acid forming)	3.0 h_c + malcoa_c + 2.0 nadph_c + strdnccoa_c --> co2_c + coa_c + eicos8111417coa_c + h2o_c + 2.0 nadp_c	(Phatr3_J22274) or (Phatr3_J20508)	Fatty acid biosynthesis: Long chain omega-3 synthesis	0	6.04898e-15
LPCAT_HDE_ETA_sn2_c	2-lysophosphatidylcholine O-acyl transferase (16:1(9Z)/20:4(8Z,11Z,14Z,17Z))	1agpc161_c + eicos8111417coa_c --> coa_c + pc1619Z203n3_c	(Phatr3_J20460)	Fatty acid biosynthesis: Long chain omega-3 synthesis	0	6.04898e-15
PCD5DS_HDE_EPA_sn2_c	Delta 5 desaturase (16:1(9Z)/20:5(5z,8Z,11Z,14Z,17Z))(PC sn-2)	2.0 ficytb5_c + 2.0 nadh_c + o2_c + pc1619Z203n3_c --> 2.0 focytb5_c + 2.0 h2o_c + 2.0 nad_c + pc1619Z205n3_c	(Phatr3_J22459)	Fatty acid biosynthesis: Long chain omega-3 synthesis	0	6.04898e-15
FACOAL_C240_x	Long chain acyl-CoA synthetase (24:0)	atp_x + coa_x + lgnc_x --> amp_x + lgnccoa_x + ppi_x	(Phatr3_J17720)	Fatty acid degradation, peroxisome	1.18476e-15	-5.84176e-15
ACOAOX240_x	Acyl-CoA oxidase (24:0)	fad_x + lgnccoa_x --> fadh2_x + ttc2coa_x	(Phatr3_J19979)	Fatty acid degradation, mitochondria	1.18476e-15	-5.84176e-15
ECH241_2E_x	Enoyl-CoA hydratase (24:1(2E))	h2o_x + ttc2coa_x --> 3httccoa_x	(Phatr3_J55069)	Fatty acid degradation, mitochondria	1.18476e-15	-5.84176e-15
HADH240_x	3-hydroxacyl-CoA dehydrogenase (24:0)	3httccoa_x + nad_x --> 3ottccoa_x + h_x + nadh_x	(Phatr3_J55069)	Fatty acid degradation, mitochondria	7.6323e-17	-5.84176e-15
KAT240_x	Beta-ketoacyl CoA thiolase (24:0)	3ottccoa_x + coa_x --> accoa_x + behencoa_x	(Phatr3_J41969)	Fatty acid degradation, mitochondria	7.6323e-17	-5.84176e-15
ACOAOX220_x	Acyl-CoA oxidase (22:0)	behencoa_x + fad_x --> docos2coa_x + fadh2_x	(Phatr3_J19979)	Fatty acid degradation, mitochondria	7.6323e-17	-5.84176e-15
ECH221_2E_x	Enoyl-CoA hydratase (22:1(2E))	docos2coa_x + h2o_x --> 3hdocoscoa_x	(Phatr3_J55069)	Fatty acid degradation, mitochondria	7.6323e-17	-5.84176e-15
HADH220_x	3-hydroxacyl-CoA dehydrogenase (22:0)	3hdocoscoa_x + nad_x --> 3odocoscoa_x + h_x + nadh_x	(Phatr3_J55069)	Fatty acid degradation, mitochondria	7.6323e-17	-5.84176e-15
KAT220_x	Beta-ketoacyl CoA thiolase (22:0)	3odocoscoa_x + coa_x --> accoa_x + arachcoa_x	(Phatr3_J41969)	Fatty acid degradation, mitochondria	7.6323e-17	-5.84176e-15
KAT81_3OXO5Z_m	Beta-ketoacyl CoA thiolase (8:1 3-oxo-(5Z))	3ooc5coa_m + coa_m --> accoa_m + hx3coa_m	(Phatr3_J28068) or (Phatr3_J45947)	Fatty acid degradation, peroxisome	-8.72263e-17	5.67307e-15
ECH82_2E5Z_m	Enoyl-CoA hydratase (8:2(2E,5Z))	h2o_m + oc25coa_m --> 3hoc5coa_m	(Phatr3_J35240) or (Phatr3_J55192)	Fatty acid degradation, peroxisome	-8.72263e-17	5.67307e-15
HADH81_3H5Z_m	3-hydroxacyl-CoA dehydrogenase (8:1 3-hydroxy-(5Z))	3hoc5coa_m + nad_m --> 3ooc5coa_m + h_m + nadh_m	(Phatr3_J35240) or (Phatr3_J39681) or (Phatr3_J41886)	Fatty acid degradation, peroxisome	-8.72263e-17	5.67307e-15
ECOAI61_3Z_m	Delta-3(Z)-Delta-2(E)-enoyl-CoA isomerase (6:1(3Z))	hx3coa_m --> hx2coa_m	(Phatr3_J18064)	Fatty acid degradation, peroxisome	-8.72263e-17	5.67307e-15
CATCAC_x	Carnitine acyltransferase (Acetyl-CoA)	accoa_x + crn_x --> acrn_x + coa_x	(Phatr3_J48078)	Fatty acid degradation, peroxisome	2.72582e-16	-5.25367e-15
CATC1839Z12Z15Z_c	Carnitine acyltransferase (C18:3(9Z,12Z,15Z))	crn_c + lnlncacoa_c <=> coa_c + lnlncacrn_c	(Phatr3_J859)	Fatty acid degradation, mitochondria	0	-4.98507e-15
CAT21839Z12Z15Z_m	Carnitine acyltransferase II ((9Z,12Z,15Z)-octadecatrienoyl-CoA forming)	coa_m + lnlncacrn_m <=> crn_m + lnlncacoa_m	(Phatr3_J48078)	Fatty acid degradation, mitochondria	0	-4.98507e-15
KAT183_3OXO9Z12Z15Z_m	Beta-ketoacyl CoA thiolase (18:3 3-oxo-(9Z,12Z,15Z))	3ood91215coa_m + coa_m --> accoa_m + hd71013coa_m	(Phatr3_J28068) or (Phatr3_J45947)	Fatty acid degradation, peroxisome	0	-4.98507e-15
KAT163_3OXO7Z10Z13Z_m	Beta-ketoacyl CoA thiolase (16:3 3-oxo-(7Z,10Z,13Z))	3ohd71013coa_m + coa_m --> accoa_m + td5811coa_m	(Phatr3_J28068) or (Phatr3_J45947)	Fatty acid degradation, peroxisome	0	-4.98507e-15
KAT143_3OXO5Z8Z11Z_m	Beta-ketoacyl CoA thiolase (14:3 3-oxo-(5Z,8Z,11Z))	3otd5811coa_m + coa_m --> accoa_m + dd369coa_m	(Phatr3_J28068) or (Phatr3_J45947)	Fatty acid degradation, peroxisome	0	-4.98507e-15
KAT122_3OXO6Z9Z_m	Beta-ketoacyl CoA thiolase (12:2 3-oxo-(6Z,9Z))	3od69coa_m + coa_m --> accoa_m + dc47coa_m	(Phatr3_J28068) or (Phatr3_J45947)	Fatty acid degradation, peroxisome	0	-4.98507e-15
KAT101_3OXO7Z_m	Beta-ketoacyl CoA thiolase (10:1 3-oxo-(7Z))	3odc7coa_m + coa_m --> accoa_m + oc5coa_m	(Phatr3_J28068) or (Phatr3_J45947)	Fatty acid degradation, peroxisome	0	-4.98507e-15
ACOADH183_9Z12Z15Z_m	Acyl-CoA dehydrogenase (18:3(9Z,12Z,15Z))	fad_m + lnlncacoa_m --> fadh2_m + od291215coa_m	(Phatr3_J11014) or (Phatr3_J25932)	Fatty acid degradation, peroxisome	0	-4.98507e-15
ECH184_2E9Z12Z15Z_m	Enoyl-CoA hydratase (18:4(2E,9Z,12Z,15Z))	h2o_m + od291215coa_m --> 3hod91215coa_m	(Phatr3_J35240) or (Phatr3_J55192)	Fatty acid degradation, peroxisome	0	-4.98507e-15
HADH183_3H9Z12Z15Z_m	3-hydroxacyl-CoA dehydrogenase (18:3 3-hydroxy-(9Z,12Z,15Z))	3hod91215coa_m + nad_m --> 3ood91215coa_m + h_m + nadh_m	(Phatr3_J35240) or (Phatr3_J39681) or (Phatr3_J41886)	Fatty acid degradation, peroxisome	0	-4.98507e-15
ACOADH163_7Z10Z13Z_m	Acyl-CoA dehydrogenase (16:3(7Z,10Z,13Z))	fad_m + hd71013coa_m --> fadh2_m + hd271013coa_m	(Phatr3_J11014) or (Phatr3_J25932)	Fatty acid degradation, peroxisome	0	-4.98507e-15
ECH164_2E7Z10Z13Z_m	Enoyl-CoA hydratase (16:4(2E,7Z,10Z,13Z))	h2o_m + hd271013coa_m --> 3hhd71013coa_m	(Phatr3_J35240) or (Phatr3_J55192)	Fatty acid degradation, peroxisome	0	-4.98507e-15
HADH163_3H7Z10Z13Z_m	3-hydroxacyl-CoA dehydrogenase (16:3 3-hydroxy-(7Z,10Z,13Z))	3hhd71013coa_m + nad_m --> 3ohd71013coa_m + h_m + nadh_m	(Phatr3_J35240) or (Phatr3_J39681) or (Phatr3_J41886)	Fatty acid degradation, peroxisome	0	-4.98507e-15
ACOADH143_5Z8Z11Z_m	Acyl-CoA dehydrogenase (14:3(5Z,8Z,11Z))	fad_m + td5811coa_m --> fadh2_m + td25811coa_m	(Phatr3_J11014) or (Phatr3_J25932)	Fatty acid degradation, peroxisome	0	-4.98507e-15
ECH144_2E5Z8Z11Z_m	Enoyl-CoA hydratase (14:4(2E,5Z,8Z,11Z))	h2o_m + td25811coa_m --> 3htd5811coa_m	(Phatr3_J35240) or (Phatr3_J55192)	Fatty acid degradation, peroxisome	0	-4.98507e-15
HADH143_3H5Z8Z11Z_m	3-hydroxacyl-CoA dehydrogenase (14:3 3-hydroxy-(5Z,8Z,11Z))	3htd5811coa_m + nad_m --> 3otd5811coa_m + h_m + nadh_m	(Phatr3_J35240) or (Phatr3_J39681) or (Phatr3_J41886)	Fatty acid degradation, peroxisome	0	-4.98507e-15
ECOAI123_3Z6Z9Z_m	Delta-3(Z)-Delta-2(E)-enoyl-CoA isomerase (12:3(3Z,6Z,9Z))	dd369coa_m --> dd269coa_m	(Phatr3_J18064)	Fatty acid degradation, peroxisome	0	-4.98507e-15
ECH123_2E6Z9Z_m	Enoyl-CoA hydratase (12:3(2E,6Z,9Z))	dd269coa_m + h2o_m --> 3hdd69coa_m	(Phatr3_J35240) or (Phatr3_J55192)	Fatty acid degradation, peroxisome	0	-4.98507e-15
HADH122_3H6Z9Z_m	3-hydroxacyl-CoA dehydrogenase (12:2 3-hydroxy-(6Z,9Z))	3hdd69coa_m + nad_m --> 3od69coa_m + h_m + nadh_m	(Phatr3_J35240) or (Phatr3_J39681) or (Phatr3_J41886)	Fatty acid degradation, peroxisome	0	-4.98507e-15
ACOADH102_4Z7Z_m	Acyl-CoA dehydrogenase (10:2(4Z,7Z))	dc47coa_m + fad_m --> dc247coa_m + fadh2_m	(Phatr3_J11014) or (Phatr3_J25932)	Fatty acid degradation, peroxisome	0	-4.98507e-15
DECOAR103_2E4Z7Z_m	2,4-dienoyl-CoA reductase (NADPH) (10:3(2E,4Z,7Z))	dc247coa_m + h_m + nadph_m --> dc37coa_m + nadp_m	(Phatr3_J31367)	Fatty acid degradation, peroxisome	0	-4.98507e-15
ECOAI102_3E7Z_m	Delta-3(Z)-Delta-2(E)-enoyl-CoA isomerase (10:2(3E,7Z))	dc37coa_m --> dc27coa_m	(Phatr3_J5527) or (Phatr3_J18064)	Fatty acid degradation, peroxisome	0	-4.98507e-15
ECH102_2E7Z_m	Enoyl-CoA hydratase (10:2(2E,7Z))	dc27coa_m + h2o_m --> 3hdc7coa_m	(Phatr3_J35240) or (Phatr3_J55192)	Fatty acid degradation, peroxisome	0	-4.98507e-15
HADH101_3H7Z_m	3-hydroxacyl-CoA dehydrogenase (10:1 3-hydroxy-(7Z))	3hdc7coa_m + nad_m --> 3odc7coa_m + h_m + nadh_m	(Phatr3_J35240) or (Phatr3_J39681) or (Phatr3_J41886)	Fatty acid degradation, peroxisome	0	-4.98507e-15
PCW3DS_EPA_ALNA_sn2_c	Omega-3 desaturase (20:5(5Z,8Z,11Z,14Z,17Z)/18:3(9Z,12Z,15Z))(PC sn-2)	2.0 ficytb5_c + 2.0 nadh_c + o2_c + pc205n3182n6_c --> 2.0 focytb5_c + 2.0 h2o_c + 2.0 nad_c + pc205n3183n3_c	(Phatr3_J41570)	Fatty acid biosynthesis: Long chain omega-3 synthesis	3.95259e-17	-4.73995e-15
LPCAT_EPA_ALNA_sn2_c	2-lysophosphatidylcholine O-acyl transferase (20:5(5Z,8Z,11Z,14Z,17Z)/18:3(9Z,12Z,15Z))	1agpc205_c + lnlncacoa_c --> coa_c + pc205n3183n3_c	(Phatr3_J20460)	Phosphoglycerolipid metabolism	0	4.73995e-15
BACCL_m	Biotin-[acetyl-CoA-carboxylase] ligase	atp_m + btn_m + h_m --> btamp_m + ppi_m	(Phatr3_J46706)	Cofactor biosynthesis: Biotin biosynthesis	0	-4.55674e-15
BTNPL_m	Holocarboxylase synthestase (biotin protein ligase)	accp_m + btamp_m --> amp_m + btnCCP_m + h_m	(Phatr3_J46706)	Cofactor biosynthesis: Biotin biosynthesis	0	-4.55674e-15
BTNCCPP_m	Proteolysis of btnccp, mitochondria	btnCCP_m + h2o_m --> apoC_m + biocyt_m	0	Fatty acid biosynthesis, mitochondria	0	-4.55674e-15
ACCPF_m	accp formation, mitochondria	apoC_m + lys__L_m --> accp_m + h2o_m + h_m	0	Fatty acid biosynthesis, mitochondria	0	-4.55674e-15
BTND1_m	Biotinidase, mitochondria	biocyt_m + h2o_m --> btn_m + lys__L_m	0	Fatty acid biosynthesis, mitochondria	0	-4.55674e-15
IDP_m	Inorganic pyrophosphatase, mitochondria	h2o_m + ppi_m --> h_m + 2.0 pi_m	(Phatr3_J32923)	Oxidative phosphorylation	1.81296e-16	-3.54276e-15
EX_na1_e	Sodium exchange	na1_e <=>	0	Modeling: Exchange reaction	-7.10543e-15	-1.11022e-15
FACOAL_160_m	long-chain acyl-CoA synthetase (16:0)	atp_m + coa_m + hdca_m --> amp_m + pmtcoa_m + ppi_m	(Phatr3_J54151)	Fatty acid biosynthesis, mitochondria	-3.73858e-16	8.45164e-16
3OAS160_m	3-oxoacyl-[acyl-carrier-protein] synthase (C16:0 forming)(mitochondrial)	h_m + malACP_m + myrsACP_m --> 3opalmACP_m + ACP_m + co2_m	(Phatr3_J18940)	Fatty acid biosynthesis, mitochondria	-5.03814e-16	5.07531e-16
3OAR160_m	3-oxoacyl-[acyl-carrier-protein] reductase (C16:0 forming)(mitochondrial)	3opalmACP_m + h_m + nadph_m --> 3hpalmACP_m + nadp_m	(Phatr3_J10306)	Fatty acid biosynthesis, mitochondria	-5.03814e-16	5.07531e-16
3HAD161_m	3-hydroxyacyl-[acyl-carrier-protein] dehydratase (C16:1(2E) forming)(mitochondrial)	3hpalmACP_m --> h2o_m + tpalm2eACP_m	(Phatr3_J44982)	Fatty acid biosynthesis, mitochondria	-5.03814e-16	5.07531e-16
EAR160_m	Enoyl-[acyl-carrier-protein] reductase (NADH) (C16:0 forming)(mitochondrial)	h_m + nadh_m + tpalm2eACP_m --> nad_m + palmACP_m	(Phatr3_J47536)	Fatty acid biosynthesis, mitochondria	-5.03814e-16	5.07531e-16
FA160ACPH_m	fatty-acyl-ACP hydrolase (n-C16:0)	h2o_m + palmACP_m --> ACP_m + h_m + hdca_m	(Phatr3_Jdraft765)	Fatty acid biosynthesis, mitochondria	-5.03814e-16	5.07531e-16
KAT160_m	Beta-ketoacyl CoA thiolase (16:0)	3ohdcoa_m + coa_m --> accoa_m + tdcoa_m	(Phatr3_J28068) or (Phatr3_J45947)	Fatty acid degradation, peroxisome	-5.03814e-16	5.07531e-16
KAT140_m	Beta-ketoacyl CoA thiolase (14:0)	3otdcoa_m + coa_m --> accoa_m + ddcacoa_m	(Phatr3_J28068) or (Phatr3_J45947)	Fatty acid degradation, peroxisome	-5.03814e-16	5.07531e-16
KAT120_m	Beta-ketoacyl CoA thiolase (12:0)	3oddcoa_m + coa_m --> accoa_m + dcacoa_m	(Phatr3_J28068) or (Phatr3_J45947)	Fatty acid degradation, peroxisome	-5.03814e-16	5.07531e-16
ECH161_2E_m	Enoyl-CoA hydratase (16:1)(2E)	h2o_m + hdd2coa_m --> 3hhdcoa_m	(Phatr3_J35240) or (Phatr3_J55192)	Fatty acid degradation, peroxisome	-5.03814e-16	5.07531e-16
HADH160_m	3-hydroxacyl-CoA dehydrogenase (16:0)	3hhdcoa_m + nad_m --> 3ohdcoa_m + h_m + nadh_m	(Phatr3_J35240) or (Phatr3_J39681) or (Phatr3_J41886)	Fatty acid degradation, peroxisome	-5.03814e-16	5.07531e-16
ACOADH140_m	Acyl-CoA dehydrogenase (14:0)	fad_m + tdcoa_m --> fadh2_m + td2coa_m	(Phatr3_J11014) or (Phatr3_J25932)	Fatty acid degradation, peroxisome	-5.03814e-16	5.07531e-16
ECH141_2E_m	Enoyl-CoA hydratase (14:1)(2E)	h2o_m + td2coa_m --> 3htdcoa_m	(Phatr3_J35240) or (Phatr3_J55192)	Fatty acid degradation, peroxisome	-5.03814e-16	5.07531e-16
HADH140_m	3-hydroxacyl-CoA dehydrogenase (14:0)	3htdcoa_m + nad_m --> 3otdcoa_m + h_m + nadh_m	(Phatr3_J35240) or (Phatr3_J39681) or (Phatr3_J41886)	Fatty acid degradation, peroxisome	-5.03814e-16	5.07531e-16
ACOADH120_m	Acyl-CoA dehydrogenase (12:0)	ddcacoa_m + fad_m --> dd2coa_m + fadh2_m	(Phatr3_J11014) or (Phatr3_J25932)	Fatty acid degradation, peroxisome	-5.03814e-16	5.07531e-16
ECH121_2E_m	Enoyl-CoA hydratase (12:1)(2E)	dd2coa_m + h2o_m --> 3hddcoa_m	(Phatr3_J35240) or (Phatr3_J55192)	Fatty acid degradation, peroxisome	-5.03814e-16	5.07531e-16
HADH120_m	3-hydroxacyl-CoA dehydrogenase (12:0)	3hddcoa_m + nad_m --> 3oddcoa_m + h_m + nadh_m	(Phatr3_J35240) or (Phatr3_J39681) or (Phatr3_J41886)	Fatty acid degradation, peroxisome	-5.03814e-16	5.07531e-16
ACOADH100_m	Acyl-CoA dehydrogenase (10:0)	dcacoa_m + fad_m --> dc2coa_m + fadh2_m	(Phatr3_J11014) or (Phatr3_J25932)	Fatty acid degradation, peroxisome	-5.03814e-16	5.07531e-16
ACOADH160_m	Acyl-CoA dehydrogenase (16:0)	fad_m + pmtcoa_m --> fadh2_m + hdd2coa_m	(Phatr3_J11014) or (Phatr3_J25932)	Fatty acid degradation, peroxisome	-5.03814e-16	5.07531e-16
3OAS100_m	3-oxoacyl-[acyl-carrier-protein] synthase (C10:0 forming)(mitochondrial)	h_m + malACP_m + ocACP_m --> 3odecACP_m + ACP_m + co2_m	(Phatr3_J18940)	Fatty acid biosynthesis, mitochondria	-1.96897e-16	5.07531e-16
3OAR100_m	3-oxoacyl-[acyl-carrier-protein] reductase (C10:0 forming)(mitochondrial)	3odecACP_m + h_m + nadph_m --> 3hdecACP_m + nadp_m	(Phatr3_J10306)	Fatty acid biosynthesis, mitochondria	-1.96897e-16	5.07531e-16
3HAD101_m	3-hydroxyacyl-[acyl-carrier-protein] dehydratase (C10:1(2E) forming)(mitochondrial)	3hdecACP_m --> h2o_m + tdec2eACP_m	(Phatr3_J44982)	Fatty acid biosynthesis, mitochondria	-1.96897e-16	5.07531e-16
EAR100_m	Enoyl-[acyl-carrier-protein] reductase (NADH) (C10:0 forming)(mitochondrial)	h_m + nadh_m + tdec2eACP_m --> dcaACP_m + nad_m	(Phatr3_J47536)	Fatty acid biosynthesis, mitochondria	-1.96897e-16	5.07531e-16
3OAS120_m	3-oxoacyl-[acyl-carrier-protein] synthase (C12:0 forming)(mitochondrial)	dcaACP_m + h_m + malACP_m --> 3oddecACP_m + ACP_m + co2_m	(Phatr3_J18940)	Fatty acid biosynthesis, mitochondria	-1.96897e-16	5.07531e-16
3OAR120_m	3-oxoacyl-[acyl-carrier-protein] reductase (C12:0 forming)(mitochondrial)	3oddecACP_m + h_m + nadph_m --> 3hddecACP_m + nadp_m	(Phatr3_J10306)	Fatty acid biosynthesis, mitochondria	-1.96897e-16	5.07531e-16
3HAD121_m	3-hydroxyacyl-[acyl-carrier-protein] dehydratase (C12:1(2E) forming)(mitochondrial)	3hddecACP_m --> h2o_m + tddec2eACP_m	(Phatr3_J44982)	Fatty acid biosynthesis, mitochondria	-1.96897e-16	5.07531e-16
EAR120_m	Enoyl-[acyl-carrier-protein] reductase (NADH) (C12:0 forming)(mitochondrial)	h_m + nadh_m + tddec2eACP_m --> ddcaACP_m + nad_m	(Phatr3_J47536)	Fatty acid biosynthesis, mitochondria	-1.96897e-16	5.07531e-16
3OAS140_m	3-oxoacyl-[acyl-carrier-protein] synthase (C14:0 forming)(mitochondrial)	ddcaACP_m + h_m + malACP_m --> 3omrsACP_m + ACP_m + co2_m	(Phatr3_J18940)	Fatty acid biosynthesis, mitochondria	-1.96897e-16	5.07531e-16
3OAR140_m	3-oxoacyl-[acyl-carrier-protein] reductase (C14:0 forming)(mitochondrial)	3omrsACP_m + h_m + nadph_m --> 3hmrsACP_m + nadp_m	(Phatr3_J10306)	Fatty acid biosynthesis, mitochondria	-1.96897e-16	5.07531e-16
3HAD141_m	3-hydroxyacyl-[acyl-carrier-protein] dehydratase (C14:1(2E) forming)(mitochondrial)	3hmrsACP_m --> h2o_m + tmrs2eACP_m	(Phatr3_J44982)	Fatty acid biosynthesis, mitochondria	-1.96897e-16	5.07531e-16
EAR140_m	Enoyl-[acyl-carrier-protein] reductase (NADH) (C14:0 forming)(mitochondrial)	h_m + nadh_m + tmrs2eACP_m --> myrsACP_m + nad_m	(Phatr3_J47536)	Fatty acid biosynthesis, mitochondria	-1.96897e-16	5.07531e-16
NADS_c	NAD synthase (glutamine-hydrolysing)	atp_c + dnad_c + gln__L_c + h2o_c --> amp_c + glu__L_c + h_c + nad_c + ppi_c	(Phatr3_J45509)	Cofactor biosynthesis: Nicotinate and Nicotinamide metabolism	-1.16059e-15	-4.26289e-16
NNDPR_c	Nicotinate-nucleotide diphosphorylase (carboxylating)	2.0 h_c + prpp_c + quln_c --> co2_c + nicrnt_c + ppi_c	(Phatr3_J16599)	Cofactor biosynthesis: Nicotinate and Nicotinamide metabolism	-1.16059e-15	-4.26289e-16
NNAT_c	Nicotinate-nucleotide adenylyltransferase	atp_c + h_c + nicrnt_c --> dnad_c + ppi_c	0	Cofactor biosynthesis: Nicotinate and Nicotinamide metabolism	-1.16059e-15	-4.26289e-16
ASPOR_m	L-aspartate:oxygen oxidoreductase	asp__L_m + nad_m --> h_m + iasp_m + nadh_m	(Phatr3_J30807)	Cofactor biosynthesis: Nicotinate and Nicotinamide metabolism	-1.16059e-15	-4.26289e-16
QULNS_m	Quinolinate synthase	dhap_m + iasp_m --> 2.0 h2o_m + h_m + pi_m + quln_m	(Phatr3_J14735)	Cofactor biosynthesis: Nicotinate and Nicotinamide metabolism	-1.16059e-15	-4.26289e-16
TPI_m	triose-phosphate isomerase_mitochondria	g3p_m <=> dhap_m	(Phatr3_J25308)	Glycolysis/Gluconeogenesis/Entner-Doudoroff pathway	-1.06312e-15	-4.24419e-16
KAT182_3OXO9Z12Z_m	Beta-ketoacyl CoA thiolase (18:2 3-oxo-(9Z,12Z))	3ood912coa_m + coa_m --> accoa_m + hd710coa_m	(Phatr3_J28068) or (Phatr3_J45947)	Fatty acid degradation, peroxisome	-2.81025e-16	-3.37633e-16
ECH183_2E9Z12Z_m	Enoyl-CoA hydratase (18:3(2E,9Z,12Z))	h2o_m + od2912coa_m --> 3hod912coa_m	(Phatr3_J35240) or (Phatr3_J55192)	Fatty acid degradation, peroxisome	-2.81025e-16	-3.37633e-16
HADH182_3H9Z12Z_m	3-hydroxacyl-CoA dehydrogenase (18:2 3-hydroxy-(9Z,12Z))	3hod912coa_m + nad_m --> 3ood912coa_m + h_m + nadh_m	(Phatr3_J35240) or (Phatr3_J39681) or (Phatr3_J41886)	Fatty acid degradation, peroxisome	-2.81025e-16	-3.37633e-16
ACOADH162_7Z10Z_m	Acyl-CoA dehydrogenase (16:2(7Z,10Z))	fad_m + hd710coa_m --> fadh2_m + hd2710coa_m	(Phatr3_J11014) or (Phatr3_J25932)	Fatty acid degradation, peroxisome	-2.81025e-16	-3.37633e-16
CYOR_m	Ubiquinol-cytochrome c oxidoreductase Complex III	2.0 ficytc_m + q9h2_m --> 2.0 focytc_m + 2.0 h_c + q9_m	(Phatr3_J12233 and Phatr3_J46133 and ADY18532.1 and Phatr3_EG01164 and Phatr3_J20948) or (Phatr3_J12233 and Phatr3_J46133 and ADY18532.1 and Phatr3_EG01164 and Phatr3_J26515)	Oxidative phosphorylation	1.54699	-2.91434e-16
G3PDH_m	glycerol-3-phosphate dehydrogenase (NAD)	glyc3p_m + q9_m <=> dhap_m + q9h2_m	(Phatr3_J1129)	Phosphoglycerolipid metabolism	-9.74667e-17	-2.53225e-16
CYSS_h	Cysteine synthase, chloroplast	acser_h + h2s_h --> ac_h + cys__L_h	(Phatr3_Jdraft542) or (Phatr3_J54915)	Amino acid metabolism: Cysteine and Methionine metabolism	4.82867e-30	2.4892e-16
ACS_h	Acetyl-CoA Synthetase	ac_h + atp_h + coa_h --> accoa_h + amp_h + ppi_h	(Phatr3_Jdraft645)	Pyruvate metabolism	0	2.4892e-16
PCW3DS_HDE_ALNA_sn2_c	Omega-3 desaturase (16:1(9Z)/18:3(9Z,12Z,15Z))(PC sn-2)	2.0 ficytb5_c + 2.0 nadh_c + o2_c + pc1619Z182n6_c --> 2.0 focytb5_c + 2.0 h2o_c + 2.0 nad_c + pc1619Z183n3_c	(Phatr3_J41570)	Fatty acid biosynthesis: Long chain omega-3 synthesis	5.70572e-05	-2.4512e-16
PLA2PC_HDE_ALNA_c	Phospholipase A2 (16:1(9Z)/18:3(9Z,12Z,15Z)) (phosphatidylcholine)	h2o_c + pc1619Z183n3_c --> 1agpc161_c + h_c + lnlnca_c	(Phatr3_J45518) or (Phatr3_J46570) or (Phatr3_J49142) or (Phatr3_J54974)	Fatty acid biosynthesis	0	-2.4512e-16
G3PAT160_m	glycerol-3-phosphate: acyl-CoA acyltransferase (16:0)	glyc3p_m + pmtcoa_m --> 1hdecg3p_m + coa_m	0	Cardiolipin biosynthesis	6.49778e-17	1.68817e-16
AGPATCOA_PALM_PALM_m	1-hexadecanoyl-sn-glycerol-3-phosphate O-acyltransferase (16:0)	1hdecg3p_m + pmtcoa_m --> coa_m + pa160_m	(Phatr3_J43099)	Cardiolipin biosynthesis	6.49778e-17	1.68817e-16
CDPDAGS_PALM_PALM_m	CDP-diacylglycerol synthase (16:0/16:0)	ctp_m + h_m + pa160_m --> cdp12dgr160_m + ppi_m	(Phatr_7678)	Cardiolipin biosynthesis	6.49778e-17	1.68817e-16
PGPS_PALM_PALM_m	Phosphatidylglycerol phosphate synthetase (16:0/16:0) mitochondria	cdp12dgr160_m + glyc3p_m --> cmp_m + h_m + pgp160_m	(Phatr3_J47576)	Cardiolipin biosynthesis	3.24889e-17	8.44083e-17
PGPP_PALM_PALM_m	Phosphatidylglycerol phosphate phosphatase (16:0/16:0) mitochondria	h2o_m + pgp160_m --> pg160_m + pi_m	(Phatr3_J6288)	Cardiolipin biosynthesis	3.24889e-17	8.44083e-17
CLS_m	Cardiolipin synthase	cdp12dgr160_m + pg160_m --> clpn160_m + cmp_m + h_m	(AEZ63317)	Cardiolipin biosynthesis	3.24889e-17	8.44083e-17
CLM_m	Cardiolipin maturation	clpn160_m + 4.0 h2o_m + 4.0 lnlccoa_m --> clpn182_m + 4.0 coa_m + 4.0 h_m + 4.0 hdca_m	(Phatr3_J15323 and Phatr3_J45551 and Phatr3_J35240)	Cardiolipin biosynthesis	3.24889e-17	8.44083e-17
TAGAH_HDE_EPA_LNA_c	Triacylglycerol acylhydrolase (16:1(9Z)/20:5(5Z,8Z,11Z,14Z,17Z)/18:2(9Z,12Z))	h2o_c + tag1619Z205n3182n6_c --> 12dgr1619Z205n3_c + h_c + lnlc_c	(Phatr3_J46753) or (Phatr3_J37711) or (Phatr3_J1971) or (Phatr3_J48799) or (Phatr3_J43463) or (Phatr3_J50397) or (Phatr3_J54974)	Triacylglycerol degradation	0	6.19079e-17
bof_cell_division_c	Biomass equation: cell division	0.0682481144048 biomass_carb_c + 0.00276681544884 biomass_dna_c + 0.0534917653443 biomass_mem_lipids_c + 0.0298733624376 biomass_pigm_h + 0.0479581344466 biomass_plastid_lip_h + 0.785775587471 biomass_pro_c + 0.0118805977998 biomass_rna_c --> GAM_const_c + biomass_cell_div_c	0	Modeling: Biomass	0	-4.89477e-17
CYSTA_c	L-Cysteine:2-oxoglutarate aminotransferase	akg_c + cys__L_c <=> glu__L_c + mercppyr_c	(Phatr3_J43315)	Amino acid metabolism: Cysteine and Methionine metabolism	0	-3.50332e-17
MCPST_c	3-mercaptopyruvate sulfurtransferase	cyan_c + mercppyr_c --> pyr_c + tcynt_c	(Phatr3_J17215) or (Phatr3_J14802)	Amino acid metabolism: Cysteine and Methionine metabolism	0	-3.50332e-17
NITR_c	Nitrate reductase (NADH)	h_c + nadh_c + no3_c --> h2o_c + nad_c + no2_c	(Phatr3_J54983)	Nitrogen metabolism	1.53216	3.30867e-17
GLUSA_m	glutamate semialdehyde degreadation, spontaneous	glu5sa_m <=> 1pyr5c_m + h2o_m + h_m	0	Amino acid metabolism: Proline and Arginine metabolism	8.04695e-15	3.26671e-17
TAGAH_EPA_EPA_EPA_c	Triacylglycerol acylhydrolase (20:5(5Z,8Z,11Z,14Z,17Z)/20:5(5Z,8Z,11Z,14Z,17Z)/20:5(5Z,8Z,11Z,14Z,17Z))	h2o_c + tag205n3205n3205n3_c --> 12dgr205n3_c + h_c + tmndnc_c	(Phatr3_J46753) or (Phatr3_J37711) or (Phatr3_J1971) or (Phatr3_J48799) or (Phatr3_J43463) or (Phatr3_J50397) or (Phatr3_J54974)	Triacylglycerol degradation	0	1.12215e-17
PAPA_HDE_OLE_c	Phosphatidate phosphatase (16:1(9Z)/18:1(9Z))	h2o_c + pa1619Z1819Z_c --> 12dgr1619Z1819Z_c + pi_c	(Phatr3_J43773) or (Phatr3_J39949) or (Phatr3_J40261)	Phosphoglycerolipid metabolism	0	7.04731e-18
CHOPT_HDE_OLE_c	CDP-choline: diacylglycerol choline phosphotransferase (16:1(9Z)/18:1(9Z))	12dgr1619Z1819Z_c + cdpchol_c --> cmp_c + h_c + pc1619Z1819Z_c	(Phatr3_J37086) or (Phatr3_J33864)	Phosphoglycerolipid metabolism	0	7.04731e-18
FACOAL_164_6Z9Z12Z15Z_c	long-chain acyl-CoA synthetase (16:4(6Z,9Z,12Z,15Z))	atp_c + coa_c + hd691215ea_c --> amp_c + hd691215coa_c + ppi_c	(Phatr3_J20143)	Fatty acid biosynthesis	1.80733e-17	-6.77626e-20
CATC1646Z9Z12Z15Z_c	Carnitine acyltransferase (C16:4(6Z,9Z,12Z,15Z))	crn_c + hd691215coa_c <=> coa_c + hd691215crn_c	(Phatr3_J859)	Fatty acid degradation, mitochondria	1.80733e-17	-6.77626e-20
BUT3ZI_m	(3Z)-butenoyl-CoA isomerase	vaccoa_m --> b2coa_m	(Phatr3_J18064)	Fatty acid biosynthesis, mitochondria	1.80733e-17	-6.77626e-20
CAT21646Z9Z12Z15Z_m	Carnitine acyltransferase II ((6Z,9Z,12Z,15Z)-hexadecatetrenoyl-CoA forming)	coa_m + hd691215crn_m <=> crn_m + hd691215coa_m	(Phatr3_J48078)	Fatty acid degradation, mitochondria	0	-6.77626e-20
KAT164_3OXO6Z9Z12Z15Z_m	Beta-ketoacyl CoA thiolase (16:4 3-oxo-(6Z,9Z,12Z,15Z))	3ohd691215coa_m + coa_m --> accoa_m + td471013coa_m	(Phatr3_J28068) or (Phatr3_J45947)	Fatty acid degradation, peroxisome	1.80733e-17	-6.77626e-20
KAT143_3OXO7Z10Z13Z_m	Beta-ketoacyl CoA thiolase (14:3 3-oxo-(7Z,10Z,13Z))	3otd71013coa_m + coa_m --> accoa_m + dd5811coa_m	(Phatr3_J28068) or (Phatr3_J45947)	Fatty acid degradation, peroxisome	1.80733e-17	-6.77626e-20
KAT123_3OXO5Z8Z11Z_m	Beta-ketoacyl CoA thiolase (12:3 3-oxo-(5Z,8Z,11Z))	3odd5811coa_m + coa_m --> accoa_m + dc369coa_m	(Phatr3_J28068) or (Phatr3_J45947)	Fatty acid degradation, peroxisome	1.80733e-17	-6.77626e-20
KAT102_3OXO6Z9Z_m	Beta-ketoacyl CoA thiolase (10:2 3-oxo-(6Z,9Z))	3odc69coa_m + coa_m --> accoa_m + oc47coa_m	(Phatr3_J28068) or (Phatr3_J45947)	Fatty acid degradation, peroxisome	1.80733e-17	-6.77626e-20
KAT81_3OXO7Z_m	Beta-ketoacyl CoA thiolase (8:1 3-oxo-(7Z))	3ooc7coa_m + coa_m --> accoa_m + hx5coa_m	(Phatr3_J28068) or (Phatr3_J45947)	Fatty acid degradation, peroxisome	1.80733e-17	-6.77626e-20
KAT61_3OXO5Z_m	Beta-ketoacyl CoA thiolase (6:1 3-oxo-(5Z))	3oh5coa_m + coa_m --> accoa_m + vaccoa_m	(Phatr3_J28068) or (Phatr3_J45947)	Fatty acid degradation, peroxisome	1.80733e-17	-6.77626e-20
ACOADH164_6Z9Z12Z15Z_m	Acyl-CoA dehydrogenase (16:4(6Z,9Z,12Z,15Z))	fad_m + hd691215coa_m --> fadh2_m + hd2691215coa_m	(Phatr3_J11014) or (Phatr3_J25932)	Fatty acid degradation, peroxisome	1.80733e-17	-6.77626e-20
ECH165_2E6Z9Z12Z15Z_m	Enoyl-CoA hydratase (16:5(2E,6Z,9Z,12Z,15Z))	h2o_m + hd2691215coa_m --> 3hhd691215coa_m	(Phatr3_J35240) or (Phatr3_J55192)	Fatty acid degradation, peroxisome	1.80733e-17	-6.77626e-20
HADH164_3H6Z9Z12Z15Z_m	3-hydroxacyl-CoA dehydrogenase (16:4 3-hydroxy-(6Z,9Z,12Z,15Z))	3hhd691215coa_m + nad_m --> 3ohd691215coa_m + h_m + nadh_m	(Phatr3_J35240) or (Phatr3_J39681) or (Phatr3_J41886)	Fatty acid degradation, peroxisome	1.80733e-17	-6.77626e-20
ACOADH144_4Z7Z10Z13Z_m	Acyl-CoA dehydrogenase (14:4(4Z,7Z,10Z,13Z))	fad_m + td471013coa_m --> fadh2_m + td2471013coa_m	(Phatr3_J11014) or (Phatr3_J25932)	Fatty acid degradation, peroxisome	1.80733e-17	-6.77626e-20
DECOAR145_2E4Z7Z10Z13Z_m	2,4-dienoyl-CoA reductase (NADPH) (14:5(2E,4Z,7Z,10Z,13Z))	h_m + nadph_m + td2471013coa_m --> nadp_m + td371013coa_m	(Phatr3_J31367)	Fatty acid degradation, peroxisome	1.80733e-17	-6.77626e-20
ECOAI144_3E7Z10Z13Z_m	Delta-3(Z)-Delta-2(E)-enoyl-CoA isomerase (14:4(3E,7Z,10Z,13Z))	td371013coa_m --> td271013coa_m	(Phatr3_J5527) or (Phatr3_J18064)	Fatty acid degradation, peroxisome	1.80733e-17	-6.77626e-20
ECH144_2E7Z10Z13Z_m	Enoyl-CoA hydratase (14:4(2E,7Z,10Z,13Z))	h2o_m + td271013coa_m --> 3htd71013coa_m	(Phatr3_J35240) or (Phatr3_J55192)	Fatty acid degradation, peroxisome	1.80733e-17	-6.77626e-20
HADH143_3H7Z10Z13Z_m	3-hydroxacyl-CoA dehydrogenase (14:3 3-hydroxy-(7Z,10Z,13Z))	3htd71013coa_m + nad_m --> 3otd71013coa_m + h_m + nadh_m	(Phatr3_J35240) or (Phatr3_J39681) or (Phatr3_J41886)	Fatty acid degradation, peroxisome	1.80733e-17	-6.77626e-20
ACOADH123_5Z8Z11Z_m	Acyl-CoA dehydrogenase (12:3(5Z,8Z,11Z))	dd5811coa_m + fad_m --> dd25811coa_m + fadh2_m	(Phatr3_J11014) or (Phatr3_J25932)	Fatty acid degradation, peroxisome	1.80733e-17	-6.77626e-20
ECH124_2E5Z8Z11Z_m	Enoyl-CoA hydratase (12:4(2E,5Z,8Z,11Z))	dd25811coa_m + h2o_m --> 3hdd5811coa_m	(Phatr3_J35240) or (Phatr3_J55192)	Fatty acid degradation, peroxisome	1.80733e-17	-6.77626e-20
HADH123_3H5Z8Z11Z_m	3-hydroxacyl-CoA dehydrogenase (12:3 3-hydroxy-(5Z,8Z,11Z))	3hdd5811coa_m + nad_m --> 3odd5811coa_m + h_m + nadh_m	(Phatr3_J35240) or (Phatr3_J39681) or (Phatr3_J41886)	Fatty acid degradation, peroxisome	1.80733e-17	-6.77626e-20
ECOAI103_3Z6Z9Z_m	Delta-3(Z)-Delta-2(E)-enoyl-CoA isomerase (10:3(3Z,6Z,9Z))	dc369coa_m --> dc269coa_m	(Phatr3_J18064)	Fatty acid degradation, peroxisome	1.80733e-17	-6.77626e-20
ECH103_2E6Z9Z_m	Enoyl-CoA hydratase (10:3(2E,6Z,9Z))	dc269coa_m + h2o_m --> 3hdc69coa_m	(Phatr3_J35240) or (Phatr3_J55192)	Fatty acid degradation, peroxisome	1.80733e-17	-6.77626e-20
HADH102_3H6Z9Z_m	3-hydroxacyl-CoA dehydrogenase (10:2 3-hydroxy-(6Z,9Z))	3hdc69coa_m + nad_m --> 3odc69coa_m + h_m + nadh_m	(Phatr3_J35240) or (Phatr3_J39681) or (Phatr3_J41886)	Fatty acid degradation, peroxisome	1.80733e-17	-6.77626e-20
ACOADH82_4Z7Z_m	Acyl-CoA dehydrogenase (8:2(4Z,7Z))	fad_m + oc47coa_m --> fadh2_m + oc247coa_m	(Phatr3_J11014) or (Phatr3_J25932)	Fatty acid degradation, peroxisome	1.80733e-17	-6.77626e-20
DECOAR83_2E4Z7Z_m	2,4-dienoyl-CoA reductase (NADPH) (8:3(2E,4Z,7Z))	h_m + nadph_m + oc247coa_m --> nadp_m + oc37coa_m	(Phatr3_J31367)	Fatty acid degradation, peroxisome	1.80733e-17	-6.77626e-20
ECOAI82_3E7Z_m	Delta-3(Z)-Delta-2(E)-enoyl-CoA isomerase (8:2(3E,7Z))	oc37coa_m --> oc27coa_m	(Phatr3_J5527) or (Phatr3_J18064)	Fatty acid degradation, peroxisome	1.80733e-17	-6.77626e-20
ECH82_2E7Z_m	Enoyl-CoA hydratase (8:2(2E,7Z))	h2o_m + oc27coa_m --> 3hoc7coa_m	(Phatr3_J35240) or (Phatr3_J55192)	Fatty acid degradation, peroxisome	1.80733e-17	-6.77626e-20
HADH81_3H7Z_m	3-hydroxacyl-CoA dehydrogenase (8:1 3-hydroxy-(7Z))	3hoc7coa_m + nad_m --> 3ooc7coa_m + h_m + nadh_m	(Phatr3_J35240) or (Phatr3_J39681) or (Phatr3_J41886)	Fatty acid degradation, peroxisome	1.80733e-17	-6.77626e-20
ACOADH61_5Z_m	Acyl-CoA dehydrogenase (6:1(5Z))	fad_m + hx5coa_m --> fadh2_m + hx25coa_m	(Phatr3_J11014) or (Phatr3_J25932)	Fatty acid degradation, peroxisome	1.80733e-17	-6.77626e-20
ECH62_2E5Z_m	Enoyl-CoA hydratase (6:2(2E,5Z))	h2o_m + hx25coa_m --> 3hh5coa_m	(Phatr3_J35240) or (Phatr3_J55192)	Fatty acid degradation, peroxisome	1.80733e-17	-6.77626e-20
HADH61_3H5Z_m	3-hydroxacyl-CoA dehydrogenase (6:1 3-hydroxy-(5Z))	3hh5coa_m + nad_m --> 3oh5coa_m + h_m + nadh_m	(Phatr3_J35240) or (Phatr3_J39681) or (Phatr3_J41886)	Fatty acid degradation, peroxisome	1.80733e-17	-6.77626e-20
MGDGH_EPA_HDTTE_h	Galactolipid acylhydrolase (MGDG)(20:5(5Z,8Z,11Z,14Z,17Z)/16:4(6Z,9Z,12Z,15Z))	2.0 h2o_h + mgdg205n3164n1_h --> ggl_h + 2.0 h_h + hd691215ea_h + tmndnc_h	(Phatr3_J46193)	Galactoglycerolipid metabolism	1.80733e-17	-6.77626e-20
MTOBTA_c	4-Methylthio-2-oxobutanoate transaminase	2kmb_c + glu__L_c <=> akg_c + met__L_c	(Phatr3_J51609)	Amino acid metabolism: Cysteine and Methionine metabolism	0	-4.68408e-22
MTRI_c	S-methyl-5-thioribose-1-phosphate isomerase	5mdr1p_c --> 5mdru1p_c	(Phatr3_J23811)	Amino acid metabolism: Cysteine and Methionine metabolism	0	-4.68408e-22
MTRK_c	S-methyl-5-thioribose kinase	5mtr_c + atp_c --> 5mdr1p_c + adp_c + h_c	(Phatr3_J23811)	Amino acid metabolism: Cysteine and Methionine metabolism	0	-4.68408e-22
MDRPD_c	5-Methylthio-5-deoxy-D-ribulose 1-phosphate dehydratase	5mdru1p_c --> dkmpp_c + h2o_c	(Phatr3_J31147)	Amino acid metabolism: Cysteine and Methionine metabolism	0	-4.68408e-22
DKPPHL_c	2,3-Diketo-5-methylthiopentyl-1-phosphate phosphohydrolase	dkmpp_c + h2o_c --> dhmtp_c + pi_c	(Phatr3_J31147)	Amino acid metabolism: Cysteine and Methionine metabolism	0	-4.68408e-22
DH5MTPOXR_c	1,2-dihydroxy-5-(methylthio)pent-1-en-3-one:oxygen oxidoreductase	dhmtp_c + o2_c --> 2kmb_c + for_c + 2.0 h_c	(Phatr3_J25000)	Amino acid metabolism: Cysteine and Methionine metabolism	0	-4.68408e-22
MTAN_m	methylthioadenosine nucleosidase - adenosylhomocysteine nucleosidase	5mta_m + h2o_m --> 5mtr_m + ade_m	(Phatr3_J14626)	Amino acid metabolism: Cysteine and Methionine metabolism	0	-4.68408e-22
ALDD3C7_c	Aldehyde dehydrogenase (heptanal)	h2o_c + hptal_c + nad_c --> 2.0 h_c + hpta_c + nadh_c	(Phatr3_J16540)	Aldehyde degradation	3.06917e-16	-4.68408e-22
FACOAL_70_c	Acyl-CoA synthetase (7:0)	atp_c + coa_c + hpta_c --> amp_c + hptcoa_c + ppi_c	(Phatr3_J12420) or (Phatr3_J45510)	Aldehyde degradation	3.06917e-16	-4.68408e-22
CATC70_c	Carnitine acyltransferase (C7:0)	crn_c + hptcoa_c --> coa_c + hptcrn_c	(Phatr3_J859)	Aldehyde degradation	3.06917e-16	-4.68408e-22
PUNP1_c	Purine-nucleoside phosphorylase (Adenosine)	adn_c + pi_c <=> ade_c + r1p_c	(Phatr3_EG02569)	Nucleotide metabolism: Purine metabolism	3.46945e-18	4.68408e-22
PIMACPS_m	Pimeloyl-[acyl-carrier protein] synthase	2.0 fadh2_m + myrsACP_m + 3.0 o2_m --> 2.0 fad_m + 3.0 h2o_m + h_m + hptal_m + pimACP_m	0	Cofactor biosynthesis: Biotin biosynthesis	3.06917e-16	-4.68408e-22
AOXS_m	8-amino-7-oxononanoate synthase	ala__L_m + h_m + pimACP_m --> 8aonn_m + ACP_m + co2_m	(Phatr3_J36165)	Cofactor biosynthesis: Biotin biosynthesis	0	-4.68408e-22
AMAOT_m	Adenosylmethionine-8-amino-7-oxononanoate transaminase	8aonn_m + amet_m --> amob_m + dann_m	(Phatr3_J19762)	Cofactor biosynthesis: Biotin biosynthesis	0	-4.68408e-22
DBTS_m	Dethiobiotin synthase	atp_m + co2_m + dann_m --> adp_m + dtbt_m + 3.0 h_m + pi_m	(Phatr3_J19762)	Cofactor biosynthesis: Biotin biosynthesis	0	-4.68408e-22
BTS_m	Biotin synthase	amet_m + cys__L_m + dtbt_m --> ala__L_m + btn_m + dad_5_m + h_m + met__L_m	(Phatr3_J21296 and Phatr3_J34119 and Phatr3_J16693) or (Phatr3_J21296 and Phatr3_J34119 and Phatr3_J7780)	Cofactor biosynthesis: Biotin biosynthesis	0	-4.68408e-22
AMOB_use_m	Amob use	amob_m + nadh_m --> 2obut_m + 5mta_m + nad_m	0	Cofactor biosynthesis: Biotin biosynthesis	0	-4.68408e-22
FAOXC70_m	Beta oxidation (odd chain) C(7:0)	2.0 coa_m + 2.0 fad_m + 2.0 h2o_m + hptcoa_m + 2.0 nad_m --> 2.0 accoa_m + 2.0 fadh2_m + 2.0 h_m + 2.0 nadh_m + ppcoa_m	(Phatr3_J25932) and (Phatr3_J55192 or Phatr3_J11811) and (Phatr3_J39681 or Phatr3_J41886) and (Phatr3_J45947)	Fatty acid degradation, mitochondria	3.06917e-16	-4.68408e-22
CAT270_m	Carnitine acyltransferase II (C7:0)-CoA forming)	coa_m + hptcrn_m <=> crn_m + hptcoa_m	(Phatr3_J48078)	Fatty acid degradation, mitochondria	3.06917e-16	-4.68408e-22
NADK_h	NAD kinase	atp_h + nad_h --> adp_h + h_h + nadp_h	(Phatr3_J12501)	Cofactor biosynthesis: Nicotinate and Nicotinamide metabolism	0	-4.34743e-32
AASS_c	Aminoadipic semialdehyde synthase	h2o_c + nad_c + saccrp__L_c --> L2aadp6sa_c + glu__L_c + h_c + nadh_c	(Phatr3_EG02101)	Amino acid metabolism: Lysine degradation	0.0488566	0
AATA_c	2-aminoadipate transaminase	L2aadp_c + akg_c --> 2oxoadp_c + glu__L_c	(Phatr3_J43315) or (Phatr3_J34010) or (Phatr3_J51609)	Amino acid metabolism: Lysine degradation	0.0488566	0
SACCD_c	L-lysine-alpha-ketoglutarate reductase	akg_c + h_c + lys__L_c + nadph_c --> h2o_c + nadp_c + saccrp__L_c	(Phatr3_EG02101)	Amino acid metabolism: Lysine degradation	0.0488566	0
AASDH2_c	L-aminoadipate-semialdehyde dehydrogenase (NADH)	L2aadp6sa_c + h2o_c + nad_c --> L2aadp_c + 2.0 h_c + nadh_c	(Phatr3_J20445)	Amino acid metabolism: Lysine degradation	0.0488566	0
SECYSTL_c	Selenocysteine-tRNA ligase	atp_c + ser__L_c + trnasecys_c --> amp_c + ppi_c + sertrna_sec_c	(Phatr3_J30572)	Amino acid metabolism: Aminoacyl-tRNA biosynthesis	0	0
METTF_c	Methionyl-tRNA formyltransferase	10fthf_c + mettrna_c --> fmettrna_c + h_c + thf_c	(Phatr3_J14917)	Amino acid metabolism: Aminoacyl-tRNA biosynthesis	0	0
CBS_c	cystathionine beta-synthase	hcys__L_c + ser__L_c --> cyst__L_c + h2o_c	(Phatr3_J42003)	Amino acid metabolism: Cysteine and Methionine metabolism	0	0
ACCS_c	Aminocyclopropanecarboxylate synthase	amet_c --> 1acpc_c + 5mta_c + h_c	(Phatr3_J19699)	Amino acid metabolism: Cysteine and Methionine metabolism	0	0
ACCOX_c	Aminocyclopropanecarboxylate oxidase	1acpc_c + ascb__L_c + o2_c --> co2_c + cyan_c + dhdascb_c + ethe_c + 2.0 h2o_c	(Phatr3_J45605)	Amino acid metabolism: Cysteine and Methionine metabolism	0	0
MTOBR_c	4-Methylthio-2-oxobutanoate reductase	2kmb_c + h_c + nadh_c <=> mthb_c + nad_c	0	Amino acid metabolism: Cysteine and Methionine metabolism	0	0
MTHBMT_c	Dimethylsulfonio-2-hydroxybutyrate S-methyltransferase	amet_c + mthb_c --> ahcys_c + dmshb_c	0	Amino acid metabolism: Cysteine and Methionine metabolism	0	0
DMPSS_c	Dimethylsulfoniopropinoate synthase	dmshb_c + h2o_c + 2.0 nad_c --> co2_c + dmsp_c + 2.0 h_c + 2.0 nadh_c	0	Amino acid metabolism: Cysteine and Methionine metabolism	0	0
BETALDH_c	Betaine-aldehyde dehydrogenase (NAD+)	betald_c + h2o_c + nad_c --> glyb_c + 2.0 h_c + nadh_c	(Phatr3_J31599)	Amino acid metabolism: Glycine, Serine and Threonine metabolism	0	0
CHOLD_c	Choline dehydrogenase	chol_c + nad_c --> betald_c + h_c + nadh_c	(Phatr3_J1341) or (Phatr3_J43604)	Amino acid metabolism: Glycine, Serine and Threonine metabolism	0	0
BHMT_c	Betaine-homocysteine S-methyltransferase	glyb_c + hcys__L_c --> dmgly_c + met__L_c	(Phatr3_J48307) or (Phatr3_J39914)	Amino acid metabolism: Glycine, Serine and Threonine metabolism	0	0
AASDH1_c	L-aminoadipate-semialdehyde dehydrogenase (NADPH)	L2aadp6sa_c + h2o_c + nadp_c --> L2aadp_c + 2.0 h_c + nadph_c	(Phatr3_J20445)	Amino acid metabolism: Lysine degradation	0	0
SPMS_c	S-adenosylmethioninamine:putrescine 3-aminopropyltransferase	ametam_c + ptrc_c --> 5mta_c + h_c + spmd_c	(Phatr3_J13386) or (Phatr3_J55177)	Amino acid metabolism: Proline and Arginine metabolism	0	0
PRO4H_c	proline 4 hydroxylase	akg_c + o2_c + pro__L_c <=> 4hpro_LT_c + co2_c + succ_c	(Phatr3_J10655) or (Phatr3_J38694) or (Phatr3_J13557)	Amino acid metabolism: Proline and Arginine metabolism	0	0
ARGDC_c	Arginine decarboxylase	arg__L_c + h_c --> agm_c + co2_c	(Phatr3_J12642)	Amino acid metabolism: Proline and Arginine metabolism	0	0
ADMDC_c	Adenosylmethionine decarboxylase	amet_c + h_c --> ametam_c + co2_c	(Phatr3_J3362)	Amino acid metabolism: Proline and Arginine metabolism	0	0
AMSAPT_c	S-adenosylmethioninamine:spermidine 3-aminopropyltransferase	ametam_c + spmd_c --> 5mta_c + h_c + sprm_c	(Phatr3_J55177) or (Phatr3_J13386)	Amino acid metabolism: Proline and Arginine metabolism	0	0
SOOR_c	Spermine: oxygen oxidoreductase	h2o_c + o2_c + sprm_c --> bamppald_c + h2o2_c + spmd_c	(Phatr3_J44106) or (Phatr3_J51708)	Amino acid metabolism: Proline and Arginine metabolism	0	0
SDOOR_c	Spermidine: oxygen oxidoreductase	h2o_c + o2_c + spmd_c --> bamppald_c + h2o2_c + ptrc_c	(Phatr3_J44106) or (Phatr3_J51708)	Amino acid metabolism: Proline and Arginine metabolism	0	0
TYRTA_c	Tyrosine transamininase	akg_c + tyr__L_c <=> 34hpp_c + glu__L_c	(Phatr3_J51609)	Amino acid metabolism: Tyrosine metabolism	0	0
BCTAL_c	L-Leucine:2-oxoglutarate aminotransferase	akg_c + leu__L_c <=> 4mop_c + glu__L_c	(Phatr3_J28585) or (Phatr3_Jdraft1517) or (Phatr3_J32849)	Amino acid metabolism: Valine, Leucine and Isoleucine biosynthesis	0	0
BCTAV_c	L-Valine:2-oxoglutarate aminotransferase	akg_c + val__L_c <=> 3mob_c + glu__L_c	(Phatr3_J28585) or (Phatr3_Jdraft1517) or (Phatr3_J32849)	Amino acid metabolism: Valine, Leucine and Isoleucine biosynthesis	0	0
SELCYSLY2_c	Selenocysteine reductase	pdx5p_c + selcys_c --> ala__L_c + h_c + pydx5p_c + seln_c	(Phatr3_J2966)	Metabolism of other amino acids: Selenoamino acid metabolism	0	0
SELTOR_c	Selenite:ferredoxin oxidoreductase	6.0 fdxrd_c + 7.0 h_c + slnt_c --> 6.0 fdxox_c + 3.0 h2o_c + seln_c	(Phatr3_J9538)	Metabolism of other amino acids: Selenoamino acid metabolism	0	0
SLDK_c	Selenide, water dikinase	atp_c + h2o_c + seln_c --> amp_c + pi_c + selnp_c	(Phatr3_J48952)	Metabolism of other amino acids: Selenoamino acid metabolism	0	0
ACSERL_c	O3-Acetyl-L-serine acetate-lyase (adding hydrogen sulfide)	acser_c + seln_c <=> ac_c + selcys_c	(Phatr3_J54915)	Metabolism of other amino acids: Selenoamino acid metabolism	0	0
SEAHCYSHYD_c	Se-Adenosylselenohomocysteine hydrolase	h2o_c + seahcys_c <=> adn_c + selhcys_c	(Phatr3_J18319)	Metabolism of other amino acids: Selenoamino acid metabolism	0	0
SEMETTL_c	Selenomethionine-tRNA ligase	atp_c + selmeth_c + trnamet_c --> amp_c + ppi_c + selmethtrna_c	(Phatr3_EG02368)	Metabolism of other amino acids: Selenoamino acid metabolism	0	0
CYSTL_h	Cysteine-tRNA ligase, chloroplast	atp_h + cys__L_h + trnacys_h --> amp_h + cystrna_h + ppi_h	(Phatr3_Jdraft780)	Amino acid metabolism: Aminoacyl-tRNA biosynthesis	-8.68383e-17	0
GLYTL_m	Glycine-tRNA ligase, mitochondria	atp_m + gly_m + trnagly_m --> amp_m + glytrna_m + ppi_m	(Phatr3_J19761)	Amino acid metabolism: Aminoacyl-tRNA biosynthesis	0	0
LYSTL_m	Lysine-tRNA ligase	atp_m + lys__L_m + trnalys_m --> amp_m + lystrna_m + ppi_m	(Phatr3_J32202)	Amino acid metabolism: Aminoacyl-tRNA biosynthesis	0	0
PHETL_m	Phenylalanine-tRNA ligase, mitochondrial	atp_m + phe__L_m + trnaphe_m --> amp_m + phetrna_m + ppi_m	(Phatr3_EG02534)	Amino acid metabolism: Aminoacyl-tRNA biosynthesis	0	0
VALTL_h	Valine-tRNA ligase, chloroplast	atp_h + trnaval_h + val__L_h --> amp_h + ppi_h + valtrna_h	(Phatr3_J21513)	Amino acid metabolism: Aminoacyl-tRNA biosynthesis	0	0
GLNTL_h	Glutamine-tRNA ligase	atp_h + gln__L_h + trnagln_h --> amp_h + glntrna_h + ppi_h	(Phatr3_J16963)	Amino acid metabolism: Aminoacyl-tRNA biosynthesis	0	0
ALATL_h	Alanine-tRNA ligase, chloroplast	ala__L_h + atp_h + trnaala_h --> alatrna_h + amp_h + ppi_h	(Phatr3_J15186)	Amino acid metabolism: Aminoacyl-tRNA biosynthesis	0	0
ASNTL_h	Asparagine-tRNA ligase, chloroplast	asn__L_h + atp_h + trnaasn_h --> amp_h + asntrna_h + ppi_h	(Phatr3_J42247)	Amino acid metabolism: Aminoacyl-tRNA biosynthesis	0	0
SERTL_h	Serine-tRNA ligase, chloroplast	atp_h + ser__L_h + trnaser_h --> amp_h + ppi_h + sertrna_h	(Phatr3_J15374)	Amino acid metabolism: Aminoacyl-tRNA biosynthesis	0	0
SECYSTL_h	Selenocysteine-tRNA ligase, chloroplast	atp_h + ser__L_h + trnasecys_h --> amp_h + ppi_h + sertrna_sec_h	(Phatr3_J15374)	Amino acid metabolism: Aminoacyl-tRNA biosynthesis	0	0
LEUTL_h	Leucine-tRNA ligase, chloroplast	atp_h + leu__L_h + trnaleu_h --> amp_h + leutrna_h + ppi_h	(Phatr3_J51120)	Amino acid metabolism: Aminoacyl-tRNA biosynthesis	0	0
HISTL_h	Histidine-tRNA ligase, chloroplast	atp_h + his__L_h + trnahis_h --> amp_h + histrna_h + ppi_h	(Phatr3_J23920)	Amino acid metabolism: Aminoacyl-tRNA biosynthesis	0	0
PHETL_h	Phenylalanine-tRNA ligase, chloroplast	atp_h + phe__L_h + trnaphe_h --> amp_h + phetrna_h + ppi_h	(Phatr3_EG02402)	Amino acid metabolism: Aminoacyl-tRNA biosynthesis	0	0
TYRTL_m	Tyrosine-tRNA ligase, mitochondria	atp_m + trnatyr_m + tyr__L_m --> amp_m + ppi_m + tyrtrna_m	(Phatr_27323)	Amino acid metabolism: Aminoacyl-tRNA biosynthesis	0	0
TRPTL_h	Tryptophane-tRNA ligase, chloroplast	atp_h + trnatrp_h + trp__L_h --> amp_h + ppi_h + trptrna_h	(Phatr3_J15595)	Amino acid metabolism: Aminoacyl-tRNA biosynthesis	0	0
SAT_h	Serine O-acetyltransferase	accoa_h + ser__L_h --> acser_h + coa_h	(Phatr3_J13476)	Amino acid metabolism: Cysteine and Methionine metabolism	0	0
CYSS_m	Cysteine synthase, mitochondria	acser_m + h2s_m --> ac_m + cys__L_m	(Phatr3_J3311)	Amino acid metabolism: Cysteine and Methionine metabolism	0	0
ACCS_h	Aminocyclopropanecarboxylate synthase	amet_h --> 1acpc_h + 5mta_h + h_h	(Phatr3_J51422)	Amino acid metabolism: Cysteine and Methionine metabolism	0	0
MCPST_m	3-mercaptopyruvate sulfurtransferase	cyan_m + mercppyr_m --> pyr_m + tcynt_m	(Phatr3_J46040)	Amino acid metabolism: Cysteine and Methionine metabolism	0	0
GHMT_m	glycine hydroxymethyltransferase	gly_m + h2o_m + mlthf_m <=> ser__L_m + thf_m	(Phatr3_J54015)	Amino acid metabolism: Glycine, Serine and Threonine metabolism	-0.0771234	0
DMGDH_m	Dimethylglycine dehydrogenase	dmgly_m + fad_m + h2o_m <=> fadh2_m + fald_m + sarcs_m	(Phatr3_EG02292)	Amino acid metabolism: Glycine, Serine and Threonine metabolism	0	0
SARDH_m	Sarcosine dehydrogenase	fad_m + sarcs_m + thf_m --> fadh2_m + gly_m + mlthf_m	(Phatr3_EG02292)	Amino acid metabolism: Glycine, Serine and Threonine metabolism	0	0
CGS_m	Cystathionine gamma-synthase	achms_m + cys__L_m --> ac_m + cyst__L_m + h_m	(Phatr3_J49903)	Amino acid metabolism: Homocysteine biosynthesis	6.4012e-16	0
OADPDH_m	2-oxoadipate dehydrogenase	2oxoadp_m + coa_m + nad_m --> co2_m + glutcoa_m + nadh_m	(Phatr3_J29016 and Phatr3_J40430)	Amino acid metabolism: Lysine degradation	0.0488566	0
GCDH_m	Glutaryl-CoA dehydrogenase	fad_m + glutcoa_m + h_m --> b2coa_m + co2_m + fadh2_m	(Phatr3_J25572)	Amino acid metabolism: Lysine degradation	0.0488566	0
HTHBDH_m	4a-hydroxytetrahydrobiopterin dehydratase	hthbp_m --> dhbpt_m + h2o_m	(Phatr3_J14356)	Amino acid metabolism: Phenylalanine metabolism	0	0
GACT_h	glutamate N-acetyltransferase	acglu_h + orn_h <=> acorn_h + glu__L_h	(Phatr3_J12762)	Amino acid metabolism: Proline and Arginine metabolism	-0.134582	0
AGK_h	acetylglutamate kinase	acglu_h + atp_h --> acg5p_h + adp_h	(Phatr3_J3969)	Amino acid metabolism: Proline and Arginine metabolism	0.134582	0
AGPR_h	N-acetyl-gamma-glutamyl-phosphate reductase	acg5p_h + h_h + nadph_h --> acg5sa_h + nadp_h + pi_h	(Phatr3_J36913)	Amino acid metabolism: Proline and Arginine metabolism	0.134582	0
G5K_m	glutamate kinase	atp_m + glu__L_m --> adp_m + glu5p_m	(Phatr3_J55086)	Amino acid metabolism: Proline and Arginine metabolism	8.04695e-15	0
G5DH_m	glutamate-5-semialdehyde dehydrogenase	glu5p_m + h_m + nadph_m --> glu5sa_m + nadp_m + pi_m	(Phatr3_J55086)	Amino acid metabolism: Proline and Arginine metabolism	8.04695e-15	0
AGAS_m	acetylglutamic synthetase	accoa_m + glu__L_m --> acglu_m + coa_m + h_m	(Phatr3_J10902)	Amino acid metabolism: Proline and Arginine metabolism	0	0
OAT_m	ornithine aminotransferase	akg_m + orn_m <=> glu5sa_m + glu__L_m	(Phatr3_J27726)	Amino acid metabolism: Proline and Arginine metabolism	0	0
AGAS_h	acetylglutamic synthetase	accoa_h + glu__L_h --> acglu_h + coa_h + h_h	(Phatr3_J44492)	Amino acid metabolism: Proline and Arginine metabolism	0	0
AGMT_m	Agmatinase	agm_m + h2o_m --> ptrc_m + urea_m	(Phatr3_J40880)	Amino acid metabolism: Proline and Arginine metabolism	0	0
PRODH_m	proline dehydrogenase	fad_m + pro__L_m --> 1pyr5c_m + fadh2_m + h_m	(Phatr3_J13232) or (Phatr3_J1155)	Amino acid metabolism: Proline and Arginine metabolism	0	0
AGMt_m	Agmatinase	agm_m + h2o_m --> ptrc_m + urea_m	(Phatr3_J40880)	Amino acid metabolism: Proline and Arginine metabolism	0	0
BCTAV_m	L-Valine:2-oxoglutarate aminotransferase	akg_m + val__L_m <=> 3mob_m + glu__L_m	(Phatr3_J43697)	Amino acid metabolism: Valine, Leucine and Isoleucine biosynthesis	1.35989e-16	0
ALPL_m	2-acetolactate pyruvate-lyase (carboxylating)	h_m + 2.0 pyr_m --> alac__S_m + co2_m	(Phatr3_J54355)	Amino acid metabolism: Valine, Leucine and Isoleucine biosynthesis	0	0
HMGL_m	hydroxymethylglutaryl-coa lyase	hmgcoa_m --> acac_m + accoa_m	(Phatr3_J13643)	Amino acid metabolism: Valine, Leucine and Isoleucine degradation	0	0
MMSAD_m	methylmalonate-semialdehyde dehydrogenase (acylating)	2mop_m + coa_m + nad_m --> co2_m + nadh_m + ppcoa_m	(Phatr3_J23467)	Amino acid metabolism: Valine, Leucine and Isoleucine degradation	0	0
BCKDHV_m	Branched chain keto acid dehydrogenase; 2-methyl propanoyl-CoA forming	3mob_m + coa_m + nad_m --> co2_m + ibcoa_m + nadh_m	(Phatr3_J11021 and Phatr3_J9476 and Phatr3_J54219 and Phatr3_J26432)	Amino acid metabolism: Valine, Leucine and Isoleucine degradation	0	0
MCCC_m	Methylcrotonoyl-coa carboxylase	3mb2coa_m + atp_m + hco3_m --> 3mgcoa_m + adp_m + h_m + pi_m	(Phatr3_J843 and Phatr3_Jdraft976)	Amino acid metabolism: Valine, Leucine and Isoleucine degradation	0	0
MGCH_m	Methylglutaconyl-coa hydratase	3mgcoa_m + h2o_m <=> hmgcoa_m	(Phatr3_J55192)	Amino acid metabolism: Valine, Leucine and Isoleucine degradation	0	0
BCKDHL_m	Branched chain keto acid dehydrogenase; 3-methyl butanoyl-CoA forming	4mop_m + coa_m + nad_m --> co2_m + ivcoa_m + nadh_m	(Phatr3_J11021 and Phatr3_J9476 and Phatr3_J54219 and Phatr3_J26432)	Amino acid metabolism: Valine, Leucine and Isoleucine degradation	0	0
ISOVCOADH_m	Isovaleryl-CoA dehydrogenase	fad_m + ivcoa_m --> 3mb2coa_m + fadh2_m	(Phatr3_J22019)	Amino acid metabolism: Valine, Leucine and Isoleucine degradation	0	0
IBCOAD_m	Isobutyryl-CoA dehydrogenase	fad_m + ibcoa_m --> 2mp2coa_m + fadh2_m	(Phatr3_J20310)	Amino acid metabolism: Valine, Leucine and Isoleucine degradation	0	0
2MPCOAH_m	2-Methylprop-2-enoyl-CoA hydratase	2mp2coa_m + h2o_m <=> 3hibutcoa_m	(Phatr3_J55192)	Amino acid metabolism: Valine, Leucine and Isoleucine degradation	0	0
3HIBCOAHL_m	3-hydroxy isobutyryl-CoA hydrolase	3hibutcoa_m + h2o_m --> 3hmp_m + coa_m + h_m	(Phatr3_J54528)	Amino acid metabolism: Valine, Leucine and Isoleucine degradation	0	0
3HIBDH_m	3-hydroxy isobutyrate dehydrogenase	3hmp_m + nad_m <=> 2mop_m + h_m + nadh_m	(Phatr3_J45141) or (Phatr3_J41886)	Amino acid metabolism: Valine, Leucine and Isoleucine degradation	0	0
SELCYSLY2_h	Selenocysteine reductase, chloroplast	pdx5p_h + selcys_h --> ala__L_h + h_h + pydx5p_h + seln_h	(Phatr3_J19482)	Metabolism of other amino acids: Selenoamino acid metabolism	-4.82867e-30	0
ACSERL_h	O3-Acetyl-L-serine acetate-lyase (adding hydrogen sulfide), chloroplast	acser_h + seln_h <=> ac_h + selcys_h	(Phatr3_Jdraft542)	Metabolism of other amino acids: Selenoamino acid metabolism	0	0
ACSERL_m	O3-Acetyl-L-serine acetate-lyase (adding hydrogen sulfide), mitochondria	acser_m + seln_m <=> ac_m + selcys_m	(Phatr3_J3311)	Metabolism of other amino acids: Selenoamino acid metabolism	0	0
ACHMSSELCYSL_m	O-Acetylhomoserine succinate-lyase (adding cysteine), mitochondria	achms_m + selcys_m --> ac_m + h_m + selcyst_m	(Phatr3_J49903)	Metabolism of other amino acids: Selenoamino acid metabolism	0	0
G6PDH_c	Glucose 6-phosphate dehydrogenase	g6p_c + nadp_c --> 6pgl_c + h_c + nadph_c	(Phatr3_EG02251)	Pentose phosphate pathway	0.760608	0
PGDH_c	phosphogluconate dehydrogenase	6pgc_c + nadp_c --> co2_c + nadph_c + ru5p__D_c	(Phatr3_J26934)	Pentose phosphate pathway	0.760608	0
RPE_c	D-Ribulose-5-Phosphate 3-Epimerase	ru5p__D_c <=> xu5p__D_c	(Phatr3_J20015)	Pentose phosphate pathway	0.760608	0
PGL_c	6-Phosphogluconolactonase	6pgl_c + h2o_c --> 6pgc_c + h_c	(Phatr3_J8691)	Pentose phosphate pathway	0.760608	0
MTHFD2_c	Methylenetetrahydrofolate dehydrogenase (NAD)	mlthf_c + nad_c --> methf_c + nadh_c	(Phatr3_EG02247)	Cofactor biosynthesis: Folate biosynthesis	0.021701	0
FACOAL_181_9Z_c	long-chain acyl-CoA synthetase (18:1(9Z))	atp_c + coa_c + ocdcea_c --> amp_c + odecoa_c + ppi_c	(Phatr3_J12420) or (Phatr3_J45510)	Fatty acid biosynthesis	0.00738998	0
LPCAT_EPA_OLE_sn2_c	2-lysophosphatidylcholine O-acyl transferase (20:5(5Z,8Z,11Z,14Z,17Z)/18:1(9Z))	1agpc205_c + odecoa_c --> coa_c + pc205n31819Z_c	(Phatr3_J20460)	Phosphoglycerolipid metabolism	0.00571043	0
UPP3DC_c	Uroporphyrinogen decarboxylase (uroporphyrinogen III)	4.0 h_c + uppg3_c --> 4.0 co2_c + cpppg3_c	(Phatr3_J16140)	Porphyrin and chlorophyll metabolism	0.00491045	0
DAGK_HDE_PALM_c	Diacylglycerol kinase(16:1(9Z)/16:0)	12dgr1619Z160_c + atp_c --> adp_c + h_c + pa1619Z160_c	(Phatr3_J14202)	Phosphoglycerolipid metabolism	0.000329493	0
TAGAH_HDE_PALM_OLE_c	Triacylglycerol acylhydrolase (16:1(9Z)/16:0/18:1(9Z))	h2o_c + tag1619Z1601819Z_c --> 12dgr1619Z160_c + h_c + ocdcea_c	(Phatr3_J46753) or (Phatr3_J37711) or (Phatr3_J1971) or (Phatr3_J48799) or (Phatr3_J43463) or (Phatr3_J50397) or (Phatr3_J54974)	Triacylglycerol degradation	0.000329493	0
PCD6DS_HDE_STA_sn2_c	Delta-6 desaturase (16:1(9Z)/18:4(6Z,9Z,12Z,15Z))(PC sn-2)	2.0 ficytb5_c + 2.0 nadh_c + o2_c + pc1619Z183n3_c --> 2.0 focytb5_c + 2.0 h2o_c + 2.0 nad_c + pc1619Z184n3_c	(Phatr3_J29488)	Fatty acid biosynthesis: Long chain omega-3 synthesis	5.70572e-05	0
TAGAH_HDE_HDE_OLE_c	Triacylglycerol acylhydrolase (16:1(9Z)/16:1(9Z)/18:1(9Z))	h2o_c + tag1619Z1619Z1819Z_c --> 12dgr161_c + h_c + ocdcea_c	(Phatr3_J46753) or (Phatr3_J37711) or (Phatr3_J1971) or (Phatr3_J48799) or (Phatr3_J43463) or (Phatr3_J50397) or (Phatr3_J54974)	Triacylglycerol degradation	5.70572e-05	0
ADCS_c	chorismate:L-glutamine aminotransferase	chor_c + gln__L_c --> 4adcho_c + glu__L_c	(Phatr3_Jdraft1682) or (Phatr3_EG02343)	Cofactor biosynthesis: Folate biosynthesis	2.00903e-15	0
DHFS_c	7,8-dihydropteroate:L-glutamate ligase (ADP-forming)	atp_c + dhpt_c + glu__L_c --> adp_c + dhf_c + h_c + pi_c	(Phatr3_J48414)	Cofactor biosynthesis: Folate biosynthesis	2.00903e-15	0
MTHF3ES_c	5-methyltetrahydropteroyltri-l-glutamate synthase	5mthf_c + 2.0 atp_c + 2.0 glu__L_c --> 5mthglu_c + 2.0 adp_c + 2.0 h_c + 2.0 pi_c	(Phatr3_J48414)	Cofactor biosynthesis: Folate biosynthesis	2.00903e-15	0
FTHDF_c	Formyltetrahydrofolate deformylase	10fthf_c + h2o_c --> for_c + h_c + thf_c	(Phatr3_J44906) or (Phatr3_J12031)	Cofactor biosynthesis: Folate biosynthesis	-2.00903e-15	0
DHPS_c	dihydropteroate synthetase	4abz_c + 6hmhptpp_c --> dhpt_c + ppi_c	(Phatr3_EG02044)	Cofactor biosynthesis: Folate biosynthesis	2.00903e-15	0
GTPCH_c	GTP cyclohydrolase	gtp_c + h2o_c --> ahdt_c + for_c + h_c	(Phatr3_J21868)	Cofactor biosynthesis: Folate biosynthesis	2.00903e-15	0
HMDHPS_c	6-hydroxymethyl-7,8-dihydropterin synthase	ahdt_c + h2o_c --> 6hmhpt_c + ac_c + h_c + pppi_c	(Phatr3_J50741)	Cofactor biosynthesis: Folate biosynthesis	2.00903e-15	0
ADCL_c	aminodeoxychorismate lyase	4adcho_c --> 4abz_c + h_c + pyr_c	(Phatr3_J50806)	Cofactor biosynthesis: Folate biosynthesis	2.00903e-15	0
HPPK_c	2-amino-4-hydroxy-6-hydroxymethyldihydropteridine diphosphokinase	6hmhpt_c + atp_c --> 6hmhptpp_c + amp_c + h_c	(Phatr3_EG02044)	Cofactor biosynthesis: Folate biosynthesis	2.00903e-15	0
DM_mhpglu_c	Demand mhpglu_c	5mthglu_c -->	0	Modeling: Demand	2.00903e-15	0
PPA2_c	Inorganic triphosphatase	h2o_c + pppi_c --> h_c + pi_c + ppi_c	(Phatr3_EG02527)	Oxidative phosphorylation	2.00903e-15	0
PIP4K_HDE_PALM_c	Phosphatidylinositol 4-kinase (16:1(9Z)/16:0)	atp_c + pail1619Z160_c --> adp_c + h_c + pail4p1619Z160_c	(Phatr3_J7164)	Inositol phosphate metabolism	1.30273e-15	0
IPMK_c	inositol-polyphosphate multikinase	2.0 atp_c + mi145p_c --> 2.0 adp_c + 2.0 h_c + mi13456p_c	(Phatr3_J44782)	Inositol phosphate metabolism	1.30273e-15	0
IP52K_c	inositol-pentakisphosphate 2-kinase	atp_c + mi13456p_c --> adp_c + h_c + minohp_c	(Phatr3_J43084)	Inositol phosphate metabolism	1.30273e-15	0
PI4P5K_HDE_PALM_c	Phosphatidylinositol-4-phosphate 5-kinase (16:1(9Z)/16:0)	atp_c + pail4p1619Z160_c --> adp_c + h_c + pail45p1619Z160_c	(Phatr3_J49524) or (Phatr3_J47389)	Inositol phosphate metabolism	1.30273e-15	0
PIPLC_HDE_PALM_c	Phosphatidylinositol specific phospholipase C (16:1(9Z)/16:0)	h2o_c + pail45p1619Z160_c --> 12dgr1619Z160_c + h_c + mi145p_c	(Phatr3_J49771) or (Phatr3_J48445)	Inositol phosphate metabolism	1.30273e-15	0
DM_phyt_c	Demand phyt_c	minohp_c -->	0	Modeling: Demand	1.30273e-15	0
FACOAL_240_c	very long-chain acyl-CoA synthetase (24:0)	atp_c + coa_c + lgnc_c --> amp_c + lgnccoa_c + ppi_c	(Phatr3_J12420) or (Phatr3_J45510)	Fatty acid biosynthesis	-1.18476e-15	0
PLA2PC_HDE_DHA_c	Phospholipase A2 (16:1(9Z)/22:6(4Z,7Z,10Z,13Z,16Z,19Z)) (phosphatidylcholine)	h2o_c + pc1619Z226n3_c --> 1agpc161_c + crvnc_c + h_c	(Phatr3_J45518) or (Phatr3_J46570) or (Phatr3_J49142) or (Phatr3_J54974)	Fatty acid biosynthesis	-1.08247e-15	0
PAPA_HDE_DHA_c	Phosphatidate phosphatase (16:1(9Z)/22:6(4Z,7Z,10Z,13Z,16Z,19Z))	h2o_c + pa1619Z226n3_c --> 12dgr1619Z226n3_c + pi_c	(Phatr3_J43773) or (Phatr3_J39949) or (Phatr3_J40261)	Phosphoglycerolipid metabolism	-1.08247e-15	0
CHOPT_HDE_DHA_c	CDP-choline: diacylglycerol choline phosphotransferase (16:1(9Z)/22:6(4Z,7Z,10Z,13Z,16Z,19Z))	12dgr1619Z226n3_c + cdpchol_c --> cmp_c + h_c + pc1619Z226n3_c	(Phatr3_J37086) or (Phatr3_J33864)	Phosphoglycerolipid metabolism	-1.08247e-15	0
DPCOAK_c	Dephospho-CoA kinase	atp_c + dpcoa_c --> adp_c + coa_c + h_c	(Phatr3_J8876)	Cofactor biosynthesis: Pantothenate and CoA biosynthesis	1.06964e-15	0
PAPA_HDE_ALNA_c	Phosphatidate phosphatase(16:1(9Z)/18:3(9Z,12Z,15Z))	h2o_c + pa1619Z183n3_c --> 12dgr1619Z183n3_c + pi_c	(Phatr3_J43773) or (Phatr3_J39949) or (Phatr3_J40261)	Phosphoglycerolipid metabolism	-1.03139e-15	0
MAGAH1619Z_c	1-acylglycerol acylhydrolase (16:1(9Z))	h2o_c + mag1619Z_c --> glyc_c + h_c + hdcea_c	(Phatr3_J46753) or (Phatr3_J37711) or (Phatr3_EG02610) or (Phatr3_J54974) or (Phatr3_J41254) or (Phatr3_J34489)	Triacylglycerol degradation	-1.03139e-15	0
DAGAH_HDE_ALNA_c	Diacylglycerol acylhydrolase (16:1(9Z)/18:3(9Z,12Z,15Z))	12dgr1619Z183n3_c + h2o_c --> h_c + lnlnca_c + mag1619Z_c	(Phatr3_J46753) or (Phatr3_J37711) or (Phatr3_J1971) or (Phatr3_J48799) or (Phatr3_J47614) or (Phatr3_J44231) or (Phatr3_J54974)	Triacylglycerol degradation	-1.03139e-15	0
GLK_c	Glucokinase	atp_c + glc__D_c --> adp_c + g6p_c + h_c	(Phatr3_J15495)	Glycolysis/Gluconeogenesis/Entner-Doudoroff pathway	5.96126e-16	0
ALDD3C16_c	Aldehyde dehydrogenase (hexadecanal)	h2o_c + hxdcal_c + nad_c --> 2.0 h_c + hdca_c + nadh_c	(Phatr3_J16540)	Aldehyde degradation	-2.41741e-16	0
SERPT_c	Serine C-palmoyltransferase	h_c + pmtcoa_c + ser__L_c --> 3dsphgn_c + co2_c + coa_c	(Phatr3_J41807 and Phatr3_J10378)	Sphingolipid metabolism	-2.41741e-16	0
SLCBK1_c	Sphingolipid long chain base kinase (sphinganine)	atp_c + sphgn_c --> adp_c + h_c + sph1p_c	(Phatr3_J44806)	Sphingolipid metabolism	-2.41741e-16	0
SPHAPPL_c	Sphinganine-1-phosphate palmitaldehyde-lyase	sph1p_c --> ethamp_c + hxdcal_c	(Phatr3_J15730)	Sphingolipid metabolism	-2.41741e-16	0
3DSPHR_c	3-Dehydrosphinganine reductase	3dsphgn_c + h_c + nadph_c --> nadp_c + sphgn_c	(Phatr3_J48977)	Sphingolipid metabolism	-2.41741e-16	0
RBFK_c	Riboflavin kinase	atp_c + ribflv_c --> adp_c + fmn_c + h_c	(Phatr3_J52223)	Cofactor biosynthesis: Riboflavin biosynthesis	-2.04611e-16	0
PLA2PC_EPA_ALNA_c	Phospholipase A2 (20:5(5Z,8Z,11Z,14Z,17Z)/18:3(9Z,12Z,15Z)) (phosphatidylcholine)	h2o_c + pc205n3183n3_c --> 1agpc205_c + h_c + lnlnca_c	(Phatr3_J45518) or (Phatr3_J46570) or (Phatr3_J49142) or (Phatr3_J54974)	Fatty acid biosynthesis	3.95259e-17	0
HMGCOAR_c	HMG CoA Reductase	2.0 h_c + hmgcoa_c + 2.0 nadph_c --> coa_c + mev__R_c + 2.0 nadp_c	(Phatr3_J16870)	Biosynthesis of steroids: Terpenoid backbone synthesis	3.75653e-17	0
MEVK_c	Mevalonate kinase	atp_c + mev__R_c --> 5pmev_c + adp_c + h_c	(Phatr3_J53929)	Biosynthesis of steroids: Terpenoid backbone synthesis	3.75653e-17	0
PMEVK_c	5-phosphomevalonate kinase	5pmev_c + atp_c --> 5dpmev_c + adp_c	(Phatr3_EG01590)	Biosynthesis of steroids: Terpenoid backbone synthesis	3.75653e-17	0
DPMVD_c	Diphosphomevalonate decarboxylase	5dpmev_c + atp_c --> adp_c + co2_c + ipdp_c + pi_c	(Phatr3_EG02359)	Biosynthesis of steroids: Terpenoid backbone synthesis	3.75653e-17	0
G3DGGH_c	Glycerol-3-digalactose galactohydrolase	dggl_c + h2o_c --> gal_c + ggl_c	(Phatr3_J50372)	Galactoglycerolipid metabolism	-1.80733e-17	0
PLA2PC_HDE_PALM_c	Phospholipase A2 (16:1(9Z)/16:0) (phosphatidylcholine)	h2o_c + pc1619Z160_c --> 1agpc161_c + h_c + hdca_c	(Phatr3_J45518) or (Phatr3_J46570) or (Phatr3_J49142) or (Phatr3_J54974)	Fatty acid biosynthesis	-1.30912e-17	0
PLDPC_HDE_PALM_c	Phospholipase D (16:1(9Z)/16:0) (phosphatidylcholine)	h2o_c + pc1619Z160_c --> chol_c + h_c + pa1619Z160_c	(Phatr3_J12431) or (Phatr3_J46400)	Fatty acid biosynthesis	1.30912e-17	0
TAGAH_OLE_HDE_HDE_c	Triacylglycerol acylhydrolase (18:1(9Z)/16:1(9Z)/16:1(9Z))	h2o_c + tag1819Z1619Z1619Z_c --> 12dgr1819Z1619Z_c + h_c + hdcea_c	(Phatr3_J46753) or (Phatr3_J37711) or (Phatr3_J1971) or (Phatr3_J48799) or (Phatr3_J43463) or (Phatr3_J50397) or (Phatr3_J54974)	Triacylglycerol degradation	8.98533e-18	0
GPPS_c	Geranyl pyrophosphate synthase	dmpp_c + ipdp_c --> grdp_c + ppi_c	(Phatr3_J47271) or (Phatr3_J47271)	Biosynthesis of steroids: Terpenoid backbone synthesis	4.69566e-18	0
DAMPH_c	2"-Deoxyadenosine 5"-monophosphate phosphohydrolase	damp_c + h2o_c <=> dad_2_c + pi_c	(Phatr3_J1784) or (Phatr3_J1358)	Nucleotide metabolism: Purine metabolism	2.71051e-19	0
PUNP2_c	Purine-nucleoside phosphorylase (Deoxyadenosine)	dad_2_c + pi_c <=> 2dr1p_c + ade_c	(Phatr3_EG02569)	Nucleotide metabolism: Purine metabolism	2.71051e-19	0
NTD1_c	2"-Deoxyuridine 5"-monophosphate phosphohydrolase	dump_c + h2o_c --> duri_c + pi_c	(Phatr3_J1784)	Nucleotide metabolism: Pyrimidine metabolism	-2.71051e-19	0
UPRT_c	Uracil phosphoribosyltransferase	ppi_c + ump_c <=> prpp_c + ura_c	(Phatr3_J26336) or (Phatr3_J34898)	Nucleotide metabolism: Pyrimidine metabolism	2.71051e-19	0
DURIPP_c	Deoxyuridine phosphorylase	duri_c + pi_c <=> 2dr1p_c + ura_c	(Phatr3_EG02569)	Nucleotide metabolism: Pyrimidine metabolism	-2.71051e-19	0
PYDXS_c	Pyridoxal 5-phosphate synthase	g3p_c + gln__L_c + ru5p__D_c --> glu__L_c + 3.0 h2o_c + h_c + pi_c + pydx5p_c	(Phatr3_J29885 and Phatr3_EG01858)	Cofactor biosynthesis: Vitamin B6	4.82867e-30	0
ALDD3C161_c	Aldehyde dehydrogenase (trans-hexadec-2-enal)	h2o_c + hxdceal_c + nad_c --> 2.0 h_c + hdc2ea_c + nadh_c	(Phatr3_J16540)	Aldehyde degradation	0	0
FACOAL_161_2E_c	Acyl-CoA synthetase (16:1(2E))	atp_c + coa_c + hdc2ea_c --> amp_c + hd2coa_c + ppi_c	(Phatr3_J12420) or (Phatr3_J45510)	Aldehyde degradation	0	0
CATC162E_c	Carnitine acyltransferase (C16:1(2E))	crn_c + hd2coa_c --> coa_c + hd2crn_c	(Phatr3_J859)	Aldehyde degradation	0	0
ACGAMPM_c	Phosphoacetylglucosamine mutase	acgam6p_c <=> acgam1p_c	(Phatr3_J52603 and Phatr3_J52603 and Phatr3_J52603 and Phatr3_J52603) or (Phatr3_J52603 and Phatr3_J52603 and Phatr3_J52603 and Phatr3_J52603) or (Phatr3_J52603 and Phatr3_J52603 and Phatr3_J52603 and Phatr3_J52603) or (Phatr3_J52603 and Phatr3_J52603 and Phatr3_J52603 and Phatr3_J52603)	Amino sugar metabolism	0	0
GAL1PP_c	Galactose-1-phosphate phosphatase	gal1p_c + h2o_c --> gal__L_c + pi_c	(Phatr3_J18323)	Ascorbate metabolism	0	0
GALDH_c	Galactose dehydrogenase	gal__L_c + nad_c --> gal14lac_c + h_c + nadh_c	(Phatr3_EG00928)	Ascorbate metabolism	0	0
ASCBPOX_c	Ascorbate peroxidase	ascb__L_c + h2o2_c + h_c --> dhdascb_c + 2.0 h2o_c	(Phatr3_J54731)	Ascorbate metabolism	0	0
ACPT_EPA_HDE_c	Betaine lipid synthase (20:5(5Z,8Z,11Z,14Z,17Z)/16:1(9Z))	12dgr205n31619Z_c + 4.0 amet_c --> 5mta_c + 3.0 ahcys_c + dgta205n31619Z_c + 4.0 h_c	(Phatr3_J42872)	Betaine lipid biosynthesis	0	0
ACPT_EPA_EPA_c	Betaine lipid synthase (20:5(5Z,8Z,11Z,14Z,17Z)/20:5(5Z,8Z,11Z,14Z,17Z))	12dgr205n3_c + 4.0 amet_c --> 5mta_c + 3.0 ahcys_c + dgta205n3_c + 4.0 h_c	(Phatr3_J42872)	Betaine lipid biosynthesis	0	0
CAS_c	cycloartenol synthase	cyart_c <=> Ssq23epx_c	(Phatr3_EG02293)	Biosynthesis of steroids: Steroid synthesis	0	0
CYEUOLI_c	cycloeucalenol cycloisomerase	cyeuol_c <=> obfool_c	(Phatr3_J49447)	Biosynthesis of steroids: Steroid synthesis	0	0
OBFOLOR_c	obtusifoliol,NADPH:oxygen oxidoreductase (14-methyl cleaving)	2.0 h_c + 3.0 nadph_c + 3.0 o2_c + obfool_c --> for_c + 4.0 h2o_c + mergtrol_c + 3.0 nadp_c	(Phatr3_J31339)	Biosynthesis of steroids: Steroid synthesis	0	0
PSPPS_c	presqualene-diphosphate synthase	2.0 frdp_c --> ppi_c + psqldp_c	(Phatr3_EG02290)	Biosynthesis of steroids: Steroid synthesis	0	0
SQLS_c	squalene synthase	h_c + nadph_c + psqldp_c --> nadp_c + ppi_c + sql_c	(Phatr3_EG02290)	Biosynthesis of steroids: Steroid synthesis	0	0
MERGTOLR_c	4alpha-methyl-5alpha-ergosta-8,14,24(28)-trien-3beta-ol reductase	h_c + mergtrol_c + nadph_c <=> mfecostrl_c + nadp_c	(Phatr3_J48260)	Biosynthesis of steroids: Steroid synthesis	0	0
SQLE_c	Squalene epoxidase (NADP)	h_c + nadph_c + o2_c + sql_c --> Ssq23epx_c + h2o_c + nadp_c	(Phatr3_J49644)	Biosynthesis of steroids: Steroid synthesis	0	0
CAMT_c	Cycloartenol	amet_c + cyart_c --> ahcys_c + h_c + menecyart_c	(Phatr3_J10824)	Biosynthesis of steroids: Steroid synthesis	0	0
MCAO_c	Methylenecycloartenol oxidase	3.0 h_c + menecyart_c + 3.0 nadph_c + 3.0 o2_c --> co2_c + cyeuol_c + 4.0 h2o_c + 3.0 nadp_c	(Phatr3_J10852 and Phatr3_J48864 and Phatr3_J12043)	Biosynthesis of steroids: Steroid synthesis	0	0
EPISTLDS_c	Episterol desaturase	epist_c + h_c + nadph_c + o2_c --> dhepstrl_c + 2.0 h2o_c + nadp_c	(Phatr3_J14208)	Biosynthesis of steroids: Steroid synthesis	0	0
DHEPSTRLDS_c	Dehydroepisterol desaturase (C-22 sterol desaturase)	dhepstrl_c + nadp_c --> ergtetrol_c + h_c + nadph_c	(Phatr3_J51757)	Biosynthesis of steroids: Steroid synthesis	0	0
ERGSTOLR_c	5,7,22,24(28)-Ergostatetraenol reductase (delta24(24(1))-sterol reductase)	ergtetrol_c + h_c + nadph_c --> ergst_c + nadp_c	(Phatr3_J48260)	Biosynthesis of steroids: Steroid synthesis	0	0
BRASSSTRLS_c	Brassicasterol synthesis	ergst_c + h_c + nadph_c --> brasstrl_c + nadp_c	(Phatr3_J30461 and Phatr3_J51757)	Biosynthesis of steroids: Steroid synthesis	0	0
FPPS_c	Farnesyl pyrophosphate synthase	grdp_c + ipdp_c --> frdp_c + ppi_c	(Phatr3_J47271) or (Phatr3_J47271)	Biosynthesis of steroids: Terpenoid backbone synthesis	0	0
GGPS_c	Geranylgeranyl diphosphate synthase	frdp_c + ipdp_c --> ggdp_c + ppi_c	(Phatr3_J47271) or (Phatr3_J47271)	Biosynthesis of steroids: Terpenoid backbone synthesis	0	0
FCSTOLS_c	Fecosterol synthesis	3.0 h_c + mfecostrl_c + 3.0 nadph_c + 3.0 o2_c --> co2_c + fecost_c + 4.0 h2o_c + 3.0 nadp_c	(Phatr3_J10852 and Phatr3_J48864 and Phatr3_J12043)	Biosynthesis of steroids: Ubiquinone/Terpenoid-quinone biosynthesis	0	0
FCSTOLI_c	Fecosterol isomerase	fecost_c --> epist_c	(Phatr3_J36801)	Biosynthesis of steroids: Ubiquinone/Terpenoid-quinone biosynthesis	0	0
5DOAN_c	5"-Deoxyadenosine nuclosidase	dad_5_c + h2o_c --> 5drib_c + ade_c	0	Cofactor biosynthesis: Biotin biosynthesis	0	0
TMLT_c	Trimethyl lysine methyltransferase	3.0 amet_c + lys__L_c --> 3.0 ahcys_c + 3.0 h_c + tmlys_c	0	Cofactor biosynthesis: Carnitine biosynthesis	0	0
MTHFO1_c	5-methyltetrahydrofolate:NAD+ oxidoreductase	h_c + mlthf_c + nadh_c --> 5mthf_c + nad_c	(Phatr3_J28431) or (Phatr3_J30471)	Cofactor biosynthesis: Folate biosynthesis	0	0
MTHFD_c	methylenetetrahydrofolate dehydrogenase (NADP)	mlthf_c + nadp_c --> methf_c + nadph_c	(Phatr3_EG02584)	Cofactor biosynthesis: Folate biosynthesis	0	0
DHFR1_c	Dihydrofolate reductase (NAD+)	dhf_c + h_c + nadh_c --> nad_c + thf_c	(Phatr3_J1690) or (Phatr3_J2087)	Cofactor biosynthesis: Folate biosynthesis	0	0
DHFOR1_c	Dihydrofolate:NAD+ oxidoreductase	fol_c + h_c + nadh_c --> dhf_c + nad_c	(Phatr3_J1690) or (Phatr3_J2087)	Cofactor biosynthesis: Folate biosynthesis	0	0
THFOR1_c	5,6,7,8-Tetrahydrofolate:NAD+ oxidoreductase	fol_c + 2.0 h_c + 2.0 nadh_c --> 2.0 nad_c + thf_c	(Phatr3_J1690) or (Phatr3_J2087)	Cofactor biosynthesis: Folate biosynthesis	0	0
THFOR2_c	5,6,7,8-Tetrahydrofolate:NADP+ oxidoreductase	fol_c + 2.0 h_c + 2.0 nadph_c --> 2.0 nadp_c + thf_c	(Phatr3_J1690) or (Phatr3_J2087)	Cofactor biosynthesis: Folate biosynthesis	0	0
DHFOR2_c	Folate reductase	fol_c + h_c + nadph_c --> dhf_c + nadp_c	(Phatr3_J1690) or (Phatr3_J2087)	Cofactor biosynthesis: Folate biosynthesis	0	0
PTPS_c	6-pyruvoyltetrahydropterin synthase	ahdt_c <=> 6pthp_c + pppi_c	(Phatr3_J50741)	Cofactor biosynthesis: Folate biosynthesis	0	0
SR_c	sepiapterin reductase	6pthp_c + 2.0 h_c + 2.0 nadph_c <=> 2.0 nadp_c + thbpt_c	(Phatr3_J45294)	Cofactor biosynthesis: Folate biosynthesis	0	0
FTHFCL_c	5-formethyltetrahydrofolate cyclo-ligase	5fthf_c + atp_c --> adp_c + methf_c + pi_c	(Phatr3_J32823)	Cofactor biosynthesis: Folate biosynthesis	0	0
DNADDP_c	Deaminido NAD diphosphatase	dnad_c + h2o_c --> amp_c + 2.0 h_c + nicrnt_c	(Phatr3_J16157)	Cofactor biosynthesis: Nicotinate and Nicotinamide metabolism	0	0
FRNDPR_c	Ferredoxin:NADP reductase	2.0 fdxrd_c + h_c + nadp_c <=> 2.0 fdxox_c + nadph_c	(Phatr3_J15777)	Cofactor biosynthesis: Regeneration	0	0
PYDXK_c	ATP:pyridoxal 5'-phosphotransferase	atp_c + pydx_c --> adp_c + h_c + pydx5p_c	(Phatr3_J8828)	Cofactor biosynthesis: Vitamin B6	0	0
PYDXPP_c	Pyridoxal-5-phosphate phosphohydrolase	h2o_c + pydx5p_c --> pi_c + pydx_c	(Phatr3_J13322) or (Phatr3_Jdraft1186)	Cofactor biosynthesis: Vitamin B6	0	0
PDXPP_c	Pyridoxine-5-phosphate phosphohydrolase	h2o_c + pdx5p_c --> pi_c + pydxn_c	(Phatr3_J13322) or (Phatr3_Jdraft1186)	Cofactor biosynthesis: Vitamin B6	0	0
PYDXNK_c	ATP:pyridoxine 5'-phosphotransferase	atp_c + pydxn_c --> adp_c + h_c + pdx5p_c	(Phatr3_J8828)	Cofactor biosynthesis: Vitamin B6	0	0
PYAMPP_c	Pyridoxamine-5-phosphate phosphohydrolase	h2o_c + pyam5p_c --> pi_c + pydam_c	(Phatr3_J13322) or (Phatr3_Jdraft1186)	Cofactor biosynthesis: Vitamin B6	0	0
PYAMK_c	ATP:pyridoxamine 5-phosphotransferase	atp_c + pydam_c --> adp_c + h_c + pyam5p_c	(Phatr3_J8828)	Cofactor biosynthesis: Vitamin B6	0	0
PDX5PO_c	Pyridoxine 5-phosphate:oxygen oxidoreductase	o2_c + pdx5p_c --> h2o2_c + pydx5p_c	(Phatr3_J47090)	Cofactor biosynthesis: Vitamin B6	0	0
PYDXNO_c	Pyridoxine:oxygen oxidoreductase (deaminating)	o2_c + pydxn_c --> h2o2_c + pydx_c	(Phatr3_J47090) or (Phatr3_J1341)	Cofactor biosynthesis: Vitamin B6	0	0
PDYXPT_c	Pyridoxamine-pyruvic transaminase	pydam_c + pyr_c <=> ala__L_c + pydx_c	(Phatr3_J49601)	Cofactor biosynthesis: Vitamin B6	0	0
PYDXDH_c	Pyridoxine 4-dehydrogenase	nadp_c + pydxn_c <=> h_c + nadph_c + pydx_c	(Phatr3_J11273) or (Phatr3_J44546)	Cofactor biosynthesis: Vitamin B6	0	0
PLA2PC_HDE_LNA_c	Phospholipase A2 (16:1(9Z)/18:2(9Z,12Z)) (phosphatidylcholine)	h2o_c + pc1619Z182n6_c --> 1agpc161_c + h_c + lnlc_c	(Phatr3_J45518) or (Phatr3_J46570) or (Phatr3_J49142) or (Phatr3_J54974)	Fatty acid biosynthesis	0	0
PLA2PC_LNA_LNA_c	Phospholipase A2 (18:2(9Z,12Z)/18:2(9Z,12Z) (phosphatidylcholine)	h2o_c + pc182_9_12_c --> 1agpc182_c + h_c + lnlc_c	(Phatr3_J45518) or (Phatr3_J46570) or (Phatr3_J49142) or (Phatr3_J54974)	Fatty acid biosynthesis	0	0
FACOAL_183_9Z12Z15Z_c	long-chain acyl-CoA synthetase (18:3(9Z,12Z,15Z))	atp_c + coa_c + lnlnca_c --> amp_c + lnlncacoa_c + ppi_c	(Phatr3_J12420) or (Phatr3_J45510)	Fatty acid biosynthesis	0	0
BACCL_c	Biotin-acetyl-CoA carboxy ligase	accp_c + atp_c + btn_c --> amp_c + btnCCP_c + ppi_c	(Phatr3_J55209)	Fatty acid biosynthesis	0	0
FACOAL_140_c	long-chain acyl-CoA synthetase (14:0)	atp_c + coa_c + ttdca_c --> amp_c + ppi_c + tdcoa_c	(Phatr3_J12420) or (Phatr3_J45510)	Fatty acid biosynthesis	0	0
FACOAL_220_c	very long-chain acyl-CoA synthetase (22:0)	atp_c + behen_c + coa_c --> amp_c + behencoa_c + ppi_c	(Phatr3_J12420) or (Phatr3_J45510)	Fatty acid biosynthesis	0	0
PLA2PC_HDE_EPA_c	Phospholipase A2 (16:1(9Z)/20:5(5Z,8Z,11Z,14Z,17Z)) (phosphatidylcholine)	h2o_c + pc1619Z205n3_c --> 1agpc161_c + h_c + tmndnc_c	(Phatr3_J45518) or (Phatr3_J46570) or (Phatr3_J49142) or (Phatr3_J54974)	Fatty acid biosynthesis	0	0
PLDPC_HDE_HDE_c	Phospholipase D (16:1(9Z)/16:1(9Z)) (phosphatidylcholine)	h2o_c + pc161_c --> chol_c + h_c + pa161_c	(Phatr3_J12431) or (Phatr3_J46400)	Fatty acid biosynthesis	0	0
PLDPC_HDE_STC_c	Phospholipase D (16:1(9Z)/18:0) (phosphatidylcholine)	h2o_c + pc1619Z180_c --> chol_c + h_c + pa1619Z180_c	(Phatr3_J12431) or (Phatr3_J46400)	Fatty acid biosynthesis	0	0
PLDPC_HDE_OLE_c	Phospholipase D (16:1(9Z)/18:1(9Z)) (phosphatidylcholine)	h2o_c + pc1619Z1819Z_c --> chol_c + h_c + pa1619Z1819Z_c	(Phatr3_J12431) or (Phatr3_J46400)	Fatty acid biosynthesis	0	0
PLDPC_HDE_EPA_c	Phospholipase D (16:1(9Z)/20:5(5Z,8Z,11Z,14Z,17Z)) (phosphatidylcholine)	h2o_c + pc1619Z205n3_c --> chol_c + h_c + pa1619Z205n3_c	(Phatr3_J12431) or (Phatr3_J46400)	Fatty acid biosynthesis	0	0
PLDPC_HDE_DHA_c	Phospholipase D (16:1(9Z)/22:6(4Z,7Z,10Z,13Z,16Z,19Z)) (phosphatidylcholine)	h2o_c + pc1619Z226n3_c --> chol_c + h_c + pa1619Z226n3_c	(Phatr3_J12431) or (Phatr3_J46400)	Fatty acid biosynthesis	0	0
PLDPC_EPA_PALM_c	Phospholipase D (20:5(5Z,8Z,11Z,14Z,17Z)/16:0) (phosphatidylcholine)	h2o_c + pc205n3160_c --> chol_c + h_c + pa205n3160_c	(Phatr3_J12431) or (Phatr3_J46400)	Fatty acid biosynthesis	0	0
PLDPC_EPA_HDE_c	Phospholipase D (20:5(5Z,8Z,11Z,14Z,17Z)/16:1(9Z)) (phosphatidylcholine)	h2o_c + pc205n31619Z_c --> chol_c + h_c + pa205n31619Z_c	(Phatr3_J12431) or (Phatr3_J46400)	Fatty acid biosynthesis	0	0
PLDPC_EPA_STC_c	Phospholipase D (20:5(5Z,8Z,11Z,14Z,17Z)/18:0) (phosphatidylcholine)	h2o_c + pc205n3180_c --> chol_c + h_c + pa205n3180_c	(Phatr3_J12431) or (Phatr3_J46400)	Fatty acid biosynthesis	0	0
PLDPC_EPA_OLE_c	Phospholipase D (20:5(5Z,8Z,11Z,14Z,17Z)/18:1(9Z)) (phosphatidylcholine)	h2o_c + pc205n31819Z_c --> chol_c + h_c + pa205n31819Z_c	(Phatr3_J12431) or (Phatr3_J46400)	Fatty acid biosynthesis	0	0
PLDPC_EPA_EPA_c	Phospholipase D (20:5(5Z,8Z,11Z,14Z,17Z)/20:5(5Z,8Z,11Z,14Z,17Z)) (phosphatidylcholine)	h2o_c + pc205n3_c --> chol_c + h_c + pa205n3_c	(Phatr3_J12431) or (Phatr3_J46400)	Fatty acid biosynthesis	0	0
PLDPC_EPA_DHA_c	Phospholipase D (20:5(5Z,8Z,11Z,14Z,17Z)/22:6(4Z,7Z,10Z,13Z,16Z,19Z)) (phosphatidylcholine)	h2o_c + pc205n3226n3_c --> chol_c + h_c + pa205n3226n3_c	(Phatr3_J12431) or (Phatr3_J46400)	Fatty acid biosynthesis	0	0
PLDPC_HDE_LNA_c	Phospholipase D (16:1(9Z)/18:2(9Z,12Z)) (phosphatidylcholine)	h2o_c + pc1619Z182n6_c --> chol_c + h_c + pa1619Z182n6_c	(Phatr3_J12431) or (Phatr3_J46400)	Fatty acid biosynthesis	0	0
PLDPC_LNA_LNA_c	Phospholipase D (18:2(9Z,12Z)/18:2(9Z,12Z) (phosphatidylcholine)	h2o_c + pc182_9_12_c --> chol_c + h_c + pa182_9_12_c	(Phatr3_J12431) or (Phatr3_J46400)	Fatty acid biosynthesis	0	0
PLDPC_EPA_LNA_c	Phospholipase D (20:5(5Z,8Z,11Z,14Z,17Z)/18:2(9Z,12Z)) (phosphatidylcholine)	h2o_c + pc205n3182n6_c --> chol_c + h_c + pa205n3182n6_c	(Phatr3_J12431) or (Phatr3_J46400)	Fatty acid biosynthesis	0	0
PLDPC_HDE_GLNA_c	Phospholipase D (16:1(9Z)/18:3(6Z,9Z,12Z)) (phosphatidylcholine)	h2o_c + pc1619Z183n6_c --> chol_c + h_c + pa1619Z183n6_c	(Phatr3_J12431) or (Phatr3_J46400)	Fatty acid biosynthesis	0	0
PLDPC_EPA_GLNA_c	Phospholipase D (20:5(5Z,8Z,11Z,14Z,17Z)/18:3(6Z,9Z,12Z)) (phosphatidylcholine)	h2o_c + pc205n3183n6_c --> chol_c + h_c + pa205n3183n6_c	(Phatr3_J12431) or (Phatr3_J46400)	Fatty acid biosynthesis	0	0
PLDPC_HDE_ALNA_c	Phospholipase D (16:1(9Z)/18:3(9Z,12Z,15Z)) (phosphatidylcholine)	h2o_c + pc1619Z183n3_c --> chol_c + h_c + pa1619Z183n3_c	(Phatr3_J12431) or (Phatr3_J46400)	Fatty acid biosynthesis	0	0
PLDPC_EPA_ALNA_c	Phospholipase D (20:5(5Z,8Z,11Z,14Z,17Z)/18:3(9Z,12Z,15Z)) (phosphatidylcholine)	h2o_c + pc205n3183n3_c --> chol_c + h_c + pa205n3183n3_c	(Phatr3_J12431) or (Phatr3_J46400)	Fatty acid biosynthesis	0	0
PLDPC_HDE_ARA_c	Phospholipase D (16:1(9Z)/20:4(5Z,8Z,11Z,14Z)) (phosphatidylcholine)	h2o_c + pc1619Z204n6_c --> chol_c + h_c + pa1619Z204n6_c	(Phatr3_J12431) or (Phatr3_J46400)	Fatty acid biosynthesis	0	0
PLDPC_EPA_ARA_c	Phospholipase D (20:5(5Z,8Z,11Z,14Z,17Z)/20:4(5Z,8Z,11Z,14Z)) (phosphatidylcholine)	h2o_c + pc205n3204n6_c --> chol_c + h_c + pa205n3204n6_c	(Phatr3_J12431) or (Phatr3_J46400)	Fatty acid biosynthesis	0	0
PLDPE_EPA_EPA_c	Phospholipase D (20:5(5Z,8Z,11Z,14Z,17Z)/20:5(5Z,8Z,11Z,14Z,17Z)) (phosphatidylethanolamine)	h2o_c + pe205n3_c --> etha_c + h_c + pa205n3_c	(Phatr3_J12431) or (Phatr3_J46400)	Fatty acid biosynthesis	0	0
FACOAL_204_5Z8Z11Z14Z_c	long-chain acyl-CoA synthetase (20:4(5Z,8Z,11Z,14Z))	arachd_c + atp_c + coa_c --> amp_c + arachdcoa_c + ppi_c	(Phatr3_J12420) or (Phatr3_J45510)	Fatty acid biosynthesis	0	0
PLA2PC_HDE_STC_c	Phospholipase A2 (16:1(9Z)/18:0) (phosphatidylcholine)	h2o_c + pc1619Z180_c --> 1agpc161_c + h_c + ocdca_c	(Phatr3_J45518) or (Phatr3_J46570) or (Phatr3_J49142) or (Phatr3_J54974)	Fatty acid biosynthesis	0	0
PLA2PC_HDE_OLE_c	Phospholipase A2 (16:1(9Z)/18:1(9Z)) (phosphatidylcholine)	h2o_c + pc1619Z1819Z_c --> 1agpc161_c + h_c + ocdcea_c	(Phatr3_J45518) or (Phatr3_J46570) or (Phatr3_J49142) or (Phatr3_J54974)	Fatty acid biosynthesis	0	0
PLA2PC_EPA_PALM_c	Phospholipase A2 (20:5(5Z,8Z,11Z,14Z,17Z)/16:0) (phosphatidylcholine)	h2o_c + pc205n3160_c --> 1agpc205_c + h_c + hdca_c	(Phatr3_J45518) or (Phatr3_J46570) or (Phatr3_J49142) or (Phatr3_J54974)	Fatty acid biosynthesis	0	0
PLA2PC_EPA_HDE_c	Phospholipase A2 (20:5(5Z,8Z,11Z,14Z,17Z)/16:1(9Z)) (phosphatidylcholine)	h2o_c + pc205n31619Z_c --> 1agpc205_c + h_c + hdcea_c	(Phatr3_J45518) or (Phatr3_J46570) or (Phatr3_J49142) or (Phatr3_J54974)	Fatty acid biosynthesis	0	0
PLA2PC_EPA_STC_c	Phospholipase A2 (20:5(5Z,8Z,11Z,14Z,17Z)/18:0) (phosphatidylcholine)	h2o_c + pc205n3180_c --> 1agpc205_c + h_c + ocdca_c	(Phatr3_J45518) or (Phatr3_J46570) or (Phatr3_J49142) or (Phatr3_J54974)	Fatty acid biosynthesis	0	0
PLA2PC_EPA_OLE_c	Phospholipase A2 (20:5(5Z,8Z,11Z,14Z,17Z)/18:1(9Z)) (phosphatidylcholine)	h2o_c + pc205n31819Z_c --> 1agpc205_c + h_c + ocdcea_c	(Phatr3_J45518) or (Phatr3_J46570) or (Phatr3_J49142) or (Phatr3_J54974)	Fatty acid biosynthesis	0	0
PLA2PC_HDE_ARA_c	Phospholipase A2 (16:1(9Z)/20:4(5Z,8Z,11Z,14Z)) (phosphatidylcholine)	h2o_c + pc1619Z204n6_c --> 1agpc161_c + arachd_c + h_c	(Phatr3_J45518) or (Phatr3_J46570) or (Phatr3_J49142) or (Phatr3_J54974)	Fatty acid biosynthesis	0	0
PLA2PC_EPA_ARA_c	Phospholipase A2 (20:5(5Z,8Z,11Z,14Z,17Z)/20:4(5Z,8Z,11Z,14Z)) (phosphatidylcholine)	h2o_c + pc205n3204n6_c --> 1agpc205_c + arachd_c + h_c	(Phatr3_J45518) or (Phatr3_J46570) or (Phatr3_J49142) or (Phatr3_J54974)	Fatty acid biosynthesis	0	0
PLA2PE_EPA_EPA_c	Phospholipase A2 (20:5(5Z,8Z,11Z,14Z,17Z)/20:5(5Z,8Z,11Z,14Z,17Z)) (phosphatidylethanolamine)	h2o_c + pe205n3_c --> 1agpe205_c + h_c + tmndnc_c	(Phatr3_J45518) or (Phatr3_J46570) or (Phatr3_J49142) or (Phatr3_J54974)	Fatty acid biosynthesis	0	0
PLA2PA_EPA_MYRS_c	Phospholipase A2 (20:5(5Z,8Z,11Z,14Z,17Z)/14:0) (PA)	h2o_c + pa205n3140_c --> 1eicos58111417eg3p_c + h_c + ttdca_c	(Phatr3_J45660) or (Phatr3_J45518) or (Phatr3_J46570) or (Phatr3_J49142)	Fatty acid biosynthesis	0	0
PLA2PA_EPA_PALM_c	Phospholipase A2 (20:5(5Z,8Z,11Z,14Z,17Z)/16:0) (PA)	h2o_c + pa205n3160_c --> 1eicos58111417eg3p_c + h_c + hdca_c	(Phatr3_J45660) or (Phatr3_J45518) or (Phatr3_J46570) or (Phatr3_J49142)	Fatty acid biosynthesis	0	0
PLA2PA_EPA_HDE_c	Phospholipase A2 (20:5(5Z,8Z,11Z,14Z,17Z)/16:1(9Z)) (PA)	h2o_c + pa205n31619Z_c --> 1eicos58111417eg3p_c + h_c + hdcea_c	(Phatr3_J45660) or (Phatr3_J45518) or (Phatr3_J46570) or (Phatr3_J49142)	Fatty acid biosynthesis	0	0
PLA2PA_EPA_STC_c	Phospholipase A2 (20:5(5Z,8Z,11Z,14Z,17Z)/18:0) (PA)	h2o_c + pa205n3180_c --> 1eicos58111417eg3p_c + h_c + ocdca_c	(Phatr3_J45660) or (Phatr3_J45518) or (Phatr3_J46570) or (Phatr3_J49142)	Fatty acid biosynthesis	0	0
PLA2PA_EPA_OLE_c	Phospholipase A2 (20:5(5Z,8Z,11Z,14Z,17Z)/18:1(9Z)) (PA)	h2o_c + pa205n31819Z_c --> 1eicos58111417eg3p_c + h_c + ocdcea_c	(Phatr3_J45660) or (Phatr3_J45518) or (Phatr3_J46570) or (Phatr3_J49142)	Fatty acid biosynthesis	0	0
PLA2PA_EPA_EPA_c	Phospholipase A2 (20:5(5Z,8Z,11Z,14Z,17Z)/20:5(5Z,8Z,11Z,14Z,17Z)) (PA)	h2o_c + pa205n3_c --> 1eicos58111417eg3p_c + h_c + tmndnc_c	(Phatr3_J45660) or (Phatr3_J45518) or (Phatr3_J46570) or (Phatr3_J49142)	Fatty acid biosynthesis	0	0
PLA2PA_EPA_DHA_c	Phospholipase A2 (20:5(5Z,8Z,11Z,14Z,17Z)/22:6(4Z,7Z,10Z,13Z,16Z,19Z)) (PA)	h2o_c + pa205n3226n3_c --> 1eicos58111417eg3p_c + crvnc_c + h_c	(Phatr3_J45660) or (Phatr3_J45518) or (Phatr3_J46570) or (Phatr3_J49142)	Fatty acid biosynthesis	0	0
PLA2PA_EPA_LNA_c	Phospholipase A2 (20:5(5Z,8Z,11Z,14Z,17Z)/18:2(9Z,12Z)) (PA)	h2o_c + pa205n3182n6_c --> 1eicos58111417eg3p_c + h_c + lnlc_c	(Phatr3_J45660) or (Phatr3_J45518) or (Phatr3_J46570) or (Phatr3_J49142)	Fatty acid biosynthesis	0	0
PLA2PA_EPA_GLNA_c	Phospholipase A2 (20:5(5Z,8Z,11Z,14Z,17Z)/18:3(6Z,9Z,12Z)) (PA)	h2o_c + pa205n3183n6_c --> 1eicos58111417eg3p_c + h_c + lnlncg_c	(Phatr3_J45660) or (Phatr3_J45518) or (Phatr3_J46570) or (Phatr3_J49142)	Fatty acid biosynthesis	0	0
PLA2PA_EPA_ALNA_c	Phospholipase A2 (20:5(5Z,8Z,11Z,14Z,17Z)/18:3(9Z,12Z,15Z)) (PA)	h2o_c + pa205n3183n3_c --> 1eicos58111417eg3p_c + h_c + lnlnca_c	(Phatr3_J45660) or (Phatr3_J45518) or (Phatr3_J46570) or (Phatr3_J49142)	Fatty acid biosynthesis	0	0
PLA2PA_EPA_ARA_c	Phospholipase A2 (20:5(5Z,8Z,11Z,14Z,17Z)/20:4(5Z,8Z,11Z,14Z)) (PA)	h2o_c + pa205n3204n6_c --> 1eicos58111417eg3p_c + arachd_c + h_c	(Phatr3_J45660) or (Phatr3_J45518) or (Phatr3_J46570) or (Phatr3_J49142)	Fatty acid biosynthesis	0	0
BTNCCPP_c	Proteolysis of btnccp	btnCCP_c + h2o_c --> apoC_c + biocyt_c	0	Fatty acid biosynthesis	0	0
ACCPF_c	accp formation	apoC_c + lys__L_c --> accp_c + h2o_c + h_c	0	Fatty acid biosynthesis	0	0
BTND1_c	Biotinidase	biocyt_c + h2o_c --> btn_c + lys__L_c	0	Fatty acid biosynthesis	0	0
PLA2PC_EPA_STA_c	Phospholipase A2 (20:5(5Z,8Z,11Z,14Z,17Z)/18:4(6Z,9Z,12Z,15Z)) (phosphatidylcholine)	h2o_c + pc205n3184n3_c --> 1agpc205_c + h_c + strdnc_c	(Phatr3_J45518) or (Phatr3_J46570) or (Phatr3_J49142) or (Phatr3_J54974)	Fatty acid biosynthesis: Long chain omega-3 synthesis	0	0
LPCAT_EPA_ETA_sn2_c	2-lysophosphatidylcholine O-acyl transferase (20:5(5Z,8Z,11Z,14Z,17Z)/20:4(8Z,11Z,14Z,17Z))	1agpc205_c + eicos8111417coa_c --> coa_c + pc205n3203n3_c	(Phatr3_J20460)	Fatty acid biosynthesis: Long chain omega-3 synthesis	0	0
PCD5DS_EPA_EPA_sn2_c	Delta 5 desaturase (20:5(5Z,8Z,11Z,14Z,17Z)/20:5(5z,8Z,11Z,14Z,17Z))(PC sn-2)	2.0 ficytb5_c + 2.0 nadh_c + o2_c + pc205n3203n3_c --> 2.0 focytb5_c + 2.0 h2o_c + 2.0 nad_c + pc205n3_c	(Phatr3_J22459)	Fatty acid biosynthesis: Long chain omega-3 synthesis	0	0
PCD6DS_EPA_STA_sn2_c	Delta-6 desaturase (20:5(5Z,8Z,11Z,14Z,17Z)/18:4(6Z,9Z,12Z,15Z))(PC sn-2)	2.0 ficytb5_c + 2.0 nadh_c + o2_c + pc205n3183n3_c --> 2.0 focytb5_c + 2.0 h2o_c + 2.0 nad_c + pc205n3184n3_c	(Phatr3_J29488)	Fatty acid biosynthesis: Long chain omega-3 synthesis	0	0
PCW3DS_EPA_STA_sn2_c	Omega-3 desaturase (20:5(5Z,8Z,11Z,14Z,17Z)/18:4(6Z,9Z,12Z,15Z))(PC sn-2)	2.0 ficytb5_c + 2.0 nadh_c + o2_c + pc205n3183n6_c --> 2.0 focytb5_c + 2.0 h2o_c + 2.0 nad_c + pc205n3184n3_c	(Phatr3_J41570)	Fatty acid biosynthesis: Long chain omega-3 synthesis	0	0
PLA2PC_HDE_STA_c	Phospholipase A2 (16:1(9Z)/18:4(6Z,9Z,12Z,15Z)) (phosphatidylcholine)	h2o_c + pc1619Z184n3_c --> 1agpc161_c + h_c + strdnc_c	(Phatr3_J45518) or (Phatr3_J46570) or (Phatr3_J49142) or (Phatr3_J54974)	Fatty acid biosynthesis: Long chain omega-3 synthesis	0	0
LPCAT_HDE_DGLA_sn2_c	2-lysophosphatidylcholine O-acyl transferase (16:1(9Z)/20:3(8Z,11Z,14Z))	1agpc161_c + dlnlcgcoa_c --> coa_c + pc1619Z203n6_c	(Phatr3_J20460)	Fatty acid biosynthesis: Long chain omega-3 synthesis	0	0
PCW3DS_HDE_ETA_sn2_c	Omega-3 desaturase (16:1(9Z)/20:4(8Z,11Z,14Z,17Z))(PC sn-2)	2.0 ficytb5_c + 2.0 nadh_c + o2_c + pc1619Z203n6_c --> 2.0 focytb5_c + 2.0 h2o_c + 2.0 nad_c + pc1619Z203n3_c	(Phatr3_J41570)	Fatty acid biosynthesis: Long chain omega-3 synthesis	0	0
PCW3DS_EPA_ETA_sn2_c	Omega-3 desaturase (20:5(5Z,8Z,11Z,14Z,17Z)/20:4(8Z,11Z,14Z,17Z))(PC sn-2)	2.0 ficytb5_c + 2.0 nadh_c + o2_c + pc205n3203n6_c --> 2.0 focytb5_c + 2.0 h2o_c + 2.0 nad_c + pc205n3203n3_c	(Phatr3_J41570)	Fatty acid biosynthesis: Long chain omega-3 synthesis	0	0
PCD5DS_HDE_ARA_sn2_c	Delta 5 desaturase (16:1(9Z)/20:4(5z,8Z,11Z,14Z))(PC sn-2)	2.0 focytb5_c + 2.0 h_c + o2_c + pc1619Z203n6_c --> 2.0 ficytb5_c + 2.0 h2o_c + pc1619Z204n6_c	(Phatr3_J22459) or (Phatr3_J46830)	Fatty acid biosynthesis: Long chain omega-3 synthesis	0	0
PCW3DS_HDE_EPA_sn2_c	Omega-3 desaturase (16:1(9Z)/20:5(5Z,8Z,11Z,14Z,17Z))(PC sn-2)	2.0 ficytb5_c + 2.0 nadh_c + o2_c + pc1619Z204n6_c --> 2.0 focytb5_c + 2.0 h2o_c + 2.0 nad_c + pc1619Z205n3_c	(Phatr3_J41570)	Fatty acid biosynthesis: Long chain omega-3 synthesis	0	0
LPCAT_HDE_DPA_sn2_c	2-lysophosphatidylcholine O-acyl transferase (16:1(9Z)/22:5(7Z,10Z,13Z,16Z,19Z))	1agpc161_c + docos710131619coa_c --> coa_c + pc1619Z225n3_c	(Phatr3_J20460)	Fatty acid biosynthesis: Long chain omega-3 synthesis	0	0
PCD4DS_HDE_DHA_sn2_c	Delta 4 desaturase (16:1(9Z)/22:6(4Z,7Z,10Z,13Z,16Z,19Z))(PC sn-2)	2.0 ficytb5_c + 2.0 nadh_c + o2_c + pc1619Z225n3_c --> 2.0 focytb5_c + 2.0 h2o_c + 2.0 nad_c + pc1619Z226n3_c	(Phatr3_J22510)	Fatty acid biosynthesis: Long chain omega-3 synthesis	0	0
CATC1819Z_c	Carnitine acyltransferase (C18:1(9Z))	crn_c + odecoa_c <=> coa_c + odecrn_c	(Phatr3_J859)	Fatty acid degradation, mitochondria	0	0
CATC160_c	Carnitine acyltransferase (C16:0)	crn_c + pmtcoa_c <=> coa_c + pmtcrn_c	(Phatr3_J859)	Fatty acid degradation, mitochondria	0	0
CATC180_c	Carnitine acyltransferase (C18:0)	crn_c + ocdccoa_c <=> coa_c + stcrn_c	(Phatr3_J859)	Fatty acid degradation, mitochondria	0	0
CATC1829Z12Z_c	Carnitine acyltransferase (C18:2(9Z,12Z))	crn_c + lnlccoa_c <=> coa_c + lnlccrn_c	(Phatr3_J859)	Fatty acid degradation, mitochondria	0	0
CATC140_c	Carnitine acyltransferase (C14:0)	crn_c + tdcoa_c <=> coa_c + ttdcrn_c	(Phatr3_J859)	Fatty acid degradation, mitochondria	0	0
CATC1619Z_c	Carnitine acyltransferase (C16:1(9Z))	crn_c + hdcoa_c <=> coa_c + hdcecrn_c	(Phatr3_J859)	Fatty acid degradation, mitochondria	0	0
CATC1629Z12Z_c	Carnitine acyltransferase (C16:2(9Z,12Z))	crn_c + hd912coa_c <=> coa_c + hd912crn_c	(Phatr3_J859)	Fatty acid degradation, mitochondria	0	0
FACOAL_C204_x	Long chain acyl-CoA synthetase (20:4(5Z,8Z,11Z,14Z))	arachd_x + atp_x + coa_x --> amp_x + arachdcoa_x + ppi_x	(Phatr3_J17720)	Fatty acid degradation, peroxisome	0	0
FACOAL_C205_x	Long chain acyl-CoA synthetase (20:5(5Z,8Z,11Z,14Z,17Z))	atp_x + coa_x + tmndnc_x --> amp_x + ppi_x + tmndnccoa_x	(Phatr3_J17720)	Fatty acid degradation, peroxisome	0	0
FACOAL_C220_x	Long chain acyl-CoA synthetase (22:0)	atp_x + behen_x + coa_x --> amp_x + behencoa_x + ppi_x	(Phatr3_J17720)	Fatty acid degradation, peroxisome	0	0
FK_c	Fucokinase	atp_c + fuc__L_c --> adp_c + fuc1p__L_c + h_c	(Phatr3_Jdraft1431)	Fructose and mannose metabolism	0	0
F1PGT_c	Fucose-1-phosphate guanylyltransferase	fuc1p__L_c + gtp_c + h_c --> gdpfuc_c + ppi_c	(Phatr3_Jdraft1431)	Fructose and mannose metabolism	0	0
PGM_c	Phosphoglucomutase	g1p_c <=> g6p_c	(Phatr3_J16571)	Glycolysis/Gluconeogenesis/Entner-Doudoroff pathway	0	0
PYK_c	pyruvate kinase, cytoplasmic	adp_c + h_c + pep_c --> atp_c + pyr_c	(Phatr3_J49098) or (Phatr3_J54998) or (Phatr3_J45997) or (Phatr3_J46001)	Glycolysis/Gluconeogenesis/Entner-Doudoroff pathway	0	0
GAPDH_c	glyceraldehyde 3-phosphate dehydrogenase (NAD)	13dpg_c + h_c + nadh_c <=> g3p_c + nad_c + pi_c	(Phatr3_J51128) or (Phatr3_J29456) or (Phatr3_J23598)	Glycolysis/Gluconeogenesis/Entner-Doudoroff pathway	0	0
PGAM_c	phosphoglycerate mutase, cytoplasm	3pg_c <=> 2pg_c	(Phatr3_J8982)	Glycolysis/Gluconeogenesis/Entner-Doudoroff pathway	0	0
PGK_c	phosphoglycerate kinase, cytoplasmic	3pg_c + atp_c <=> 13dpg_c + adp_c	(Phatr3_J14792)	Glycolysis/Gluconeogenesis/Entner-Doudoroff pathway	0	0
PFK_c	6-phosphofructokinase	atp_c + f6p_c --> adp_c + fdp_c + h_c	(Phatr3_EG00092) or (Phatr3_J14284) or (Phatr3_J55126) or (Phatr3_EG02209)	Glycolysis/Gluconeogenesis/Entner-Doudoroff pathway	0	0
PIP3K_HDE_PALM_c	Phosphatidylinositol 3-kinase (16:1(9Z)/16:0)	atp_c + pail1619Z160_c --> adp_c + h_c + pail3p1619Z160_c	(Phatr3_J30282)	Inositol phosphate metabolism	0	0
PIP3P_HDE_PALM_c	Phosphatidylinositol 3-phosphatase (16:1(9Z)/16:0)	h2o_c + pail3p1619Z160_c --> pail1619Z160_c + pi_c	(Phatr3_J50076)	Inositol phosphate metabolism	0	0
PIP5P_HDE_PALM_c	Phosphatidylinositol-4-phosphate 5-phosphatase (16:1(9Z)/16:0)	h2o_c + pail45p1619Z160_c --> pail4p1619Z160_c + pi_c	(Phatr3_J573)	Inositol phosphate metabolism	0	0
BAMPPALDOX_c	beta-Aminopropion-aldehyde:NAD+ oxidoreductase	bamppald_c + h2o_c + nad_c --> ala_B_c + 2.0 h_c + nadh_c	(Phatr3_J16540)	Metabolism of other amino acids: beta-Alanine metabolism	0	0
ATPM_c	Non-growth associated ATP maintenance	atp_c + h2o_c --> adp_c + h_c + pi_c	0	Modeling: ATP maintenance	0	0
bof_dark_c	Biomass equation: Dark period	0.0708333333333 biomass_carb_c + 0.00416666666667 biomass_dna_c + 0.0364583333333 biomass_mem_lipids_c + 0.0333333333333 biomass_plastid_lip_h + 0.823958333333 biomass_pro_c + 0.03125 biomass_rna_c --> GAM_const_c + biomass_dark_c	0	Modeling: Biomass	0	0
DM_m2masn_c	Demand m2masn	m2masn_c -->	0	Modeling: Demand	0	0
DM_tre_c	Demand tre_c	tre_c -->	0	Modeling: Demand	0	0
DM_5drib_c	Demand 5drib_c	5drib_c -->	0	Modeling: Demand	0	0
DM_no3_c	DM_no3_c	no3_c -->	0	Modeling: Demand	0	0
DM_dmsp_c	Demand dmsp_c	dmsp_c -->	0	Modeling: Demand	0	0
DM_indole_c	Demand indole_c	indole_c -->	0	Modeling: Demand	0	0
DM_for_c	Demand for_c	for_c -->	0	Modeling: Demand	0	0
DM_biomass_cell_div_c	Demand biomass_c	biomass_cell_div_c -->	0	Modeling: Demand	0	0
DM_biomass_dark_c	Demand: Dark period biomass demand	biomass_dark_c -->	0	Modeling: Demand	0	0
EX_co2_e	CO2 exchange	co2_e <--	0	Modeling: Exchange reaction	0	0
EX_cl_e	Chloride exchange	cl_e <=>	0	Modeling: Exchange reaction	0	0
EX_co_e	CO exchange	co_e -->	0	Modeling: Exchange reaction	0	0
EX_cyan_e	Cyanide exchange	cyan_e -->	0	Modeling: Exchange reaction	0	0
EX_cynt_e	Cyanate exchange	cynt_e -->	0	Modeling: Exchange reaction	0	0
DOLK_c	Dolichol kinase	ctp_c + dolichol_c --> cdp_c + dolp_c + h_c	(Phatr3_J48523)	N-Glycan biosynthesis	0	0
DHDDS_c	Dehydrodolichyl diphosphate synthase	frdp_c + 8.0 ipdp_c --> dedoldp_c + 8.0 ppi_c	(Phatr3_EG02348)	N-Glycan biosynthesis	0	0
DEDOLP1_c	Dehydrodolichyl diphosphate phosphatase	dedoldp_c + h2o_c --> dedolp_c + h_c + pi_c	(Phatr3_J32083)	N-Glycan biosynthesis	0	0
DEDOLP2_c	Dehydrodolichyl phosphate phosphatase	dedolp_c + h2o_c --> dedol_c + pi_c	(Phatr3_J32083)	N-Glycan biosynthesis	0	0
DEDOLR_c	Dehydrodolichol reductase	dedol_c + h_c + nadph_c --> dolichol_c + nadp_c	0	N-Glycan biosynthesis	0	0
GMPS_GLU_c	GMP synthase (glutamine-hydrolysing)	atp_c + gln__L_c + h2o_c + xmp_c --> amp_c + glu__L_c + gmp_c + 2.0 h_c + ppi_c	(Phatr3_J27735)	Nucleotide metabolism: Purine metabolism	0	0
APPRT_c	AMP:diphosphate phospho-D-ribosyltransferase	ade_c + prpp_c <=> amp_c + ppi_c	(Phatr3_J6834)	Nucleotide metabolism: Purine metabolism	0	0
AGPOP_c	dGTP:Pyruvate 2-O-phosphotransferase	dgdp_c + h_c + pep_c --> dgtp_c + pyr_c	(Phatr3_J46001) or (Phatr3_J49098) or (Phatr3_J54998)	Nucleotide metabolism: Purine metabolism	0	0
GTPOP_c	GTP:Pyruvate 2-O-phosphotransferase	gdp_c + h_c + pep_c --> gtp_c + pyr_c	(Phatr3_J46001) or (Phatr3_J49098) or (Phatr3_J54998)	Nucleotide metabolism: Purine metabolism	0	0
DAPOP_c	dATP:Pyruvate 2-O-phosphotransferase	dadp_c + h_c + pep_c --> datp_c + pyr_c	(Phatr3_J46001) or (Phatr3_J49098) or (Phatr3_J54998)	Nucleotide metabolism: Purine metabolism	0	0
ATDAM_c	ATP:dAMP phosphotransferase	atp_c + damp_c --> adp_c + dadp_c	(Phatr3_J12436) or (Phatr3_J7072) or (Phatr3_J38261)	Nucleotide metabolism: Purine metabolism	0	0
ADPH_c	ADP phosphohydrolase	adp_c + h2o_c --> amp_c + h_c + pi_c	(Phatr3_Jdraft1628)	Nucleotide metabolism: Purine metabolism	0	0
GDPH_c	GDP phosphohydrolase	gdp_c + h2o_c --> gmp_c + h_c + pi_c	(Phatr3_Jdraft1628)	Nucleotide metabolism: Purine metabolism	0	0
GTPH_c	GTP phosphohydrolase	gtp_c + h2o_c --> gdp_c + h_c + pi_c	(Phatr3_Jdraft1628)	Nucleotide metabolism: Purine metabolism	0	0
IDPA_c	IDP-apyrase	h2o_c + idp_c --> h_c + imp_c + pi_c	(Phatr3_Jdraft1628)	Nucleotide metabolism: Purine metabolism	0	0
ITPA_c	ITP-apyrase	h_c + idp_c + pi_c --> h2o_c + itp_c	(Phatr3_Jdraft1628)	Nucleotide metabolism: Purine metabolism	0	0
HPRT_c	Hypoxanthine phosphoribosyltransferase	hxan_c + prpp_c <=> imp_c + ppi_c	(Phatr3_J35566)	Nucleotide metabolism: Purine metabolism	0	0
XPPRT_c	XMP:pyrophosphate phosphoribosyltransferase	prpp_c + xan_c <=> ppi_c + xmp_c	(Phatr3_J35566)	Nucleotide metabolism: Purine metabolism	0	0
DMPH_c	2"-Deoxyguanosine 5"-monophosphate phosphohydrolase	dgmp_c + h2o_c <=> dgsn_c + pi_c	(Phatr3_J1784) or (Phatr3_J1358)	Nucleotide metabolism: Purine metabolism	0	0
I5NT_c	IMP-5"-nucleotidase	h2o_c + imp_c --> ins_c + pi_c	(Phatr3_J1784) or (Phatr3_J1358)	Nucleotide metabolism: Purine metabolism	0	0
X5NT_c	XMP-5"-nucleotidase	h2o_c + xmp_c --> pi_c + xtsn_c	(Phatr3_J1784) or (Phatr3_J1358)	Nucleotide metabolism: Purine metabolism	0	0
AMP5N_c	AMP-5"-nucleotidase	amp_c + h2o_c --> adn_c + pi_c	(Phatr3_J1784) or (Phatr3_J1358)	Nucleotide metabolism: Purine metabolism	0	0
PUNP4_c	Purine-nucleoside phosphorylase(Deoxyguanosine)	dgsn_c + pi_c <=> 2dr1p_c + gua_c	(Phatr3_EG02569)	Nucleotide metabolism: Purine metabolism	0	0
PUNP5_c	Purine-nucleoside phosphorylase (Inosine)	ins_c + pi_c <=> hxan_c + r1p_c	(Phatr3_EG02569)	Nucleotide metabolism: Purine metabolism	0	0
PUNP6_c	Purine-nucleoside phosphorylase (Deoxyinosine)	din_c + pi_c <=> 2dr1p_c + hxan_c	(Phatr3_EG02569)	Nucleotide metabolism: Purine metabolism	0	0
PUNP7_c	Purine-nucleoside phosphorylase (Xanthosine)	pi_c + xtsn_c <=> r1p_c + xan_c	(Phatr3_EG02569)	Nucleotide metabolism: Purine metabolism	0	0
HXANDH_c	Hypoxanthine dehydrogenase	h2o_c + hxan_c + nad_c --> h_c + nadh_c + xan_c	(Phatr3_J15968)	Nucleotide metabolism: Purine metabolism	0	0
XANDH_c	Xanthine dehydrogenase	h2o_c + o2_c + xan_c --> h2o2_c + urate_c	(Phatr3_J15968)	Nucleotide metabolism: Purine metabolism	0	0
URO_c	Urate oxidase	h2o_c + o2_c + urate_c --> 5hiu_c + h2o2_c + h_c	(Phatr3_J29736)	Nucleotide metabolism: Purine metabolism	0	0
HIUH_c	Hydroxyisourate hydrolase	5hiu_c + h2o_c --> 5houdic_c	(Phatr3_J49522)	Nucleotide metabolism: Purine metabolism	0	0
ATNAH_c	(S)-Allantoin amidohydrolase	alltn_c + h2o_c --> alltt_c + h_c	(Phatr3_J35101)	Nucleotide metabolism: Purine metabolism	0	0
ATAH_c	Allantoate amidinohydrolase	alltt_c + h2o_c <=> urdglyc_c + urea_c	(Phatr3_J3787)	Nucleotide metabolism: Purine metabolism	0	0
ATID_c	ATP:IDP phosphotransferase	atp_c + idp_c --> adp_c + itp_c	(Phatr3_J42104) or (Phatr3_J41676)	Nucleotide metabolism: Purine metabolism	0	0
ITPP_c	Inosine 5"-triphosphate pyrophosphohydrolase	h2o_c + itp_c --> h_c + imp_c + ppi_c	(Phatr3_J6756)	Nucleotide metabolism: Purine metabolism	0	0
DGTD_c	2"-Deoxyguanosine 5"-triphosphate diphosphohydrolase	dgtp_c + h2o_c --> dgmp_c + h_c + ppi_c	(Phatr3_J6756)	Nucleotide metabolism: Purine metabolism	0	0
NTDP_c	Nucleoside-triphosphate diphosphatase (GTP)	gtp_c + h2o_c --> gmp_c + h_c + ppi_c	(Phatr3_J6756)	Nucleotide metabolism: Purine metabolism	0	0
SUAT_c	ATP:Sulfate adenylyltransferase	atp_c + h_c + so4_c --> aps_c + ppi_c	(Phatr3_J19901)	Nucleotide metabolism: Purine metabolism	0	0
BTP_c	Bis(5"-adenosyl)-triphosphatase	apppa_c + h2o_c --> adp_c + amp_c + 2.0 h_c	(Phatr3_J10458)	Nucleotide metabolism: Purine metabolism	0	0
BTPS_c	Bis(5"-nucleosyl)-tetraphosphatase (symmetrical)	ap4a_c + h2o_c --> 2.0 adp_c + 2.0 h_c	(Phatr3_J47351)	Nucleotide metabolism: Purine metabolism	0	0
ADEC_c	Adenylate cyclase	atp_c --> camp_c + ppi_c	(Phatr3_J4823)	Nucleotide metabolism: Purine metabolism	0	0
ATDGM_c	ATP:dGMP phosphotransferase	atp_c + dgmp_c --> adp_c + dgdp_c	(Phatr3_J11281) or (Phatr3_J11131)	Nucleotide metabolism: Purine metabolism	0	0
GDTP_c	Guanosine 3"-diphosphate 5"-triphosphate 5"-phosphohydrolase	gdptp_c + h2o_c <=> h_c + pi_c + ppgpp_c	(Phatr3_J35580)	Nucleotide metabolism: Purine metabolism	0	0
GUAC_c	Guanylate cyclase	gtp_c --> 35cgmp_c + ppi_c	(Phatr3_J43826) or (Phatr3_EG02265) or (Phatr3_Jdraft1265)	Nucleotide metabolism: Purine metabolism	0	0
GTPDPK_c	ATP:GTP 3"-diphosphotransferase	atp_c + gtp_c --> amp_c + gdptp_c	(Phatr3_J11099)	Nucleotide metabolism: Purine metabolism	0	0
5HPUDICDC_c	5-Hydroxy-2-oxo-4-ureido-2,5-dihydro-1H-imidazole-5-carboxylate decarboxylase, spontaneous	5houdic_c + h_c --> alltn_c + co2_c	0	Nucleotide metabolism: Purine metabolism	0	0
CAMPPDE_c	cAMP phosphodiesterase	camp_c + h2o_c --> amp_c + h_c	(Phatr3_Jdraft1656)	Nucleotide metabolism: Purine metabolism	0	0
PPGPPDP_c	PPGPP phosphohydrolase	h2o_c + ppgpp_c --> gdp_c + h_c + ppi_c	(Phatr3_J7629)	Nucleotide metabolism: Purine metabolism	0	0
DTMPK_c	dTMP kinase	atp_c + dump_c --> adp_c + dudp_c	(Phatr3_J46855)	Nucleotide metabolism: Pyrimidine metabolism	0	0
UDPH_c	UDP phosphohydrolase	h2o_c + udp_c --> h_c + pi_c + ump_c	(Phatr3_J44968) or (Phatr3_J45377)	Nucleotide metabolism: Pyrimidine metabolism	0	0
UTPH_c	UTP phosphohydrolase	h2o_c + utp_c --> h_c + pi_c + udp_c	(Phatr3_J44968) or (Phatr3_J45377)	Nucleotide metabolism: Pyrimidine metabolism	0	0
CDPH_c	CDP phosphohydrolase	cdp_c + h2o_c --> cmp_c + h_c + pi_c	(Phatr3_J44968) or (Phatr3_J45377)	Nucleotide metabolism: Pyrimidine metabolism	0	0
CTPH_c	CTP phosphohydrolase	ctp_c + h2o_c --> cdp_c + h_c + pi_c	(Phatr3_J44968) or (Phatr3_J45377)	Nucleotide metabolism: Pyrimidine metabolism	0	0
DTDPH_c	dTDP phosphohydrolase	dtdp_c + h2o_c --> dtmp_c + h_c + pi_c	(Phatr3_J44968) or (Phatr3_J45377)	Nucleotide metabolism: Pyrimidine metabolism	0	0
DTTPH_c	dTTP phosphohydrolase	dttp_c + h2o_c --> dtdp_c + h_c + pi_c	(Phatr3_J44968) or (Phatr3_J45377)	Nucleotide metabolism: Pyrimidine metabolism	0	0
ATDUD_c	ATP:dUDP phosphotransferase	atp_c + dudp_c --> adp_c + dutp_c	(Phatr3_J41676) or (Phatr3_J42104)	Nucleotide metabolism: Pyrimidine metabolism	0	0
UTPPH_c	UTP pyrophosphohydrolase	h2o_c + utp_c --> h_c + ppi_c + ump_c	(Phatr3_J6756)	Nucleotide metabolism: Pyrimidine metabolism	0	0
DUTPPH_c	dUTP pyrophosphohydrolase	dutp_c + h2o_c --> dump_c + h_c + ppi_c	(Phatr3_J6756)	Nucleotide metabolism: Pyrimidine metabolism	0	0
ATCY_c	ATP:cytidine 5"-phosphotransferase	atp_c + cytd_c --> adp_c + cmp_c + h_c	(Phatr3_J10398)	Nucleotide metabolism: Pyrimidine metabolism	0	0
DATCY_c	dATP:cytidine 5"-phosphotransferase	cytd_c + datp_c --> cmp_c + dadp_c + h_c	(Phatr3_J10398)	Nucleotide metabolism: Pyrimidine metabolism	0	0
DCTCP_c	dCTP:cytidine 5"-phosphotransferase	cytd_c + dctp_c --> cmp_c + dcdp_c + h_c	(Phatr3_J10398)	Nucleotide metabolism: Pyrimidine metabolism	0	0
GTCY_c	GTP:cytidine 5"-phosphotransferase	cytd_c + gtp_c --> cmp_c + gdp_c + h_c	(Phatr3_J10398)	Nucleotide metabolism: Pyrimidine metabolism	0	0
ITCY_c	ITP:cytidine 5"-phosphotransferase	cytd_c + itp_c --> cmp_c + h_c + idp_c	(Phatr3_J10398)	Nucleotide metabolism: Pyrimidine metabolism	0	0
UTCY_c	UTP:cytidine 5"-phosphotransferase	cytd_c + utp_c --> cmp_c + h_c + udp_c	(Phatr3_J10398)	Nucleotide metabolism: Pyrimidine metabolism	0	0
AUPT_c	ATP:uridine 5"-phosphotransferase	atp_c + uri_c --> adp_c + h_c + ump_c	(Phatr3_J10398)	Nucleotide metabolism: Pyrimidine metabolism	0	0
DATUP_c	dATP:uridine 5"-phosphotransferase	datp_c + uri_c --> dadp_c + h_c + ump_c	(Phatr3_J10398)	Nucleotide metabolism: Pyrimidine metabolism	0	0
DUTUP_c	dUTP:uridine 5"-phosphotransferase	dutp_c + uri_c --> dudp_c + h_c + ump_c	(Phatr3_J10398)	Nucleotide metabolism: Pyrimidine metabolism	0	0
GTUP_c	GTP:uridine 5"-phosphotransferase	gtp_c + uri_c --> gdp_c + h_c + ump_c	(Phatr3_J10398)	Nucleotide metabolism: Pyrimidine metabolism	0	0
ITUP_c	ITP:uridine 5"-phosphotransferase	itp_c + uri_c --> h_c + idp_c + ump_c	(Phatr3_J10398)	Nucleotide metabolism: Pyrimidine metabolism	0	0
UTUP_c	UTP:uridine 5"-phosphotransferase	uri_c + utp_c --> h_c + udp_c + ump_c	(Phatr3_J10398)	Nucleotide metabolism: Pyrimidine metabolism	0	0
UMPP_c	Uridine 5"-monophosphate phosphohydrolase	h2o_c + ump_c --> pi_c + uri_c	(Phatr3_J1784)	Nucleotide metabolism: Pyrimidine metabolism	0	0
CMP_c	Cytidine-5"-monophosphate phosphohydrolase	cmp_c + h2o_c --> cytd_c + pi_c	(Phatr3_J1784)	Nucleotide metabolism: Pyrimidine metabolism	0	0
TPH_c	Thymidylate 5"-phosphohydrolase	dtmp_c + h2o_c --> pi_c + thymd_c	(Phatr3_J1784)	Nucleotide metabolism: Pyrimidine metabolism	0	0
YUMPS_c	Pseudouridylate synthetase	r5p_c + ura_c <=> h2o_c + psd5p_c	(Phatr3_J11965) or (Phatr3_J5217)	Nucleotide metabolism: Pyrimidine metabolism	0	0
TMDPP_c	Thymidine phosphorylase	pi_c + thymd_c <=> 2dr1p_c + thym_c	(Phatr3_J39151)	Nucleotide metabolism: Pyrimidine metabolism	0	0
CMT2_c	(Cytosine-5)-methyltransferase	amet_c + csn_c <=> 5mcsn_c + ahcys_c + h_c	(Phatr3_J47357)	Nucleotide metabolism: Pyrimidine metabolism	0	0
GALT_c	Galactose-1-phosphate uridylyltransferase	gal1p_c + h_c + utp_c --> ppi_c + udpgal_c	(Phatr3_J54493)	Nucleotide sugar metabolism	0	0
XYLK_c	Xylulokinase	atp_c + xylu__D_c --> adp_c + h_c + xu5p__D_c	(Phatr3_J42527)	Pentose interconversions	0	0
XYLI_c	Xylose isomerase	xyl__D_c <=> xylu__D_c	(Phatr3_J30786)	Pentose interconversions	0	0
RPDPK_c	Ribose-phosphate diphosphokinase	atp_c + r5p_c --> amp_c + h_c + prpp_c	(Phatr3_J9612) or (Phatr3_EG02287)	Pentose phosphate pathway	0	0
TKL2_c	transketolase 2	f6p_c + g3p_c <=> e4p_c + xu5p__D_c	(Phatr3_J29260)	Pentose phosphate pathway	0	0
GPCGPH_c	Glycero-3-phosphocholine glycerophosphohydrolase	g3pc_c + h2o_c --> chol_c + glyc3p_c + h_c	(Phatr3_J49637) or (Phatr3_J32057)	Phosphoglycerolipid metabolism	0	0
G3PAT1819Z_c	glycerol-3-phosphate: acyl-coa acyltransferase C18:1(9Z)	glyc3p_c + odecoa_c --> 1odec9eg3p_c + coa_c	(Phatr3_J54709)	Phosphoglycerolipid metabolism	0	0
AGPATCOA_HDE_MYRS_c	1-9-Hexadecenoyl-sn-glycerol-3-phosphate O-acyltransferase (C14:0) (CoA Substrate)	1hdec9eg3p_c + tdcoa_c --> coa_c + pa1619Z140_c	(Phatr3_EG02461) or (Phatr3_J54974)	Phosphoglycerolipid metabolism	0	0
AGPATCOA_HDE_HDE_c	1-9-Hexadecenoyl-sn-glycerol-3-phosphate O-acyltransferase (C16:1(9Z)) (CoA Substrate)	1hdec9eg3p_c + hdcoa_c --> coa_c + pa161_c	(Phatr3_EG02461) or (Phatr3_J54974)	Phosphoglycerolipid metabolism	0	0
AGPATCOA_HDE_STC_c	1-9-Hexadecenoyl-sn-glycerol-3-phosphate O-acyltransferase (C18:0) (CoA Substrate)	1hdec9eg3p_c + ocdccoa_c --> coa_c + pa1619Z180_c	(Phatr3_EG02461) or (Phatr3_J54974)	Phosphoglycerolipid metabolism	0	0
AGPATCOA_HDE_OLE_c	1-9-Hexadecenoyl-sn-glycerol-3-phosphate O-acyltransferase (C18:1(9Z)) (CoA Substrate)	1hdec9eg3p_c + odecoa_c --> coa_c + pa1619Z1819Z_c	(Phatr3_EG02461) or (Phatr3_J54974)	Phosphoglycerolipid metabolism	0	0
AGPATCOA_HDE_EPA_c	1-9-Hexadecenoyl-sn-glycerol-3-phosphate O-acyltransferase (C20:5(5Z,8Z,11Z,14Z,17Z)) (CoA Substrate)	1hdec9eg3p_c + tmndnccoa_c --> coa_c + pa1619Z205n3_c	(Phatr3_EG02461) or (Phatr3_J54974)	Phosphoglycerolipid metabolism	0	0
AGPATCOA_HDE_DHA_c	1-9-Hexadecenoyl-sn-glycerol-3-phosphate O-acyltransferase (C22:6(4Z,7Z,10Z,13Z,16Z,19Z)) (CoA Substrate)	1hdec9eg3p_c + c226coa_c --> coa_c + pa1619Z226n3_c	(Phatr3_EG02461) or (Phatr3_J54974)	Phosphoglycerolipid metabolism	0	0
AGPATCOA_OLE_MYRS_c	1-9-Octadecenoyl-sn-glycerol-3-phosphate O-acyltransferase (C14:0) (CoA Substrate)	1odec9eg3p_c + tdcoa_c --> coa_c + pa1819Z140_c	(Phatr3_EG02461) or (Phatr3_J54974)	Phosphoglycerolipid metabolism	0	0
AGPATCOA_OLE_PALM_c	1-9-Octadecenoyl-sn-glycerol-3-phosphate O-acyltransferase (C16:0) (CoA Substrate)	1odec9eg3p_c + pmtcoa_c --> coa_c + pa1819Z160_c	(Phatr3_EG02461) or (Phatr3_J54974)	Phosphoglycerolipid metabolism	0	0
AGPATCOA_OLE_HDE_c	1-9-Octadecenoyl-sn-glycerol-3-phosphate O-acyltransferase (C16:1(9Z)) (CoA Substrate)	1odec9eg3p_c + hdcoa_c --> coa_c + pa1819Z1619Z_c	(Phatr3_EG02461) or (Phatr3_J54974)	Phosphoglycerolipid metabolism	0	0
AGPATCOA_OLE_STC_c	1-9-Octadecenoyl-sn-glycerol-3-phosphate O-acyltransferase (C18:0) (CoA Substrate)	1odec9eg3p_c + ocdccoa_c --> coa_c + pa1819Z180_c	(Phatr3_EG02461) or (Phatr3_J54974)	Phosphoglycerolipid metabolism	0	0
AGPATCOA_OLE_OLE_c	1-9-Octadecenoyl-sn-glycerol-3-phosphate O-acyltransferase (C18:1(9Z)) (CoA Substrate)	1odec9eg3p_c + odecoa_c --> coa_c + pa181_9_c	(Phatr3_EG02461) or (Phatr3_J54974)	Phosphoglycerolipid metabolism	0	0
AGPATCOA_OLE_EPA_c	1-9-Octadecenoyl-sn-glycerol-3-phosphate O-acyltransferase (C20:5(5Z,8Z,11Z,14Z,17Z)) (CoA Substrate)	1odec9eg3p_c + tmndnccoa_c --> coa_c + pa1819Z205n3_c	(Phatr3_EG02461) or (Phatr3_J54974)	Phosphoglycerolipid metabolism	0	0
AGPATCOA_OLE_DHA_c	1-9-Octadecenoyl-sn-glycerol-3-phosphate O-acyltransferase (C22:6(4Z,7Z,10Z,13Z,16Z,19Z)) (CoA Substrate)	1odec9eg3p_c + c226coa_c --> coa_c + pa1819Z226n3_c	(Phatr3_EG02461) or (Phatr3_J54974)	Phosphoglycerolipid metabolism	0	0
AGPATCOA_EPA_MYRS_c	1-5,8,11,14,17-Icosapentaenoyl-sn-glycerol-3-phosphate O-acyltransferase (C14:0) (CoA Substrate)	1eicos58111417eg3p_c + tdcoa_c --> coa_c + pa205n3140_c	(Phatr3_EG02461) or (Phatr3_J54974)	Phosphoglycerolipid metabolism	0	0
AGPATCOA_EPA_PALM_c	1-5,8,11,14,17-Icosapentaenoyl-sn-glycerol-3-phosphate O-acyltransferase (C16:0) (CoA Substrate)	1eicos58111417eg3p_c + pmtcoa_c --> coa_c + pa205n3160_c	(Phatr3_EG02461) or (Phatr3_J54974)	Phosphoglycerolipid metabolism	0	0
AGPATCOA_EPA_HDE_c	1-5,8,11,14,17-Icosapentaenoyl-sn-glycerol-3-phosphate O-acyltransferase (C16:1(9Z)) (CoA Substrate)	1eicos58111417eg3p_c + hdcoa_c --> coa_c + pa205n31619Z_c	(Phatr3_EG02461) or (Phatr3_J54974)	Phosphoglycerolipid metabolism	0	0
AGPATCOA_EPA_STC_c	1-5,8,11,14,17-Icosapentaenoyl-sn-glycerol-3-phosphate O-acyltransferase (C18:0) (CoA Substrate)	1eicos58111417eg3p_c + ocdccoa_c --> coa_c + pa205n3180_c	(Phatr3_EG02461) or (Phatr3_J54974)	Phosphoglycerolipid metabolism	0	0
AGPATCOA_EPA_DHA_c	1-5,8,11,14,17-Icosapentaenoyl-sn-glycerol-3-phosphate O-acyltransferase (C22:6(4Z,7Z,10Z,13Z,16Z,19Z)) (CoA Substrate)	1eicos58111417eg3p_c + c226coa_c --> coa_c + pa205n3226n3_c	(Phatr3_EG02461) or (Phatr3_J54974)	Phosphoglycerolipid metabolism	0	0
AGPATCOA_DHA_MYRS_c	1-4,7,10,13,16,19-Docosahexaenoyl-sn-glycerol-3-phosphate O-acyltransferase (C14:0) (CoA Substrate)	1docos4710131619eg3p_c + tdcoa_c --> coa_c + pa226n3140_c	(Phatr3_EG02461) or (Phatr3_J54974)	Phosphoglycerolipid metabolism	0	0
AGPATCOA_DHA_PALM_c	1-4,7,10,13,16,19-Docosahexaenoyl-sn-glycerol-3-phosphate O-acyltransferase (C16:0) (CoA Substrate)	1docos4710131619eg3p_c + pmtcoa_c --> coa_c + pa226n3160_c	(Phatr3_EG02461) or (Phatr3_J54974)	Phosphoglycerolipid metabolism	0	0
AGPATCOA_DHA_HDE_c	1-4,7,10,13,16,19-Docosahexaenoyl-sn-glycerol-3-phosphate O-acyltransferase (C16:1(9Z)) (CoA Substrate)	1docos4710131619eg3p_c + hdcoa_c --> coa_c + pa226n31619Z_c	(Phatr3_EG02461) or (Phatr3_J54974)	Phosphoglycerolipid metabolism	0	0
AGPATCOA_DHA_STC_c	1-4,7,10,13,16,19-Docosahexaenoyl-sn-glycerol-3-phosphate O-acyltransferase (C18:0) (CoA Substrate)	1docos4710131619eg3p_c + ocdccoa_c --> coa_c + pa226n3180_c	(Phatr3_EG02461) or (Phatr3_J54974)	Phosphoglycerolipid metabolism	0	0
AGPATCOA_DHA_OLE_c	1-4,7,10,13,16,19-Docosahexaenoyl-sn-glycerol-3-phosphate O-acyltransferase (C18:1(9Z)) (CoA Substrate)	1docos4710131619eg3p_c + odecoa_c --> coa_c + pa226n31819Z_c	(Phatr3_EG02461) or (Phatr3_J54974)	Phosphoglycerolipid metabolism	0	0
AGPATCOA_DHA_EPA_c	1-4,7,10,13,16,19-Docosahexaenoyl-sn-glycerol-3-phosphate O-acyltransferase (C20:5(5Z,8Z,11Z,14Z,17Z)) (CoA Substrate)	1docos4710131619eg3p_c + tmndnccoa_c --> coa_c + pa226n3205n3_c	(Phatr3_EG02461) or (Phatr3_J54974)	Phosphoglycerolipid metabolism	0	0
PAPA_HDE_PALM_c	Phosphatidate phosphatase (16:1(9Z)/16:0)	h2o_c + pa1619Z160_c --> 12dgr1619Z160_c + pi_c	(Phatr3_J43773) or (Phatr3_J39949) or (Phatr3_J40261)	Phosphoglycerolipid metabolism	0	0
PAPA_HDE_HDE_c	Phosphatidate phosphatase (16:1(9Z)/16:1(9Z))	h2o_c + pa161_c --> 12dgr161_c + pi_c	(Phatr3_J43773) or (Phatr3_J39949) or (Phatr3_J40261)	Phosphoglycerolipid metabolism	0	0
PAPA_HDE_STC_c	Phosphatidate phosphatase (16:1(9Z)/18:0)	h2o_c + pa1619Z180_c --> 12dgr1619Z180_c + pi_c	(Phatr3_J43773) or (Phatr3_J39949) or (Phatr3_J40261)	Phosphoglycerolipid metabolism	0	0
PAPA_HDE_EPA_c	Phosphatidate phosphatase (16:1(9Z)/20:5(5Z,8Z,11Z,14Z,17Z))	h2o_c + pa1619Z205n3_c --> 12dgr1619Z205n3_c + pi_c	(Phatr3_J43773) or (Phatr3_J39949) or (Phatr3_J40261)	Phosphoglycerolipid metabolism	0	0
PAPA_OLE_PALM_c	Phosphatidate phosphatase (18:1(9Z)/16:0)	h2o_c + pa1819Z160_c --> 12dgr1819Z160_c + pi_c	(Phatr3_J43773) or (Phatr3_J39949) or (Phatr3_J40261)	Phosphoglycerolipid metabolism	0	0
PAPA_OLE_HDE_c	Phosphatidate phosphatase (18:1(9Z)/16:1(9Z))	h2o_c + pa1819Z1619Z_c --> 12dgr1819Z1619Z_c + pi_c	(Phatr3_J43773) or (Phatr3_J39949) or (Phatr3_J40261)	Phosphoglycerolipid metabolism	0	0
PAPA_OLE_STC_c	Phosphatidate phosphatase (18:1(9Z)/18:0)	h2o_c + pa1819Z180_c --> 12dgr1819Z180_c + pi_c	(Phatr3_J43773) or (Phatr3_J39949) or (Phatr3_J40261)	Phosphoglycerolipid metabolism	0	0
PAPA_OLE_OLE_c	Phosphatidate phosphatase (18:1(9Z)/18:1(9Z))	h2o_c + pa181_9_c --> 12dgr181_9_c + pi_c	(Phatr3_J43773) or (Phatr3_J39949) or (Phatr3_J40261)	Phosphoglycerolipid metabolism	0	0
PAPA_OLE_EPA_c	Phosphatidate phosphatase (18:1(9Z)/20:5(5Z,8Z,11Z,14Z,17Z))	h2o_c + pa1819Z205n3_c --> 12dgr1819Z205n3_c + pi_c	(Phatr3_J43773) or (Phatr3_J39949) or (Phatr3_J40261)	Phosphoglycerolipid metabolism	0	0
PAPA_OLE_DHA_c	Phosphatidate phosphatase (18:1(9Z)/22:6(4Z,7Z,10Z,13Z,16Z,19Z))	h2o_c + pa1819Z226n3_c --> 12dgr1819Z226n3_c + pi_c	(Phatr3_J43773) or (Phatr3_J39949) or (Phatr3_J40261)	Phosphoglycerolipid metabolism	0	0
PAPA_EPA_PALM_c	Phosphatidate phosphatase (20:5(5Z,8Z,11Z,14Z,17Z)/16:0)	h2o_c + pa205n3160_c --> 12dgr205n3160_c + pi_c	(Phatr3_J43773) or (Phatr3_J39949) or (Phatr3_J40261)	Phosphoglycerolipid metabolism	0	0
PAPA_EPA_HDE_c	Phosphatidate phosphatase (20:5(5Z,8Z,11Z,14Z,17Z)/16:1(9Z))	h2o_c + pa205n31619Z_c --> 12dgr205n31619Z_c + pi_c	(Phatr3_J43773) or (Phatr3_J39949) or (Phatr3_J40261)	Phosphoglycerolipid metabolism	0	0
PAPA_EPA_STC_c	Phosphatidate phosphatase (20:5(5Z,8Z,11Z,14Z,17Z)/18:0)	h2o_c + pa205n3180_c --> 12dgr205n3180_c + pi_c	(Phatr3_J43773) or (Phatr3_J39949) or (Phatr3_J40261)	Phosphoglycerolipid metabolism	0	0
PAPA_EPA_DHA_c	Phosphatidate phosphatase (20:5(5Z,8Z,11Z,14Z,17Z)/22:6(4Z,7Z,10Z,13Z,16Z,19Z))	h2o_c + pa205n3226n3_c --> 12dgr205n3226n3_c + pi_c	(Phatr3_J43773) or (Phatr3_J39949) or (Phatr3_J40261)	Phosphoglycerolipid metabolism	0	0
PAPA_DHA_PALM_c	Phosphatidate phosphatase (22:6(4Z,7Z,10Z,13Z,16Z,19Z)/16:0)	h2o_c + pa226n3160_c --> 12dgr226n3160_c + pi_c	(Phatr3_J43773) or (Phatr3_J39949) or (Phatr3_J40261)	Phosphoglycerolipid metabolism	0	0
PAPA_DHA_HDE_c	Phosphatidate phosphatase (22:6(4Z,7Z,10Z,13Z,16Z,19Z)/16:1(9Z))	h2o_c + pa226n31619Z_c --> 12dgr226n31619Z_c + pi_c	(Phatr3_J43773) or (Phatr3_J39949) or (Phatr3_J40261)	Phosphoglycerolipid metabolism	0	0
PAPA_DHA_STC_c	Phosphatidate phosphatase (22:6(4Z,7Z,10Z,13Z,16Z,19Z)/18:0)	h2o_c + pa226n3180_c --> 12dgr226n3180_c + pi_c	(Phatr3_J43773) or (Phatr3_J39949) or (Phatr3_J40261)	Phosphoglycerolipid metabolism	0	0
PAPA_DHA_OLE_c	Phosphatidate phosphatase (22:6(4Z,7Z,10Z,13Z,16Z,19Z)/18:1(9Z))	h2o_c + pa226n31819Z_c --> 12dgr226n31819Z_c + pi_c	(Phatr3_J43773) or (Phatr3_J39949) or (Phatr3_J40261)	Phosphoglycerolipid metabolism	0	0
PAPA_DHA_EPA_c	Phosphatidate phosphatase (22:6(4Z,7Z,10Z,13Z,16Z,19Z)/20:5(5Z,8Z,11Z,14Z,17Z))	h2o_c + pa226n3205n3_c --> 12dgr226n3205n3_c + pi_c	(Phatr3_J43773) or (Phatr3_J39949) or (Phatr3_J40261)	Phosphoglycerolipid metabolism	0	0
CHOPT_HDE_PALM_c	CDP-choline: diacylglycerol choline phosphotransferase (16:1(9Z)/16:0)	12dgr1619Z160_c + cdpchol_c --> cmp_c + h_c + pc1619Z160_c	(Phatr3_J37086) or (Phatr3_J33864)	Phosphoglycerolipid metabolism	0	0
CHOPT_HDE_STC_c	CDP-choline: diacylglycerol choline phosphotransferase (16:1(9Z)/18:0)	12dgr1619Z180_c + cdpchol_c --> cmp_c + h_c + pc1619Z180_c	(Phatr3_J37086) or (Phatr3_J33864)	Phosphoglycerolipid metabolism	0	0
CHOPT_HDE_EPA_c	CDP-choline: diacylglycerol choline phosphotransferase (16:1(9Z)/20:5(5Z,8Z,11Z,14Z,17Z))	12dgr1619Z205n3_c + cdpchol_c --> cmp_c + h_c + pc1619Z205n3_c	(Phatr3_J37086) or (Phatr3_J33864)	Phosphoglycerolipid metabolism	0	0
CHOPT_EPA_PALM_c	CDP-choline: diacylglycerol choline phosphotransferase (20:5(5Z,8Z,11Z,14Z,17Z)/16:0)	12dgr205n3160_c + cdpchol_c --> cmp_c + h_c + pc205n3160_c	(Phatr3_J37086) or (Phatr3_J33864)	Phosphoglycerolipid metabolism	0	0
CHOPT_EPA_HDE_c	CDP-choline: diacylglycerol choline phosphotransferase (20:5(5Z,8Z,11Z,14Z,17Z)/16:1(9Z))	12dgr205n31619Z_c + cdpchol_c --> cmp_c + h_c + pc205n31619Z_c	(Phatr3_J37086) or (Phatr3_J33864)	Phosphoglycerolipid metabolism	0	0
CHOPT_EPA_STC_c	CDP-choline: diacylglycerol choline phosphotransferase (20:5(5Z,8Z,11Z,14Z,17Z)/18:0)	12dgr205n3180_c + cdpchol_c --> cmp_c + h_c + pc205n3180_c	(Phatr3_J37086) or (Phatr3_J33864)	Phosphoglycerolipid metabolism	0	0
CHOPT_EPA_EPA_c	CDP-choline: diacylglycerol choline phosphotransferase (20:5(5Z,8Z,11Z,14Z,17Z)/20:5(5Z,8Z,11Z,14Z,17Z))	12dgr205n3_c + cdpchol_c --> cmp_c + h_c + pc205n3_c	(Phatr3_J37086) or (Phatr3_J33864)	Phosphoglycerolipid metabolism	0	0
CHOPT_EPA_DHA_c	CDP-choline: diacylglycerol choline phosphotransferase (20:5(5Z,8Z,11Z,14Z,17Z)/22:6(4Z,7Z,10Z,13Z,16Z,19Z))	12dgr205n3226n3_c + cdpchol_c --> cmp_c + h_c + pc205n3226n3_c	(Phatr3_J37086) or (Phatr3_J33864)	Phosphoglycerolipid metabolism	0	0
PAPA_HDE_LNA_c	Phosphatidate phosphatase(16:1(9Z)/18:2(9Z,12Z))	h2o_c + pa1619Z182n6_c --> 12dgr1619Z182n6_c + pi_c	(Phatr3_J43773) or (Phatr3_J39949) or (Phatr3_J40261)	Phosphoglycerolipid metabolism	0	0
PAPA_EPA_LNA_c	Phosphatidate phosphatase(20:5(5Z,8Z,11Z,14Z,17Z)/18:2(9Z,12Z))	h2o_c + pa205n3182n6_c --> 12dgr205n3182n6_c + pi_c	(Phatr3_J43773) or (Phatr3_J39949) or (Phatr3_J40261)	Phosphoglycerolipid metabolism	0	0
PAPA_HDE_GLNA_c	Phosphatidate phosphatase(16:1(9Z)/18:3(6Z,9Z,12Z))	h2o_c + pa1619Z183n6_c --> 12dgr1619Z183n6_c + pi_c	(Phatr3_J43773) or (Phatr3_J39949) or (Phatr3_J40261)	Phosphoglycerolipid metabolism	0	0
PAPA_EPA_GLNA_c	Phosphatidate phosphatase(20:5(5Z,8Z,11Z,14Z,17Z)/18:3(6Z,9Z,12Z))	h2o_c + pa205n3183n6_c --> 12dgr205n3183n6_c + pi_c	(Phatr3_J43773) or (Phatr3_J39949) or (Phatr3_J40261)	Phosphoglycerolipid metabolism	0	0
PAPA_EPA_ALNA_c	Phosphatidate phosphatase(20:5(5Z,8Z,11Z,14Z,17Z)/18:3(9Z,12Z,15Z))	h2o_c + pa205n3183n3_c --> 12dgr205n3183n3_c + pi_c	(Phatr3_J43773) or (Phatr3_J39949) or (Phatr3_J40261)	Phosphoglycerolipid metabolism	0	0
PAPA_HDE_ARA_c	Phosphatidate phosphatase(16:1(9Z)/20:4(5Z,8Z,11Z,14Z))	h2o_c + pa1619Z204n6_c --> 12dgr1619Z204n6_c + pi_c	(Phatr3_J43773) or (Phatr3_J39949) or (Phatr3_J40261)	Phosphoglycerolipid metabolism	0	0
PAPA_EPA_ARA_c	Phosphatidate phosphatase(20:5(5Z,8Z,11Z,14Z,17Z)/20:4(5Z,8Z,11Z,14Z))	h2o_c + pa205n3204n6_c --> 12dgr205n3204n6_c + pi_c	(Phatr3_J43773) or (Phatr3_J39949) or (Phatr3_J40261)	Phosphoglycerolipid metabolism	0	0
DAGK_HDE_HDE_c	Diacylglycerol kinase(16:1(9Z)/16:1(9Z))	12dgr161_c + atp_c --> adp_c + h_c + pa161_c	(Phatr3_J14202)	Phosphoglycerolipid metabolism	0	0
DAGK_HDE_STC_c	Diacylglycerol kinase(16:1(9Z)/18:0)	12dgr1619Z180_c + atp_c --> adp_c + h_c + pa1619Z180_c	(Phatr3_J14202)	Phosphoglycerolipid metabolism	0	0
DAGK_HDE_OLE_c	Diacylglycerol kinase(16:1(9Z)/18:1(9Z))	12dgr1619Z1819Z_c + atp_c --> adp_c + h_c + pa1619Z1819Z_c	(Phatr3_J14202)	Phosphoglycerolipid metabolism	0	0
DAGK_HDE_EPA_c	Diacylglycerol kinase(16:1(9Z)/20:5(5Z,8Z,11Z,14Z,17Z))	12dgr1619Z205n3_c + atp_c --> adp_c + h_c + pa1619Z205n3_c	(Phatr3_J14202)	Phosphoglycerolipid metabolism	0	0
DAGK_HDE_DHA_c	Diacylglycerol kinase(16:1(9Z)/22:6(4Z,7Z,10Z,13Z,16Z,19Z))	12dgr1619Z226n3_c + atp_c --> adp_c + h_c + pa1619Z226n3_c	(Phatr3_J14202)	Phosphoglycerolipid metabolism	0	0
DAGK_OLE_PALM_c	Diacylglycerol kinase(18:1(9Z)/16:0)	12dgr1819Z160_c + atp_c --> adp_c + h_c + pa1819Z160_c	(Phatr3_J14202)	Phosphoglycerolipid metabolism	0	0
DAGK_OLE_HDE_c	Diacylglycerol kinase(18:1(9Z)/16:1(9Z))	12dgr1819Z1619Z_c + atp_c --> adp_c + h_c + pa1819Z1619Z_c	(Phatr3_J14202)	Phosphoglycerolipid metabolism	0	0
DAGK_OLE_STC_c	Diacylglycerol kinase(18:1(9Z)/18:0)	12dgr1819Z180_c + atp_c --> adp_c + h_c + pa1819Z180_c	(Phatr3_J14202)	Phosphoglycerolipid metabolism	0	0
DAGK_OLE_OLE_c	Diacylglycerol kinase(18:1(9Z)/18:1(9Z))	12dgr181_9_c + atp_c --> adp_c + h_c + pa181_9_c	(Phatr3_J14202)	Phosphoglycerolipid metabolism	0	0
DAGK_OLE_EPA_c	Diacylglycerol kinase(18:1(9Z)/20:5(5Z,8Z,11Z,14Z,17Z))	12dgr1819Z205n3_c + atp_c --> adp_c + h_c + pa1819Z205n3_c	(Phatr3_J14202)	Phosphoglycerolipid metabolism	0	0
DAGK_OLE_DHA_c	Diacylglycerol kinase(18:1(9Z)/22:6(4Z,7Z,10Z,13Z,16Z,19Z))	12dgr1819Z226n3_c + atp_c --> adp_c + h_c + pa1819Z226n3_c	(Phatr3_J14202)	Phosphoglycerolipid metabolism	0	0
DAGK_EPA_PALM_c	Diacylglycerol kinase(20:5(5Z,8Z,11Z,14Z,17Z)/16:0)	12dgr205n3160_c + atp_c --> adp_c + h_c + pa205n3160_c	(Phatr3_J14202)	Phosphoglycerolipid metabolism	0	0
DAGK_EPA_HDE_c	Diacylglycerol kinase(20:5(5Z,8Z,11Z,14Z,17Z)/16:1(9Z))	12dgr205n31619Z_c + atp_c --> adp_c + h_c + pa205n31619Z_c	(Phatr3_J14202)	Phosphoglycerolipid metabolism	0	0
DAGK_EPA_STC_c	Diacylglycerol kinase(20:5(5Z,8Z,11Z,14Z,17Z)/18:0)	12dgr205n3180_c + atp_c --> adp_c + h_c + pa205n3180_c	(Phatr3_J14202)	Phosphoglycerolipid metabolism	0	0
DAGK_EPA_OLE_c	Diacylglycerol kinase(20:5(5Z,8Z,11Z,14Z,17Z)/18:1(9Z))	12dgr205n31819Z_c + atp_c --> adp_c + h_c + pa205n31819Z_c	(Phatr3_J14202)	Phosphoglycerolipid metabolism	0	0
DAGK_EPA_EPA_c	Diacylglycerol kinase(20:5(5Z,8Z,11Z,14Z,17Z)/20:5(5Z,8Z,11Z,14Z,17Z))	12dgr205n3_c + atp_c --> adp_c + h_c + pa205n3_c	(Phatr3_J14202)	Phosphoglycerolipid metabolism	0	0
DAGK_EPA_DHA_c	Diacylglycerol kinase(20:5(5Z,8Z,11Z,14Z,17Z)/22:6(4Z,7Z,10Z,13Z,16Z,19Z))	12dgr205n3226n3_c + atp_c --> adp_c + h_c + pa205n3226n3_c	(Phatr3_J14202)	Phosphoglycerolipid metabolism	0	0
DAGK_DHA_PALM_c	Diacylglycerol kinase(22:6(4Z,7Z,10Z,13Z,16Z,19Z)/16:0)	12dgr226n3160_c + atp_c --> adp_c + h_c + pa226n3160_c	(Phatr3_J14202)	Phosphoglycerolipid metabolism	0	0
DAGK_DHA_HDE_c	Diacylglycerol kinase(22:6(4Z,7Z,10Z,13Z,16Z,19Z)/16:1(9Z))	12dgr226n31619Z_c + atp_c --> adp_c + h_c + pa226n31619Z_c	(Phatr3_J14202)	Phosphoglycerolipid metabolism	0	0
DAGK_DHA_STC_c	Diacylglycerol kinase(22:6(4Z,7Z,10Z,13Z,16Z,19Z)/18:0)	12dgr226n3180_c + atp_c --> adp_c + h_c + pa226n3180_c	(Phatr3_J14202)	Phosphoglycerolipid metabolism	0	0
DAGK_DHA_OLE_c	Diacylglycerol kinase(22:6(4Z,7Z,10Z,13Z,16Z,19Z)/18:1(9Z))	12dgr226n31819Z_c + atp_c --> adp_c + h_c + pa226n31819Z_c	(Phatr3_J14202)	Phosphoglycerolipid metabolism	0	0
DAGK_DHA_EPA_c	Diacylglycerol kinase(22:6(4Z,7Z,10Z,13Z,16Z,19Z)/20:5(5Z,8Z,11Z,14Z,17Z))	12dgr226n3205n3_c + atp_c --> adp_c + h_c + pa226n3205n3_c	(Phatr3_J14202)	Phosphoglycerolipid metabolism	0	0
DAGK_DHA_DHA_c	Diacylglycerol kinase(22:6(4Z,7Z,10Z,13Z,16Z,19Z)/22:6(4Z,7Z,10Z,13Z,16Z,19Z))	12dgr226n3_c + atp_c --> adp_c + h_c + pa226n3_c	(Phatr3_J14202)	Phosphoglycerolipid metabolism	0	0
DAGK_HDE_LNA_c	Diacylglycerol kinase(16:1(9Z)/18:2(9Z,12Z))	12dgr1619Z182n6_c + atp_c --> adp_c + h_c + pa1619Z182n6_c	(Phatr3_J14202)	Phosphoglycerolipid metabolism	0	0
DAGK_LNA_LNA_c	Diacylglycerol kinase(18:2(9Z,12Z)/18:2(9Z,12Z))	12dgr182_9_12_c + atp_c --> adp_c + h_c + pa182_9_12_c	(Phatr3_J14202)	Phosphoglycerolipid metabolism	0	0
DAGK_EPA_LNA_c	Diacylglycerol kinase(20:5(5Z,8Z,11Z,14Z,17Z)/18:2(9Z,12Z))	12dgr205n3182n6_c + atp_c --> adp_c + h_c + pa205n3182n6_c	(Phatr3_J14202)	Phosphoglycerolipid metabolism	0	0
DAGK_HDE_GLNA_c	Diacylglycerol kinase(16:1(9Z)/18:3(6Z,9Z,12Z))	12dgr1619Z183n6_c + atp_c --> adp_c + h_c + pa1619Z183n6_c	(Phatr3_J14202)	Phosphoglycerolipid metabolism	0	0
DAGK_EPA_GLNA_c	Diacylglycerol kinase(20:5(5Z,8Z,11Z,14Z,17Z)/18:3(6Z,9Z,12Z))	12dgr205n3183n6_c + atp_c --> adp_c + h_c + pa205n3183n6_c	(Phatr3_J14202)	Phosphoglycerolipid metabolism	0	0
DAGK_HDE_ALNA_c	Diacylglycerol kinase(16:1(9Z)/18:3(9Z,12Z,15Z))	12dgr1619Z183n3_c + atp_c --> adp_c + h_c + pa1619Z183n3_c	(Phatr3_J14202)	Phosphoglycerolipid metabolism	0	0
DAGK_EPA_ALNA_c	Diacylglycerol kinase(20:5(5Z,8Z,11Z,14Z,17Z)/18:3(9Z,12Z,15Z))	12dgr205n3183n3_c + atp_c --> adp_c + h_c + pa205n3183n3_c	(Phatr3_J14202)	Phosphoglycerolipid metabolism	0	0
DAGK_HDE_ARA_c	Diacylglycerol kinase(16:1(9Z)/20:4(5Z,8Z,11Z,14Z))	12dgr1619Z204n6_c + atp_c --> adp_c + h_c + pa1619Z204n6_c	(Phatr3_J14202)	Phosphoglycerolipid metabolism	0	0
DAGK_EPA_ARA_c	Diacylglycerol kinase(20:5(5Z,8Z,11Z,14Z,17Z)/20:4(5Z,8Z,11Z,14Z))	12dgr205n3204n6_c + atp_c --> adp_c + h_c + pa205n3204n6_c	(Phatr3_J14202)	Phosphoglycerolipid metabolism	0	0
LPCAT_HDE_PALM_sn2_c	2-lysophosphatidylcholine O-acyl transferase (16:1(9Z)/16:0)	1agpc161_c + pmtcoa_c --> coa_c + pc1619Z160_c	(Phatr3_J20460)	Phosphoglycerolipid metabolism	0	0
LPCAT_HDE_HDE_sn2_c	2-lysophosphatidylcholine O-acyl transferase (16:1(9Z)/16:1(9Z))	1agpc161_c + hdcoa_c --> coa_c + pc161_c	(Phatr3_J20460)	Phosphoglycerolipid metabolism	0	0
LPCAT_HDE_STC_sn2_c	2-lysophosphatidylcholine O-acyl transferase (16:1(9Z)/18:0)	1agpc161_c + ocdccoa_c --> coa_c + pc1619Z180_c	(Phatr3_J20460)	Phosphoglycerolipid metabolism	0	0
LPCAT_HDE_LNA_sn2_c	2-lysophosphatidylcholine O-acyl transferase (16:1(9Z)/18:2(9Z,12Z))	1agpc161_c + lnlccoa_c --> coa_c + pc1619Z182n6_c	(Phatr3_J20460)	Phosphoglycerolipid metabolism	0	0
LPCAT_HDE_ALNA_sn2_c	2-lysophosphatidylcholine O-acyl transferase (16:1(9Z)/18:3(9Z,12Z,15Z))	1agpc161_c + lnlncacoa_c --> coa_c + pc1619Z183n3_c	(Phatr3_J20460)	Phosphoglycerolipid metabolism	0	0
LPCAT_HDE_GLNA_sn2_c	2-lysophosphatidylcholine O-acyl transferase (16:1(9Z)/18:3(6Z,9Z,12Z))	1agpc161_c + lnlncgcoa_c --> coa_c + pc1619Z183n6_c	(Phatr3_J20460)	Phosphoglycerolipid metabolism	0	0
LPCAT_HDE_EPA_sn2_c	2-lysophosphatidylcholine O-acyl transferase (16:1(9Z)/20:5(5Z,8Z,11Z,14Z,17Z))	1agpc161_c + tmndnccoa_c --> coa_c + pc1619Z205n3_c	(Phatr3_J20460)	Phosphoglycerolipid metabolism	0	0
LPCAT_HDE_DHA_sn2_c	2-lysophosphatidylcholine O-acyl transferase (16:1(9Z)/22:6(4Z,7Z,10Z,13Z,16Z,19Z))	1agpc161_c + c226coa_c --> coa_c + pc1619Z226n3_c	(Phatr3_J20460)	Phosphoglycerolipid metabolism	0	0
LPCAT_HDE_ARA_sn2_c	2-lysophosphatidylcholine O-acyl transferase (16:1(9Z)/20:4(5Z,8Z,11Z,14Z))	1agpc161_c + arachdcoa_c --> coa_c + pc1619Z204n6_c	(Phatr3_J20460)	Phosphoglycerolipid metabolism	0	0
LPCAT_LNA_LNA_sn2_c	2-lysophosphatidylcholine O-acyl transferase (18:2(9Z,12Z)/18:2(9Z,12Z))	1agpc182_c + lnlccoa_c --> coa_c + pc182_9_12_c	(Phatr3_J20460)	Phosphoglycerolipid metabolism	0	0
LPCAT_EPA_PALM_sn2_c	2-lysophosphatidylcholine O-acyl transferase (20:5(5Z,8Z,11Z,14Z,17Z)/16:0)	1agpc205_c + pmtcoa_c --> coa_c + pc205n3160_c	(Phatr3_J20460)	Phosphoglycerolipid metabolism	0	0
LPCAT_EPA_HDE_sn2_c	2-lysophosphatidylcholine O-acyl transferase (20:5(5Z,8Z,11Z,14Z,17Z)/16:1(9Z))	1agpc205_c + hdcoa_c --> coa_c + pc205n31619Z_c	(Phatr3_J20460)	Phosphoglycerolipid metabolism	0	0
LPCAT_EPA_STC_sn2_c	2-lysophosphatidylcholine O-acyl transferase (20:5(5Z,8Z,11Z,14Z,17Z)/18:0)	1agpc205_c + ocdccoa_c --> coa_c + pc205n3180_c	(Phatr3_J20460)	Phosphoglycerolipid metabolism	0	0
LPCAT_EPA_LNA_sn2_c	2-lysophosphatidylcholine O-acyl transferase (20:5(5Z,8Z,11Z,14Z,17Z)/18:2(9Z,12Z))	1agpc205_c + lnlccoa_c --> coa_c + pc205n3182n6_c	(Phatr3_J20460)	Phosphoglycerolipid metabolism	0	0
LPCAT_EPA_GLNA_sn2_c	2-lysophosphatidylcholine O-acyl transferase (20:5(5Z,8Z,11Z,14Z,17Z)/18:3(6Z,9Z,12Z))	1agpc205_c + lnlncgcoa_c --> coa_c + pc205n3183n6_c	(Phatr3_J20460)	Phosphoglycerolipid metabolism	0	0
LPCAT_EPA_EPA_sn2_c	2-lysophosphatidylcholine O-acyl transferase (20:5(5Z,8Z,11Z,14Z,17Z)/20:5(5Z,8Z,11Z,14Z,17Z))	1agpc205_c + tmndnccoa_c --> coa_c + pc205n3_c	(Phatr3_J20460)	Phosphoglycerolipid metabolism	0	0
LPCAT_EPA_DHA_sn2_c	2-lysophosphatidylcholine O-acyl transferase (20:5(5Z,8Z,11Z,14Z,17Z)/22:6(4Z,7Z,10Z,13Z,16Z,19Z))	1agpc205_c + c226coa_c --> coa_c + pc205n3226n3_c	(Phatr3_J20460)	Phosphoglycerolipid metabolism	0	0
LPCAT_EPA_ARA_sn2_c	2-lysophosphatidylcholine O-acyl transferase (20:5(5Z,8Z,11Z,14Z,17Z)/20:4(5Z,8Z,11Z,14Z))	1agpc205_c + arachdcoa_c --> coa_c + pc205n3204n6_c	(Phatr3_J20460)	Phosphoglycerolipid metabolism	0	0
LPEAT_EPA_EPA_sn2_c	2-lysophosphatidylethanolamine O-acyl transferase (20:5(5Z,8Z,11Z,14Z,17Z)/20:5(5Z,8Z,11Z,14Z,17Z))	1agpe205_c + tmndnccoa_c --> coa_c + pe205n3_c	(Phatr3_J20460)	Phosphoglycerolipid metabolism	0	0
LPCH1619Z_sn1_c	Lysophosphatidylcholine hydrolase (16:1(9Z))	1agpc161_c + h2o_c --> g3pc_c + h_c + hdcea_c	(Phatr3_J33720) or (Phatr3_J52268)	Phosphoglycerolipid metabolism	0	0
LPCH1829Z12Z_sn1_c	Lysophosphatidylcholine hydrolase (18:2(9Z,12Z))	1agpc182_c + h2o_c --> g3pc_c + h_c + lnlc_c	(Phatr3_J33720) or (Phatr3_J52268)	Phosphoglycerolipid metabolism	0	0
LPCH2055Z8Z11Z14Z17Z_sn1_c	Lysophosphatidylcholine hydrolase (20:5(5Z,8Z,11Z,14Z,17Z))	1agpc205_c + h2o_c --> g3pc_c + h_c + tmndnc_c	(Phatr3_J33720) or (Phatr3_J52268)	Phosphoglycerolipid metabolism	0	0
LPEH2055Z8Z11Z14Z17Z_sn1_c	Lysophosphatidylethanolamine hydrolase (20:5(5Z,8Z,11Z,14Z,17Z))	1agpe205_c + h2o_c --> g3pe_c + h_c + tmndnc_c	(Phatr3_J33720) or (Phatr3_J52268)	Phosphoglycerolipid metabolism	0	0
GPEGPH_c	Glycero-3-phosphoethanolamine glycerophosphohydrolase	g3pe_c + h2o_c --> etha_c + glyc3p_c + h_c	(Phatr3_J49637) or (Phatr3_J32057)	Phosphoglycerolipid metabolism	0	0
PHEMEFT_c	Protoheme IX farnesyltransferase	frdp_c + h2o_c + pheme_c <=> hemeO_c + ppi_c	(Phatr3_J32550)	Porphyrin and chlorophyll metabolism	0	0
ADH_c	alcohol dehydrogenase	acald_c + h_c + nadph_c --> etoh_c + nadp_c	(Phatr3_J52208) or (Phatr3_J12757)	Pyruvate metabolism	0	0
DHCERS18_c	Dihydroeramide synthase (Sphinganine:n-18C)	ocdccoa_c + sphgn_c --> coa_c + dhcer_18_c + h_c	(Phatr3_J49163) or (Phatr3_J46595)	Sphingolipid metabolism	0	0
DHCERD4DS_c	Dihydroceramide delta 4 desaturase (Sphingosine:n-18C forming)	dhcer_18_c + nad_c --> cer_18_c + h_c + nadh_c	(Phatr3_J22677)	Sphingolipid metabolism	0	0
CRMDA18_c	Ceramide deacylase (sphingosine/stearate forming)	cer_18_c + h2o_c --> ocdca_c + sphings_c	(Phatr3_J20082)	Sphingolipid metabolism	0	0
SLCBK2_c	Sphingolipid long chain base kinase (sphingosine)	atp_c + sphings_c --> adp_c + h_c + sphs1p_c	(Phatr3_J44806)	Sphingolipid metabolism	0	0
SPHPPL_c	Sphingposine-1-phosphate palmitaldehyde-lyase	sphs1p_c --> ethamp_c + hxdceal_c	(Phatr3_J15730)	Sphingolipid metabolism	0	0
CERDA18_c	Dihydroceramide deacylase (sphinganine/stearate forming)	dhcer_18_c + h2o_c --> ocdca_c + sphgn_c	(Phatr3_J20082)	Sphingolipid metabolism	0	0
CERD8DS_c	Ceramide delta 8 desaturase (d18:2:n-18C)	cer_18_c + 2.0 focytb5_c + 2.0 h_c + o2_c <=> cer_182_c + 2.0 ficytb5_c + 2.0 h2o_c	(Phatr3_EG02619)	Sphingolipid metabolism	0	0
SLCBPH1_c	Sphingolipid long chain base phosphohydrolase (sphinganine)	h2o_c + sph1p_c --> pi_c + sphgn_c	(Phatr3_J43773) or (Phatr3_J40261)	Sphingolipid metabolism	0	0
SLCBPH2_c	Sphingolipid long chain base phosphohydrolase (sphingosine)	h2o_c + sphs1p_c --> pi_c + sphings_c	(Phatr3_J43773) or (Phatr3_J40261)	Sphingolipid metabolism	0	0
TRE6PSP_c	Trehalose-6-phosphate synthase/phosphatase	g6p_c + h2o_c + udpg_c --> h_c + pi_c + tre_c + udp_c	(Phatr3_J20504) or (Phatr3_J15140)	Starch and sucrose metabolism	0	0
ATPCS_c	ATP citrate synthase	atp_c + cit_c + coa_c --> accoa_c + adp_c + oaa_c + pi_c	(Phatr3_J54477)	TCA cycle	0	0
ACOADAGAT_HDE_ARA_PALM_c	Acyl-CoA: diacylglycerol acyltransferase (16:1(9Z)/20:4(5Z,8Z,11Z,14Z)/16:0)	12dgr1619Z204n6_c + pmtcoa_c --> coa_c + tag1619Z204n6160_c	(Phatr3_J9794) or (Phatr3_J49462) or (Phatr3_J49544) or (Phatr3_J31662)	Triacylglycerol biosynthesis	0	0
ACOADAGAT_HDE_ARA_ARA_c	Acyl-CoA: diacylglycerol acyltransferase (16:1(9Z)/20:4(5Z,8Z,11Z,14Z)/20:4(5Z,8Z,11Z,14Z))	12dgr1619Z204n6_c + arachdcoa_c --> coa_c + tag1619Z204n6204n6_c	(Phatr3_J9794) or (Phatr3_J49462) or (Phatr3_J49544) or (Phatr3_J31662)	Triacylglycerol biosynthesis	0	0
ACOADAGAT_OLE_HDE_OLE_c	Acyl-CoA: diacylglycerol acyltransferase (18:1(9Z)/16:1(9Z)/18:1(9Z))	12dgr1819Z1619Z_c + odecoa_c --> coa_c + tag1819Z1619Z1819Z_c	(Phatr3_J9794) or (Phatr3_J49462) or (Phatr3_J49544) or (Phatr3_J31662)	Triacylglycerol biosynthesis	0	0
ACOADAGAT_OLE_PALM_PALM_c	Acyl-CoA: diacylglycerol acyltransferase (18:1(9Z)/16:0/16:0)	12dgr1819Z160_c + pmtcoa_c --> coa_c + tag1819Z160160_c	(Phatr3_J9794) or (Phatr3_J49462) or (Phatr3_J49544) or (Phatr3_J31662)	Triacylglycerol biosynthesis	0	0
ACOADAGAT_DHA_EPA_ARA_c	Acyl-CoA: diacylglycerol acyltransferase (22:6(4Z,7Z,10Z,13Z,16Z,19Z)/20:5(5Z,8Z,11Z,14Z,17Z)/20:4(5Z,8Z,11Z,14Z))	12dgr226n3205n3_c + arachdcoa_c --> coa_c + tag226n3205n3204n6_c	(Phatr3_J9794) or (Phatr3_J49462) or (Phatr3_J49544) or (Phatr3_J31662)	Triacylglycerol biosynthesis	0	0
ACOADAGAT_DHA_EPA_DHA_c	Acyl-CoA: diacylglycerol acyltransferase (22:6(4Z,7Z,10Z,13Z,16Z,19Z)/20:5(5Z,8Z,11Z,14Z,17Z)/22:6(4Z,7Z,10Z,13Z,16Z,19Z))	12dgr226n3205n3_c + c226coa_c --> coa_c + tag226n3205n3226n3_c	(Phatr3_J9794) or (Phatr3_J49462) or (Phatr3_J49544) or (Phatr3_J31662)	Triacylglycerol biosynthesis	0	0
ACOADAGAT_OLE_EPA_DHA_c	Acyl-CoA: diacylglycerol acyltransferase (18:1(9Z)/20:5(5Z,8Z,11Z,14Z,17Z)/22:6(4Z,7Z,10Z,13Z,16Z,19Z))	12dgr1819Z205n3_c + c226coa_c --> coa_c + tag1819Z205n3226n3_c	(Phatr3_J9794) or (Phatr3_J49462) or (Phatr3_J49544) or (Phatr3_J31662)	Triacylglycerol biosynthesis	0	0
ACOADAGAT_HDE_PALM_LNA_c	Acyl-CoA: diacylglycerol acyltransferase (16:1(9Z)/16:0/18:2(9Z,12Z))	12dgr1619Z160_c + lnlccoa_c --> coa_c + tag1619Z160182n6_c	(Phatr3_J9794) or (Phatr3_J49462) or (Phatr3_J49544) or (Phatr3_J31662)	Triacylglycerol biosynthesis	0	0
ACOADAGAT_OLE_PALM_HDE_c	Acyl-CoA: diacylglycerol acyltransferase (18:1(9Z)/16:0/16:1(9Z))	12dgr1819Z160_c + hdcoa_c --> coa_c + tag1819Z1601619Z_c	(Phatr3_J9794) or (Phatr3_J49462) or (Phatr3_J49544) or (Phatr3_J31662)	Triacylglycerol biosynthesis	0	0
ACOADAGAT_HDE_HDE_GLNA_c	Acyl-CoA: diacylglycerol acyltransferase (16:1(9Z)/16:1(9Z)/18:3(6Z,9Z,12Z))	12dgr161_c + lnlncgcoa_c --> coa_c + tag1619Z1619Z183n6_c	(Phatr3_J9794) or (Phatr3_J49462) or (Phatr3_J49544) or (Phatr3_J31662)	Triacylglycerol biosynthesis	0	0
ACOADAGAT_HDE_HDE_LNA_c	Acyl-CoA: diacylglycerol acyltransferase (16:1(9Z)/16:1(9Z)/18:2(9Z,12Z))	12dgr161_c + lnlccoa_c --> coa_c + tag1619Z1619Z182n6_c	(Phatr3_J9794) or (Phatr3_J49462) or (Phatr3_J49544) or (Phatr3_J31662)	Triacylglycerol biosynthesis	0	0
ACOADAGAT_OLE_HDE_HDE_c	Acyl-CoA: diacylglycerol acyltransferase (18:1(9Z)/16:1(9Z)/16:1(9Z))	12dgr1819Z1619Z_c + hdcoa_c --> coa_c + tag1819Z1619Z1619Z_c	(Phatr3_J9794) or (Phatr3_J49462) or (Phatr3_J49544) or (Phatr3_J31662)	Triacylglycerol biosynthesis	0	0
ACOADAGAT_HDE_ARA_HDE_c	Acyl-CoA: diacylglycerol acyltransferase (16:1(9Z)/20:4(5Z,8Z,11Z,14Z)/16:1(9Z))	12dgr1619Z204n6_c + hdcoa_c --> coa_c + tag1619Z204n61619Z_c	(Phatr3_J9794) or (Phatr3_J49462) or (Phatr3_J49544) or (Phatr3_J31662)	Triacylglycerol biosynthesis	0	0
ACOADAGAT_HDE_EPA_GLNA_c	Acyl-CoA: diacylglycerol acyltransferase (16:1(9Z)/20:5(5Z,8Z,11Z,14Z,17Z)/18:3(6Z,9Z,12Z))	12dgr1619Z205n3_c + lnlncgcoa_c --> coa_c + tag1619Z205n3183n6_c	(Phatr3_J9794) or (Phatr3_J49462) or (Phatr3_J49544) or (Phatr3_J31662)	Triacylglycerol biosynthesis	0	0
ACOADAGAT_HDE_EPA_ARA_c	Acyl-CoA: diacylglycerol acyltransferase (16:1(9Z)/20:5(5Z,8Z,11Z,14Z,17Z)/20:4(5Z,8Z,11Z,14Z))	12dgr1619Z205n3_c + arachdcoa_c --> coa_c + tag1619Z205n3204n6_c	(Phatr3_J9794) or (Phatr3_J49462) or (Phatr3_J49544) or (Phatr3_J31662)	Triacylglycerol biosynthesis	0	0
ACOADAGAT_HDE_EPA_DHA_c	Acyl-CoA: diacylglycerol acyltransferase (16:1(9Z)/20:5(5Z,8Z,11Z,14Z,17Z)/22:6(4Z,7Z,10Z,13Z,16Z,19Z))	12dgr1619Z205n3_c + c226coa_c --> coa_c + tag1619Z205n3226n3_c	(Phatr3_J9794) or (Phatr3_J49462) or (Phatr3_J49544) or (Phatr3_J31662)	Triacylglycerol biosynthesis	0	0
ACOADAGAT_HDE_EPA_LNA_c	Acyl-CoA: diacylglycerol acyltransferase (16:1(9Z)/20:5(5Z,8Z,11Z,14Z,17Z)/18:2(9Z,12Z))	12dgr1619Z205n3_c + lnlccoa_c --> coa_c + tag1619Z205n3182n6_c	(Phatr3_J9794) or (Phatr3_J49462) or (Phatr3_J49544) or (Phatr3_J31662)	Triacylglycerol biosynthesis	0	0
ACOADAGAT_HDE_EPA_OLE_c	Acyl-CoA: diacylglycerol acyltransferase (16:1(9Z)/20:5(5Z,8Z,11Z,14Z,17Z)/18:1(9Z))	12dgr1619Z205n3_c + odecoa_c --> coa_c + tag1619Z205n31819Z_c	(Phatr3_J9794) or (Phatr3_J49462) or (Phatr3_J49544) or (Phatr3_J31662)	Triacylglycerol biosynthesis	0	0
ACOADAGAT_EPA_EPA_LNA_c	Acyl-CoA: diacylglycerol acyltransferase (20:5(5Z,8Z,11Z,14Z,17Z)/20:5(5Z,8Z,11Z,14Z,17Z)/18:2(9Z,12Z))	12dgr205n3_c + lnlccoa_c --> coa_c + tag205n3205n3182n6_c	(Phatr3_J9794) or (Phatr3_J49462) or (Phatr3_J49544) or (Phatr3_J31662)	Triacylglycerol biosynthesis	0	0
ACOADAGAT_EPA_EPA_GLNA_c	Acyl-CoA: diacylglycerol acyltransferase (20:5(5Z,8Z,11Z,14Z,17Z)/20:5(5Z,8Z,11Z,14Z,17Z)/18:3(6Z,9Z,12Z))	12dgr205n3_c + lnlncgcoa_c --> coa_c + tag205n3205n3183n6_c	(Phatr3_J9794) or (Phatr3_J49462) or (Phatr3_J49544) or (Phatr3_J31662)	Triacylglycerol biosynthesis	0	0
ACOADAGAT_EPA_EPA_DHA_c	Acyl-CoA: diacylglycerol acyltransferase (20:5(5Z,8Z,11Z,14Z,17Z)/20:5(5Z,8Z,11Z,14Z,17Z)/22:6(4Z,7Z,10Z,13Z,16Z,19Z))	12dgr205n3_c + c226coa_c --> coa_c + tag205n3205n3226n3_c	(Phatr3_J9794) or (Phatr3_J49462) or (Phatr3_J49544) or (Phatr3_J31662)	Triacylglycerol biosynthesis	0	0
ACOADAGAT_OLE_EPA_EPA_c	Acyl-CoA: diacylglycerol acyltransferase (18:1(9Z)/20:5(5Z,8Z,11Z,14Z,17Z)/20:5(5Z,8Z,11Z,14Z,17Z))	12dgr1819Z205n3_c + tmndnccoa_c --> coa_c + tag1819Z205n3205n3_c	(Phatr3_J9794) or (Phatr3_J49462) or (Phatr3_J49544) or (Phatr3_J31662)	Triacylglycerol biosynthesis	0	0
ACOADAGAT_HDE_EPA_PALM_c	Acyl-CoA: diacylglycerol acyltransferase (16:1(9Z)/20:5(5Z,8Z,11Z,14Z,17Z)/16:0)	12dgr1619Z205n3_c + pmtcoa_c --> coa_c + tag1619Z205n3160_c	(Phatr3_J9794) or (Phatr3_J49462) or (Phatr3_J49544) or (Phatr3_J31662)	Triacylglycerol biosynthesis	0	0
ACOADAGAT_EPA_EPA_PALM_c	Acyl-CoA: diacylglycerol acyltransferase (20:5(5Z,8Z,11Z,14Z,17Z)/20:5(5Z,8Z,11Z,14Z,17Z)/16:0)	12dgr205n3_c + pmtcoa_c --> coa_c + tag205n3205n3160_c	(Phatr3_J9794) or (Phatr3_J49462) or (Phatr3_J49544) or (Phatr3_J31662)	Triacylglycerol biosynthesis	0	0
ACOADAGAT_HDE_EPA_HDE_c	Acyl-CoA: diacylglycerol acyltransferase (16:1(9Z)/20:5(5Z,8Z,11Z,14Z,17Z)/16:1(9Z))	12dgr1619Z205n3_c + hdcoa_c --> coa_c + tag1619Z205n31619Z_c	(Phatr3_J9794) or (Phatr3_J49462) or (Phatr3_J49544) or (Phatr3_J31662)	Triacylglycerol biosynthesis	0	0
ACOADAGAT_HDE_HDE_HDE_c	Acyl-CoA: diacylglycerol acyltransferase (16:1(9Z)/16:1(9Z)/16:1(9Z))	12dgr161_c + hdcoa_c --> coa_c + tag1619Z1619Z1619Z_c	(Phatr3_J9794) or (Phatr3_J49462) or (Phatr3_J49544) or (Phatr3_J31662)	Triacylglycerol biosynthesis	0	0
ACOADAGAT_HDE_EPA_EPA_c	Acyl-CoA: diacylglycerol acyltransferase (16:1(9Z)/20:5(5Z,8Z,11Z,14Z,17Z)/20:5(5Z,8Z,11Z,14Z,17Z))	12dgr1619Z205n3_c + tmndnccoa_c --> coa_c + tag1619Z205n3205n3_c	(Phatr3_J9794) or (Phatr3_J49462) or (Phatr3_J49544) or (Phatr3_J31662)	Triacylglycerol biosynthesis	0	0
ACOADAGAT_EPA_EPA_ARA_c	Acyl-CoA: diacylglycerol acyltransferase (20:5(5Z,8Z,11Z,14Z,17Z)/20:5(5Z,8Z,11Z,14Z,17Z)/20:4(5Z,8Z,11Z,14Z))	12dgr205n3_c + arachdcoa_c --> coa_c + tag205n3205n3204n6_c	(Phatr3_J9794) or (Phatr3_J49462) or (Phatr3_J49544) or (Phatr3_J31662)	Triacylglycerol biosynthesis	0	0
ACOADAGAT_EPA_EPA_EPA_c	Acyl-CoA: diacylglycerol acyltransferase (20:5(5Z,8Z,11Z,14Z,17Z)/20:5(5Z,8Z,11Z,14Z,17Z)/20:5(5Z,8Z,11Z,14Z,17Z))	12dgr205n3_c + tmndnccoa_c --> coa_c + tag205n3205n3205n3_c	(Phatr3_J9794) or (Phatr3_J49462) or (Phatr3_J49544) or (Phatr3_J31662)	Triacylglycerol biosynthesis	0	0
PLDAGAT_HDE_ARA_ARA_PC_3_c	Phospholipid: diacylglycerol acyltransferase (16:1(9Z)/20:4(5Z,8Z,11Z,14Z)/20:4(5Z,8Z,11Z,14Z))	12dgr1619Z204n6_c + pc1619Z204n6_c --> 1agpc161_c + tag1619Z204n6204n6_c	(Phatr3_J49702)	Triacylglycerol biosynthesis	0	0
PLDAGAT_HDE_ARA_ARA_PC_7_c	Phospholipid: diacylglycerol acyltransferase (16:1(9Z)/20:4(5Z,8Z,11Z,14Z)/20:4(5Z,8Z,11Z,14Z))	12dgr1619Z204n6_c + pc205n3204n6_c --> 1agpc205_c + tag1619Z204n6204n6_c	(Phatr3_J49702)	Triacylglycerol biosynthesis	0	0
PLDAGAT_OLE_HDE_OLE_PC_3_c	Phospholipid: diacylglycerol acyltransferase (18:1(9Z)/16:1(9Z)/18:1(9Z))	12dgr1819Z1619Z_c + pc1619Z1819Z_c --> 1agpc161_c + tag1819Z1619Z1819Z_c	(Phatr3_J49702)	Triacylglycerol biosynthesis	0	0
PLDAGAT_OLE_HDE_OLE_PC_6_c	Phospholipid: diacylglycerol acyltransferase (18:1(9Z)/16:1(9Z)/18:1(9Z))	12dgr1819Z1619Z_c + pc205n31819Z_c --> 1agpc205_c + tag1819Z1619Z1819Z_c	(Phatr3_J49702)	Triacylglycerol biosynthesis	0	0
PLDAGAT_OLE_PALM_PALM_PC_3_c	Phospholipid: diacylglycerol acyltransferase (18:1(9Z)/16:0/16:0)	12dgr1819Z160_c + pc1619Z160_c --> 1agpc161_c + tag1819Z160160_c	(Phatr3_J49702)	Triacylglycerol biosynthesis	0	0
PLDAGAT_OLE_PALM_PALM_PC_6_c	Phospholipid: diacylglycerol acyltransferase (18:1(9Z)/16:0/16:0)	12dgr1819Z160_c + pc205n3160_c --> 1agpc205_c + tag1819Z160160_c	(Phatr3_J49702)	Triacylglycerol biosynthesis	0	0
PLDAGAT_DHA_EPA_ARA_PC_3_c	Phospholipid: diacylglycerol acyltransferase (22:6(4Z,7Z,10Z,13Z,16Z,19Z)/20:5(5Z,8Z,11Z,14Z,17Z)/20:4(5Z,8Z,11Z,14Z))	12dgr226n3205n3_c + pc1619Z204n6_c --> 1agpc161_c + tag226n3205n3204n6_c	(Phatr3_J49702)	Triacylglycerol biosynthesis	0	0
PLDAGAT_DHA_EPA_ARA_PC_7_c	Phospholipid: diacylglycerol acyltransferase (22:6(4Z,7Z,10Z,13Z,16Z,19Z)/20:5(5Z,8Z,11Z,14Z,17Z)/20:4(5Z,8Z,11Z,14Z))	12dgr226n3205n3_c + pc205n3204n6_c --> 1agpc205_c + tag226n3205n3204n6_c	(Phatr3_J49702)	Triacylglycerol biosynthesis	0	0
PLDAGAT_DHA_EPA_DHA_PC_3_c	Phospholipid: diacylglycerol acyltransferase (22:6(4Z,7Z,10Z,13Z,16Z,19Z)/20:5(5Z,8Z,11Z,14Z,17Z)/22:6(4Z,7Z,10Z,13Z,16Z,19Z))	12dgr226n3205n3_c + pc1619Z226n3_c --> 1agpc161_c + tag226n3205n3226n3_c	(Phatr3_J49702)	Triacylglycerol biosynthesis	0	0
PLDAGAT_DHA_EPA_DHA_PC_6_c	Phospholipid: diacylglycerol acyltransferase (22:6(4Z,7Z,10Z,13Z,16Z,19Z)/20:5(5Z,8Z,11Z,14Z,17Z)/22:6(4Z,7Z,10Z,13Z,16Z,19Z))	12dgr226n3205n3_c + pc205n3226n3_c --> 1agpc205_c + tag226n3205n3226n3_c	(Phatr3_J49702)	Triacylglycerol biosynthesis	0	0
PLDAGAT_OLE_EPA_DHA_PC_3_c	Phospholipid: diacylglycerol acyltransferase (18:1(9Z)/20:5(5Z,8Z,11Z,14Z,17Z)/22:6(4Z,7Z,10Z,13Z,16Z,19Z))	12dgr1819Z205n3_c + pc1619Z226n3_c --> 1agpc161_c + tag1819Z205n3226n3_c	(Phatr3_J49702)	Triacylglycerol biosynthesis	0	0
PLDAGAT_OLE_EPA_DHA_PC_6_c	Phospholipid: diacylglycerol acyltransferase (18:1(9Z)/20:5(5Z,8Z,11Z,14Z,17Z)/22:6(4Z,7Z,10Z,13Z,16Z,19Z))	12dgr1819Z205n3_c + pc205n3226n3_c --> 1agpc205_c + tag1819Z205n3226n3_c	(Phatr3_J49702)	Triacylglycerol biosynthesis	0	0
PLDAGAT_HDE_PALM_LNA_PC_3_c	Phospholipid: diacylglycerol acyltransferase (16:1(9Z)/16:0/18:2(9Z,12Z))	12dgr1619Z160_c + pc1619Z182n6_c --> 1agpc161_c + tag1619Z160182n6_c	(Phatr3_J49702)	Triacylglycerol biosynthesis	0	0
PLDAGAT_HDE_PALM_LNA_PC_5_c	Phospholipid: diacylglycerol acyltransferase (16:1(9Z)/16:0/18:2(9Z,12Z))	12dgr1619Z160_c + pc182_9_12_c --> 1agpc182_c + tag1619Z160182n6_c	(Phatr3_J49702)	Triacylglycerol biosynthesis	0	0
PLDAGAT_HDE_PALM_LNA_PC_7_c	Phospholipid: diacylglycerol acyltransferase (16:1(9Z)/16:0/18:2(9Z,12Z))	12dgr1619Z160_c + pc205n3182n6_c --> 1agpc205_c + tag1619Z160182n6_c	(Phatr3_J49702)	Triacylglycerol biosynthesis	0	0
PLDAGAT_OLE_PALM_HDE_PC_3_c	Phospholipid: diacylglycerol acyltransferase (18:1(9Z)/16:0/16:1(9Z))	12dgr1819Z160_c + pc161_c --> 1agpc161_c + tag1819Z1601619Z_c	(Phatr3_J49702)	Triacylglycerol biosynthesis	0	0
PLDAGAT_OLE_PALM_HDE_PC_6_c	Phospholipid: diacylglycerol acyltransferase (18:1(9Z)/16:0/16:1(9Z))	12dgr1819Z160_c + pc205n31619Z_c --> 1agpc205_c + tag1819Z1601619Z_c	(Phatr3_J49702)	Triacylglycerol biosynthesis	0	0
PLDAGAT_HDE_ARA_PALM_PC_3_c	Phospholipid: diacylglycerol acyltransferase (16:1(9Z)/20:4(5Z,8Z,11Z,14Z)/16:0)	12dgr1619Z204n6_c + pc1619Z160_c --> 1agpc161_c + tag1619Z204n6160_c	(Phatr3_J49702)	Triacylglycerol biosynthesis	0	0
PLDAGAT_HDE_ARA_PALM_PC_6_c	Phospholipid: diacylglycerol acyltransferase (16:1(9Z)/20:4(5Z,8Z,11Z,14Z)/16:0)	12dgr1619Z204n6_c + pc205n3160_c --> 1agpc205_c + tag1619Z204n6160_c	(Phatr3_J49702)	Triacylglycerol biosynthesis	0	0
PLDAGAT_HDE_HDE_GLNA_PC_3_c	Phospholipid: diacylglycerol acyltransferase (16:1(9Z)/16:1(9Z)/18:3(6Z,9Z,12Z))	12dgr161_c + pc1619Z183n6_c --> 1agpc161_c + tag1619Z1619Z183n6_c	(Phatr3_J49702)	Triacylglycerol biosynthesis	0	0
PLDAGAT_HDE_HDE_GLNA_PC_7_c	Phospholipid: diacylglycerol acyltransferase (16:1(9Z)/16:1(9Z)/18:3(6Z,9Z,12Z))	12dgr161_c + pc205n3183n6_c --> 1agpc205_c + tag1619Z1619Z183n6_c	(Phatr3_J49702)	Triacylglycerol biosynthesis	0	0
PLDAGAT_HDE_HDE_LNA_PC_3_c	Phospholipid: diacylglycerol acyltransferase (16:1(9Z)/16:1(9Z)/18:2(9Z,12Z))	12dgr161_c + pc1619Z182n6_c --> 1agpc161_c + tag1619Z1619Z182n6_c	(Phatr3_J49702)	Triacylglycerol biosynthesis	0	0
PLDAGAT_HDE_HDE_LNA_PC_5_c	Phospholipid: diacylglycerol acyltransferase (16:1(9Z)/16:1(9Z)/18:2(9Z,12Z))	12dgr161_c + pc182_9_12_c --> 1agpc182_c + tag1619Z1619Z182n6_c	(Phatr3_J49702)	Triacylglycerol biosynthesis	0	0
PLDAGAT_HDE_HDE_LNA_PC_7_c	Phospholipid: diacylglycerol acyltransferase (16:1(9Z)/16:1(9Z)/18:2(9Z,12Z))	12dgr161_c + pc205n3182n6_c --> 1agpc205_c + tag1619Z1619Z182n6_c	(Phatr3_J49702)	Triacylglycerol biosynthesis	0	0
PLDAGAT_OLE_HDE_HDE_PC_3_c	Phospholipid: diacylglycerol acyltransferase (18:1(9Z)/16:1(9Z)/16:1(9Z))	12dgr1819Z1619Z_c + pc161_c --> 1agpc161_c + tag1819Z1619Z1619Z_c	(Phatr3_J49702)	Triacylglycerol biosynthesis	0	0
PLDAGAT_OLE_HDE_HDE_PC_6_c	Phospholipid: diacylglycerol acyltransferase (18:1(9Z)/16:1(9Z)/16:1(9Z))	12dgr1819Z1619Z_c + pc205n31619Z_c --> 1agpc205_c + tag1819Z1619Z1619Z_c	(Phatr3_J49702)	Triacylglycerol biosynthesis	0	0
PLDAGAT_HDE_ARA_HDE_PC_3_c	Phospholipid: diacylglycerol acyltransferase (16:1(9Z)/20:4(5Z,8Z,11Z,14Z)/16:1(9Z))	12dgr1619Z204n6_c + pc161_c --> 1agpc161_c + tag1619Z204n61619Z_c	(Phatr3_J49702)	Triacylglycerol biosynthesis	0	0
PLDAGAT_HDE_ARA_HDE_PC_6_c	Phospholipid: diacylglycerol acyltransferase (16:1(9Z)/20:4(5Z,8Z,11Z,14Z)/16:1(9Z))	12dgr1619Z204n6_c + pc205n31619Z_c --> 1agpc205_c + tag1619Z204n61619Z_c	(Phatr3_J49702)	Triacylglycerol biosynthesis	0	0
PLDAGAT_HDE_EPA_GLNA_PC_3_c	Phospholipid: diacylglycerol acyltransferase (16:1(9Z)/20:5(5Z,8Z,11Z,14Z,17Z)/18:3(6Z,9Z,12Z))	12dgr1619Z205n3_c + pc1619Z183n6_c --> 1agpc161_c + tag1619Z205n3183n6_c	(Phatr3_J49702)	Triacylglycerol biosynthesis	0	0
PLDAGAT_HDE_EPA_GLNA_PC_7_c	Phospholipid: diacylglycerol acyltransferase (16:1(9Z)/20:5(5Z,8Z,11Z,14Z,17Z)/18:3(6Z,9Z,12Z))	12dgr1619Z205n3_c + pc205n3183n6_c --> 1agpc205_c + tag1619Z205n3183n6_c	(Phatr3_J49702)	Triacylglycerol biosynthesis	0	0
PLDAGAT_HDE_EPA_ARA_PC_3_c	Phospholipid: diacylglycerol acyltransferase (16:1(9Z)/20:5(5Z,8Z,11Z,14Z,17Z)/20:4(5Z,8Z,11Z,14Z))	12dgr1619Z205n3_c + pc1619Z204n6_c --> 1agpc161_c + tag1619Z205n3204n6_c	(Phatr3_J49702)	Triacylglycerol biosynthesis	0	0
PLDAGAT_HDE_EPA_ARA_PC_7_c	Phospholipid: diacylglycerol acyltransferase (16:1(9Z)/20:5(5Z,8Z,11Z,14Z,17Z)/20:4(5Z,8Z,11Z,14Z))	12dgr1619Z205n3_c + pc205n3204n6_c --> 1agpc205_c + tag1619Z205n3204n6_c	(Phatr3_J49702)	Triacylglycerol biosynthesis	0	0
PLDAGAT_HDE_EPA_DHA_PC_3_c	Phospholipid: diacylglycerol acyltransferase (16:1(9Z)/20:5(5Z,8Z,11Z,14Z,17Z)/22:6(4Z,7Z,10Z,13Z,16Z,19Z))	12dgr1619Z205n3_c + pc1619Z226n3_c --> 1agpc161_c + tag1619Z205n3226n3_c	(Phatr3_J49702)	Triacylglycerol biosynthesis	0	0
PLDAGAT_HDE_EPA_DHA_PC_6_c	Phospholipid: diacylglycerol acyltransferase (16:1(9Z)/20:5(5Z,8Z,11Z,14Z,17Z)/22:6(4Z,7Z,10Z,13Z,16Z,19Z))	12dgr1619Z205n3_c + pc205n3226n3_c --> 1agpc205_c + tag1619Z205n3226n3_c	(Phatr3_J49702)	Triacylglycerol biosynthesis	0	0
PLDAGAT_HDE_EPA_LNA_PC_3_c	Phospholipid: diacylglycerol acyltransferase (16:1(9Z)/20:5(5Z,8Z,11Z,14Z,17Z)/18:2(9Z,12Z))	12dgr1619Z205n3_c + pc1619Z182n6_c --> 1agpc161_c + tag1619Z205n3182n6_c	(Phatr3_J49702)	Triacylglycerol biosynthesis	0	0
PLDAGAT_HDE_EPA_LNA_PC_5_c	Phospholipid: diacylglycerol acyltransferase (16:1(9Z)/20:5(5Z,8Z,11Z,14Z,17Z)/18:2(9Z,12Z))	12dgr1619Z205n3_c + pc182_9_12_c --> 1agpc182_c + tag1619Z205n3182n6_c	(Phatr3_J49702)	Triacylglycerol biosynthesis	0	0
PLDAGAT_HDE_EPA_LNA_PC_7_c	Phospholipid: diacylglycerol acyltransferase (16:1(9Z)/20:5(5Z,8Z,11Z,14Z,17Z)/18:2(9Z,12Z))	12dgr1619Z205n3_c + pc205n3182n6_c --> 1agpc205_c + tag1619Z205n3182n6_c	(Phatr3_J49702)	Triacylglycerol biosynthesis	0	0
PLDAGAT_HDE_EPA_OLE_PC_3_c	Phospholipid: diacylglycerol acyltransferase (16:1(9Z)/20:5(5Z,8Z,11Z,14Z,17Z)/18:1(9Z))	12dgr1619Z205n3_c + pc1619Z1819Z_c --> 1agpc161_c + tag1619Z205n31819Z_c	(Phatr3_J49702)	Triacylglycerol biosynthesis	0	0
PLDAGAT_HDE_EPA_OLE_PC_6_c	Phospholipid: diacylglycerol acyltransferase (16:1(9Z)/20:5(5Z,8Z,11Z,14Z,17Z)/18:1(9Z))	12dgr1619Z205n3_c + pc205n31819Z_c --> 1agpc205_c + tag1619Z205n31819Z_c	(Phatr3_J49702)	Triacylglycerol biosynthesis	0	0
PLDAGAT_EPA_EPA_LNA_PC_3_c	Phospholipid: diacylglycerol acyltransferase (20:5(5Z,8Z,11Z,14Z,17Z)/20:5(5Z,8Z,11Z,14Z,17Z)/18:2(9Z,12Z))	12dgr205n3_c + pc1619Z182n6_c --> 1agpc161_c + tag205n3205n3182n6_c	(Phatr3_J49702)	Triacylglycerol biosynthesis	0	0
PLDAGAT_EPA_EPA_LNA_PC_5_c	Phospholipid: diacylglycerol acyltransferase (20:5(5Z,8Z,11Z,14Z,17Z)/20:5(5Z,8Z,11Z,14Z,17Z)/18:2(9Z,12Z))	12dgr205n3_c + pc182_9_12_c --> 1agpc182_c + tag205n3205n3182n6_c	(Phatr3_J49702)	Triacylglycerol biosynthesis	0	0
PLDAGAT_EPA_EPA_LNA_PC_7_c	Phospholipid: diacylglycerol acyltransferase (20:5(5Z,8Z,11Z,14Z,17Z)/20:5(5Z,8Z,11Z,14Z,17Z)/18:2(9Z,12Z))	12dgr205n3_c + pc205n3182n6_c --> 1agpc205_c + tag205n3205n3182n6_c	(Phatr3_J49702)	Triacylglycerol biosynthesis	0	0
PLDAGAT_EPA_EPA_GLNA_PC_3_c	Phospholipid: diacylglycerol acyltransferase (20:5(5Z,8Z,11Z,14Z,17Z)/20:5(5Z,8Z,11Z,14Z,17Z)/18:3(6Z,9Z,12Z))	12dgr205n3_c + pc1619Z183n6_c --> 1agpc161_c + tag205n3205n3183n6_c	(Phatr3_J49702)	Triacylglycerol biosynthesis	0	0
PLDAGAT_EPA_EPA_GLNA_PC_7_c	Phospholipid: diacylglycerol acyltransferase (20:5(5Z,8Z,11Z,14Z,17Z)/20:5(5Z,8Z,11Z,14Z,17Z)/18:3(6Z,9Z,12Z))	12dgr205n3_c + pc205n3183n6_c --> 1agpc205_c + tag205n3205n3183n6_c	(Phatr3_J49702)	Triacylglycerol biosynthesis	0	0
PLDAGAT_EPA_EPA_DHA_PC_3_c	Phospholipid: diacylglycerol acyltransferase (20:5(5Z,8Z,11Z,14Z,17Z)/20:5(5Z,8Z,11Z,14Z,17Z)/22:6(4Z,7Z,10Z,13Z,16Z,19Z))	12dgr205n3_c + pc1619Z226n3_c --> 1agpc161_c + tag205n3205n3226n3_c	(Phatr3_J49702)	Triacylglycerol biosynthesis	0	0
PLDAGAT_EPA_EPA_DHA_PC_6_c	Phospholipid: diacylglycerol acyltransferase (20:5(5Z,8Z,11Z,14Z,17Z)/20:5(5Z,8Z,11Z,14Z,17Z)/22:6(4Z,7Z,10Z,13Z,16Z,19Z))	12dgr205n3_c + pc205n3226n3_c --> 1agpc205_c + tag205n3205n3226n3_c	(Phatr3_J49702)	Triacylglycerol biosynthesis	0	0
PLDAGAT_OLE_EPA_EPA_PC_3_c	Phospholipid: diacylglycerol acyltransferase (18:1(9Z)/20:5(5Z,8Z,11Z,14Z,17Z)/20:5(5Z,8Z,11Z,14Z,17Z))	12dgr1819Z205n3_c + pc1619Z205n3_c --> 1agpc161_c + tag1819Z205n3205n3_c	(Phatr3_J49702)	Triacylglycerol biosynthesis	0	0
PLDAGAT_OLE_EPA_EPA_PC_6_c	Phospholipid: diacylglycerol acyltransferase (18:1(9Z)/20:5(5Z,8Z,11Z,14Z,17Z)/20:5(5Z,8Z,11Z,14Z,17Z))	12dgr1819Z205n3_c + pc205n3_c --> 1agpc205_c + tag1819Z205n3205n3_c	(Phatr3_J49702)	Triacylglycerol biosynthesis	0	0
PLDAGAT_OLE_EPA_EPA_PE_14_c	Phospholipid: diacylglycerol acyltransferase (18:1(9Z)/20:5(5Z,8Z,11Z,14Z,17Z)/20:5(5Z,8Z,11Z,14Z,17Z))	12dgr1819Z205n3_c + pe205n3_c --> 1agpe205_c + tag1819Z205n3205n3_c	(Phatr3_J49702)	Triacylglycerol biosynthesis	0	0
PLDAGAT_HDE_EPA_PALM_PC_3_c	Phospholipid: diacylglycerol acyltransferase (16:1(9Z)/20:5(5Z,8Z,11Z,14Z,17Z)/16:0)	12dgr1619Z205n3_c + pc1619Z160_c --> 1agpc161_c + tag1619Z205n3160_c	(Phatr3_J49702)	Triacylglycerol biosynthesis	0	0
PLDAGAT_HDE_EPA_PALM_PC_6_c	Phospholipid: diacylglycerol acyltransferase (16:1(9Z)/20:5(5Z,8Z,11Z,14Z,17Z)/16:0)	12dgr1619Z205n3_c + pc205n3160_c --> 1agpc205_c + tag1619Z205n3160_c	(Phatr3_J49702)	Triacylglycerol biosynthesis	0	0
PLDAGAT_EPA_EPA_PALM_PC_3_c	Phospholipid: diacylglycerol acyltransferase (20:5(5Z,8Z,11Z,14Z,17Z)/20:5(5Z,8Z,11Z,14Z,17Z)/16:0)	12dgr205n3_c + pc1619Z160_c --> 1agpc161_c + tag205n3205n3160_c	(Phatr3_J49702)	Triacylglycerol biosynthesis	0	0
PLDAGAT_EPA_EPA_PALM_PC_6_c	Phospholipid: diacylglycerol acyltransferase (20:5(5Z,8Z,11Z,14Z,17Z)/20:5(5Z,8Z,11Z,14Z,17Z)/16:0)	12dgr205n3_c + pc205n3160_c --> 1agpc205_c + tag205n3205n3160_c	(Phatr3_J49702)	Triacylglycerol biosynthesis	0	0
PLDAGAT_HDE_EPA_HDE_PC_3_c	Phospholipid: diacylglycerol acyltransferase (16:1(9Z)/20:5(5Z,8Z,11Z,14Z,17Z)/16:1(9Z))	12dgr1619Z205n3_c + pc161_c --> 1agpc161_c + tag1619Z205n31619Z_c	(Phatr3_J49702)	Triacylglycerol biosynthesis	0	0
PLDAGAT_HDE_EPA_HDE_PC_6_c	Phospholipid: diacylglycerol acyltransferase (16:1(9Z)/20:5(5Z,8Z,11Z,14Z,17Z)/16:1(9Z))	12dgr1619Z205n3_c + pc205n31619Z_c --> 1agpc205_c + tag1619Z205n31619Z_c	(Phatr3_J49702)	Triacylglycerol biosynthesis	0	0
PLDAGAT_HDE_HDE_HDE_PC_3_c	Phospholipid: diacylglycerol acyltransferase (16:1(9Z)/16:1(9Z)/16:1(9Z))	12dgr161_c + pc161_c --> 1agpc161_c + tag1619Z1619Z1619Z_c	(Phatr3_J49702)	Triacylglycerol biosynthesis	0	0
PLDAGAT_HDE_HDE_HDE_PC_6_c	Phospholipid: diacylglycerol acyltransferase (16:1(9Z)/16:1(9Z)/16:1(9Z))	12dgr161_c + pc205n31619Z_c --> 1agpc205_c + tag1619Z1619Z1619Z_c	(Phatr3_J49702)	Triacylglycerol biosynthesis	0	0
PLDAGAT_HDE_EPA_EPA_PC_3_c	Phospholipid: diacylglycerol acyltransferase (16:1(9Z)/20:5(5Z,8Z,11Z,14Z,17Z)/20:5(5Z,8Z,11Z,14Z,17Z))	12dgr1619Z205n3_c + pc1619Z205n3_c --> 1agpc161_c + tag1619Z205n3205n3_c	(Phatr3_J49702)	Triacylglycerol biosynthesis	0	0
PLDAGAT_HDE_EPA_EPA_PC_6_c	Phospholipid: diacylglycerol acyltransferase (16:1(9Z)/20:5(5Z,8Z,11Z,14Z,17Z)/20:5(5Z,8Z,11Z,14Z,17Z))	12dgr1619Z205n3_c + pc205n3_c --> 1agpc205_c + tag1619Z205n3205n3_c	(Phatr3_J49702)	Triacylglycerol biosynthesis	0	0
PLDAGAT_HDE_EPA_EPA_PE_14_c	Phospholipid: diacylglycerol acyltransferase (16:1(9Z)/20:5(5Z,8Z,11Z,14Z,17Z)/20:5(5Z,8Z,11Z,14Z,17Z))	12dgr1619Z205n3_c + pe205n3_c --> 1agpe205_c + tag1619Z205n3205n3_c	(Phatr3_J49702)	Triacylglycerol biosynthesis	0	0
PLDAGAT_EPA_EPA_ARA_PC_3_c	Phospholipid: diacylglycerol acyltransferase (20:5(5Z,8Z,11Z,14Z,17Z)/20:5(5Z,8Z,11Z,14Z,17Z)/20:4(5Z,8Z,11Z,14Z))	12dgr205n3_c + pc1619Z204n6_c --> 1agpc161_c + tag205n3205n3204n6_c	(Phatr3_J49702)	Triacylglycerol biosynthesis	0	0
PLDAGAT_EPA_EPA_ARA_PC_7_c	Phospholipid: diacylglycerol acyltransferase (20:5(5Z,8Z,11Z,14Z,17Z)/20:5(5Z,8Z,11Z,14Z,17Z)/20:4(5Z,8Z,11Z,14Z))	12dgr205n3_c + pc205n3204n6_c --> 1agpc205_c + tag205n3205n3204n6_c	(Phatr3_J49702)	Triacylglycerol biosynthesis	0	0
PLDAGAT_EPA_EPA_EPA_PC_3_c	Phospholipid: diacylglycerol acyltransferase (20:5(5Z,8Z,11Z,14Z,17Z)/20:5(5Z,8Z,11Z,14Z,17Z)/20:5(5Z,8Z,11Z,14Z,17Z))	12dgr205n3_c + pc1619Z205n3_c --> 1agpc161_c + tag205n3205n3205n3_c	(Phatr3_J49702)	Triacylglycerol biosynthesis	0	0
PLDAGAT_EPA_EPA_EPA_PC_6_c	Phospholipid: diacylglycerol acyltransferase (20:5(5Z,8Z,11Z,14Z,17Z)/20:5(5Z,8Z,11Z,14Z,17Z)/20:5(5Z,8Z,11Z,14Z,17Z))	12dgr205n3_c + pc205n3_c --> 1agpc205_c + tag205n3205n3205n3_c	(Phatr3_J49702)	Triacylglycerol biosynthesis	0	0
PLDAGAT_EPA_EPA_EPA_PE_14_c	Phospholipid: diacylglycerol acyltransferase (20:5(5Z,8Z,11Z,14Z,17Z)/20:5(5Z,8Z,11Z,14Z,17Z)/20:5(5Z,8Z,11Z,14Z,17Z))	12dgr205n3_c + pe205n3_c --> 1agpe205_c + tag205n3205n3205n3_c	(Phatr3_J49702)	Triacylglycerol biosynthesis	0	0
ACOADAGAT_HDE_DHA_HDTTE_c	Acyl-COA: diacylglycerol acyltransferase (16:1(9Z)/22:6(4Z,7Z,10Z,13Z,16Z,19Z)/16:4(6Z,9Z,12Z,15Z))	12dgr1619Z226n3_c + hd691215coa_c --> coa_c + tag1619Z226n3164n1_c	(Phatr3_J9794)	Triacylglycerol biosynthesis	0	0
ACOADAGAT_DHA_EPA_HDTTE_c	Acyl-COA: diacylglycerol acyltransferase (22:6(4Z,7Z,10Z,13Z,16Z,19Z)/20:5(5Z,8Z,11Z,14Z,17Z)/16:4(6Z,9Z,12Z,15Z))	12dgr226n3205n3_c + hd691215coa_c --> coa_c + tag226n3205n3164n1_c	(Phatr3_J9794)	Triacylglycerol biosynthesis	0	0
ACOADAGAT_HDE_EPA_HDTTE_c	Acyl-COA: diacylglycerol acyltransferase (16:1(9Z)/20:5(5Z,8Z,11Z,14Z,17Z)/16:4(6Z,9Z,12Z,15Z))	12dgr1619Z205n3_c + hd691215coa_c --> coa_c + tag1619Z205n3164n1_c	(Phatr3_J9794)	Triacylglycerol biosynthesis	0	0
ACOADAGAT_EPA_EPA_HDTTE_c	Acyl-COA: diacylglycerol acyltransferase (20:5(5Z,8Z,11Z,14Z,17Z)/20:5(5Z,8Z,11Z,14Z,17Z)/16:4(6Z,9Z,12Z,15Z))	12dgr205n3_c + hd691215coa_c --> coa_c + tag205n3205n3164n1_c	(Phatr3_J9794)	Triacylglycerol biosynthesis	0	0
ACOADAGAT_HDE_EPA_HDTE_c	Acyl-COA: diacylglycerol acyltransferase (16:1(9Z)/20:5(5Z,8Z,11Z,14Z,17Z)/16:3(6Z,9Z,12Z))	12dgr1619Z205n3_c + hd6912coa_c --> coa_c + tag1619Z205n3163n4_c	(Phatr3_J9794)	Triacylglycerol biosynthesis	0	0
ACOADAGAT_EPA_EPA_HDTE_c	Acyl-COA: diacylglycerol acyltransferase (20:5(5Z,8Z,11Z,14Z,17Z)/20:5(5Z,8Z,11Z,14Z,17Z)/16:3(6Z,9Z,12Z))	12dgr205n3_c + hd6912coa_c --> coa_c + tag205n3205n3163n4_c	(Phatr3_J9794)	Triacylglycerol biosynthesis	0	0
ACOADAGAT_HDE_PALM_PALM_c	Acyl-CoA: diacylglycerol acyltransferase (16:1(9Z)/16:0/16:0)	12dgr1619Z160_c + pmtcoa_c --> coa_c + tag1619Z160160_c	(Phatr3_J9794) or (Phatr3_J49462) or (Phatr3_J49544) or (Phatr3_J31662)	Triacylglycerol biosynthesis	0	0
ACOADAGAT_HDE_PALM_EPA_c	Acyl-CoA: diacylglycerol acyltransferase (16:1(9Z)/16:0/20:5(5Z,8Z,11Z,14Z,17Z))	12dgr1619Z160_c + tmndnccoa_c --> coa_c + tag1619Z160205n3_c	(Phatr3_J9794) or (Phatr3_J49462) or (Phatr3_J49544) or (Phatr3_J31662)	Triacylglycerol biosynthesis	0	0
PLDAGAT_HDE_PALM_PALM_PC_3_c	Phospholipid: diacylglycerol acyltransferase (16:1(9Z)/16:0/16:0)	12dgr1619Z160_c + pc1619Z160_c --> 1agpc161_c + tag1619Z160160_c	(Phatr3_J49702)	Triacylglycerol biosynthesis	0	0
PLDAGAT_HDE_PALM_PALM_PC_6_c	Phospholipid: diacylglycerol acyltransferase (16:1(9Z)/16:0/16:0)	12dgr1619Z160_c + pc205n3160_c --> 1agpc205_c + tag1619Z160160_c	(Phatr3_J49702)	Triacylglycerol biosynthesis	0	0
PLDAGAT_HDE_PALM_EPA_PC_3_c	Phospholipid: diacylglycerol acyltransferase (16:1(9Z)/16:0/20:5(5Z,8Z,11Z,14Z,17Z))	12dgr1619Z160_c + pc1619Z205n3_c --> 1agpc161_c + tag1619Z160205n3_c	(Phatr3_J49702)	Triacylglycerol biosynthesis	0	0
PLDAGAT_HDE_PALM_EPA_PC_6_c	Phospholipid: diacylglycerol acyltransferase (16:1(9Z)/16:0/20:5(5Z,8Z,11Z,14Z,17Z))	12dgr1619Z160_c + pc205n3_c --> 1agpc205_c + tag1619Z160205n3_c	(Phatr3_J49702)	Triacylglycerol biosynthesis	0	0
PLDAGAT_HDE_PALM_EPA_PE_14_c	Phospholipid: diacylglycerol acyltransferase (16:1(9Z)/16:0/20:5(5Z,8Z,11Z,14Z,17Z))	12dgr1619Z160_c + pe205n3_c --> 1agpe205_c + tag1619Z160205n3_c	(Phatr3_J49702)	Triacylglycerol biosynthesis	0	0
DAGAH_HDE_HDE_c	Diacylglycerol acylhydrolase (16:1(9Z)/16:1(9Z))	12dgr161_c + h2o_c --> h_c + hdcea_c + mag1619Z_c	(Phatr3_J46753) or (Phatr3_J37711) or (Phatr3_J1971) or (Phatr3_J48799) or (Phatr3_J47614) or (Phatr3_J44231) or (Phatr3_J54974)	Triacylglycerol degradation	0	0
TAGAH_HDE_ARA_PALM_c	Triacylglycerol acylhydrolase (16:1(9Z)/20:4(5Z,8Z,11Z,14Z)/16:0)	h2o_c + tag1619Z204n6160_c --> 12dgr1619Z204n6_c + h_c + hdca_c	(Phatr3_J46753) or (Phatr3_J37711) or (Phatr3_J1971) or (Phatr3_J48799) or (Phatr3_J43463) or (Phatr3_J50397) or (Phatr3_J54974)	Triacylglycerol degradation	0	0
TAGAH_EPA_EPA_LNA_c	Triacylglycerol acylhydrolase (20:5(5Z,8Z,11Z,14Z,17Z)/20:5(5Z,8Z,11Z,14Z,17Z)/18:2(9Z,12Z))	h2o_c + tag205n3205n3182n6_c --> 12dgr205n3_c + h_c + lnlc_c	(Phatr3_J46753) or (Phatr3_J37711) or (Phatr3_J1971) or (Phatr3_J48799) or (Phatr3_J43463) or (Phatr3_J50397) or (Phatr3_J54974)	Triacylglycerol degradation	0	0
TAGAH_HDE_ARA_ARA_c	Triacylglycerol acylhydrolase (16:1(9Z)/20:4(5Z,8Z,11Z,14Z)/20:4(5Z,8Z,11Z,14Z))	h2o_c + tag1619Z204n6204n6_c --> 12dgr1619Z204n6_c + arachd_c + h_c	(Phatr3_J46753) or (Phatr3_J37711) or (Phatr3_J1971) or (Phatr3_J48799) or (Phatr3_J43463) or (Phatr3_J50397) or (Phatr3_J54974)	Triacylglycerol degradation	0	0
TAGAH_OLE_HDE_OLE_c	Triacylglycerol acylhydrolase (18:1(9Z)/16:1(9Z)/18:1(9Z))	h2o_c + tag1819Z1619Z1819Z_c --> 12dgr1819Z1619Z_c + h_c + ocdcea_c	(Phatr3_J46753) or (Phatr3_J37711) or (Phatr3_J1971) or (Phatr3_J48799) or (Phatr3_J43463) or (Phatr3_J50397) or (Phatr3_J54974)	Triacylglycerol degradation	0	0
TAGAH_OLE_PALM_PALM_c	Triacylglycerol acylhydrolase (18:1(9Z)/16:0/16:0)	h2o_c + tag1819Z160160_c --> 12dgr1819Z160_c + h_c + hdca_c	(Phatr3_J46753) or (Phatr3_J37711) or (Phatr3_J1971) or (Phatr3_J48799) or (Phatr3_J43463) or (Phatr3_J50397) or (Phatr3_J54974)	Triacylglycerol degradation	0	0
TAGAH_DHA_EPA_ARA_c	Triacylglycerol acylhydrolase (22:6(4Z,7Z,10Z,13Z,16Z,19Z)/20:5(5Z,8Z,11Z,14Z,17Z)/20:4(5Z,8Z,11Z,14Z))	h2o_c + tag226n3205n3204n6_c --> 12dgr226n3205n3_c + arachd_c + h_c	(Phatr3_J46753) or (Phatr3_J37711) or (Phatr3_J1971) or (Phatr3_J48799) or (Phatr3_J43463) or (Phatr3_J50397) or (Phatr3_J54974)	Triacylglycerol degradation	0	0
TAGAH_DHA_EPA_DHA_c	Triacylglycerol acylhydrolase (22:6(4Z,7Z,10Z,13Z,16Z,19Z)/20:5(5Z,8Z,11Z,14Z,17Z)/22:6(4Z,7Z,10Z,13Z,16Z,19Z))	h2o_c + tag226n3205n3226n3_c --> 12dgr226n3205n3_c + crvnc_c + h_c	(Phatr3_J46753) or (Phatr3_J37711) or (Phatr3_J1971) or (Phatr3_J48799) or (Phatr3_J43463) or (Phatr3_J50397) or (Phatr3_J54974)	Triacylglycerol degradation	0	0
TAGAH_OLE_EPA_DHA_c	Triacylglycerol acylhydrolase (18:1(9Z)/20:5(5Z,8Z,11Z,14Z,17Z)/22:6(4Z,7Z,10Z,13Z,16Z,19Z))	h2o_c + tag1819Z205n3226n3_c --> 12dgr1819Z205n3_c + crvnc_c + h_c	(Phatr3_J46753) or (Phatr3_J37711) or (Phatr3_J1971) or (Phatr3_J48799) or (Phatr3_J43463) or (Phatr3_J50397) or (Phatr3_J54974)	Triacylglycerol degradation	0	0
TAGAH_HDE_PALM_LNA_c	Triacylglycerol acylhydrolase (16:1(9Z)/16:0/18:2(9Z,12Z))	h2o_c + tag1619Z160182n6_c --> 12dgr1619Z160_c + h_c + lnlc_c	(Phatr3_J46753) or (Phatr3_J37711) or (Phatr3_J1971) or (Phatr3_J48799) or (Phatr3_J43463) or (Phatr3_J50397) or (Phatr3_J54974)	Triacylglycerol degradation	0	0
TAGAH_OLE_PALM_HDE_c	Triacylglycerol acylhydrolase (18:1(9Z)/16:0/16:1(9Z))	h2o_c + tag1819Z1601619Z_c --> 12dgr1819Z160_c + h_c + hdcea_c	(Phatr3_J46753) or (Phatr3_J37711) or (Phatr3_J1971) or (Phatr3_J48799) or (Phatr3_J43463) or (Phatr3_J50397) or (Phatr3_J54974)	Triacylglycerol degradation	0	0
TAGAH_HDE_HDE_GLNA_c	Triacylglycerol acylhydrolase (16:1(9Z)/16:1(9Z)/18:3(6Z,9Z,12Z))	h2o_c + tag1619Z1619Z183n6_c --> 12dgr161_c + h_c + lnlncg_c	(Phatr3_J46753) or (Phatr3_J37711) or (Phatr3_J1971) or (Phatr3_J48799) or (Phatr3_J43463) or (Phatr3_J50397) or (Phatr3_J54974)	Triacylglycerol degradation	0	0
TAGAH_HDE_HDE_LNA_c	Triacylglycerol acylhydrolase (16:1(9Z)/16:1(9Z)/18:2(9Z,12Z))	h2o_c + tag1619Z1619Z182n6_c --> 12dgr161_c + h_c + lnlc_c	(Phatr3_J46753) or (Phatr3_J37711) or (Phatr3_J1971) or (Phatr3_J48799) or (Phatr3_J43463) or (Phatr3_J50397) or (Phatr3_J54974)	Triacylglycerol degradation	0	0
TAGAH_HDE_ARA_HDE_c	Triacylglycerol acylhydrolase (16:1(9Z)/20:4(5Z,8Z,11Z,14Z)/16:1(9Z))	h2o_c + tag1619Z204n61619Z_c --> 12dgr1619Z204n6_c + h_c + hdcea_c	(Phatr3_J46753) or (Phatr3_J37711) or (Phatr3_J1971) or (Phatr3_J48799) or (Phatr3_J43463) or (Phatr3_J50397) or (Phatr3_J54974)	Triacylglycerol degradation	0	0
TAGAH_HDE_EPA_GLNA_c	Triacylglycerol acylhydrolase (16:1(9Z)/20:5(5Z,8Z,11Z,14Z,17Z)/18:3(6Z,9Z,12Z))	h2o_c + tag1619Z205n3183n6_c --> 12dgr1619Z205n3_c + h_c + lnlncg_c	(Phatr3_J46753) or (Phatr3_J37711) or (Phatr3_J1971) or (Phatr3_J48799) or (Phatr3_J43463) or (Phatr3_J50397) or (Phatr3_J54974)	Triacylglycerol degradation	0	0
TAGAH_HDE_EPA_ARA_c	Triacylglycerol acylhydrolase (16:1(9Z)/20:5(5Z,8Z,11Z,14Z,17Z)/20:4(5Z,8Z,11Z,14Z))	h2o_c + tag1619Z205n3204n6_c --> 12dgr1619Z205n3_c + arachd_c + h_c	(Phatr3_J46753) or (Phatr3_J37711) or (Phatr3_J1971) or (Phatr3_J48799) or (Phatr3_J43463) or (Phatr3_J50397) or (Phatr3_J54974)	Triacylglycerol degradation	0	0
TAGAH_HDE_EPA_DHA_c	Triacylglycerol acylhydrolase (16:1(9Z)/20:5(5Z,8Z,11Z,14Z,17Z)/22:6(4Z,7Z,10Z,13Z,16Z,19Z))	h2o_c + tag1619Z205n3226n3_c --> 12dgr1619Z205n3_c + crvnc_c + h_c	(Phatr3_J46753) or (Phatr3_J37711) or (Phatr3_J1971) or (Phatr3_J48799) or (Phatr3_J43463) or (Phatr3_J50397) or (Phatr3_J54974)	Triacylglycerol degradation	0	0
TAGAH_HDE_EPA_OLE_c	Triacylglycerol acylhydrolase (16:1(9Z)/20:5(5Z,8Z,11Z,14Z,17Z)/18:1(9Z))	h2o_c + tag1619Z205n31819Z_c --> 12dgr1619Z205n3_c + h_c + ocdcea_c	(Phatr3_J46753) or (Phatr3_J37711) or (Phatr3_J1971) or (Phatr3_J48799) or (Phatr3_J43463) or (Phatr3_J50397) or (Phatr3_J54974)	Triacylglycerol degradation	0	0
TAGAH_EPA_EPA_GLNA_c	Triacylglycerol acylhydrolase (20:5(5Z,8Z,11Z,14Z,17Z)/20:5(5Z,8Z,11Z,14Z,17Z)/18:3(6Z,9Z,12Z))	h2o_c + tag205n3205n3183n6_c --> 12dgr205n3_c + h_c + lnlncg_c	(Phatr3_J46753) or (Phatr3_J37711) or (Phatr3_J1971) or (Phatr3_J48799) or (Phatr3_J43463) or (Phatr3_J50397) or (Phatr3_J54974)	Triacylglycerol degradation	0	0
TAGAH_EPA_EPA_DHA_c	Triacylglycerol acylhydrolase (20:5(5Z,8Z,11Z,14Z,17Z)/20:5(5Z,8Z,11Z,14Z,17Z)/22:6(4Z,7Z,10Z,13Z,16Z,19Z))	h2o_c + tag205n3205n3226n3_c --> 12dgr205n3_c + crvnc_c + h_c	(Phatr3_J46753) or (Phatr3_J37711) or (Phatr3_J1971) or (Phatr3_J48799) or (Phatr3_J43463) or (Phatr3_J50397) or (Phatr3_J54974)	Triacylglycerol degradation	0	0
TAGAH_OLE_EPA_EPA_c	Triacylglycerol acylhydrolase (18:1(9Z)/20:5(5Z,8Z,11Z,14Z,17Z)/20:5(5Z,8Z,11Z,14Z,17Z))	h2o_c + tag1819Z205n3205n3_c --> 12dgr1819Z205n3_c + h_c + tmndnc_c	(Phatr3_J46753) or (Phatr3_J37711) or (Phatr3_J1971) or (Phatr3_J48799) or (Phatr3_J43463) or (Phatr3_J50397) or (Phatr3_J54974)	Triacylglycerol degradation	0	0
TAGAH_HDE_EPA_PALM_c	Triacylglycerol acylhydrolase (16:1(9Z)/20:5(5Z,8Z,11Z,14Z,17Z)/16:0)	h2o_c + tag1619Z205n3160_c --> 12dgr1619Z205n3_c + h_c + hdca_c	(Phatr3_J46753) or (Phatr3_J37711) or (Phatr3_J1971) or (Phatr3_J48799) or (Phatr3_J43463) or (Phatr3_J50397) or (Phatr3_J54974)	Triacylglycerol degradation	0	0
TAGAH_EPA_EPA_PALM_c	Triacylglycerol acylhydrolase (20:5(5Z,8Z,11Z,14Z,17Z)/20:5(5Z,8Z,11Z,14Z,17Z)/16:0)	h2o_c + tag205n3205n3160_c --> 12dgr205n3_c + h_c + hdca_c	(Phatr3_J46753) or (Phatr3_J37711) or (Phatr3_J1971) or (Phatr3_J48799) or (Phatr3_J43463) or (Phatr3_J50397) or (Phatr3_J54974)	Triacylglycerol degradation	0	0
TAGAH_HDE_EPA_HDE_c	Triacylglycerol acylhydrolase (16:1(9Z)/20:5(5Z,8Z,11Z,14Z,17Z)/16:1(9Z))	h2o_c + tag1619Z205n31619Z_c --> 12dgr1619Z205n3_c + h_c + hdcea_c	(Phatr3_J46753) or (Phatr3_J37711) or (Phatr3_J1971) or (Phatr3_J48799) or (Phatr3_J43463) or (Phatr3_J50397) or (Phatr3_J54974)	Triacylglycerol degradation	0	0
TAGAH_HDE_HDE_HDE_c	Triacylglycerol acylhydrolase (16:1(9Z)/16:1(9Z)/16:1(9Z))	h2o_c + tag1619Z1619Z1619Z_c --> 12dgr161_c + h_c + hdcea_c	(Phatr3_J46753) or (Phatr3_J37711) or (Phatr3_J1971) or (Phatr3_J48799) or (Phatr3_J43463) or (Phatr3_J50397) or (Phatr3_J54974)	Triacylglycerol degradation	0	0
TAGAH_HDE_EPA_EPA_c	Triacylglycerol acylhydrolase (16:1(9Z)/20:5(5Z,8Z,11Z,14Z,17Z)/20:5(5Z,8Z,11Z,14Z,17Z))	h2o_c + tag1619Z205n3205n3_c --> 12dgr1619Z205n3_c + h_c + tmndnc_c	(Phatr3_J46753) or (Phatr3_J37711) or (Phatr3_J1971) or (Phatr3_J48799) or (Phatr3_J43463) or (Phatr3_J50397) or (Phatr3_J54974)	Triacylglycerol degradation	0	0
TAGAH_EPA_EPA_ARA_c	Triacylglycerol acylhydrolase (20:5(5Z,8Z,11Z,14Z,17Z)/20:5(5Z,8Z,11Z,14Z,17Z)/20:4(5Z,8Z,11Z,14Z))	h2o_c + tag205n3205n3204n6_c --> 12dgr205n3_c + arachd_c + h_c	(Phatr3_J46753) or (Phatr3_J37711) or (Phatr3_J1971) or (Phatr3_J48799) or (Phatr3_J43463) or (Phatr3_J50397) or (Phatr3_J54974)	Triacylglycerol degradation	0	0
DAGAH_HDE_PALM_c	Diacylglycerol acylhydrolase (16:1(9Z)/16:0)	12dgr1619Z160_c + h2o_c --> h_c + hdca_c + mag1619Z_c	(Phatr3_J46753) or (Phatr3_J37711) or (Phatr3_J1971) or (Phatr3_J48799) or (Phatr3_J47614) or (Phatr3_J44231) or (Phatr3_J54974)	Triacylglycerol degradation	0	0
DAGAH_HDE_STC_c	Diacylglycerol acylhydrolase (16:1(9Z)/18:0)	12dgr1619Z180_c + h2o_c --> h_c + mag1619Z_c + ocdca_c	(Phatr3_J46753) or (Phatr3_J37711) or (Phatr3_J1971) or (Phatr3_J48799) or (Phatr3_J47614) or (Phatr3_J44231) or (Phatr3_J54974)	Triacylglycerol degradation	0	0
DAGAH_HDE_OLE_c	Diacylglycerol acylhydrolase (16:1(9Z)/18:1(9Z))	12dgr1619Z1819Z_c + h2o_c --> h_c + mag1619Z_c + ocdcea_c	(Phatr3_J46753) or (Phatr3_J37711) or (Phatr3_J1971) or (Phatr3_J48799) or (Phatr3_J47614) or (Phatr3_J44231) or (Phatr3_J54974)	Triacylglycerol degradation	0	0
DAGAH_HDE_EPA_c	Diacylglycerol acylhydrolase (16:1(9Z)/20:5(5Z,8Z,11Z,14Z,17Z))	12dgr1619Z205n3_c + h2o_c --> h_c + mag1619Z_c + tmndnc_c	(Phatr3_J46753) or (Phatr3_J37711) or (Phatr3_J1971) or (Phatr3_J48799) or (Phatr3_J47614) or (Phatr3_J44231) or (Phatr3_J54974)	Triacylglycerol degradation	0	0
DAGAH_HDE_DHA_c	Diacylglycerol acylhydrolase (16:1(9Z)/22:6(4Z,7Z,10Z,13Z,16Z,19Z))	12dgr1619Z226n3_c + h2o_c --> crvnc_c + h_c + mag1619Z_c	(Phatr3_J46753) or (Phatr3_J37711) or (Phatr3_J1971) or (Phatr3_J48799) or (Phatr3_J47614) or (Phatr3_J44231) or (Phatr3_J54974)	Triacylglycerol degradation	0	0
DAGAH_OLE_PALM_c	Diacylglycerol acylhydrolase (18:1(9Z)/16:0)	12dgr1819Z160_c + h2o_c --> h_c + hdca_c + mag1819Z_c	(Phatr3_J46753) or (Phatr3_J37711) or (Phatr3_J1971) or (Phatr3_J48799) or (Phatr3_J47614) or (Phatr3_J44231) or (Phatr3_J54974)	Triacylglycerol degradation	0	0
DAGAH_OLE_HDE_c	Diacylglycerol acylhydrolase (18:1(9Z)/16:1(9Z))	12dgr1819Z1619Z_c + h2o_c --> h_c + hdcea_c + mag1819Z_c	(Phatr3_J46753) or (Phatr3_J37711) or (Phatr3_J1971) or (Phatr3_J48799) or (Phatr3_J47614) or (Phatr3_J44231) or (Phatr3_J54974)	Triacylglycerol degradation	0	0
DAGAH_OLE_STC_c	Diacylglycerol acylhydrolase (18:1(9Z)/18:0)	12dgr1819Z180_c + h2o_c --> h_c + mag1819Z_c + ocdca_c	(Phatr3_J46753) or (Phatr3_J37711) or (Phatr3_J1971) or (Phatr3_J48799) or (Phatr3_J47614) or (Phatr3_J44231) or (Phatr3_J54974)	Triacylglycerol degradation	0	0
DAGAH_OLE_OLE_c	Diacylglycerol acylhydrolase (18:1(9Z)/18:1(9Z))	12dgr181_9_c + h2o_c --> h_c + mag1819Z_c + ocdcea_c	(Phatr3_J46753) or (Phatr3_J37711) or (Phatr3_J1971) or (Phatr3_J48799) or (Phatr3_J47614) or (Phatr3_J44231) or (Phatr3_J54974)	Triacylglycerol degradation	0	0
DAGAH_OLE_EPA_c	Diacylglycerol acylhydrolase (18:1(9Z)/20:5(5Z,8Z,11Z,14Z,17Z))	12dgr1819Z205n3_c + h2o_c --> h_c + mag1819Z_c + tmndnc_c	(Phatr3_J46753) or (Phatr3_J37711) or (Phatr3_J1971) or (Phatr3_J48799) or (Phatr3_J47614) or (Phatr3_J44231) or (Phatr3_J54974)	Triacylglycerol degradation	0	0
DAGAH_OLE_DHA_c	Diacylglycerol acylhydrolase (18:1(9Z)/22:6(4Z,7Z,10Z,13Z,16Z,19Z))	12dgr1819Z226n3_c + h2o_c --> crvnc_c + h_c + mag1819Z_c	(Phatr3_J46753) or (Phatr3_J37711) or (Phatr3_J1971) or (Phatr3_J48799) or (Phatr3_J47614) or (Phatr3_J44231) or (Phatr3_J54974)	Triacylglycerol degradation	0	0
DAGAH_EPA_PALM_c	Diacylglycerol acylhydrolase (20:5(5Z,8Z,11Z,14Z,17Z)/16:0)	12dgr205n3160_c + h2o_c --> h_c + hdca_c + mag205n3_c	(Phatr3_J46753) or (Phatr3_J37711) or (Phatr3_J1971) or (Phatr3_J48799) or (Phatr3_J47614) or (Phatr3_J44231) or (Phatr3_J54974)	Triacylglycerol degradation	0	0
DAGAH_EPA_HDE_c	Diacylglycerol acylhydrolase (20:5(5Z,8Z,11Z,14Z,17Z)/16:1(9Z))	12dgr205n31619Z_c + h2o_c --> h_c + hdcea_c + mag205n3_c	(Phatr3_J46753) or (Phatr3_J37711) or (Phatr3_J1971) or (Phatr3_J48799) or (Phatr3_J47614) or (Phatr3_J44231) or (Phatr3_J54974)	Triacylglycerol degradation	0	0
DAGAH_EPA_STC_c	Diacylglycerol acylhydrolase (20:5(5Z,8Z,11Z,14Z,17Z)/18:0)	12dgr205n3180_c + h2o_c --> h_c + mag205n3_c + ocdca_c	(Phatr3_J46753) or (Phatr3_J37711) or (Phatr3_J1971) or (Phatr3_J48799) or (Phatr3_J47614) or (Phatr3_J44231) or (Phatr3_J54974)	Triacylglycerol degradation	0	0
DAGAH_EPA_OLE_c	Diacylglycerol acylhydrolase (20:5(5Z,8Z,11Z,14Z,17Z)/18:1(9Z))	12dgr205n31819Z_c + h2o_c --> h_c + mag205n3_c + ocdcea_c	(Phatr3_J46753) or (Phatr3_J37711) or (Phatr3_J1971) or (Phatr3_J48799) or (Phatr3_J47614) or (Phatr3_J44231) or (Phatr3_J54974)	Triacylglycerol degradation	0	0
DAGAH_EPA_EPA_c	Diacylglycerol acylhydrolase (20:5(5Z,8Z,11Z,14Z,17Z)/20:5(5Z,8Z,11Z,14Z,17Z))	12dgr205n3_c + h2o_c --> h_c + mag205n3_c + tmndnc_c	(Phatr3_J46753) or (Phatr3_J37711) or (Phatr3_J1971) or (Phatr3_J48799) or (Phatr3_J47614) or (Phatr3_J44231) or (Phatr3_J54974)	Triacylglycerol degradation	0	0
DAGAH_EPA_DHA_c	Diacylglycerol acylhydrolase (20:5(5Z,8Z,11Z,14Z,17Z)/22:6(4Z,7Z,10Z,13Z,16Z,19Z))	12dgr205n3226n3_c + h2o_c --> crvnc_c + h_c + mag205n3_c	(Phatr3_J46753) or (Phatr3_J37711) or (Phatr3_J1971) or (Phatr3_J48799) or (Phatr3_J47614) or (Phatr3_J44231) or (Phatr3_J54974)	Triacylglycerol degradation	0	0
DAGAH_DHA_PALM_c	Diacylglycerol acylhydrolase (22:6(4Z,7Z,10Z,13Z,16Z,19Z)/16:0)	12dgr226n3160_c + h2o_c --> h_c + hdca_c + mag226n3_c	(Phatr3_J46753) or (Phatr3_J37711) or (Phatr3_J1971) or (Phatr3_J48799) or (Phatr3_J47614) or (Phatr3_J44231) or (Phatr3_J54974)	Triacylglycerol degradation	0	0
DAGAH_DHA_HDE_c	Diacylglycerol acylhydrolase (22:6(4Z,7Z,10Z,13Z,16Z,19Z)/16:1(9Z))	12dgr226n31619Z_c + h2o_c --> h_c + hdcea_c + mag226n3_c	(Phatr3_J46753) or (Phatr3_J37711) or (Phatr3_J1971) or (Phatr3_J48799) or (Phatr3_J47614) or (Phatr3_J44231) or (Phatr3_J54974)	Triacylglycerol degradation	0	0
DAGAH_DHA_STC_c	Diacylglycerol acylhydrolase (22:6(4Z,7Z,10Z,13Z,16Z,19Z)/18:0)	12dgr226n3180_c + h2o_c --> h_c + mag226n3_c + ocdca_c	(Phatr3_J46753) or (Phatr3_J37711) or (Phatr3_J1971) or (Phatr3_J48799) or (Phatr3_J47614) or (Phatr3_J44231) or (Phatr3_J54974)	Triacylglycerol degradation	0	0
DAGAH_DHA_OLE_c	Diacylglycerol acylhydrolase (22:6(4Z,7Z,10Z,13Z,16Z,19Z)/18:1(9Z))	12dgr226n31819Z_c + h2o_c --> h_c + mag226n3_c + ocdcea_c	(Phatr3_J46753) or (Phatr3_J37711) or (Phatr3_J1971) or (Phatr3_J48799) or (Phatr3_J47614) or (Phatr3_J44231) or (Phatr3_J54974)	Triacylglycerol degradation	0	0
DAGAH_DHA_EPA_c	Diacylglycerol acylhydrolase (22:6(4Z,7Z,10Z,13Z,16Z,19Z)/20:5(5Z,8Z,11Z,14Z,17Z))	12dgr226n3205n3_c + h2o_c --> h_c + mag226n3_c + tmndnc_c	(Phatr3_J46753) or (Phatr3_J37711) or (Phatr3_J1971) or (Phatr3_J48799) or (Phatr3_J47614) or (Phatr3_J44231) or (Phatr3_J54974)	Triacylglycerol degradation	0	0
DAGAH_DHA_DHA_c	Diacylglycerol acylhydrolase (22:6(4Z,7Z,10Z,13Z,16Z,19Z)/22:6(4Z,7Z,10Z,13Z,16Z,19Z))	12dgr226n3_c + h2o_c --> crvnc_c + h_c + mag226n3_c	(Phatr3_J46753) or (Phatr3_J37711) or (Phatr3_J1971) or (Phatr3_J48799) or (Phatr3_J47614) or (Phatr3_J44231) or (Phatr3_J54974)	Triacylglycerol degradation	0	0
DAGAH_HDE_LNA_c	Diacylglycerol acylhydrolase (16:1(9Z)/18:2(9Z,12Z))	12dgr1619Z182n6_c + h2o_c --> h_c + lnlc_c + mag1619Z_c	(Phatr3_J46753) or (Phatr3_J37711) or (Phatr3_J1971) or (Phatr3_J48799) or (Phatr3_J47614) or (Phatr3_J44231) or (Phatr3_J54974)	Triacylglycerol degradation	0	0
DAGAH_LNA_LNA_c	Diacylglycerol acylhydrolase (18:2(9Z,12Z)/18:2(9Z,12Z))	12dgr182_9_12_c + h2o_c --> h_c + lnlc_c + mag182n6_c	(Phatr3_J46753) or (Phatr3_J37711) or (Phatr3_J1971) or (Phatr3_J48799) or (Phatr3_J47614) or (Phatr3_J44231) or (Phatr3_J54974)	Triacylglycerol degradation	0	0
DAGAH_EPA_LNA_c	Diacylglycerol acylhydrolase (20:5(5Z,8Z,11Z,14Z,17Z)/18:2(9Z,12Z))	12dgr205n3182n6_c + h2o_c --> h_c + lnlc_c + mag205n3_c	(Phatr3_J46753) or (Phatr3_J37711) or (Phatr3_J1971) or (Phatr3_J48799) or (Phatr3_J47614) or (Phatr3_J44231) or (Phatr3_J54974)	Triacylglycerol degradation	0	0
DAGAH_HDE_GLNA_c	Diacylglycerol acylhydrolase (16:1(9Z)/18:3(6Z,9Z,12Z))	12dgr1619Z183n6_c + h2o_c --> h_c + lnlncg_c + mag1619Z_c	(Phatr3_J46753) or (Phatr3_J37711) or (Phatr3_J1971) or (Phatr3_J48799) or (Phatr3_J47614) or (Phatr3_J44231) or (Phatr3_J54974)	Triacylglycerol degradation	0	0
DAGAH_EPA_GLNA_c	Diacylglycerol acylhydrolase (20:5(5Z,8Z,11Z,14Z,17Z)/18:3(6Z,9Z,12Z))	12dgr205n3183n6_c + h2o_c --> h_c + lnlncg_c + mag205n3_c	(Phatr3_J46753) or (Phatr3_J37711) or (Phatr3_J1971) or (Phatr3_J48799) or (Phatr3_J47614) or (Phatr3_J44231) or (Phatr3_J54974)	Triacylglycerol degradation	0	0
DAGAH_EPA_ALNA_c	Diacylglycerol acylhydrolase (20:5(5Z,8Z,11Z,14Z,17Z)/18:3(9Z,12Z,15Z))	12dgr205n3183n3_c + h2o_c --> h_c + lnlnca_c + mag205n3_c	(Phatr3_J46753) or (Phatr3_J37711) or (Phatr3_J1971) or (Phatr3_J48799) or (Phatr3_J47614) or (Phatr3_J44231) or (Phatr3_J54974)	Triacylglycerol degradation	0	0
DAGAH_HDE_ARA_c	Diacylglycerol acylhydrolase (16:1(9Z)/20:4(5Z,8Z,11Z,14Z))	12dgr1619Z204n6_c + h2o_c --> arachd_c + h_c + mag1619Z_c	(Phatr3_J46753) or (Phatr3_J37711) or (Phatr3_J1971) or (Phatr3_J48799) or (Phatr3_J47614) or (Phatr3_J44231) or (Phatr3_J54974)	Triacylglycerol degradation	0	0
DAGAH_EPA_ARA_c	Diacylglycerol acylhydrolase (20:5(5Z,8Z,11Z,14Z,17Z)/20:4(5Z,8Z,11Z,14Z))	12dgr205n3204n6_c + h2o_c --> arachd_c + h_c + mag205n3_c	(Phatr3_J46753) or (Phatr3_J37711) or (Phatr3_J1971) or (Phatr3_J48799) or (Phatr3_J47614) or (Phatr3_J44231) or (Phatr3_J54974)	Triacylglycerol degradation	0	0
MAGAH1819Z_c	1-acylglycerol acylhydrolase (18:1(9Z))	h2o_c + mag1819Z_c --> glyc_c + h_c + ocdcea_c	(Phatr3_J46753) or (Phatr3_J37711) or (Phatr3_EG02610) or (Phatr3_J54974) or (Phatr3_J41254) or (Phatr3_J34489)	Triacylglycerol degradation	0	0
MAGAH2055Z8Z11Z14Z17Z_c	1-acylglycerol acylhydrolase (20:5(5Z,8Z,11Z,14Z,17Z))	h2o_c + mag205n3_c --> glyc_c + h_c + tmndnc_c	(Phatr3_J46753) or (Phatr3_J37711) or (Phatr3_EG02610) or (Phatr3_J54974) or (Phatr3_J41254) or (Phatr3_J34489)	Triacylglycerol degradation	0	0
MAGAH2264Z7Z10Z13Z16Z19Z_c	1-acylglycerol acylhydrolase (22:6(4Z,7Z,10Z,13Z,16Z,19Z))	h2o_c + mag226n3_c --> crvnc_c + glyc_c + h_c	(Phatr3_J46753) or (Phatr3_J37711) or (Phatr3_EG02610) or (Phatr3_J54974) or (Phatr3_J41254) or (Phatr3_J34489)	Triacylglycerol degradation	0	0
MAGAH1829Z12Z_c	1-acylglycerol acylhydrolase (18:2(9Z,12Z))	h2o_c + mag182n6_c --> glyc_c + h_c + lnlc_c	(Phatr3_J46753) or (Phatr3_J37711) or (Phatr3_EG02610) or (Phatr3_J54974) or (Phatr3_J41254) or (Phatr3_J34489)	Triacylglycerol degradation	0	0
TAGAH_DHA_EPA_HDTTE_c	Triacylglycerol acylhydrolase (22:6(4Z,7Z,10Z,13Z,16Z,19Z)/20:5(5Z,8Z,11Z,14Z,17Z)/16:4(6Z,9Z,12Z,15Z))	h2o_c + tag226n3205n3164n1_c --> 12dgr226n3205n3_c + h_c + hd691215ea_c	(Phatr3_J46753) or (Phatr3_J37711) or (Phatr3_J1971) or (Phatr3_J48799) or (Phatr3_J43463) or (Phatr3_J50397) or (Phatr3_J54974)	Triacylglycerol degradation	0	0
TAGAH_EPA_EPA_HDTE_c	Triacylglycerol acylhydrolase (20:5(5Z,8Z,11Z,14Z,17Z)/20:5(5Z,8Z,11Z,14Z,17Z)/16:3(6Z,9Z,12Z))	h2o_c + tag205n3205n3163n4_c --> 12dgr205n3_c + h_c + hd6912ea_c	(Phatr3_J46753) or (Phatr3_J37711) or (Phatr3_J1971) or (Phatr3_J48799) or (Phatr3_J43463) or (Phatr3_J50397) or (Phatr3_J54974)	Triacylglycerol degradation	0	0
TAGAH_EPA_EPA_HDTTE_c	Triacylglycerol acylhydrolase (20:5(5Z,8Z,11Z,14Z,17Z)/20:5(5Z,8Z,11Z,14Z,17Z)/16:4(6Z,9Z,12Z,15Z))	h2o_c + tag205n3205n3164n1_c --> 12dgr205n3_c + h_c + hd691215ea_c	(Phatr3_J46753) or (Phatr3_J37711) or (Phatr3_J1971) or (Phatr3_J48799) or (Phatr3_J43463) or (Phatr3_J50397) or (Phatr3_J54974)	Triacylglycerol degradation	0	0
TAGAH_HDE_DHA_HDTTE_c	Triacylglycerol acylhydrolase (16:1(9Z)/22:6(4Z,7Z,10Z,13Z,16Z,19Z)/16:4(6Z,9Z,12Z,15Z))	h2o_c + tag1619Z226n3164n1_c --> 12dgr1619Z226n3_c + h_c + hd691215ea_c	(Phatr3_J46753) or (Phatr3_J37711) or (Phatr3_J1971) or (Phatr3_J48799) or (Phatr3_J43463) or (Phatr3_J50397) or (Phatr3_J54974)	Triacylglycerol degradation	0	0
TAGAH_HDE_EPA_HDTTE_c	Triacylglycerol acylhydrolase (16:1(9Z)/20:5(5Z,8Z,11Z,14Z,17Z)/16:4(6Z,9Z,12Z,15Z))	h2o_c + tag1619Z205n3164n1_c --> 12dgr1619Z205n3_c + h_c + hd691215ea_c	(Phatr3_J46753) or (Phatr3_J37711) or (Phatr3_J1971) or (Phatr3_J48799) or (Phatr3_J43463) or (Phatr3_J50397) or (Phatr3_J54974)	Triacylglycerol degradation	0	0
TAGAH_HDE_PALM_PALM_c	Triacylglycerol acylhydrolase (16:1(9Z)/16:0/16:0)	h2o_c + tag1619Z160160_c --> 12dgr1619Z160_c + h_c + hdca_c	(Phatr3_J46753) or (Phatr3_J37711) or (Phatr3_J1971) or (Phatr3_J48799) or (Phatr3_J43463) or (Phatr3_J50397) or (Phatr3_J54974)	Triacylglycerol degradation	0	0
TAGAH_HDE_PALM_EPA_c	Triacylglycerol acylhydrolase (16:1(9Z)/16:0/20:5(5Z,8Z,11Z,14Z,17Z))	h2o_c + tag1619Z160205n3_c --> 12dgr1619Z160_c + h_c + tmndnc_c	(Phatr3_J46753) or (Phatr3_J37711) or (Phatr3_J1971) or (Phatr3_J48799) or (Phatr3_J43463) or (Phatr3_J50397) or (Phatr3_J54974)	Triacylglycerol degradation	0	0
TAGAH_HDE_EPA_HDTE_c	Triacylglycerol acylhydrolase (16:1(9Z)/20:5(5Z,8Z,11Z,14Z,17Z)/16:3(6Z,9Z,12Z))	h2o_c + tag1619Z205n3163n4_c --> 12dgr1619Z205n3_c + h_c + hd6912ea_c	(Phatr3_J46753) or (Phatr3_J37711) or (Phatr3_J1971) or (Phatr3_J48799) or (Phatr3_J43463) or (Phatr3_J50397) or (Phatr3_J54974)	Triacylglycerol degradation	0	0
CPS_c	Carbamoyl phosphate synthase (glutamine)	2.0 atp_c + gln__L_c + h2o_c + hco3_c --> 2.0 adp_c + cbp_c + glu__L_c + 2.0 h_c + pi_c	(Phatr3_EG01947)	Urea cycle	0	0
DM_photon_c	#N/A	#N/A	#N/A	#N/A	0	0
DM_13glucan_c	#N/A	#N/A	#N/A	#N/A	0	0
DM_tag1619Z1619Z160_c	#N/A	#N/A	#N/A	#N/A	0	0
GLACDH_m	L-galactono-1,4-lactone dehydrogenase	2.0 ficytc_m + gal14lac_m --> ascb__L_m + 2.0 focytc_m + 3.0 h_m	(Phatr3_J23292)	Ascorbate metabolism	0	0
HMGCOAS_m	Hydroxymethylglutaryl CoA synthase	aacoa_m + accoa_m + h2o_m --> coa_m + h_m + hmgcoa_m	(Phatr3_J16649)	Biosynthesis of steroids: Terpenoid backbone synthesis	3.75653e-17	0
NPDPS_m	all-trans-nonaprenyl-diphosphate synthase [geranyl-diphosphate specific]	grdp_m + 7.0 ipdp_m --> npdp_m + 7.0 ppi_m	(Phatr3_J16615)	Biosynthesis of steroids: Terpenoid backbone synthesis	4.69566e-18	0
NPDPS_h	all-trans-nonaprenyl-diphosphate synthase [geranyl-diphosphate specific]	grdp_h + 7.0 ipdp_h --> npdp_h + 7.0 ppi_h	(Phatr3_J15180)	Biosynthesis of steroids: Terpenoid backbone synthesis	-3.66637e-18	0
IDIH_h	isopentenyl-diphosphate Delta-isomerase, chloroplast	ipdp_h <=> dmpp_h	(Phatr3_J12533)	Biosynthesis of steroids: Terpenoid backbone synthesis	0	0
4HBZCOAF_m	4-hydroxybenzoyl-CoA formation	coa_m + coucoa_m + h2o_m + nad_m --> 4hbzcoa_m + accoa_m + h_m + nadh_m	0	Biosynthesis of steroids: Ubiquinone/Terpenoid-quinone biosynthesis	1.02929e-18	0
HPPOXR_m	3-(4-Hydroxyphenyl)pyruvate oxidoreductase	34hpp_m + h_m + nadh_m --> 34hpl_m + nad_m	(Phatr3_J34800)	Biosynthesis of steroids: Ubiquinone/Terpenoid-quinone biosynthesis	1.02929e-18	0
HPLHL_m	3-(4-Hydroxyphenyl)lactate hydro-lyase	34hpl_m --> T4hcinnm_m + h2o_m	0	Biosynthesis of steroids: Ubiquinone/Terpenoid-quinone biosynthesis	1.02929e-18	0
COUCOAF_m	p-coumaroyl-CoA formation	T4hcinnm_m + atp_m + coa_m --> amp_m + coucoa_m + ppi_m	(Phatr3_J9896)	Biosynthesis of steroids: Ubiquinone/Terpenoid-quinone biosynthesis	1.02929e-18	0
4HBZF_m	4-hydroxybenzoate formation	4hbzcoa_m + h2o_m --> 4hbz_m + coa_m + h_m	(Phatr3_J33198)	Biosynthesis of steroids: Ubiquinone/Terpenoid-quinone biosynthesis	1.02929e-18	0
HBZNPT_m	Hydroxybenzoate Nonaprenyltransferase	4hbz_m + npdp_m --> 3nphb_m + ppi_m	(Phatr3_J12269 and Phatr3_J38985 and Phatr3_J35064 and Phatr3_EG00791)	Biosynthesis of steroids: Ubiquinone/Terpenoid-quinone biosynthesis	1.02929e-18	0
3NPHBH2_m	Hydroxylation of 3-nonaaprenyl-4-hydroxybenzoate (NADP)	3nphb_m + h_m + nadph_m + o2_m --> 3npdhb_m + h2o_m + nadp_m	0	Biosynthesis of steroids: Ubiquinone/Terpenoid-quinone biosynthesis	1.02929e-18	0
DHNPBMT_m	Dihydroxynonaprenylbenzoate methyltransferase	3npdhb_m + amet_m --> ahcys_m + h_m + me3dhnpdh_m	(Phatr3_J9984 and Phatr3_J38985 and Phatr3_J35064 and Phatr3_EG00791)	Biosynthesis of steroids: Ubiquinone/Terpenoid-quinone biosynthesis	1.02929e-18	0
NPHMBDC_m	3-Nonaprenyl-4-hydroxy-5-methoxybenzoate decarboxylation	h_m + me3dhnpdh_m --> 2np6mep_m + co2_m	0	Biosynthesis of steroids: Ubiquinone/Terpenoid-quinone biosynthesis	1.02929e-18	0
COQ6_m	Ubiquinone biosynthesis monooxgenase COQ6	2np6mep_m + o2_m --> 2np6mobq_m + h2o_m	(Phatr3_J16283 and Phatr3_J38985 and Phatr3_J35064 and Phatr3_EG00791)	Biosynthesis of steroids: Ubiquinone/Terpenoid-quinone biosynthesis	1.02929e-18	0
COQ5_m	2-methoxy-6-nonaprenyl-1,4-benzoquinol methylase	2np6mobq_m + amet_m --> ahcys_m + h_m + me2np6mobq_m	(Phatr3_J47199 and Phatr3_J38985 and Phatr3_J35064 and Phatr3_EG00791)	Biosynthesis of steroids: Ubiquinone/Terpenoid-quinone biosynthesis	1.02929e-18	0
COQ7_m	Ubiquinone biosynthesis COQ7	h_m + me2np6mobq_m + nadph_m + o2_m --> 2npmhmobq_m + h2o_m + nadp_m	(Phatr3_J48932 and Phatr3_J38985 and Phatr3_J35064 and Phatr3_EG00791)	Biosynthesis of steroids: Ubiquinone/Terpenoid-quinone biosynthesis	1.02929e-18	0
COQ3_m	Ubiquinone biosynthesis methyltransferase COQ3	2npmhmobq_m + amet_m --> ahcys_m + h_m + q9_m	(Phatr3_J9984 and Phatr3_J38985 and Phatr3_J35064 and Phatr3_EG00791)	Biosynthesis of steroids: Ubiquinone/Terpenoid-quinone biosynthesis	1.02929e-18	0
TMTD_h	delta-tocopherol methyltransferase	amet_h + dvite_h --> ahcys_h + bvite_h + h_h	(Phatr3_J20470)	Biosynthesis of steroids: Ubiquinone/Terpenoid-quinone biosynthesis	0	0
TMTG_h	gamma-tocopherol methyltransferase	amet_h + yvite_h --> ahcys_h + avite1_h + h_h	(Phatr3_J20470)	Biosynthesis of steroids: Ubiquinone/Terpenoid-quinone biosynthesis	0	0
NPHS_x	1,4-dihydroxy-2-naphthoyl-CoA hydrolase	dhncoa_x + h2o_x --> coa_x + dhna_x + h_x	0	Biosynthesis of steroids: Ubiquinone/Terpenoid-quinone biosynthesis	0	0
MPBQMT_h	2-methyl-6-phytyl-1,4-benzoquinol C3-methyltransferase	2m6phol_h + amet_h --> 23dmphol_h + ahcys_h + h_h	(Phatr3_J33530)	Biosynthesis of steroids: Ubiquinone/Terpenoid-quinone biosynthesis	0	0
HST_h	Homogentisate solanesyltransferase	h_h + hgentis_h + npdp_h --> 2m6sbenzq_h + co2_h + ppi_h	(Phatr3_J2738)	Biosynthesis of steroids: Ubiquinone/Terpenoid-quinone biosynthesis	0	0
HPT_h	Homogentisate phytyltransferase	h_h + hgentis_h + phdp_h --> 2m6phol_h + co2_h + ppi_h	(Phatr3_J37858)	Biosynthesis of steroids: Ubiquinone/Terpenoid-quinone biosynthesis	0	0
DTOCOC_h	Delta-tocopherol cyclase	2m6phol_h --> dvite_h	(Phatr3_Jdraft1025)	Biosynthesis of steroids: Ubiquinone/Terpenoid-quinone biosynthesis	0	0
GTOCOC_h	Gamma-tocopherol cyclase	23dmphol_h --> yvite_h	(Phatr3_Jdraft1025)	Biosynthesis of steroids: Ubiquinone/Terpenoid-quinone biosynthesis	0	0
BTOCOMT_h	Beta-tocopherol methyltransferase	amet_h + bvite_h --> ahcys_h + avite1_h + h_h	0	Biosynthesis of steroids: Ubiquinone/Terpenoid-quinone biosynthesis	0	0
3NPHBH1_m	Hydroxylation of 3-nonaaprenyl-4-hydroxybenzoate (NADH)	3nphb_m + h_m + nadh_m + o2_m --> 3npdhb_m + h2o_m + nad_m	0	Biosynthesis of steroids: Ubiquinone/Terpenoid-quinone biosynthesis	0	0
ICHORS_h	Isochorismate synthase	chor_h <=> ichor_h	(Phatr3_EG01588)	Biosynthesis of steroids: Ubiquinone/Terpenoid-quinone biosynthesis	0	0
SUCBZS_h	O-succinylbenzoate synthase	2shchc_h --> h2o_h + sucbz_h	(Phatr_11048)	Biosynthesis of steroids: Ubiquinone/Terpenoid-quinone biosynthesis	0	0
SUCBZL_x	O-succinylbenzoate-CoA ligase	atp_x + coa_x + sucbz_x --> amp_x + ppi_x + sbzcoa_x	(Phatr3_J46146)	Biosynthesis of steroids: Ubiquinone/Terpenoid-quinone biosynthesis	0	0
SBZCOADH_x	O-succinylbenzoate-CoA dehydratase	h_x + sbzcoa_x --> dhncoa_x + h2o_x	(Phatr3_Jdraft371)	Biosynthesis of steroids: Ubiquinone/Terpenoid-quinone biosynthesis	0	0
HGDH_m	Hydroxyglutarate dehydrogenase, ferrocytochrome c dependent	2hglut_m + fad_m --> akg_m + fadh2_m	(Phatr3_J20192)	Butanoate metabolism	0	0
AKGR_m	alpha ketoglutarate reductase; NAD dependent	2hglut_m + nad_m <=> akg_m + h_m + nadh_m	(Phatr3_J45592) or (Phatr3_J27166)	Butanoate metabolism	0	0
FBP_h	beta-D-Fructose 1,6-bisphosphate 1-phosphohydrolase, chloroplast	fdp_h + h2o_h --> f6p_h + pi_h	(Phatr3_J31994) or (Phatr3_J2793)	Calvin-Benson cycle	0	0
FBA_h	Fructose-bisphosphate aldolase, chloroplast	fdp_h <=> dhap_h + g3p_h	(Phatr3_J22993) or (Phatr3_Jdraft825) or (Phatr3_J41423)	Calvin-Benson cycle	0	0
CA_m	Carbonic anhydrase, mitochondrial	h_m + hco3_m <=> co2_m + h2o_m	(Phatr3_EG02042) or (Phatr3_J36906)	Carbon fixation	0	0
PHYPQOX_h	Phytoene:plastoquinone oxidoreductase	phyto_h + 2.0 pq_h --> 2.0 pqh2_h + tczcaro_h	(Phatr3_J35509) or (Phatr3_J55102)	Carotenoid biosynthesis	0	0
ZISO_h	Zeta-carotene isomerase	tczcaro_h --> dczcaro_h	(Phatr3_J16955)	Carotenoid biosynthesis	0	0
ZCARDS_h	Zeta-carotene desaturase	dczcaro_h + 2.0 pq_h --> 2.0 pqh2_h + ttclyco_h	(Phatr3_J9040)	Carotenoid biosynthesis	0	0
PLYCOI_h	Prolycopene isomerase	ttclyco_h --> lyc_h	(Phatr3_J54826) or (Phatr3_J45243) or (Phatr3_J54842) or (Phatr3_J9210) or (Phatr3_J51868)	Carotenoid biosynthesis	0	0
PHYDS4S_h	4-step phytoene desaturase	phyto_h + 4.0 pq_h --> lyc_h + 4.0 pqh2_h	(Phatr3_J43904)	Carotenoid biosynthesis	0	0
VIOXANDE_h	Violaxanthin de-epoxidase	ascb__L_u + h_u + vioxan_h --> anxan_h + dhdascb_u + h2o_u	(Phatr3_J51703) or (Phatr3_J36048) or (Phatr3_J45846)	Carotenoid biosynthesis	0	0
ANTHXANDE_h	Antheraxanthin de-epoxidase	anxan_h + ascb__L_u + h_u --> dhdascb_u + h2o_u + zeax_h	(Phatr3_J51703) or (Phatr3_J36048) or (Phatr3_J45846)	Carotenoid biosynthesis	0	0
DIATOXEPOX_h	Diatoxanthin epoxidase (NADPH)	diatox_h + h_h + nadph_h + o2_h --> diadinx_h + h2o_h + nadp_h	(Phatr3_J10970) or (Phatr3_J45845)	Carotenoid biosynthesis	0	0
BACCL_h	Biotin-acetyl-CoA carboxy ligase	accp_h + atp_h + btn_h <=> amp_h + btnCCP_h + ppi_h	(Phatr3_J46706) or (Phatr3_EG01955)	Cofactor biosynthesis: Biotin biosynthesis	0	0
TMLOX_m	Trimethyl lysine dioxygenase	akg_m + o2_m + tmlys_m --> 3htmelys_m + co2_m + succ_m	(Phatr3_J49480)	Cofactor biosynthesis: Carnitine biosynthesis	0	0
HTMLA_m	3-hydroxy-trimethyl lysine aldolase	3htmelys_m --> 4tmeabut_m + gly_m	(Phatr3_J49372)	Cofactor biosynthesis: Carnitine biosynthesis	0	0
TMABDH1_m	Trimethylammoniobutanal dehydrogenase	4tmeabut_m + h2o_m + nad_m --> gbbtn_m + 2.0 h_m + nadh_m	(Phatr3_J31906)	Cofactor biosynthesis: Carnitine biosynthesis	0	0
GBBOX_m	Gamma-butyrobetaine dioxygenase	akg_m + gbbtn_m + o2_m --> co2_m + crn_m + succ_m	(Phatr3_J41243)	Cofactor biosynthesis: Carnitine biosynthesis	0	0
THFAT_m	5,10-Methenyltetrahydrofolate aminomethyltransferase	h2o_m + methf_m --> 5fthf_m + h_m	(Phatr3_Jdraft521)	Cofactor biosynthesis: Folate biosynthesis	0	0
THBPOX_m	5,6,7,8-tetrahydrobiopterin:NADP+ oxidoreductase	dhbpt_m + h_m + nadph_m <=> nadp_m + thbpt_m	(Phatr3_J21181)	Cofactor biosynthesis: Folate biosynthesis	0	0
THD2_m	NAD(P) transhydrogenase (AB-specific)	h_c + nadh_m + nadp_m --> h_m + nad_m + nadph_m	(Phatr3_EG02222 and Phatr3_EG02401) or (Phatr3_J25840)	Cofactor biosynthesis: Nicotinate and Nicotinamide metabolism	0	0
THD1_h	NAD(P) transhydrogenase (B-specific)	nad_h + nadph_h <=> nadh_h + nadp_h	(Phatr3_J45428)	Cofactor biosynthesis: Nicotinate and Nicotinamide metabolism	0	0
PPNCL_m	4'-Phosphopantothenate:L-cysteine ligase (CTP)	4ppan_m + ctp_m + cys__L_m --> 4ppcys_m + cmp_m + h_m + ppi_m	(Phatr3_J10005)	Cofactor biosynthesis: Pantothenate and CoA biosynthesis	1.5963e-16	0
PPDCDC_m	Phosphopantothenoylcysteine decarboxylase	4ppcys_m + h_m --> co2_m + pan4p_m	(Phatr3_J10089)	Cofactor biosynthesis: Pantothenate and CoA biosynthesis	1.5963e-16	0
PTPAT_m	Pantetheine-phosphate adenylyltransferase	atp_m + h_m + pan4p_m <=> dpcoa_m + ppi_m	(Phatr3_J48302) or (Phatr3_J43748)	Cofactor biosynthesis: Pantothenate and CoA biosynthesis	1.5963e-16	0
MTMOHT_m	5,10-Methylenetetrahydrofolate:3-methyl-2-oxobutanoate hydroxymethyltransferase	3mob_m + h2o_m + mlthf_m --> 2dhp_m + thf_m	(Phatr3_J8765)	Cofactor biosynthesis: Pantothenate and CoA biosynthesis	1.35989e-16	0
PANTS_m	D-pantoate:beta-alanine ligase (AMP-forming)	ala_B_m + atp_m + pant__R_m --> amp_m + h_m + pnto__R_m + ppi_m	(Phatr3_J22955)	Cofactor biosynthesis: Pantothenate and CoA biosynthesis	1.35989e-16	0
DHPNTR_m	2-dehydropantoate 2-reductase	2dhp_m + h_m + nadph_m <=> nadp_m + pant__R_m	(Phatr3_J39578)	Cofactor biosynthesis: Pantothenate and CoA biosynthesis	1.35989e-16	0
PNTK_m	Pantothenate kinase	atp_m + pnto__R_m --> 4ppan_m + adp_m + h_m	(Phatr3_J3145)	Cofactor biosynthesis: Pantothenate and CoA biosynthesis	1.35989e-16	0
DMOR_4_m	2,3-Dihydroxy-3-methylbutanoate:NADP+ oxidoreductase (isomerizing)	alac__S_m + h_m + nadph_m --> 23dhmb_m + nadp_m	(Phatr3_Jdraft348)	Cofactor biosynthesis: Pantothenate and CoA biosynthesis	0	0
FCYTOB5OXR_m	NADH:ferricytochrome-b5 oxidoreductase	2.0 ficytb5_m + nadh_m <=> 2.0 focytb5_m + h_m + nad_m	(Phatr3_J29660)	Cofactor biosynthesis: Regeneration	0	0
NTRC_h	NADPH-dependent thioredoxin reductase 3	h_h + nadph_h + trdox_h --> nadp_h + trdrd_h	(Phatr3_EG02276)	Cofactor biosynthesis: Regeneration	0	0
DB4PS_h	3,4-Dihydroxy-2-butanone-4-phosphate synthase	ru5p__D_h --> db4p_h + for_h + h_h	(Phatr3_EG02381)	Cofactor biosynthesis: Riboflavin biosynthesis	-4.09222e-16	0
DMRLMS_h	6,7-dimethyl-8-ribityllumazine synthase	4r5au_h + db4p_h --> dmlz_h + 2.0 h2o_h + pi_h	(Phatr3_J7173)	Cofactor biosynthesis: Riboflavin biosynthesis	-4.09222e-16	0
GTPCII_h	GTP cyclohydrolase II	gtp_h + 3.0 h2o_h --> 25drapp_h + for_h + 2.0 h_h + ppi_h	(Phatr3_EG02381)	Cofactor biosynthesis: Riboflavin biosynthesis	-2.04611e-16	0
APRAUR_h	5-amino-6-(5-phosphoribosylamino)uracil reductase	5apru_h + h_h + nadph_h --> 5aprbu_h + nadp_h	(Phatr3_J33427)	Cofactor biosynthesis: Riboflavin biosynthesis	-2.04611e-16	0
PMDPHT_h	Pyrimidine phosphatase	5aprbu_h + h2o_h --> 4r5au_h + pi_h	(Phatr3_J13261)	Cofactor biosynthesis: Riboflavin biosynthesis	-2.04611e-16	0
RBFS_h	Riboflavin synthase	2.0 dmlz_h --> 4r5au_h + ribflv_h	(Phatr3_J38165)	Cofactor biosynthesis: Riboflavin biosynthesis	-2.04611e-16	0
RBFK_h	Riboflavin kinase	atp_h + ribflv_h --> adp_h + fmn_h + h_h	(Phatr3_J12172)	Cofactor biosynthesis: Riboflavin biosynthesis	0	0
FMNACP_h	FMN acid phosphatase	fmn_h + h2o_h --> pi_h + ribflv_h	(Phatr3_J12331)	Cofactor biosynthesis: Riboflavin biosynthesis	0	0
FADDP_h	FAD diphosphatase	fad_h + h2o_h --> amp_h + fmn_h + 2.0 h_h	(Phatr3_J14808)	Cofactor biosynthesis: Riboflavin biosynthesis	0	0
TMTP_h	Thiamine-triphosphatase	h2o_h + thmtp_h --> h_h + pi_h + thmpp_h	(Phatr3_J37234)	Cofactor biosynthesis: Thiamine (B1)	0	0
ACP1819ZD9DS_h	Octadecanoyl-(acyl-carrier protein) delta 9 desaturase	2.0 fdxrd_h + 2.0 h_h + o2_h + ocdcaACP_h --> 2.0 fdxox_h + 2.0 h2o_h + octeACP_h	(Phatr3_J9316)	Fatty acid biosynthesis	0.00738998	0
FA181d9ACPH_h	fatty-acyl-ACP hydrolase (9Z n-C18:1)	h2o_h + octeACP_h --> ACP_h + h_h + ocdcea_h	(Phatr3_J10454)	Fatty acid biosynthesis	0.00700343	0
3OAS181_h	3-oxoacyl-[acyl-carrier-protein] synthase ((11Z)-n-C18:1)	h_h + hdeACP_h + malACP_h --> 3ocvac11eACP_h + ACP_h + co2_h	(Phatr3_J37367) or (Phatr3_J52648)	Fatty acid biosynthesis	0	0
EAR181_h	enoyl-[acyl-carrier-protein] reductase (NADH) ((11Z)-n-C18:1)	h_h + nadph_h + t2c11vaceACP_h --> nadp_h + octeACP_h	(Phatr3_J10068)	Fatty acid biosynthesis	0	0
3HAD181_h	3-hydroxyacyl-[acyl-carrier-protein] dehydratase ((11Z)-n-C18:1)	3hcvac11eACP_h --> h2o_h + t2c11vaceACP_h	(Phatr3_Jdraft1143) or (Phatr3_J55157)	Fatty acid biosynthesis	0	0
3OAR181_h	3-oxoacyl-[acyl-carrier-protein] reductase (n-C18 1)	3ocvac11eACP_h + h_h + nadph_h --> 3hcvac11eACP_h + nadp_h	(Phatr3_J13073)	Fatty acid biosynthesis	0	0
BTNCCPP_h	Proteolysis of btnccp, chloroplast	btnCCP_h + h2o_h --> apoC_h + biocyt_h	0	Fatty acid biosynthesis	0	0
ACCPF_h	accp formation, chloroplast	apoC_h + lys__L_h --> accp_h + h2o_h + h_h	0	Fatty acid biosynthesis	0	0
BTND1_h	Biotinidase, chloroplast	biocyt_h + h2o_h --> btn_h + lys__L_h	0	Fatty acid biosynthesis	0	0
FA140ACPH_h	fatty-acyl-ACP hydrolase (n-C14:0)	h2o_h + myrsACP_h --> ACP_h + h_h + ttdca_h	(Phatr3_J10454)	Fatty acid biosynthesis	0	0
ACCOAC_m	Acetyl-CoA-carboxylase	accoa_m + atp_m + hco3_m <=> adp_m + h_m + malcoa_m + pi_m	0	Fatty acid biosynthesis, mitochondria	-2.60595e-15	0
CAT21829Z12Z_m	Carnitine acyltransferase II ((9Z,12Z)-octadecadienoyl-CoA forming)	coa_m + lnlccrn_m <=> crn_m + lnlccoa_m	(Phatr3_J48078)	Fatty acid degradation, mitochondria	-1.51084e-16	0
[truncated: 187 more rows]
