# Supplementary material for: Evolution and regulation of nitrogen flux through compartmentalized metabolic networks in a marine diatom
Source: Nat Commun. 2019 Oct 7;10:4552. doi: 10.1038/s41467-019-12407-y (PMC6779911; doi:10.1038/s41467-019-12407-y)
Supplement: Supplementary file 8 — Source Data [file 41467_2019_12407_MOESM8_ESM.xlsx]

## Sheet: Fig. 1
Figure 1a																		Figure 1b																	Figure 1c									Figure 1d
																																						AR - Cond	NIRN - Cond	NIRA - Cond
id	RT	Pre_1_AVG	Pre_2_AVG	Pre_3_AVG	N-_4_AVG	N-_5_AVG	N-_6_AVG	NH4+_4_AVG	NH4+_5_AVG	NH4+_6_AVG	NO2-_4_AVG	NO2-_5_AVG	NO2-_6_AVG	NO3-_4_AVG	NO3-_5_AVG	NO3-_6_AVG		RT102xPC57 - Standardized Transcript Averages & Standard Deviation (n = 107 genes)																				Ammonia repression (X-axis)	Nitrate induction relative to nitrite (y-axis)	Nitrate induction relative to ammonia (z-axis)				id	HNS	NS	NO3- RT
Phatr3_J43363	1	350.62	797.58	596.22	486.61	369.7	480.89	388.395	280.565	348.405	285.97	322.58	305.695	341.095	301.34	288.945			Pre_1_AVG	Pre_2_AVG	Pre_3_AVG	N-_4_AVG	N-_5_AVG	N-_6_AVG	NH4+_4_AVG	NH4+_5_AVG	NH4+_6_AVG	NO2-_4_AVG	NO2-_5_AVG	NO2-_6_AVG	NO3-_4_AVG	NO3-_5_AVG	NO3-_6_AVG		Phatr3_J12902	NS	Nitrate Assimilation Gene	1.99416	1.95366	1.98707				Phatr3_J12902	HNS	NS	NO3- RT
Phatr3_EG00942	2	21.075	29.665	5.2	20.005	15.59	9.41	9.555	9.205	16.055	5.18	11.815	8.86	10.255	5.205	9.795																			Phatr3_EG02286	NS	Nitrate Assimilation Gene	1.9824	1.9418	1.98715				Phatr3_EG02286	HNS	NS	NO3- RT
Phatr3_EG02033	2	5.165	9.15	5.215	10.47	7.27	5.82	6.98	4.32	4.035	5.605	5.565	5.895	3.545	3.68	4.265																			Phatr3_J13076	NS	Nitrate Assimilation Gene	1.98925	1.89251	1.98212				Phatr3_J13076	HNS	NS	NO3- RT
Phatr3_J24838	2	43.405	57.52	26.395	57.52	53.825	37.46	32.78	46.055	45.06	39.875	54.15	42.41	46.2	50.535	43.55		RT184xPC47 - Standardized Protein Averages & Standard Deviation (n = 55 genes)																	Phatr3_J26029	NS	Nitrate Assimilation Gene	1.99328	1.87389	1.98574				Phatr3_J26029	HNS	NS	NO3- RT
Phatr3_J32491	2	3.03	2.895	1.295	8.135	5.005	4.88	3.395	5.59	3.76	3.02	6.225	2.795	4.695	5.75	3.24			Pre_1_AVG	Pre_2_AVG	Pre_3_AVG	N-_4_AVG	N-_5_AVG	N-_6_AVG	NH4+_4_AVG	NH4+_5_AVG	NH4+_6_AVG	NO2-_4_AVG	NO2-_5_AVG	NO2-_6_AVG	NO3-_4_AVG	NO3-_5_AVG	NO3-_6_AVG		Phatr3_J54983	NS	Nitrate Assimilation Gene	1.98885	1.86898	1.98719				Phatr3_EG02484	HNS	NS	NO3- RT
Phatr3_J37743	2	2.855	13.325	1.38	9.01	3.655	4.29	2.23	1.955	4.08	2.305	2.925	3.53	2.835	2.8	3.04		AVG + 1SD	ND	-0.575743	-0.906141	-1.36291	-0.586879	0.749692	-1.08694	-1.13517	1.32248	-1.10552	-0.960077	1.40907	-0.862995	-1.21445	1.30555		Phatr3_EG02608	NS	Nitrate Assimilation Gene	1.9599	1.80793	1.90384				Phatr3_J54983	HNS	NS	NO3- RT
Phatr3_J38465	2	59.385	79.13	26.295	53.95	29.97	36.685	30.305	23.78	43.16	28.19	31.51	44.6	31.61	31.995	43.01		AVG	ND	-0.112776	-0.450465	-0.781707	0.00535925	1.32538	-0.666626	-0.671657	1.53241	-0.632605	-0.514493	1.5755	-0.499479	-0.933369	1.52854		Phatr3_J37957	NS	Nitrate Assimilation Gene	1.98399	1.64237	1.97045				Phatr3_EG01952	HNS	NS	NO3- RT
Phatr3_J39080	2	115.14	209.775	66.9	159.68	125.83	105.66	91.64	105	132.825	94.97	101.15	142.26	103.03	73.355	124.185		AVG - 1SD	ND	0.350191	0.00521172	-0.200507	0.597597	1.90106	-0.24631	-0.208149	1.74235	-0.159695	-0.0689097	1.74192	-0.135963	-0.652285	1.75154		Phatr3_J45621	NS	Nitrate Assimilation Gene	1.94189	1.44819	1.98584				Phatr3_J37957	HNS	NS	NO3- RT
Phatr3_J39129	2	0	0	0.125	0.625	0	0	0	0.08	0	0	0	0	0	0.305	0																			Phatr3_J51092	NS	Nitrate Assimilation Gene	1.93401	1.3108	1.8632				Phatr3_J40435	HNS	NS	NO3- RT
Phatr3_J43074	2	22.505	28.625	21.845	31.605	27.75	22.325	25.91	25.16	26.325	18.93	25.86	27.505	23.195	24.07	26.52																			Phatr3_J36913	NS	Nitrate Assimilation Gene	1.48544	0.506283	0.822614				Phatr3_J45621	HNS	NS	NO3- RT
Phatr3_J43603	2	2.265	3.77	1.975	4.375	3.695	2.735	2.415	2.12	2.41	1.585	2.325	1.935	2.565	3.27	2.985																			Phatr3_J40691	NS	Nitrate Assimilation Gene	0.968026	0.689792	0.972075				Phatr3_J43348	HNS	NS	NO3- RT
Phatr3_J43785	2	6.335	11.02	4.875	10.325	7.48	6.5	4.945	6.165	8.845	6.375	7.065	6.835	6.265	6.605	7.835																			Phatr3_EG02484	NS		1.96876	1.91805	1.95906				Phatr3_J51092	HNS	NS	NO3- RT
Phatr3_J44523	2	19.485	44.875	8.05	18.15	12.88	8.61	6.575	2.835	12.855	4.66	5.05	10.92	5.04	7.255	11.49																			Phatr3_EG01952	NS		1.98478	1.8381	1.98454				Phatr3_EG02531	HNS	NS	NO3- RT
Phatr3_J45611	2	119.27	169.805	56.345	109.355	95.555	77.005	48.445	74.38	101.06	62.725	83.65	89.09	66.945	80.235	89.59																			Phatr3_J47780	NS		1.98967	1.75488	1.98054				Phatr3_J21961	HNS	NS	NO3- RT
Phatr3_J48246	2	7.44	11.475	4.5	12.085	10.395	9.475	3.885	5.49	9.41	6.18	6.66	6.18	7.78	8.91	8.69																			Phatr3_J40435	NS		1.98896	1.57837	1.97652				Phatr3_J15625	HNS	NS	NO3- RT
Phatr3_J48408	2	28.35	33.075	19.675	39.425	27.375	32.29	20.685	26.445	32.6	22.395	26.63	32.775	28.885	26.44	29.245																			Phatr3_J29042	NS		1.93005	1.55055	1.85505				Phatr3_EG00939	HNS	NS	NO3- RT
Phatr3_J48755	2	6.255	7.305	4.93	10.155	8.615	7.875	7.8	7.07	8.195	6.785	8.525	7.03	7.175	7.36	8.35																			Phatr3_J38085	NS		1.92654	1.61483	1.70201				Phatr3_J44704	HNS	NS	NO3- RT
Phatr3_J51797	2	1298.5	1442.97	731.065	1240.9	909.145	1038.93	688.065	895.665	572.655	716.555	724.805	606.825	869.825	622.05	562.28																			Phatr3_J43503	NS		1.86101	1.53173	1.78189				Phatr3_J44510	HNS	NS	NO3- RT
Phatr3_J46603	2	4.54	13.545	5.06	8.48	6.31	5.2	3.565	2.96	4.595	4.98	6.38	5.025	3.5	5.115	4.545																			Phatr3_J43348	NS		1.83884	1.57522	1.74824				Phatr3_J48446	HNS	NS	NO3- RT
Phatr3_draftJ1534	4	16.155	18.25	4.855	16.88	14.055	9.58	3.5	8.325	12.5	8.33	10.04	12.765	6.16	10.565	10.845																			Phatr3_EG02531	NS		1.86511	1.36028	1.86935				Phatr3_J39656	HNS	NS	NO3- RT
Phatr3_EG00177	4	0.565	1.24	0.44	1.835	2.32	0.85	0.36	1.01	1.075	0.99	1.74	0.78	0.945	1.17	0.645																			Phatr3_J12925	NS		1.8016	1.58214	1.63395				Phatr3_J46671	HNS	NS	NO3- RT
Phatr3_EG01903	4	2.21	4.22	1.085	5.825	7.24	3.2	1.81	2.415	3.82	1.18	3.83	3.085	1.415	2.835	4.16																			Phatr3_J21961	NS		1.77695	1.26147	1.80713				Phatr3_J39769	HNS	NS	NO3- RT
Phatr3_J43588	4	3.115	5.6	2.595	5.64	10.755	2.695	2.78	3.06	3.95	2.18	4.86	3.7	2.265	4.265	4.21																			Phatr3_J15625	NS		1.76913	1.3582	1.71014				Phatr3_J49280	HNS	NS	NO3- RT
Phatr3_J46403	4	14.105	9.37	1.145	13.16	11.575	5.08	2.785	7.11	6.395	7.755	8.97	5.235	7.425	5.98	5.665																			Phatr3_J46465	NS		1.8138	1.2742	1.68245				Phatr3_J50071	HNS	NS	NO3- RT
Phatr3_J47497	4	11.525	17.09	2.435	11.65	13.565	6.355	1.56	6.315	8.39	3.18	8.26	8.555	4.165	6.34	9.725																			Phatr3_EG00939	NS		1.77091	1.20414	1.77924				Phatr3_J44835	HNS	NS	NO3- RT
Phatr3_J48164	4	0.935	11.11	0.935	10.47	5.935	0.67	0.275	1.105	1.595	0.675	2.135	0.925	1.615	1.335	2.375																			Phatr3_EG00664	NS		1.74788	1.44023	1.52998				Phatr3_J50373	HNS	NS	NO3- RT
Phatr3_J48683	4	7.83	33.035	7.17	34.89	17.305	5.395	8.775	8.455	7.6	6.905	11.265	5.33	7.54	6.69	6.55																			Phatr3_J44704	NS		1.78171	1.28151	1.64679				Phatr3_J16036	HNS	NS	NO3- RT
Phatr3_J49117	4	3.19	8.845	3.535	6.305	5.82	4.01	1.43	3.3	2.685	3.725	5.695	3.54	3.555	4.93	1.87																			Phatr3_J46237	NS		1.77898	1.29647	1.51834				Phatr3_J44838	HNS	NS	NO3- RT
Phatr3_J50149	4	0.56	1.93	0.195	1.605	2.21	0.535	0.45	0.63	0.69	0.385	1.685	0.785	0.2	0.98	0.535																			Phatr3_J44510	NS		1.68913	1.25956	1.59092				Phatr3_J50408	HNS	NS	NO3- RT
Phatr3_J54621	4	48.5	48.575	19.195	50.85	52.775	20.58	20.725	32.37	31.35	23.81	38.155	31.65	28.545	27.39	32.23																			Phatr3_J48446	NS		1.57311	1.38969	1.55425				Phatr3_J46511	HNS	NS	NO3- RT
Phatr3_J39066	5	40.15	34.175	19.615	33.75	26.93	42.395	17.26	17.805	26.555	26.805	22.18	29.27	27.39	23.875	29.48																			Phatr3_J45260	NS		1.57325	1.16236	1.65311				Phatr3_J49287	HNS	NS	NO3- RT
Phatr3_J43872	5	61.525	55.19	9.255	57.45	72.77	70.855	28.75	37.145	44.195	50.395	40.155	38.765	46.85	50.215	39.605																			Phatr3_J39656	NS		1.75887	1.1696	1.40881				Phatr3_J30145	HNS	NS	NO3- RT
Phatr3_J45780	5	28.45	24.885	14.86	27.855	23.675	25.245	12.53	18.3	21.21	19.14	18.69	17.155	20.365	22.43	21.63																			Phatr3_J8706	NS		1.64669	1.2647	1.39835				Phatr3_J49236	HNS	NS	NO3- RT
Phatr3_J46345	5	2.82	5.45	1.695	2.66	2.895	1.39	0.525	0.635	2.355	1.235	1.05	1.32	2.55	1.6	1.3																			Phatr3_J46671	NS		1.59693	1.15838	1.47883				Phatr3_J55004	HNS	NS	NO3- RT
Phatr3_J47922	5	74.42	104.33	67.38	96.095	83.285	90.595	51.935	75.805	79.315	76.31	69.19	86.47	73.01	68.93	80.535																			Phatr3_J39769	NS		1.51577	1.2474	1.39892				Phatr3_J48137	HNS	NS	NO3- RT
Phatr3_J48791	5	59.37	140.76	11.04	111.11	117.285	89.67	38.46	53.875	85.82	72.225	49.42	73.34	61.02	55.11	81.42																			Phatr3_J49280	NS		1.49659	1.20463	1.40226				Phatr3_EG01504	HNS	NS	NO3- RT
Phatr3_J49135	5	14.945	13.055	6.93	21.02	20.525	23.595	9.7	15.37	17.515	23.38	18.945	19.075	16.165	18.58	18.01																			Phatr3_J5286	NS		1.52792	0.969139	1.59808				Phatr3_J36913	HNS	NS	NO3- RT
Phatr3_J50489	5	14.57	24.88	2.47	12.3	17.12	15.41	3.565	3.765	12.265	8.18	5.14	9.115	6.15	5.31	9.1																			Phatr3_J50071	NS		1.79168	1.21267	1.05592				Phatr3_J7736	HNS	NS	NO3- RT
Phatr3_J51830	5	73.905	51.295	3.19	67.375	82.1	66.82	24.94	23.695	27.43	60.49	19.325	31.305	43.565	20.27	27.4																			Phatr3_J44835	NS		1.62015	1.05366	1.36357				Phatr3_J40691	HNS	NS	NO3- RT
Phatr3_J51876	5	32.15	31.245	20.715	45.725	48.355	40.06	26.425	34.435	40.355	32.79	39.9	34.945	33.405	38.925	39.65																			Phatr3_J50373	NS		1.55318	0.992735	1.38751				Phatr3_J36843	HNS	NS	NO3- RT
Phatr3_EG01046	6	30.135	36.785	29.775	39.215	44.045	32.05	35.31	36.715	36.58	30.625	36.21	31.125	30.57	38.62	34.36																			Phatr3_J16036	NS		1.38329	1.20248	1.3298				Phatr3_EG01412	HNS	NS	NO3- RT
Phatr3_J38303	6	34.17	45.09	9.42	43.165	44.59	13.815	11.525	18.655	20.16	21.095	22.295	21.12	21.225	26.385	22.565																			Phatr3_J44838	NS		1.5184	1.12569	1.20497				Phatr3_J50624	HNS	NS	NO3- RT
Phatr3_J44213	6	21.965	24.225	16.25	32.71	31.855	23.365	21.34	28.51	27.84	28.625	27.48	25.715	24.03	28.245	23.21																			Phatr3_EG01376	NS		1.24933	1.31068	1.23551				Phatr3_J47892	HNS	NS	NO3- RT
Phatr3_J47891	6	14.785	14.33	9.165	22.645	20.745	16.775	12.38	12.46	17.375	16.12	15.34	14.91	14.465	18.295	16.945																			Phatr3_J43479	NS		1.59932	0.989633	1.1723				Phatr3_J49238	HNS	NS	NO3- RT
Phatr3_EG00128	7	1.525	5.34	1.405	1.51	4.685	2.58	0.9	1.355	2.81	0.81	4.01	1.275	2.935	6.09	1.56																			Phatr3_J45757	NS		1.56542	0.895615	1.26918				Phatr3_J45283	HNS	NS	NO3- RT
Phatr3_EG00694	7	9.795	7.63	1.185	3.45	9.13	3.91	0.885	1.99	4.36	1.345	3.79	1.415	2.165	5.78	3.545																			Phatr3_J50408	NS		1.2441	1.15089	1.31483				Phatr3_J44836	HNS	NS	NO3- RT
Phatr3_J10213	7	23.62	25.32	16.8	29.535	30.46	31.195	19.935	22.5	28.755	22.58	25.98	23.33	23.115	30.725	29.325																			Phatr3_J46511	NS		1.22375	1.08034	1.38884				Phatr3_J31822	HNS	NS	NO3- RT
Phatr3_J16295	7	23.3	35.395	6.89	17.76	18.44	10.22	10.51	12.73	18.665	13.335	12.775	15.725	13.78	15.73	14.98																			Phatr3_J50486	NS		1.60371	0.968616	1.06743				Phatr3_J45965	HNS	NS	NO3- RT
Phatr3_J30519	7	54.965	36.565	1.17	30.675	73.785	54.115	15.97	39.13	31.555	36.27	40.09	19.69	26.71	46.44	21.525																			Phatr3_EG01882	NS		1.56959	0.847778	1.17801				Phatr3_J47107	HNS	NS	NO3- RT
Phatr3_J38787	7	37.695	32.925	20.56	30.375	36.45	13.59	22.405	27.6	24.93	20.275	25.9	16.585	22.625	27.905	19.935																			Phatr3_J34373	NS		1.47636	0.846438	1.24402				Phatr3_J38623	HNS	NS	NO3- RT
Phatr3_J43772	7	30.115	32.48	6.545	35.075	43.095	25.88	10.385	24.505	21.545	16.105	25.77	19.04	19.445	23.755	18.605																			Phatr3_J47062	NS		1.26181	0.955524	1.34597				Phatr3_J44839	HNS	NS	NO3- RT
Phatr3_J47041	7	89.115	106.97	54.405	62.01	81.595	55.34	48.7	51.65	64.555	50.045	63.98	65.54	57.33	70.73	58.41																			Phatr3_J50128	NS		1.5107	0.774356	1.26893				Phatr3_J16615	HNS	NS	NO3- RT
Phatr3_J49555	7	15.27	22.91	6.485	18.53	23.05	24.89	7.18	14.875	16.075	10.755	16.955	16.66	10.445	19.68	16.8																			Phatr3_J45758	NS		0.640814	1.1026	1.79219				Phatr3_J43490	HNS	NS	NO3- RT
Phatr3_J49862	7	1.5	2.415	2.13	1.855	2.915	2.935	1.61	1.68	1.945	1.67	2.13	2.025	2.25	2.895	2.285																			Phatr3_J48596	NS		1.57027	0.619137	1.32084				Phatr3_J8683	HNS	NS	NO3- RT
Phatr3_J50021	7	2.06	3.165	2.28	1.045	1.265	1.735	0	0.45	0.675	0.425	0.89	1.085	0.525	0.995	0.15																			Phatr3_J48319	NS		1.09294	0.883231	1.49155				Phatr3_J49215	HNS	NS	NO3- RT
Phatr3_J50585	7	3.05	4.465	2.645	1.595	2.59	1.84	0.38	0.725	1.335	0.47	0.445	0.48	1.55	2.1	1.17																			Phatr3_J13725	NS		1.40934	0.865445	1.19015				Phatr3_J37532	HNS	NS	NO3- RT
Phatr3_J9890	7	102.18	92.955	42.195	81.365	103.05	57.13	43.875	60.52	53.74	54.785	74.175	63.45	52.425	81.99	62.115																			Phatr3_J45632	NS		0.752573	1.11306	1.58067				Phatr3_J11337	HNS	NS	NO3- RT
Phatr3_EG02393	8	1.665	2.24	1.545	1.7	1.48	1.19	0.98	0.76	0.555	0.71	0.66	1	0.5	0.825	0.385																			Phatr3_EG02336	NS		1.3743	0.99877	1.05801				Phatr3_J15229	HNS	NS	NO3- RT
Phatr3_J33087	8	7.775	9.665	4.245	4.51	6.82	8.625	2.28	2.59	4.345	3	4.13	5.045	2.575	8.77	2.96																			Phatr3_J26921	NS		1.3143	0.736007	1.29183				Phatr3_J47900	HNS	NS	NO3- RT
Phatr3_J46625	8	33.58	43.2	26.395	36.625	31.87	26.625	10.895	22.515	24.975	23.885	26.405	30.145	18.795	24.495	22.8																			Phatr3_J46236	NS		1.45519	0.771203	1.11048				Phatr3_J45758	HNS	NS	NO3- RT
Phatr3_J46947	8	1.735	6.38	0.895	6.205	4.075	3.52	2.295	2.615	3.365	2.61	2.865	4.985	2.365	4.16	2.905																			Phatr3_J16391	NS		1.06674	0.890997	1.30753				Phatr3_J50103	HNS	NS	NO3- RT
Phatr3_EG00960	9	1.115	2.755	0.355	1.965	2.73	2.52	0.835	1.14	2.595	1.115	0.82	1.645	1.13	2.325	1.73																			Phatr3_J8461	NS		1.34016	0.773569	1.13516				Phatr3_J47780		NS
Phatr3_EG01145	9	70.135	50.51	49.745	54.755	65.965	62.46	43.365	52.46	62.88	43.005	52.96	58.55	47.245	55.54	56.96																			Phatr3_EG02607	NS		1.11408	1.01311	1.06252				Phatr3_EG02608		NS
Phatr3_J14986	9	12.44	12.315	5.22	8.855	10.695	7.515	7.43	5.835	9.495	5.505	6.87	7.525	5.765	8.505	5.815																			Phatr3_J49287	NS		1.17178	0.867859	1.13671				Phatr3_J29042		NS
Phatr3_J43279	9	1.47	1.705	1.055	3.915	3.925	3.315	2.215	1.92	2.765	1.91	1.9	2.02	1.825	2.575	2.375																			Phatr3_J33770	NS		1.27466	0.778834	1.09344				Phatr3_J38085		NS
Phatr3_J43495	9	0.41	1.93	0.88	1.405	2.36	0.835	1.155	0.67	0.95	0.585	0.925	0.79	0.3	0.955	0.72																			Phatr3_J30145	NS		1.4396	0.721544	0.936835				Phatr3_J43503		NS
Phatr3_J45559	9	23.87	24.83	11.05	9.935	10.18	30.39	5.255	4.25	19.235	6.675	9.76	14.915	13.405	27.58	13.72																			Phatr3_J43024	NS		1.12343	1.14449	0.806139				Phatr3_J12925		NS
Phatr3_EG00289	10	32.82	37.315	9.37	24.505	28.03	37.405	18.44	19.925	24.37	16.365	20.97	22.635	16.535	20.975	23.445																			Phatr3_J33111	NS		1.42759	0.614751	0.994854				Phatr3_J46465		NS
Phatr3_J46519	10	1.25	1.265	1.15	1.08	0.74	0.55	0.515	0.575	0.505	0.28	0.085	0.18	0.08	0.5	0.455																			Phatr3_J31436	NS		1.37131	0.542445	1.12327				Phatr3_EG00664		NS
Phatr3_J50312	10	72.645	96.685	55.47	70.825	65.755	62.2	53.775	58.135	57.165	49.95	45.015	58.98	57.885	49.65	60.145																			Phatr3_J49281	NS		1.14762	0.868127	0.976547				Phatr3_J46237		NS
Phatr3_J51953	10	1.225	1.46	0.415	0.54	1.04	0.525	0.675	0.05	0.275	0.13	0.13	0.325	0.1	0.38	0.31																			Phatr3_EG00223	NS		1.76284	0.281227	0.934343				Phatr3_J45260		NS
Phatr3_J35989	11	9.035	8.985	10.795	15.465	14.16	14.865	11.5	13.515	12.365	10.44	11.255	14.175	14.035	14.32	15.295																			Phatr3_J49236	NS		1.18704	0.876056	0.905375				Phatr3_J8706		NS
Phatr3_J36547	11	0.685	2.3	0.22	2.57	2.755	2.965	1.005	1.16	2.415	0.745	1.195	1.66	1.545	2.52	1.47																			Phatr3_J55004	NS		1.20662	0.895555	0.85376				Phatr3_J5286		NS
Phatr3_J43839	11	46.055	51.255	22.74	73.56	74.655	59.91	44.15	48.58	52.9	39.975	59.38	61.77	51.825	60.295	54.665																			Phatr3_J48137	NS		1.43131	0.706282	0.811217				Phatr3_EG01376		NS
Phatr3_J44293	11	8.995	18.655	3.465	15.28	12.31	9.7	3.23	4.88	6.565	4.76	7.37	7.315	5.635	8.545	7.215																			Phatr3_J17199	NS		1.43411	0.557485	0.95355				Phatr3_J43479		NS
Phatr3_J46753	11	11.115	16.27	7.925	18.31	21.605	16.655	9.295	13.365	16.155	12.105	17.41	17.625	17.33	17.56	17.855																			Phatr3_J33028	NS		1.37226	0.732151	0.809477				Phatr3_J45757		NS
Phatr3_J49807	11	5.955	9.865	2.335	7.465	5.75	5.035	1.36	2.93	3.495	2.5	3.165	5.33	5.585	4.185	5.13																			Phatr3_EG01504	NS		1.26897	0.743182	0.843516				Phatr3_J50486		NS
Phatr3_J19831	12	38.92	48.745	5.455	40.96	45.155	34.065	13.715	28.855	33.14	25.835	32.635	27.96	24.61	33.925	25.665																			Phatr3_J46420	NS		0.845312	0.869445	1.12754				Phatr3_EG01882		NS
Phatr3_J44750	12	44.54	47.54	14.665	45.245	54.52	39.07	33.29	39.475	33.325	29.84	45.805	37.295	32.65	47.185	35.315																			Phatr3_EG00296	NS		1.25752	0.568938	0.962083				Phatr3_J34373		NS
Phatr3_J46011	12	38.27	39.325	27.445	34.345	30.505	39.22	24.115	24.21	30.54	25.415	28.89	28.685	26.26	34.875	30.73																			Phatr3_J48071	NS		1.43275	0.619164	0.69303				Phatr3_J47062		NS
Phatr3_J48886	12	4.88	5.26	2.835	11.115	11.365	7.14	5.83	6.81	6.615	5.18	8.04	5.075	6.95	9.115	6.67																			Phatr3_J43673	NS		0.806426	1.0089	0.927463				Phatr3_J50128		NS
Phatr3_J49237	12	10.125	21.66	4.8	15.5	13.805	14.83	6.69	7.39	6.33	7.98	14.68	7.22	11.425	16.02	5.02																			Phatr3_J46763	NS		1.31451	0.623737	0.78385				Phatr3_J48596		NS
Phatr3_J49596	12	815.55	1088.88	461.795	834.3	911.595	945.605	392.14	532.63	578.06	462.02	627.03	580.755	515.075	667.105	483.03																			Phatr3_J43694	NS		1.8333	0.359551	0.48731				Phatr3_J13725		NS
Phatr3_J49722	12	83.14	59.715	31.85	143.245	146.11	122.335	80.225	79.89	87.23	71.92	108.955	87.405	90.065	136.53	84.445																			Phatr3_J43679	NS		0.841588	0.867138	0.957582				Phatr3_EG02336		NS
Phatr3_J8475	12	4.625	5.17	7.725	16.545	14.225	14.27	6.8	10.405	10.145	8.545	11.24	14.37	11.59	18.765	8.43																			Phatr3_J48667	NS		1.22095	0.649064	0.783006				Phatr3_J26921		NS
Phatr3_J44549	13	65.775	64.435	82.805	68.055	56.765	50.79	34.26	45.085	49.535	49.175	50.76	57.91	102.475	68.805	50.185																			Phatr3_J7736	NS		1.15343	0.631893	0.858462				Phatr3_J46236		NS
Phatr3_J45284	13	71.89	67.52	61.705	62.245	63.19	55.4	32.05	45.515	58.615	38.29	45.145	61.325	66.015	60.46	55.975																			Phatr3_J3686	NS		1.00589	0.675545	0.949673				Phatr3_J8461		NS
Phatr3_J45560	13	20.725	108.38	100.45	58.34	83.555	25	20.455	24.14	9.71	43.385	80.755	17.995	30.025	77.145	19.81																			Phatr3_J37283	NS		1.22125	0.479311	0.907832				Phatr3_EG02607		NS
Phatr3_J37687	13	237.885	249.605	178.67	203.225	186.875	110.905	136.465	153.44	105.42	170.035	183.325	100.755	163.07	188.45	94.715																			Phatr3_J36843	NS		1.02325	0.524893	1.00923				Phatr3_J33770		NS
Phatr3_draftJ1691	13	90.74	61.33	33.465	85.84	85.465	34.29	41.18	68.695	44.81	77.07	79.92	49.89	63.625	80.03	43.595																			Phatr3_EG01412	NS		1.02622	0.728284	0.791638				Phatr3_J43024		NS
Phatr3_EG01570	13	259.37	439.865	254.64	376.215	313.68	289.445	301.175	267.52	321.875	346.295	334.28	304.63	332.975	325.545	307.55																			Phatr3_J44549	NS		0.829368	0.702934	0.997769				Phatr3_J33111		NS
Phatr3_EG02139	13	18.175	32.7	22.325	29.85	30.83	20.145	21.07	23.375	24.595	19.545	27.455	21.825	15.155	31.565	22.56																			Phatr3_J45259	NS		0.783617	0.588702	1.11115				Phatr3_J31436		NS
Phatr3_EG02439	13	7.485	3.76	3.45	10.015	10.295	4.44	3.405	5.19	3.755	6.29	7.02	3.1	5.975	6.975	4.275																			Phatr3_J14403	NS		1.4629	0.432398	0.577072				Phatr3_J49281		NS
Phatr3_EG02482	13	8.985	19.185	5.585	10.695	10.385	5.08	2.67	3.305	6.565	3.09	4.19	5.935	7.85	7.62	6.26																			Phatr3_J23497	NS		0.86093	0.493407	1.03752				Phatr3_EG00223		NS
Phatr3_J11313	13	56.24	56.14	30.495	41.9	38.665	19.32	27.045	34.53	43.065	44.17	46.12	29.43	37.17	45.855	36.22																			Phatr3_J46233	NS		1.70403	0.290713	0.371299				Phatr3_J17199		NS
Phatr3_J15338	13	10.61	9.3	12.085	17.74	12.165	9.74	12.515	13.155	10.12	14.37	16.795	10.04	17.175	16.325	8.655																			Phatr3_EG02206	NS		1.31405	0.475217	0.571231				Phatr3_J33028		NS
Phatr3_J31888	13	30.555	47.93	8.62	43.975	40.485	13.93	12.515	18.255	20.76	18.11	22.12	19.815	20.635	23.12	19.445																			Phatr3_J50624	NS		0.891473	0.579654	0.879946				Phatr3_EG00296		NS
Phatr3_J34724	13	0.675	8.49	0.4	3.435	2.8	1.065	0.925	0.17	0.75	0.8	2.225	0.235	3.005	2.845	0.575																			Phatr3_J47892	NS		1.12533	0.575397	0.587958				Phatr3_J48071		NS
Phatr3_J35493	13	0.745	1.425	1.42	2.32	1.815	0.775	1.115	0.46	1.66	1.835	1.53	1.19	2.095	1.985	0.4																			Phatr3_EG02538	NS		1.19071	0.493842	0.602139				Phatr3_J43673		NS
Phatr3_J36611	13	0.965	0.665	0.465	2.605	1.925	0.565	1.535	1.105	1.125	1.705	1.96	1.005	2.6	1.665	0.735																			Phatr3_EG00054	NS		1.26932	0.629655	0.354225				Phatr3_J46763		NS
Phatr3_J38662	13	16.585	6.99	8.885	14.345	10.485	4.165	7.645	10.105	7.205	12.98	14.96	5.845	8.67	14.215	5.835																			Phatr3_J49238	NS		0.945467	0.496884	0.806513				Phatr3_J43694		NS
Phatr3_J39576	13	0.56	6.11	11.365	4.59	6.08	0.68	1.8	1.545	2.03	0.785	1.97	1.005	3.515	4.25	0.25																			Phatr3_J43349	NS		0.580902	0.654316	0.986262				Phatr3_J48667		NS
Phatr3_J45143	13	4.625	6.915	2.925	13.145	8.105	1.45	5.885	3.21	2.88	4.53	6.25	3.19	6.35	10.215	2.77																			Phatr3_J43824	NS		1.29471	0.25098	0.655731				Phatr3_J3686		NS
Phatr3_J45770	13	40.605	46.105	16.125	35.185	40.065	21.435	21.02	27.745	20.03	21.005	26.12	25.06	29.705	28.545	19.4																			Phatr3_J45283	NS		0.723359	0.729239	0.746971				Phatr3_J37283		NS
Phatr3_J46445	13	5.805	4.435	1.42	18.02	12.62	5.27	5.87	5.245	6.1	7.925	9.65	6.375	11.435	9.41	4.41																			Phatr3_J42398	NS		1.05636	0.551664	0.589377				Phatr3_J44549		NS
Phatr3_J47049	13	16.965	18.485	10.845	15.94	12.63	11.815	8.87	9.835	12.475	11.25	10.57	12.13	11.39	12.44	12.56																			Phatr3_J44836	NS		0.862539	0.39967	0.914915				Phatr3_J14403		NS
Phatr3_J47694	13	1.18	2.19	1.35	4.565	3.6	0.945	2.8	1.62	1.665	1.515	3.25	0.87	2.505	2.59	1.645																			Phatr3_J48069	NS		1.0941	0.524619	0.55698				Phatr3_J46233		NS
Phatr3_J48218	13	7.93	6.8	8.565	11.43	13.8	5.735	8.65	9.325	6.605	11.26	12.425	7.415	12.05	13.615	6.315																			Phatr3_J31822	NS		0.75568	0.684939	0.713984				Phatr3_EG02206		NS
Phatr3_J49062	13	6.405	41.78	7.77	37.6	20.25	6.175	6.185	8.455	3.615	6.235	20.95	4.445	11.635	18.53	4.59																			Phatr3_J49836	NS		0.521392	0.736898	0.838948				Phatr3_EG02538		NS
Phatr3_J49122	13	0.22	0.165	0.14	0.875	1.04	0.46	0.485	0.285	0.285	0.19	0.435	0.32	0.75	0.725	0.15																			Phatr3_J45965	NS		1.20662	0.388124	0.485199				Phatr3_EG00054		NS
Phatr3_J49346	13	5.625	6.59	2.06	5.785	4.42	3.6	3.78	3.41	3.385	2.48	4.235	4.175	3.48	3.86	3.47																			Phatr3_J47107	NS		0.848976	0.647921	0.571288				Phatr3_J43824		NS
Phatr3_J54175	13	120.795	121.255	66.865	109.315	105.22	84.1	72.215	79.57	88.7	72.57	99.485	97.895	78.32	99.55	93.575																			Phatr3_J40650	NS		0.689332	0.338503	1.02486				Phatr3_J42398		NS
Phatr3_EG00795	14	1.45	2.775	0.71	5.495	3.26	1.355	3.175	1.17	3.89	2.1	6.37	4.815	1.2	4.095	2.605																			Phatr3_J38623	NS		1.13915	0.433322	0.478785				Phatr3_J48069		NS
Phatr3_EG00881	14	17.72	15.76	8.955	14.335	10.915	9.29	7.66	10.79	10.965	8.945	12.41	13.725	14.045	11.655	10.885																			Phatr3_J44347	NS		1.09107	0.251854	0.68502				Phatr3_J49836		NS
Phatr3_J10089	14	19.39	17.755	10.915	14.375	14.005	13.49	7.435	11.85	15.66	7.955	14.225	11.165	13.535	18.375	11.975																			Phatr3_J34631	NS		1.00822	0.274174	0.724563				Phatr3_J44347		NS
Phatr3_J38531	14	8.185	1.455	9.11	5.405	4.99	0.27	2.345	2.94	1.325	3.665	4.11	0.73	6.545	8.165	0.81																			Phatr3_EG01702	NS		1.28879	0.272961	0.399457				Phatr3_J34631		NS
Phatr3_J47062	15	40.125	46.655	46.705	34.87	35.47	23.24	10.57	11.69	34.23	19.11	12.425	26.31	54.075	26.535	22.71																			Phatr3_J44784	NS		0.874133	0.381742	0.696953				Phatr3_EG01702		NS
Phatr3_J38985	15	42.545	65.555	22.26	39.455	26.765	18.285	12.885	17.565	18.76	22.555	21.34	19.63	35.765	19.655	18.17																			Phatr3_J52260	NS		0.804178	0.44967	0.68565				Phatr3_J44784		NS
Phatr3_J36720	15	59.52	57.07	45.135	53	57.43	36.365	35.47	43.34	49.63	33.99	41.75	41.115	42.665	42.805	41.98																			Phatr3_J44839	NS		0.64913	0.568663	0.689189				Phatr3_J52260		NS
Phatr3_EG01072	15	1.13	1.63	0.9	2.92	1.255	0.68	1.015	0.87	0.985	0.765	1.78	0.77	2.63	1.575	0.755																			Phatr3_J31968	NS		0.921066	0.318447	0.625825				Phatr3_J31968		NS
Phatr3_EG01212	15	7.56	30.23	0.4	21.285	8.94	4.895	1.65	0.14	4.21	6.21	0.465	4.365	13.285	2.125	4.375																			Phatr3_J36649	NS		0.583838	0.636959	0.642614				Phatr3_J9355		NS
Phatr3_EG02112	15	57.44	96.305	42.48	82.805	96.285	87.125	33.805	44.445	73.17	48.855	50.715	68.645	73.04	61.305	65.48																			Phatr3_J16615	NS		0.784913	0.466903	0.611406				Phatr3_draftJ1540		NS
Phatr3_EG02128	15	22.685	16.575	12.2	33.035	32.785	37.225	19.025	25.19	30.58	23.35	28.395	28.315	26.695	25.59	28.705																			Phatr3_J44703	NS		0.518615	0.630228	0.709898				Phatr3_J36175		NS
Phatr3_EG02512	15	24.76	21.54	12.295	37.22	40.92	34.915	19.165	24.88	24.875	25.14	23.29	20.565	29.26	21.335	24.14																			Phatr3_J9355	NS		1.06991	0.329368	0.454677				Phatr3_J47899		NS
Phatr3_J11281	15	185.14	278.685	127.69	178.63	187.845	121.76	100.245	124.885	151.65	110.475	140.475	145.725	133.905	127.91	140.48																			Phatr3_draftJ1540	NS		0.782369	0.359784	0.70221				Phatr3_J45036		NS
Phatr3_J1947	15	23.16	38.85	26.335	32.325	23.735	24.595	25.315	24.515	27.915	23.51	27.48	29.19	26.64	23.63	28.625																			Phatr3_J43490	NS		0.901488	0.220856	0.71012				Phatr3_J9327		NS
Phatr3_J27234	15	23.02	27.295	18.67	29.685	30.71	29.585	17.425	26.085	29.34	22.95	25.78	24.575	25.57	29.85	25.73																			Phatr3_J36175	NS		0.674715	0.498083	0.647113				Phatr3_J11311		NS
Phatr3_J27447	15	25.645	39.67	15.07	37.1	37.175	32.54	19.135	23.36	32.175	29.72	27.35	30.13	28.98	24.875	31.945																			Phatr3_J47899	NS		0.925544	0.321585	0.56591				Phatr3_J46116		NS
Phatr3_J39006	15	0.42	0.9	0.345	1.475	1.28	1.205	0.875	0.805	1.02	0.695	0.475	0.955	0.965	1.095	0.62																			Phatr3_J45036	NS		0.936048	0.243739	0.623558				Phatr3_J44570		NS
Phatr3_J40510	15	0.15	0.615	0.355	0.7	0.695	0.05	0.75	0.36	0.205	0.175	0	0.08	0.495	0.465	0																			Phatr3_J9327	NS		0.898813	0.340216	0.561214				Phatr3_J46656		NS
Phatr3_J43531	15	87.465	69.545	40.95	76.02	84.37	84.79	43.145	57.215	66.085	94.5	34.075	55.005	94.93	38.51	48.31																			Phatr3_J48597	NS		1.00326	0.521547	0.248872				Phatr3_J12379		NS
Phatr3_J43651	15	16.64	25.74	19.09	25.52	23.03	24.015	16.37	17.23	16.495	17.395	22	15.415	19.675	23.205	16.79																			Phatr3_J11311	NS		0.508205	0.666222	0.597369				Phatr3_J14327		NS
Phatr3_J43946	15	8.87	11.72	10.32	15.64	11.435	9.785	7.985	10.505	12.235	10.165	7.95	8.005	11.73	10.9	9.99																			Phatr3_J46116	NS		0.672818	0.508994	0.586976				Phatr3_J22819		NS
Phatr3_J44203	15	5.935	9.315	2.935	13.46	11.745	8.385	5.05	9.055	9.395	6.69	7.7	8.3	7.755	7.785	8.21																			Phatr3_J44570	NS		0.599817	0.422913	0.685002				Phatr3_J55230		NS
Phatr3_J46048	15	13.865	22.59	0.27	29.255	17.715	11.82	6.11	2.045	8.65	11.92	5.32	8.595	22.51	8.48	6.67																			Phatr3_J8683	NS		0.656568	0.480925	0.551766				Phatr3_J49613		NS
Phatr3_J49638	15	24.545	23.37	13.53	21.65	20.235	19.72	12.935	13.375	20.315	15.365	17.325	19.34	17.035	20.26	18.45																			Phatr3_J40933	NS		1.12873	0.270239	0.277392				Phatr3_J43237		NS
Phatr3_J40844	16	4.95	6.8	5.215	8.33	9.665	9.085	8.75	7.79	7.805	5.065	7.82	7.26	8.265	7.28	9.835																			Phatr3_J49215	NS		0.685468	0.415833	0.527034				Phatr3_J44700		NS
Phatr3_J31906	17	120.88	137.725	52.66	193.68	217.265	144.07	67.29	125.955	178.08	108.03	110.2	148.39	149.905	97.35	152.545																			Phatr3_J46656	NS		0.724783	0.249417	0.620337				Phatr3_J45050		NS
Phatr3_J9327	17	16.44	16.775	28.075	16.52	22.815	19.355	10.665	16.17	24.965	13.465	19.98	19.73	18.985	19.635	22.345																			Phatr3_J12379	NS		0.437806	0.425619	0.730957				Phatr3_EG01120		NS
Phatr3_draftJ1284	17	14.13	16.86	8.75	11.42	13.01	14.2	6.555	7.26	10.595	9.745	7.98	10.995	10.395	9.14	12.045																			Phatr3_J14327	NS		0.519655	0.389413	0.658929				Phatr3_J10902		NS
Phatr3_EG01197	17	11.67	11.045	7.285	20.825	40.335	28.55	16.31	12.95	22.4	16.215	17.695	21.03	18.38	20.87	28.98																			Phatr3_J37532	NS		0.713801	0.464476	0.384369				Phatr3_J40603		NS
Phatr3_EG01225	17	2.515	5.815	3.855	4.33	4.615	3.82	4.3	2.475	3.33	3.805	3.9	3.25	4.075	3.645	4.635																			Phatr3_J22819	NS		0.722475	0.309216	0.502519				Phatr3_J46360		NS
Phatr3_EG02610	17	20.51	17.12	6.775	25.135	23.525	32.87	11.615	8.495	23.09	10.7	9.41	21.42	14.55	10.915	23.025																			Phatr3_J55230	NS		0.61906	0.234142	0.677027				Phatr3_J44438		NS
Phatr3_J13838	17	9.535	8.905	10.87	18.185	13.695	14.265	12.705	11	15.835	11.55	11.79	13.44	13.05	11.47	13.625																			Phatr3_J11337	NS		0.622402	0.335007	0.569558				Phatr3_J46177		NS
Phatr3_J14345	17	82.115	81.37	46.82	72.48	74.53	102.75	50.785	52.775	94.04	54.71	57.05	91.31	64.28	56.435	101.315																			Phatr3_J49613	NS		0.840939	0.339575	0.327795				Phatr3_J49510		NS
Phatr3_J25840	17	28.57	28.425	3.45	32.735	33.87	46.225	11.27	11.53	24.7	18.715	15.345	23.175	21.64	16.5	24.165																			Phatr3_J47674	NS		0.431753	0.300237	0.768059				Phatr3_J32976		NS
Phatr3_J32041	17	15.975	26.72	13.66	23.585	24.18	21.955	14.79	17.425	18.465	13.59	19.035	21.26	21.725	13.73	21.425																			Phatr3_J545	NS		0.5997	0.394064	0.481491				Phatr3_J48454		NS
Phatr3_J33402	17	0.255	0.375	0.23	0.975	0.83	0.74	0.2	0.345	0.445	0.27	0.36	0.465	0.42	0.42	0.5																			Phatr3_J43237	NS		0.670743	0.229473	0.570195				Phatr3_J7294		NS
Phatr3_J35296	17	16.49	20.71	17.585	25.155	22.27	23.645	20.345	16.935	20.71	14.27	15.57	17.75	19.405	17.815	23.605																			Phatr3_J44700	NS		0.827512	0.232841	0.408461				Phatr3_J48597		NS
Phatr3_J44029	17	13.935	29.745	3.035	14.235	12.63	18.13	1.725	4.365	11.77	4.3	4.215	10.985	8.44	2.845	14.24																			Phatr3_J45050	NS		0.411899	0.42846	0.61386				Phatr3_J40933		NS
Phatr3_J46056	17	12.22	10.85	5.91	14.125	18.79	16.17	11.175	13.04	17.92	11.085	13.645	15.87	15.165	11.37	19.335																			Phatr3_EG01120	NS		0.730946	0.349744	0.358713				Phatr3_EG00554		NS
Phatr3_J50541	17	7.885	11.295	5.48	14.395	14.86	11.65	7.15	7.94	11.755	7.18	8.94	11.52	10.61	9.245	12.055																			Phatr3_J15229	NS		0.362674	0.514268	0.558584				Phatr3_J44449		NS
Phatr3_EG01371	18	12.045	16.675	2.365	8.885	8.73	9.575	4.49	8.16	9.415	5.235	7.735	5.79	10.91	5.01	10.265																			Phatr3_EG00554	NS		0.537858	0.581511	0.252377				Phatr3_EG02489		NS
Phatr3_EG02496	18	3.91	8.675	7.24	11.15	11.12	7.325	5.975	13.67	7.465	6.68	12.185	6.22	8.6	7.33	7.65																			Phatr3_J10902	NS		0.776664	0.203323	0.349221				Phatr3_draftJ1518		NS
Phatr3_EG02589	18	4.08	16.76	0.52	15.285	17.565	7.325	4.86	10.77	13.275	9.93	11.085	6.205	7.505	11.22	8.96																			Phatr3_J40603	NS		0.700299	0.29047	0.337155				Phatr3_J46491		NS
Phatr3_J23365	18	6.565	4.5	2.185	17.765	20.605	9.845	6.63	16.905	14.305	13.66	18.19	7.91	12.37	12.04	11.295																			Phatr3_J50103	NS		0.468059	0.54896	0.279226				Phatr3_J36770		NS
Phatr3_J23557	18	19.74	32.785	17.18	42.7	39.45	25.565	21.415	34.49	27.28	26.525	27.395	26.08	24.425	23.44	28.255																			Phatr3_J46360	NS		0.539442	0.313827	0.429884				Phatr3_J46930		NS
Phatr3_J30638	18	16.925	20.265	22.36	30.36	24.805	28.09	17.62	23.09	25.195	22.665	28.685	20.885	27.25	31.575	26.595																			Phatr3_J44438	NS		0.482876	0.323422	0.459327				Phatr3_J14149		NS
Phatr3_J38390	18	0.12	2.005	1.905	1.28	1.36	0.735	0.355	1.525	0.565	1.495	1.79	0.21	1.68	1.26	0.625																			Phatr3_J44449	NS		0.706604	0.286678	0.267495				Phatr3_J48319		NS
Phatr3_J42426	18	139.345	193.13	65.79	161.52	161.795	121.77	88	108.525	136.88	110.39	106.42	114.52	111.315	93.48	127.09																			Phatr3_EG02489	NS		0.522611	0.487292	0.222585				Phatr3_J45632		NS
Phatr3_J43693	18	15.055	19.375	15.125	19.085	21.48	18.07	12.045	19.605	20.995	13.23	17.2	19.085	17.93	15.75	22.42																			Phatr3_draftJ1518	NS		0.588305	0.283113	0.283731				Phatr3_J47674		NS
Phatr3_J49310	18	2.985	2.05	2.305	9.55	9.6	4.215	3.53	6.58	4.665	4.435	6.68	3.375	5.565	5.775	4.745																			Phatr3_J47900	NS		0.482749	0.305901	0.353494				Phatr3_J545		NS
Phatr3_J49708	18	12.32	25.89	3.46	29.545	31.645	21.36	10.915	24.885	18.45	17.44	27.905	16.635	17.355	28.57	19.5																			Phatr3_J46177	NS		0.441388	0.30889	0.387428				Phatr3_J16391		NS
Phatr3_EG02116	19	1.45	4.14	0.815	2.355	4.06	2.875	0.98	2.235	5.06	0.94	1.275	2.105	4.495	1.165	2.995																			Phatr3_J49510	NS		0.41786	0.381316	0.318307				Phatr3_J46420		NS
Phatr3_J33730	19	0.4	0.12	0.225	0.155	0.245	0.08	0.16	0.18	0.265	0.025	0	0.04	0.26	0	0.49																			Phatr3_J46491	NS		0.548575	0.261833	0.299732				Phatr3_J43679		NS
Phatr3_J35852	19	8.555	11.28	1.65	4.69	5.785	1.975	3.855	2.105	3.75	2.67	4.085	3.52	4.1	2.79	5.285																			Phatr3_J32976	NS		0.422649	0.355084	0.32962				Phatr3_J45259		NS
Phatr3_J40831	19	10.91	23.925	9.935	23.835	16.8	15.365	15.495	12.73	19.31	12.495	14.23	14.26	19.12	13.86	20.11																			Phatr3_J36770	NS		0.539417	0.220141	0.304567				Phatr3_J23497		NS
Phatr3_J44874	19	14.12	16.175	4.34	12.3	19.375	5.275	8.47	7.065	10.91	5.595	4.625	7.37	13.335	9.055	7.08																			Phatr3_J48454	NS		0.44865	0.214735	0.397188				Phatr3_J43349		NS
Phatr3_J46373	19	6.405	12.235	2.86	10.545	10.895	6.645	3.595	4.605	10.545	5.86	5.955	8.185	9.855	8.375	9.06																			Phatr3_J55187	NS		0.427606	0.356356	0.257754				Phatr3_J40650		NS
Phatr3_J48863	19	38.745	39.745	20.34	28.6	32.405	24.04	17.665	25.435	25.935	25.42	24.3	23.6	27.74	24.62	26.455																			Phatr3_J7294	NS		0.484938	0.200102	0.341622				Phatr3_J36649		NS
Phatr3_J50112	19	27.245	11.525	10.595	21.585	21.84	19.07	8.705	15.47	22.635	14.61	16.915	19.44	17.92	17.105	20.4																			Phatr3_J46930	NS		0.404855	0.30177	0.236446				Phatr3_J44703		NS
Phatr3_J6254	19	33.26	38.855	23.365	27.355	29.33	21.2	25.725	23.265	24.895	14.985	22.985	19.145	21.59	19.055	25.745																			Phatr3_J14149	NS		0.376368	0.254423	0.272098				Phatr3_J55187		NS
Phatr3_J9910	19	119.86	142.28	70.24	129.595	125.605	94.265	79.205	83.995	107.5	83.125	79.12	96.335	89.97	76.73	105.865																			Phatr3_J40489			1.64675	1.60976	1.77384				Phatr3_EG01166			NO3- RT
Phatr3_EG00404	20	15.315	11.715	12.445	18.815	21.645	15.645	21.74	16.345	24.065	20.245	20.295	21.305	19.335	19.365	21.91																			Phatr3_EG01112			1.63494	1.18392	1.73662				Phatr3_EG01703			NO3- RT
Phatr3_J47182	21	14.565	16.14	21.77	17.73	21.135	16.18	16.68	18.065	17.235	14.825	19.245	16.14	20.13	20.83	19.24																			Phatr3_J41348			1.43162	1.43581	1.58173				Phatr3_J44259			NO3- RT
Phatr3_J13294	21	20.71	29.065	13.555	12.515	15.45	16.22	9.93	17.555	16.33	10.92	15.15	15.44	15.415	15.3	19.935																			Phatr3_J47754			1.72688	1.08692	1.47471				Phatr3_J39969			NO3- RT
Phatr3_J39236	21	0	0	1.305	0.29	3.04	0.19	0.2	0.515	0.38	0	0.36	0	0.56	3.145	0.495																			Phatr3_EG01729			1.47073	1.15804	1.63162				Phatr3_J54974			NO3- RT
Phatr3_J46717	21	1.19	1.125	1.21	0.475	1.26	1.36	0.165	0.56	0.18	0.16	0.535	0.845	0.375	0.785	0.545																			Phatr3_J37793			1.40264	1.28871	1.55892				Phatr3_J50627			NO3- RT
Phatr3_J33915	22	7.225	10.025	11.455	8.435	6.345	8.16	8.695	4.55	9.955	2.71	7.525	10.765	5.79	5.665	12.695																			Phatr3_J44259			1.48834	0.957225	1.75437				Phatr3_EG01906			NO3- RT
Phatr3_draftJ1435	22	4.265	6.79	5.035	11.83	14.025	12.59	6.66	7.235	13.655	5.83	8.315	14.01	8.92	7.815	13.09																			Phatr3_J40753			1.78169	0.777432	1.62645				Phatr3_J43008			NO3- RT
Phatr3_EG00145	22	15.815	26.025	5.66	19.76	23.735	17.83	9.095	10.605	22.42	6.61	14.485	22.175	9.125	11.485	20.4																			Phatr3_J48133			1.5607	1.10076	1.51829				Phatr3_J48498			NO3- RT
Phatr3_EG00309	22	37.745	37.93	19.425	41.92	35.88	35.665	23.02	27.205	36.31	22.225	28.245	35.79	24.96	29.335	39.7																			Phatr3_J40662			1.424	0.945002	1.77755				Phatr3_J12898			NO3- RT
Phatr3_EG00833	22	15.79	19.32	6.25	12.85	14.755	14.3	9.825	10.89	19.875	8.155	12.84	13.985	9.805	13.03	17.96																			Phatr3_J39969			1.54138	1.20408	1.34909				Phatr3_J35386			NO3- RT
Phatr3_EG01465	22	0.35	1.145	1.185	1.37	3.755	1.285	1.26	1.16	3.725	0.48	1.44	3.22	3.165	1.315	3.275																			Phatr3_J43530			1.47358	0.99754	1.53922				Phatr3_J41894			NO3- RT
Phatr3_EG01479	22	22.14	27.92	14.25	34.77	42.775	22.73	15.325	18.96	28.49	14.9	21	26.595	22.94	22.675	27.325																			Phatr3_J35877			1.6225	1.17886	1.19184				Phatr3_J44342			NO3- RT
Phatr3_EG01639	22	3.395	4.14	2.3	4.625	3.995	4.035	1.32	2.275	3.59	0.675	3.7	2.625	2.015	4.885	2.075																			Phatr3_J35721			1.56247	0.997289	1.42246				Phatr3_J35363			NO3- RT
Phatr3_EG01786	22	25.1	30.165	13.84	21.01	35.86	27.945	16.985	16.09	30.6	12.815	22.775	23.575	16.9	29.625	26.125																			Phatr3_draftJ1668			1.35371	1.48485	1.13535				Phatr3_J25422			NO3- RT
Phatr3_EG01827	22	30.49	35.99	18.1	29.955	28.86	39.29	22.655	21.65	32.385	14.49	23.28	39.235	27.005	24.13	29.345																			Phatr3_J45755			1.19659	1.55897	1.17757				Phatr3_J44288			NO3- RT
Phatr3_EG02364	22	7.17	15.49	5.025	11.265	14.46	6.555	4.92	6.08	6.745	4.025	6.21	6.82	7.335	8.105	6.865																			Phatr3_EG00985			1.83752	0.19219	1.89855				Phatr3_J50556			NO3- RT
Phatr3_J14699	22	10.545	24.605	5.72	12.445	11.205	11.49	5.93	7.405	11.92	5.195	7.385	11.025	8.18	7.75	11.66																			Phatr3_J38369			1.64215	0.690778	1.56835				Phatr3_J48391			NO3- RT
Phatr3_J16021	22	48.955	79.03	34.18	44.345	46.29	41.53	35.73	41.08	59.705	28.375	39.645	58.215	37.165	43.315	56.155																			Phatr3_J43687			1.75641	0.575889	1.55806				Phatr3_J14177			NO3- RT
Phatr3_J33853	22	7.69	10.655	4.58	13.08	10.455	8.14	3.455	5.285	9.235	3.495	5.405	8.51	5.215	7.7	9.905																			Phatr3_J46539			1.47854	0.827344	1.52633				Phatr3_J11373			NO3- RT
Phatr3_J35540	22	0.165	0.125	0.21	0.085	0.36	0.05	0	0.155	0.235	0	0.055	0.125	0.115	0.035	0.315																			Phatr3_EG00774			0.80597	1.66565	1.3361				Phatr3_J28431			NO3- RT
Phatr3_J35688	22	0.465	0.46	1.33	2.985	3.675	1.485	1.51	1.205	3.545	1.145	1.555	3.99	2.215	1.92	3.365																			Phatr3_J50585			1.49752	1.06931	1.21244				Phatr3_J50577			NO3- RT
Phatr3_J37460	22	12.755	25.955	4.985	17.115	17.63	16.875	6.385	10.175	13.64	6.685	14.96	14.595	7.725	7.75	13.405																			Phatr3_J40078			1.60261	0.780729	1.38977				Phatr3_EG01521			NO3- RT
Phatr3_J37922	22	48.52	86.995	37.25	54.14	46.375	48.845	36.29	39.495	57.86	29.715	39.42	54.435	34.84	43.535	58.295																			Phatr3_J45048			1.13913	1.01109	1.595				Phatr3_J39448			NO3- RT
Phatr3_J38112	22	0.745	6.755	2.07	4.45	16.705	1.835	1.73	4.42	3.055	0.87	3.4	1.735	1.89	2.565	3.805																			Phatr3_J43229			1.61963	0.869848	1.23778				Phatr3_J48601			NO3- RT
Phatr3_J38192	22	116.985	227.855	106.73	112.25	114.575	124.35	83.075	104.1	147.33	75.065	110.4	140.25	84.62	100.65	146.46																			Phatr3_J50163			1.27632	0.648294	1.79323				Phatr3_J50640			NO3- RT
Phatr3_J38589	22	5.29	3.24	2.43	7.175	9.02	4.225	2.965	3.585	8.375	1.435	5.53	4.81	4.41	7.945	5.865																			Phatr3_J49729			1.5623	1.13278	1.00554				Phatr3_J43283			NO3- RT
Phatr3_J39480	22	2.055	1.92	1.35	2.065	1.605	1.145	1.305	1.545	2.275	0.745	0.985	1.945	1.36	1.56	1.795																			Phatr3_J47350			1.22222	1.23735	1.23735				Phatr3_EG01714			NO3- RT
Phatr3_J42874	22	48.515	48.565	37.005	47.29	57.465	39.555	30.81	37.28	54.525	31.035	43.72	51.665	37.3	42.975	55.15																			Phatr3_J46302			1.20667	0.871952	1.54014				Phatr3_J33947			NO3- RT
Phatr3_J43089	22	18.755	24.71	16.66	17.2	17.295	17.465	13.45	13.925	16.53	10.95	13.71	17.665	18.18	19.01	15.38																			Phatr3_J46030			1.39178	0.978193	1.24618				Phatr3_J14096			NO3- RT
Phatr3_J43432	22	16.33	19.18	14.295	18.415	16.53	17.45	13.395	11.65	18.795	8.76	12.7	15.61	14.62	14.625	18.925																			Phatr3_J37989			0.644444	1.50226	1.45536				Phatr3_J13230			NO3- RT
Phatr3_J44262	22	3.76	22.795	1.095	8.61	6.85	4.605	1.785	1.95	4.71	1.12	3.645	5.795	2.55	2.73	6.105																			Phatr3_J38235			1.32208	0.957376	1.2916				Phatr3_J45325			NO3- RT
Phatr3_J45065	22	6.065	6.025	2.985	4.715	4.47	5.81	3.165	4.64	7.135	3.22	5.17	4.55	5.37	4.27	6.155																			Phatr3_J18572			1.13132	0.81153	1.62712				Phatr3_EG01110			NO3- RT
Phatr3_J46067	22	5.205	7.195	5.235	12.185	11.81	9.915	11.72	9.64	8.92	5.49	11.33	10.345	8.595	9.865	11.39																			Phatr3_EG02127			1.11639	1.0636	1.34874				Phatr3_J39425			NO3- RT
Phatr3_J47445	22	36.595	45.18	18.215	36.805	38.465	34.95	22.965	27.54	38.585	23.495	30.555	38.835	29.135	33.5	37.235																			Phatr3_J6066			1.2986	0.74862	1.47479				Phatr3_draftJ1668			NO3- RT
Phatr3_J48546	22	12.705	19.85	6.41	13.965	12.77	13.565	7.115	9.495	13.28	7.595	9.215	10.915	9.39	8.695	11.315																			Phatr3_J36184			1.67836	0.744526	1.09465				Phatr3_J37218			NO3- RT
Phatr3_J49976	22	6.91	11.895	7.04	20.81	33.12	24.165	10.62	14.735	29.005	7.54	16.745	24.3	9.11	14.825	27.25																			Phatr3_J45012			1.60928	0.57788	1.29873				Phatr3_J39392			NO3- RT
Phatr3_J9386	22	1.495	2.075	1.06	1.25	1.77	1.185	1.01	1.5	1.305	0.49	1.455	1.22	0.99	1.195	0.995																			Phatr3_J47026			1.41859	0.961583	1.09373				Phatr3_J41766			NO3- RT
Phatr3_J47805	23	7.945	38.38	30.33	20.205	44.66	7.55	6.32	17.075	12.395	4.325	19.21	9.6	12.375	17.795	14.2																			Phatr3_J50500			1.25718	0.727243	1.48896				Phatr3_J47748			NO3- RT
Phatr3_EG00172	23	14.465	24.905	18.195	34.02	26.675	26.15	25.13	28.665	25.445	17.86	32.925	22.695	22.07	30.16	27.32																			Phatr3_J36794			1.44251	0.960452	1.06433				Phatr3_J32453			NO3- RT
Phatr3_EG00666	23	4.13	6.435	3.195	3.25	5.61	4.04	2.27	2.17	3.495	0.95	3.96	1.515	1.6	2.58	2.125																			Phatr3_J44487			1.63345	0.710383	1.02439				Phatr3_J33677			NO3- RT
Phatr3_EG01312	23	3.33	1.415	0.705	1.07	1.57	0.965	0	0	1.545	0	1.13	0	1.06	1.55	1.12																			Phatr3_J39576			1.4531	1.26977	0.645343				Phatr3_EG02576			NO3- RT
Phatr3_J16364	23	27.175	28.34	24.525	38.315	41.905	31.94	26.6	32.2	37.545	26.415	34.14	31.805	31.545	35.58	35.595																			Phatr3_J42015			1.34948	0.82377	1.18605				Phatr3_J40694			NO3- RT
Phatr3_J46580	23	2.745	2.405	4.355	7.5	8.755	5.235	5.995	6.525	5.91	3.625	6.95	4.49	8.775	6.72	6.45																			Phatr3_J16982			1.37935	0.781097	1.19611				Phatr3_J44756			NO3- RT
Phatr3_J48888	23	2.345	6.215	3.01	4.995	5.255	7.31	3.2	2.79	5.51	2.47	5.17	3.535	4.945	4.815	4.78																			Phatr3_J47023			1.22326	0.871291	1.25618				Phatr3_J43478			NO3- RT
Phatr3_J49576	23	0.47	1.805	0.46	0.26	0.96	0.385	0.4	0.175	0.305	0.075	0.32	0.065	0.385	0.155	0.29																			Phatr3_draftJ420			1.39714	0.656362	1.29521				Phatr3_J42882			NO3- RT
Phatr3_J46898	24	7.605	15.71	12.7	8.895	8.075	6.705	3.88	4.39	7.905	4.19	7.715	8.335	4.33	6.865	10.25																			Phatr3_EG01099			1.28228	0.903393	1.15169				Phatr3_EG01694			NO3- RT
Phatr3_EG00078	24	24.075	127.075	40.29	46.98	26.7	34.87	20.62	11.8	36.935	19.345	35.32	37.5	24.955	31.36	32.93																			Phatr3_J46607			1.53807	0.829268	0.965909				Phatr3_J49844			NO3- RT
Phatr3_J40731	24	40.925	70.86	45.485	39.99	45.91	45.985	33.5	29.29	48.12	35.855	41.4	45.305	39.62	40.245	41.7																			Phatr3_J48164			1.09091	0.820961	1.41799				Phatr3_J33153			NO3- RT
Phatr3_J44099	24	225.005	293.86	493.07	352.545	323.355	597.74	428.655	244.235	364.19	365.83	386.785	474.835	405.7	509.805	413.555																			Phatr3_J37218			0.709677	1.25	1.35484				Phatr3_EG00645			NO3- RT
Phatr3_draftJ1233	24	12.585	21.37	10.43	15.815	14.655	14.26	12.03	8.605	12.975	13.045	14.865	16.2	11.55	14.005	14.21																			Phatr3_J46808			1.25676	0.799348	1.24545				Phatr3_J7778			NO3- RT
Phatr3_draftJ1241	24	1.9	2.93	2.515	1.545	1.34	1.93	1.32	0.7	1.99	0.91	0.955	1.87	1.035	1.325	1.485																			Phatr3_draftJ1524			1.49833	0.293048	1.509				Phatr3_draftJ1600			NO3- RT
Phatr3_draftJ1769	24	21.21	23.325	12.645	24.175	26.085	19.555	13.785	15.325	22	14.425	16.25	20.4	16.745	16.885	22.665																			Phatr3_EG00315			0.927473	1.34234	1.01014				Phatr3_EG00958			NO3- RT
Phatr3_EG00035	24	26.94	37.85	21.48	25.08	20.145	22.075	13.125	16.1	29.005	21.955	18.98	23.1	15.935	22.105	26.49																			Phatr3_J45852			1.00923	1.18336	1.08333				Phatr3_EG01957			NO3- RT
Phatr3_EG00181	24	2.825	1.555	0.635	1.015	2.97	1.67	0.765	0.235	1.145	1.26	1.555	2.91	3.235	0.825	1.845																			Phatr3_J43307			1.06633	0.73316	1.47398				Phatr3_EG01440			NO3- RT
Phatr3_EG00435	24	103.055	176.125	55.69	110.45	107.37	104.2	75.22	78.01	112.46	89.37	88.14	98.21	90.315	96.41	92.235																			Phatr3_EG02155			1.07989	0.762036	1.42955				Phatr3_J42683			NO3- RT
Phatr3_EG00545	24	8.855	13.17	4.14	5.555	6.07	11.795	8.975	4.475	9.29	5.88	6.225	12.8	6.44	6.72	8.58																			Phatr3_J49640			1.5086	0.0443714	1.70238				Phatr3_J4234			NO3- RT
Phatr3_EG00613	24	2.475	1.855	3.35	6.46	7.57	9.205	8.68	3.95	8.825	5.235	5.385	6.825	4.89	4.67	7.235																			Phatr3_J49730			1.45401	0.50718	1.2871				Phatr3_J50097			NO3- RT
Phatr3_EG01023	24	8.225	10.42	3.125	10.6	7.26	12.585	11.76	4.065	7.08	5.585	5.435	13.07	7.655	4.185	10.185																			Phatr3_J49918			0.902655	1.22963	1.11429				Phatr3_J49420			NO3- RT
Phatr3_EG01608	24	27.005	42.47	18.86	23.94	22.275	25.655	24.975	17.955	25.29	18.68	25.35	28.195	21.495	22.81	22.66																			Phatr3_J50610			1.50193	0.432672	1.30924				Phatr3_J37885			NO3- RT
Phatr3_J10583	24	142.91	200.05	116.635	174.39	117.725	137.69	112	105.58	147.79	138.03	120.385	122.325	109.735	108.375	141.26																			Phatr3_J45054			1.03039	0.871702	1.34019				Phatr3_J43217			NO3- RT
Phatr3_J31508	24	13.49	19.065	12.015	12.975	9.58	14.52	9.845	7.24	19.71	7.665	8.47	17.56	10.755	8.545	17.65																			Phatr3_J35594			1.16045	1.07203	0.992023				Phatr3_EG02142			NO3- RT
Phatr3_J32797	24	14.045	22.185	5.8	13.495	12.665	11.055	7.64	6.98	15.08	8.66	13.77	11.745	8.115	10.38	16.45																			Phatr3_J44652			1.26499	0.885007	1.06989				Phatr3_J35698			NO3- RT
Phatr3_J34301	24	69.48	100.585	56.06	63.045	62.83	61.145	64.575	49.17	80.285	52.2	59.83	73.005	59.12	65.945	79.32																			Phatr3_EG00914			1.93009	0.933333	0.340426				Phatr3_EG01550			NO3- RT
Phatr3_J34990	24	1.91	1.895	0.66	1.96	4.31	1.075	1.43	0.56	1.76	2.425	2.155	1.545	1.37	1.675	1.265																			Phatr3_J35702			1.53679	0.53407	1.12727				Phatr3_J43656			NO3- RT
Phatr3_J35692	24	18.395	22.49	13.195	16.855	14.03	15.145	11.395	11.945	21.955	11.165	14.205	20.225	12.255	13.64	18.855																			Phatr3_J12262			1.51989	0.07289	1.60422				Phatr3_J41231			NO3- RT
Phatr3_J35713	24	8.925	16.85	6.535	8.465	7.245	9.64	7.43	4.83	10.53	5.59	5.65	12.05	4.915	4.965	10.84																			Phatr3_EG01514			1.17695	0.488136	1.52038				Phatr3_J45171			NO3- RT
Phatr3_J36256	24	1.405	2	1.11	1.215	0.945	1.965	0.91	0.33	1.42	0.485	0.57	1.01	0.615	0.53	0.77																			Phatr3_J35165			1.22631	1.01907	0.938992				Phatr3_J45003			NO3- RT
Phatr3_J38427	24	1.51	1.515	1.785	1.28	1.365	1.505	0.865	0.33	1.36	0.585	1.47	1.44	0.53	1.035	0.705																			Phatr3_J31835			1.24932	0.86879	1.05771				Phatr3_J19191			NO3- RT
Phatr3_J38828	24	8.485	8.475	3.63	8.28	6.835	7.675	5.47	3.585	13.13	5.3	9.56	7.555	8.97	6.68	5.525																			Phatr3_J39392			0.882353	0.983607	1.30909				Phatr3_J44373			NO3- RT
Phatr3_J39266	24	0.73	0.365	0.41	0.485	0.6	0.195	0.835	0.065	1.005	0.305	0.295	1.235	0.69	0.53	0.94																			Phatr3_J32274			1.40127	0.874012	0.893411				Phatr3_J26649			NO3- RT
Phatr3_J39796	24	0.51	2.705	0.105	0.77	0.615	1.025	0	0	0.585	0.13	0	0.485	0.71	0.465	0.97																			Phatr3_EG00411			1.48124	0.363557	1.31246				Phatr3_J37858			NO3- RT
Phatr3_J39918	24	23.435	37.075	7.435	25.005	25.69	20.865	16.235	16.275	26.805	16.76	19.38	22.48	19.675	17.69	25.295																			Phatr3_J44177			1.17905	0.77891	1.19616				Phatr3_J38097			NO3- RT
Phatr3_J43450	24	21.645	17.145	13.235	19.7	25.55	25.3	13.235	13.915	24.225	13.135	15.77	26.825	18.195	20.545	25.13																			Phatr3_J48445			1.08005	0.926591	1.13852				Phatr3_J45952			NO3- RT
Phatr3_J43549	24	18.155	38.955	9.47	24.735	23.24	22.085	12.49	11.925	23.185	12.85	18.52	22.165	16.55	19.27	21.3																			Phatr3_EG02593			1.14568	0.74963	1.24476				Phatr3_J37659			NO3- RT
Phatr3_J44073	24	9.58	11.47	8.42	14.655	15.75	19.04	12.32	10.65	15	12.575	13.315	15.555	13.47	14.98	15.865																			Phatr3_EG01893			1.56659	0.148636	1.42429				Phatr3_J54486			NO3- RT
Phatr3_J44517	24	5.285	11.675	2.3	7.29	6.795	5.32	1.805	3.13	3.6	3.14	4.25	3.77	4.505	4.375	3.6																			Phatr3_J49693			1.02222	0.691329	1.4185				Phatr3_J45926			NO3- RT
Phatr3_J45577	24	19.605	13.02	11.99	17.715	18.725	15.255	14.46	13.485	19.92	12.74	15.995	22.06	15.15	18.775	22.78																			Phatr3_J43906			0.951379	0.534748	1.62235				Phatr3_J49254			NO3- RT
Phatr3_J46514	24	44.135	51.215	40.26	41.22	43.96	49.35	50.63	33.415	50.42	45.385	45.1	52.875	33.07	43.58	49.595																			Phatr3_J46717			1.52	0.803738	0.777778				Phatr3_EG00391			NO3- RT
Phatr3_J47952	24	1.3	1.305	0.455	1.52	1.015	1.225	0.5	0.27	0.96	0.6	0.59	1.195	1.13	0.63	0.895																			Phatr3_J38720			1.27884	0.3975	1.425				Phatr3_J32851			NO3- RT
Phatr3_J48455	24	13.86	15.53	6.59	12.72	16.425	14.24	8.965	9.83	13.53	9.585	10.87	14.53	10.55	11.905	15.375																			Phatr3_J35545			1.41205	0.194349	1.46841				Phatr3_draftJ1453			NO3- RT
Phatr3_J49097	24	16.4	43.265	29.47	36.365	26.705	29.84	24.28	19.025	30.72	25.225	22.88	36.09	31.355	28.105	32.625																			Phatr3_J32260			1.10991	0.926728	1.03388				Phatr3_J46408			NO3- RT
Phatr3_J50187	24	0.33	1.195	0.465	0	0.835	0.38	0.38	0	0.065	0	0.305	0	0	0.1	0.125																			Phatr3_J46345			1.05405	0.694848	1.31707				Phatr3_J42609			NO3- RT
Phatr3_J51916	24	4.095	9.175	4.235	8.97	7.535	5.125	2.985	2.49	3.16	4.245	4.115	3.665	4.82	5.665	3.705																			Phatr3_EG00497			1.15046	0.625963	1.27905				Phatr3_J46524			NO3- RT
Phatr3_J45632	25	27.195	16.575	37.115	27.75	38.17	39.225	16.82	17.205	18.275	40.92	22.55	23.97	143.625	85.61	18.38																			Phatr3_J3851			1.19508	0.732222	1.12553				Phatr3_J48178			NO3- RT
Phatr3_EG01447	25	23.19	247.62	169.94	177.165	66.11	74.29	40.41	9.495	20.47	46.24	53.43	31.41	96.48	64.655	28.11																			Phatr3_EG01223			1.5739	-0.041841	1.5188				Phatr3_J45288			NO3- RT
Phatr3_J8963	25	58.66	68.61	54.635	56.265	49.445	50.735	38.98	40.045	54.84	44.63	48.71	54.965	51.235	48.795	46.875																			Phatr3_J49757			1.36774	0.350617	1.31707				Phatr3_J43960			NO3- RT
Phatr3_EG00746	25	0.515	0.425	0	0.42	0.065	0.24	0.42	0.085	0.105	0.26	0.27	0.345	0.075	0.15	0.095																			Phatr3_J16222			0.675431	0.848756	1.50643				Phatr3_J50160			NO3- RT
Phatr3_EG00996	25	0.175	0	0.02	0	0	0.09	0	0	0	0.045	0.12	0	0.145	0.045	0																			Phatr3_J34479			0.365449	1.7037	0.959831				Phatr3_J48752			NO3- RT
Phatr3_EG01637	25	0.46	0.265	0.48	0.2	0.295	0.4	1.13	0.045	0.185	0.29	0.315	0.05	0.295	0.24	0.27																			Phatr3_J43771			1.56007	0.535366	0.917148				Phatr3_J39088			NO3- RT
Phatr3_J36269	25	0.72	0.69	0	0.24	0.275	0.16	0	0	0.18	0	0	0	0.11	1.165	0																			Phatr3_EG02622			1.08772	0.379447	1.54118				Phatr3_J43655			NO3- RT
Phatr3_J36586	25	0.47	0.915	0.25	0.355	0.16	0.225	0.365	0.11	0.175	0.05	0.53	0.14	0.39	0.515	0.095																			Phatr3_J39601			1.66291	0.892086	0.45122				Phatr3_EG01622			NO3- RT
Phatr3_J48335	25	9.56	16.28	16.165	16.38	16.59	16.7	17.69	11.89	17.3	11.1	16.015	16.84	17.03	18.865	14.73																			Phatr3_J40382			1.17896	0.815734	1.01035				Phatr3_J8982			NO3- RT
Phatr3_J49625	25	0.815	1.11	1.06	0.975	0.45	0.355	0	0	0.455	0.19	0.18	0.035	0.26	0.115	0.29																			Phatr3_J46239			0.557377	1.6	0.842105				Phatr3_EG02645			NO3- RT
Phatr3_J50522	25	4.79	14.9	5.395	20.87	8.535	8.82	7.89	5.81	9.245	6.705	11.67	8.65	10.055	11.235	6.735																			Phatr3_J39546			1.15618	0.551829	1.2888				Phatr3_J47008			NO3- RT
Phatr3_J5465	25	0.27	0.075	0.51	0.15	0.525	0.075	0	0.035	0.49	0.1	0.18	0.225	0.245	0.32	0																			Phatr3_J49711			0.732605	0.977659	1.27738				Phatr3_draftJ224			NO3- RT
Phatr3_EG02455	26	2.93	5.015	0.285	3.38	3.73	2.86	0.78	1.23	1.37	0.71	1.395	2.345	1.53	1.025	0.97																			Phatr3_J46867			1.26098	0.763811	0.948327				Phatr3_J43118			NO3- RT
Phatr3_J45061	26	3.495	1.51	0.41	2.51	2.365	3.65	2.08	1.72	2.62	2.855	2.2	2.225	2.6	1.3	1.87																			Phatr3_J42528			1.04698	0.381375	1.53289				Phatr3_EG01806			NO3- RT
Phatr3_J48444	26	9.41	16.775	6.37	8.24	6.845	11.45	4.675	5.11	11.35	6.18	6.955	8.43	5.91	4.99	8.885																			Phatr3_J41766			0.840923	0.825095	1.27915				Phatr3_draftJ174			NO3- RT
Phatr3_draftJ1528	27	0.085	0.33	0.32	0.335	0.49	0.515	0.68	0.09	0.145	0.33	0.38	0.235	0.135	0.315	0.295																			Phatr3_EG01202			1.15094	0.709091	1.07216
Phatr3_J39573	27	0.93	0.735	0.34	1.06	0.425	1.23	0.6	0.35	0.47	1.07	0.68	0.44	0.185	0.84	0.465																			Phatr3_J35250			0.77972	0.757213	1.39515
Phatr3_J41647	27	17.53	33.315	12.41	14.1	16.74	13.17	9.185	9.47	11.71	8.965	13.57	16.615	9.325	17.68	12.23																			Phatr3_J2215			0.980671	0.818182	1.12832
Phatr3_J43921	27	65.035	69.105	52.035	61.115	60.655	55.515	42.26	48.94	61.63	48.095	55.955	52.63	46.66	56.205	58.4																			Phatr3_EG00536			1.05282	0.577167	1.29682
Phatr3_draftJ1303	28	6.585	9.89	6.665	5.125	3.61	9.4	3.61	4.025	8.67	3.265	4.745	7.305	3.965	4.61	8.09																			Phatr3_EG02039			1.48631	0.488599	0.949807
Phatr3_EG00697	28	17.73	32.675	23.805	13.955	12.05	13.405	14.235	5.895	12.67	8.245	14.565	17.545	13.095	14.015	13.36																			Phatr3_J47805			1.31023	0.964072	0.647767
Phatr3_J16581	28	270.175	430.67	263.04	257.48	224.85	317.49	179.775	174.885	275.265	189.54	242.13	254.455	188.66	283.68	215.985																			Phatr3_J37952			0.785714	1.05405	1.07483
Phatr3_EG00123	28	68.545	88.42	98.29	109.04	111.21	131.56	77.015	65.205	115.705	62.27	94.61	124.77	74.735	94.025	117.925																			Phatr3_EG01564			1.19328	0.586466	1.12727
Phatr3_J31529	28	5.855	7.385	4.33	5.235	5.62	8.075	2.87	2.965	8.19	2.33	4.815	8.81	2.635	4.91	9.645																			Phatr3_draftJ1761			1.22744	1.08171	0.596721
Phatr3_J33251	28	0.285	0.205	0.13	0.14	0.33	0.265	0	0.04	0.36	0.035	0.48	0.195	0.245	0.565	0.12																			Phatr3_EG02029			1.04323	0.576041	1.28139
Phatr3_J33704	28	0.34	0.28	0.265	0.425	0.43	0.25	0	0.05	0.495	0	0.225	0.155	0	0.155	0.205																			Phatr3_EG02131			1.46176	0.00121877	1.42083
Phatr3_J39943	28	0.165	0.165	0.025	0.04	0	0.055	0	0.02	0.18	0	0.1	0.04	0	0.055	0.2																			Phatr3_J32914			1.56127	0.0644195	1.23854
Phatr3_J40842	28	69.575	74.51	51.445	60.15	80.52	62.95	44.01	49.1	86.75	41.85	64.155	86.35	54.71	69.645	75.96																			Phatr3_J34132			1.20566	0.875964	0.777873
Phatr3_J43056	28	59.935	64.89	43.75	52.35	62.27	52.425	40.985	41.9	67.4	38.075	48.06	62.235	42.605	51.505	65.295																			Phatr3_J44987			0.920161	0.613895	1.32007
Phatr3_J43065	28	25.82	32.895	18.53	23.13	21.54	28.58	14.265	17.95	25.58	15.79	21.1	26.875	21.025	24.775	25.4																			Phatr3_EG00899			1.27805	0.177083	1.39837
Phatr3_J43417	28	13.615	17.8	4.24	10.9	10.615	13.91	7.615	5.815	13.88	6.13	7.99	12.715	5.78	9.47	13.2																			Phatr3_J14785			0.633166	1.52842	0.690209
Phatr3_J43633	28	20.915	39	13.095	24.45	18.62	25.22	15.52	12.78	24.61	13.05	18.32	25.465	14.595	17.285	27.66																			Phatr3_J42816			1.86178	0.271478	0.717369
Phatr3_J43847	28	11.915	12.91	9.9	20.6	17.37	21.96	14.97	12.46	25.36	12.59	16.765	25.85	14.355	16.285	26.065																			Phatr3_J44149			1.39616	0.303402	1.12386
Phatr3_J44170	28	50.27	80.2	26.19	51.175	52.55	53.32	32.405	33.36	57.925	28.445	42.295	61.075	29.095	39.665	56.66																			Phatr3_J43686			1.34039	0.167532	1.31144
Phatr3_J47172	28	5.43	5.31	7.73	9.545	9.24	10.54	8.12	7.095	8.975	4.88	8.345	10.055	8.75	10.83	10.31																			Phatr3_J37703			1.15678	0.514065	1.1322
Phatr3_J47725	28	5.15	7.67	3.6	5.95	6.87	8.18	3.495	3.105	6.895	2.685	3.605	6.095	4.855	5.335	8.065																			Phatr3_EG00438			0.951478	0.851042	0.995726
Phatr3_J6974	28	380.395	584.195	268.65	324.955	367.115	354.1	266.635	284.915	480.955	243.83	300.07	421.13	219.445	297.765	454.785																			Phatr3_J48125			1.05341	0.856526	0.881393
Phatr3_EG01535	29	19.7	31.585	29.2	31.455	24.175	10.7	20.675	28.395	20.04	20.21	20.735	15.48	22.665	26.525	17.56																			Phatr3_J38390			1.37168	0.116535	1.30221
Phatr3_J47160	29	11.27	18.07	14.225	17.015	15.335	8.06	10.71	14.72	15.22	8.83	11.915	11.395	9.06	11.22	10.96																			Phatr3_J39303			1.91702	-0.0900901	0.95356
Phatr3_EG00417	29	0	0.12	0	0.91	0.34	0.11	0.845	0.36	0	0.195	0	0.325	0	0	0.23																			Phatr3_J35620			1.07623	0.586782	1.09534
Phatr3_EG00815	29	28.685	65.385	18.735	41.07	41.4	28.39	28.6	34.17	37.805	25.3	34.675	38.38	28.185	28.885	40.58																			Phatr3_EG00856			1.06609	0.636157	1.05367
Phatr3_EG01808	29	8.41	14.59	8.315	15.575	15.42	9.715	8.9	10.75	13.165	7.815	13.515	11.965	9.235	11.02	15.32																			Phatr3_J46852			1.42786	0.473808	0.853439
Phatr3_EG01852	29	513.605	825.255	480.25	662.06	927.485	396.47	417.325	558.565	567.98	443.67	585.42	448.3	432.9	498.155	548.3																			Phatr3_EG01447			1.23157	0.704036	0.819198
Phatr3_J16854	29	130.765	191.955	98.23	107.98	125.605	76.71	101.2	94.585	106.21	74.17	84.115	96.275	51.935	58.215	109.34																			Phatr3_EG00760			1.34819	0.60782	0.795598
Phatr3_J18241	29	10.655	11.635	8.08	15.185	16.07	12.08	11.36	14.675	12.555	11.255	12.095	10.595	11.49	13.26	11.265																			Phatr3_J26742			0.660498	0.956251	1.12838
Phatr3_J20120	29	11.625	24.47	6.96	20.665	22.535	8.18	12.245	15.255	14.41	7.715	14.675	15.775	9.75	10.72	12.895																			Phatr3_J44752			0.838462	0.666667	1.23641
Phatr3_J27719	29	21.275	41.33	7.255	45.34	40.65	23.145	11.95	26.99	24.945	18.415	28.6	27.045	17.605	23.205	28.785																			Phatr3_J54765			0.571429	0.666667	1.50249
Phatr3_J32759	29	24.695	27.31	14.555	33.56	41.46	21.015	20.415	30.46	23.765	21.885	30.04	23.325	24.425	26.02	24.49																			Phatr3_J47748			0.774323	0.717653	1.23744
Phatr3_J34460	29	2.525	7.32	1.24	5.245	9.925	2.47	1.245	3.945	4.56	0.94	1.945	3.6	1.43	1.85	5.31																			Phatr3_J49482			1.08581	0.54247	1.10017
Phatr3_J39921	29	0.155	0.555	0	1.5	1.93	0.405	0	0.69	0.425	0.125	0.39	0.46	0.88	0.155	0.465																			Phatr3_J43499			1.27831	0.464692	0.975259
Phatr3_J42611	29	13.81	30.955	11.32	25.095	25.91	15.635	18.62	23.985	18.715	15.08	17.48	16.185	14.275	11.72	21.205																			Phatr3_J50252			1.65	-0.116279	1.17647
Phatr3_J44537	29	6.25	7.41	2.49	12.18	17.52	4.085	5.445	9.43	8.255	6.9	9.67	6.76	9.53	7.1	6.99																			Phatr3_J45867			1.13154	0.631458	0.944123
Phatr3_J44737	29	1.67	2.68	0.625	3.565	4.01	1.28	2.885	3.065	1.12	0.635	3.455	0.835	1.44	2.015	1.19																			Phatr3_draftJ1820			1.40539	0.767396	0.533212
Phatr3_J44790	29	23.11	30.845	14.1	32.385	35.335	19.325	20.785	27.545	22.57	16.12	25.3	17.53	24.64	25.415	20.245																			Phatr3_J46346			0.901961	0.901961	0.901961
Phatr3_J46780	29	53.225	65.875	33.845	73.325	60.53	45.205	46.61	62.915	64.595	53.4	54.835	64.365	52.755	50.51	64.545																			Phatr3_EG01498			1.31805	0.553043	0.830152
Phatr3_J46979	29	27.24	40	15.245	46.055	46	22.2	21.9	34.79	36.32	20.85	32.7	31.39	25.615	27.18	35.685																			Phatr3_J16481			1.62334	0.942991	0.131132
Phatr3_J46983	29	60.655	66.85	30.135	53.575	64.295	37.61	35.92	50.995	50.55	34.235	45.305	42.535	35.1	36.28	44.085																			Phatr3_J48237			1.31153	0.175478	1.20597
Phatr3_J47032	29	30.085	32.185	16.85	38.83	43.035	32.22	24.16	33.965	35.825	23.54	29.605	28.57	22.21	24.095	34.975																			Phatr3_J38531			1.18114	0.564153	0.944882
Phatr3_J48279	29	13.495	10.87	6.965	16.81	16.385	9.295	6.48	11	11.115	7.805	8.32	7.88	9.28	9.015	8.645																			Phatr3_J46527			1.26055	0.588721	0.835524
Phatr3_J48287	29	11.68	9.645	6.735	14.98	14.87	6.275	6.265	8.77	7.625	6.955	7.91	7.36	8.19	7.07	7.775																			Phatr3_J44028			0.469945	0.552128	1.64736
Phatr3_J48307	29	6.205	14.735	6.845	14.02	9.22	8.965	6.28	10.13	7.805	7.055	8.29	8.345	9.35	8.755	6.42																			Phatr3_J44815			0.771084	0.5	1.39734
Phatr3_J48456	29	30.43	24.525	16.56	31.73	43.88	18.02	16.48	23.15	23.85	18.43	20.225	21.65	18.48	17.85	23.92																			Phatr3_J45045			1.45147	0.680374	0.535809
Phatr3_J48488	29	12.97	15.775	2.07	14.84	19.135	5.98	4.48	10.93	7.56	3.725	8.36	5.825	3.63	6.42	6.34																			Phatr3_J38048			0.65896	1.40157	0.60241
Phatr3_J48762	29	9.65	14.36	2.175	15.39	13.985	8.82	4.66	12.175	12.605	8.315	9.675	9.205	6.51	9.06	10.465																			Phatr3_J45418			1.22499	0.539802	0.895548
Phatr3_J9724	29	11.925	27.27	6.07	21.085	31.105	10.005	5.755	17.605	16.35	7.8	13.37	13.025	7.59	7.225	16.785																			Phatr3_J44461			0.824938	0.739932	1.09245
Phatr3_draftJ1252	30	83.88	124.86	69.62	101.23	141.01	68.88	59.485	111.015	85.255	68.825	106.07	74.885	61.465	77.31	79.525																			Phatr3_J4936			0.921812	0.534677	1.20012
Phatr3_EG00135	30	0.8	3.94	1.205	4.03	3.665	3.47	0.81	2.025	1.975	1.625	4.36	1.875	1.49	0.545	3.08																			Phatr3_J35909			1.04309	1.04211	0.568889
Phatr3_EG00422	30	2.755	5.1	0.96	4.545	6.395	2.75	1.35	5.265	5.67	2.73	8.99	3.87	2.91	4.615	5.915																			Phatr3_EG01937			1.12892	0.0267597	1.49799
Phatr3_EG01975	30	0.21	0.12	0.675	1.345	1.215	0.805	0.325	0.875	0.63	0.65	1.575	0.745	0.29	0.505	0.15																			Phatr3_EG01600			0.875154	0.790494	0.983226
Phatr3_J11956	30	46.25	46.935	22	45.26	47.335	32.82	23.22	37.015	34.215	27.96	36.09	30.815	27.095	31.295	31.855																			Phatr3_J50366			1.15675	0.372135	1.11663
Phatr3_J15060	30	8.915	11.76	8.63	8.885	20.88	3.365	11.38	14.875	10.15	6.715	13.04	7.515	6.695	9.57	9.445																			Phatr3_EG00784			0.894254	0.688139	1.0613
Phatr3_J16698	30	46.925	67.205	26.185	60.05	61.92	29.145	35.77	52.75	47.565	41.255	61.22	44.455	43.42	49.85	48.005																			Phatr3_J47847			1.0775	0.773176	0.789683
Phatr3_J31963	30	148.42	153.71	64.435	148.175	165.485	78.975	81.58	124.115	93.975	96.705	138.97	104.19	74.795	106.105	93.355																			Phatr3_EG00486			1.03325	0.616338	0.989593
Phatr3_J36060	30	53.595	66.79	12.975	46.445	78.795	23.42	12.61	40.155	32.225	22.415	41.345	29.265	17.595	27.46	32.915																			Phatr3_J34920			0.936937	0.516892	1.18121
Phatr3_J36197	30	17.02	32.555	9.03	32.015	31.455	18.705	14.625	23.5	19.87	17.83	25.93	18.685	14.7	17.295	16.575																			Phatr3_EG00128			0.438178	1.13485	1.06128
Phatr3_J37058	30	5.11	7.86	6.18	10.785	11.065	12.64	6.02	12.535	8.69	6.285	10.12	7.95	6.575	8.425	6.69																			Phatr3_J54974			1.06652	0.571193	0.994821
Phatr3_J37892	30	0.57	0.82	0.16	0.39	0.375	0.09	0	0.64	0.12	0.09	0.295	0.08	0	0.105	0.095																			Phatr3_EG01575			0.427746	1.09635	1.09635
Phatr3_J43116	30	43.165	31.53	15.045	43.895	68.42	20.845	17.86	39.825	37.96	24.34	37.775	30.695	25.465	27.975	35.57																			Phatr3_EG00462			1.59447	0.107963	0.905011
Phatr3_J44338	30	19.855	25.565	9.575	27.335	37.16	14.44	15.63	25.21	25.01	14.575	30.95	18.665	12.21	18.055	20.925																			Phatr3_J50141			0.681589	0.828994	1.0935
Phatr3_J46109	30	11.545	12.27	8.865	26.3	36.285	14.63	9.565	21.63	17.51	12.135	18.145	13.58	12.88	12.865	15.2																			Phatr3_J10988			1.62518	-0.344097	1.32059
Phatr3_J7784	30	14.95	16.78	6.615	22.07	27.71	12.38	12.86	21.095	19.005	13.535	24.885	19.73	8.48	19.345	20.135																			Phatr3_EG00061			1.09953	0.76	0.741722
Phatr3_EG00816	31	31.215	28.28	17.735	39.33	53.31	16.75	29.08	42.055	33.755	27.945	39.25	26.985	23.715	30.415	26.82																			Phatr3_EG01115			0.735751	0.637306	1.22662
Phatr3_EG02316	31	119.73	147.995	84.535	146.25	156.735	107.225	89.945	131.715	108.59	108.875	145.735	103.745	106.525	142.17	98.845																			Phatr3_J43885			0.779365	0.610679	1.19949
Phatr3_EG02380	31	216.805	286.145	152.11	157.075	233.51	119.3	117.54	175.135	163.585	110.895	159.1	132.175	118.19	139.24	147.185																			Phatr3_J15848			1.22815	0.232012	1.125
Phatr3_J10209	31	189.355	185.17	126.74	232.995	260.58	126.045	171.365	215.965	194.745	154.67	204.325	174.18	143.16	167.565	177.94																			Phatr3_J43961			0.926038	0.545865	1.11008
Phatr3_J14212	31	28.14	31.585	24.245	34.92	36.745	21.97	25.3	31.925	36.075	26.695	28.91	33.67	28.265	26.41	35.07																			Phatr3_EG01262			1.28558	0.22384	1.06266
Phatr3_J29174	31	107.785	86.56	77.825	134.535	148.98	106.355	100.885	130.725	135.4	104.985	116.545	117.245	101.91	89.24	116.405																			Phatr3_J49605			0.680203	1.12299	0.767773
Phatr3_J30436	31	116.145	136.745	81.175	139.97	202.23	126.485	105.66	133.06	145.39	95.09	128.15	129.26	86.8	110.985	142.26																			Phatr3_J36529			1.64449	0.28	0.646035
Phatr3_J30770	31	207.09	303.26	123.425	182.94	296.2	104.895	198.055	251.185	210.33	177.55	220.32	169.795	123.605	161.07	179.32																			Phatr3_J44201			1.20886	0.376269	0.983612
Phatr3_J41194	31	5.145	0.905	3.47	4.395	10.485	0.605	3.67	11.25	3.865	3.19	7.68	6.615	2.92	4.525	3.28																			Phatr3_J33646			1.16832	0.559006	0.841379
Phatr3_J42868	31	10.775	12.09	11.98	11.35	16.205	8.78	17.01	19.59	14.785	11.685	13.005	14.245	10.64	11.815	13.91																			Phatr3_J48704			1.38006	0.261016	0.921502
Phatr3_J43202	31	77.925	68.16	41.84	65.53	86.525	38.39	37.945	60.53	64.625	37.79	51.355	57.855	39.19	53.72	57.735																			Phatr3_EG02482			0.706239	0.870201	0.984791
Phatr3_J44343	31	140.09	143.955	78.365	117.04	128.31	73.7	89.85	113.755	107.78	96.33	99.82	95.69	83.8	99.395	100.255																			Phatr3_EG00744			1.45876	-0.338699	1.44
Phatr3_J45434	31	198.16	206.115	138.585	163.965	295.395	56.465	148.785	230.8	124.79	116.085	189.89	99.435	97.29	143.5	112.875																			Phatr3_EG01054			1.36942	0.183276	1.00426
Phatr3_J49374	31	28.055	27.705	23.75	29.215	37.135	18.145	25.475	34.1	32.75	22.7	34.59	27.425	27.28	26.845	28.655																			Phatr3_J18473			0.794745	0.73117	1.03022
Phatr3_J48260	31	17.94	26.02	21.105	22.02	24.65	15.19	18.585	29.36	19.915	17.69	21.67	16.595	15.06	14.86	18.885																			Phatr3_J44326			1.24885	0.393812	0.908573
Phatr3_J31731	31	28.58	43.54	32.455	35.25	44.92	24.65	38.77	40.135	28.23	26.175	39.35	24.525	24.865	28.125	27.005																			Phatr3_J31665			1.0576	0.661704	0.822382
Phatr3_J13365	32	42.16	57.405	37.015	61.655	84.365	42.75	48.845	60.745	55.84	44.345	59.445	43.765	42.175	47.105	51.605																			Phatr3_EG00738			1.07625	0.613466	0.847826
Phatr3_J34425	32	8.245	12.895	5.155	18.365	20.05	6.075	11.7	16.39	14.43	9.785	13.675	11.885	9.945	11.24	11.18																			Phatr3_J44029			0.55042	0.649922	1.3212
Phatr3_J42781	32	112.43	143.895	78.235	100.455	101.285	79.325	79.185	88.245	107.175	73.335	85.76	92.425	68.13	80.48	90.985																			Phatr3_J33318			1.02829	0.75252	0.734733
Phatr3_J44089	32	83.585	119.005	43.785	76.49	95.47	59.235	57.22	84.15	78.5	58.015	77.635	69.51	56.765	56.115	65.86																			Phatr3_J44546			0.864339	0.752779	0.895323
Phatr3_J48801	32	161.005	236.55	123.28	217.825	250.78	88.23	127.78	152.37	140.57	158.875	175.935	114.14	111.91	163.68	118.005																			Phatr3_J36102			0.79238	0.451549	1.26759
Phatr3_J7235	32	0.645	1.91	0.985	2.67	4.36	0.7	1.7	3.95	1.69	1.515	2.63	0.61	1.2	2.535	0.53																			Phatr3_J49807			0.52774	0.763142	1.2167
Phatr3_EG00592	33	2.14	2.045	0	0.825	0.99	0	2.265	1.01	0.275	0.965	0.695	0.265	0	0	0.94																			Phatr3_J46937			1.20643	0.539067	0.761682
Phatr3_EG00981	33	0.69	1.01	0.37	3.745	2.97	1.61	2.06	2.545	2.14	4.01	2.325	0.805	2.975	1.79	0.675																			Phatr3_J40550			1.22669	0.089129	1.18805
Phatr3_EG01393	33	21.75	53.62	11.745	37.245	41.37	25.065	16.085	23.135	25.67	31.64	40.355	26.33	22.775	28.505	23.665																			Phatr3_J44630			0.959397	0.347913	1.19189
Phatr3_J12174	33	47.22	51.415	39.625	73.9	65.98	54.77	52.065	62.93	59.515	48.445	65.9	56.515	42.575	56.35	60.38																			Phatr3_J38581			0.978598	0.416121	1.10421
Phatr3_J31437	33	76	111.385	34.585	94.175	106.38	47.525	28.6	60.625	48.895	51.58	57.71	40.48	50.235	54.52	50.11																			Phatr3_EG02483			1.78901	-0.150198	0.836364
Phatr3_J33037	33	15.16	29.65	13.835	29.62	24	17.195	12.055	20.205	22.565	18.57	21.375	18.12	15.08	19.42	19.79																			Phatr3_J15442			0.475472	0.80427	1.18384
Phatr3_J33412	33	5.085	9.185	4.785	13.87	11.8	5.495	7.17	9.075	7.09	8.21	8.87	8.24	5.845	7.11	7.22																			Phatr3_J40375			-0.0952381	1.1277	1.43103
Phatr3_J43152	33	1579.02	2416.01	372.28	2083.74	2114.64	983.095	1573.69	1261.48	1475.36	1663.43	1331.06	1235.53	1286.19	1022.42	1410.92																			Phatr3_J19089			1.22167	0.474192	0.767623
Phatr3_J45039	33	52.67	83.45	49.33	70.295	67.95	57.09	51.865	60.79	64.445	59.67	58.01	55.275	54.86	51.98	59.505																			Phatr3_J33730			0.337662	1.64912	0.47619
Phatr3_J46456	33	5.01	7.575	1.63	3.055	5.55	0.905	0.425	3.7	2.19	2.57	3.12	1.96	1.365	1.67	2.055																			Phatr3_J50627			0.729679	0.86395	0.863345
Phatr3_J47932	33	15.37	43.325	18.555	32.56	31.4	16.195	16.985	25.515	20.535	18.085	22.765	19.4	13.02	18.555	19.64																			Phatr3_J45149			1.37372	0.641314	0.43506
Phatr3_J50417	33	6.395	5.245	2.8	10.53	14.22	6.335	8.37	9.87	8.015	7.6	13.01	8.635	6.745	7.99	8.84																			Phatr3_J36196			1.21739	-0.0797034	1.3099
Phatr3_J5780	33	5.885	9.265	6.465	12.61	13.475	6.33	4.975	12.875	7.2	8.625	13.08	7.275	7.555	8.97	7.11																			Phatr3_J45125			0.778673	0.55083	1.11556
Phatr3_J8940	33	11.165	24.64	12.33	18.095	18.25	11	14.265	21.045	16.95	15.445	17.86	15.8	15.14	15.125	16.895																			Phatr3_EG00570			1.19556	0.625781	0.621373
Phatr3_J9267	33	4.23	5.695	3.585	8.665	8.3	5.135	4.485	7.06	7.73	6.17	6.875	5.56	5.11	5.63	4.565																			Phatr3_EG01249			0.666667	0.666667	1.10881
Phatr3_J12379	34	172.66	169.955	330.725	477.7	484.395	157.465	211.935	375.63	260.04	296.025	371.97	186.105	456.08	613.97	208.685																			Phatr3_J43911			1.23136	0.608948	0.599794
Phatr3_J20331	34	750.73	1058.41	3057.15	2337.14	1715.79	747.24	1901.38	2355.03	974.54	2064.13	2248.7	750.885	2479.44	3223	853.165																			Phatr3_J47715			0.366288	0.735099	1.32394
Phatr3_J37519	34	15.96	20.79	22.225	13.79	12.775	10.485	15.48	18.37	15.955	14.43	16.67	10.3	15.47	21.175	13.425																			Phatr3_J48461			1.31026	0.329197	0.785575
Phatr3_J15977	34	91.8	111.67	149.95	164.92	149.9	99.455	140.14	173.395	129.645	161.02	184.775	110.88	171.015	195.435	119.18																			Phatr3_EG00195			1.24392	0.454402	0.725995
Phatr3_J10747	34	2.15	7.76	19.09	13.31	8.84	1.86	11.1	27.925	7.47	14.89	25.975	3.785	11.215	17.215	5.81																			Phatr3_J38622			1.16409	0.259379	0.999511
Phatr3_J20757	34	8.08	40.395	85.63	110.86	52.32	6.01	83.795	98.8	22.75	114.785	95.045	12.755	106.935	86.075	13.41																			Phatr3_EG01256			0.836364	0.541639	1.04478
Phatr3_J46395	34	6.085	21.1	151.46	48.39	17.985	0.73	106.1	98.775	13.775	97.21	104.085	4.595	92.47	93.97	12.085																			Phatr3_EG00995			1.74371	-0.444723	1.11707
Phatr3_draftJ1189	34	15.78	18.36	12.515	19.335	15.57	6.89	14.5	22.65	15.295	15.39	20.955	9.45	16.665	19.88	9																			Phatr3_J50462			0.942308	0.917293	0.552632
Phatr3_draftJ1768	34	1.185	1.205	1.085	1.645	1.565	0.41	1.3	1.515	0.9	1.125	1.165	0.605	0.98	1.23	0.9																			Phatr3_EG02116			-0.183844	1.30819	1.28402
Phatr3_draftJ297	34	53.68	108.445	115.595	274.365	106.125	46.265	249.325	141.295	84.445	271.785	174.79	73.875	264.96	166.255	98.385																			Phatr3_EG00734			1.09444	0.105419	1.20814
Phatr3_EG00262	34	87.695	126.19	66.27	100.75	105.655	68.58	88.105	87.495	89.235	61.56	93.305	69.565	79.385	79.225	81.01																			Phatr3_J43234			1.17469	0.393013	0.835705
Phatr3_EG00390	34	0.42	2.615	6.19	6.785	2.79	0.215	14.32	7.755	2.04	6.245	4.735	0.955	6.635	5.36	2.02																			Phatr3_EG00707			0.660317	0.376658	1.36589
Phatr3_EG00416	34	17.505	51.435	114.075	540.175	276.485	5.065	602.91	598.83	77.62	559.53	480.025	13.7	473.47	477.145	34.88																			Phatr3_J39218			0.678179	1.15373	0.569851
Phatr3_EG00491	34	106.805	201.17	186.94	407.055	411.14	39.025	473.525	628.38	233.47	403.785	568.485	113.36	325.795	456.26	171.755																			Phatr3_J34698			0.312796	1.19178	0.89441
Phatr3_EG00576	34	0.035	0.34	3.36	0.52	0.42	0	6.34	2.07	0.41	1.905	1.85	0.07	1.81	1.615	0.18																			Phatr3_J31254			0.833324	0.73418	0.831004
Phatr3_EG00584	34	12.34	37.17	54.26	205.965	126.075	10.635	220.54	294.995	59.65	278.565	191.35	19.69	199.78	164.705	31.815																			Phatr3_J40594			0.888283	0.604091	0.904698
Phatr3_EG00599	34	83.045	80.43	54.56	89.84	101.21	42.08	63.505	93.475	80.49	60.475	80.05	67.65	64.58	60.655	71.905																			Phatr3_J47844			0.851852	0.578838	0.964818
Phatr3_EG00931	34	135	206.215	89.12	159.91	176.66	92.015	123.46	148.96	137.075	121.615	134.42	105.62	112.145	133.79	125.405																			Phatr3_J46564			0.745928	0.663484	0.974017
Phatr3_EG01369	34	3.515	4.97	2.73	5.245	4.095	2.035	4.22	4.685	2.625	3	2.7	1.735	2.51	3.665	2.07																			Phatr3_J45558			0.911749	0.396262	1.0746
Phatr3_EG02192	34	40.49	88.255	118.61	355.92	228.775	22.445	294.365	374.735	99.505	328.29	363.265	39.38	305.68	322.08	64.705																			Phatr3_J43483			1.60805	-0.024581	0.797468
Phatr3_EG02515	34	75.555	89.54	49.27	77.08	70.14	54.025	61.97	60.78	74.21	53.295	58.65	61.57	62.73	62.41	64.375																			Phatr3_J22353			1.07786	0.322718	0.970808
Phatr3_EG02542	34	87.415	123.485	73.985	108.195	138.105	69.45	58.27	106.79	89.615	70.85	99.47	72.415	64.575	77.5	82.19																			Phatr3_EG00490			1.13173	0.717293	0.517151
Phatr3_J10830	34	4.035	3.775	44.145	79.505	55.885	2.89	98.08	72.83	9.91	77.94	61.385	5.695	87.715	68.89	6.265																			Phatr3_J12981			0.85174	0.670486	0.840544
Phatr3_J11006	34	79.215	295.105	304.155	915.38	732.84	60.625	921.48	1022.53	303.085	851.615	1076.67	122.005	783.91	1001.77	217.735																			Phatr3_J45908			0.352941	0.750672	1.2522
Phatr3_J13590	34	32.71	38.725	21.45	41.44	44.755	22.205	23.965	35.085	30.675	24.625	34.03	24.53	25.93	28.945	27.97																			Phatr3_EG02281			1.01324	0.311594	1.02728
Phatr3_J13877	34	27.19	92.855	57.22	269.605	224.125	16.63	197.945	311.985	98.86	211.06	269.96	41.21	187.455	229.83	69.5																			Phatr3_J36520			1.18449	0.377011	0.789568
Phatr3_J14090	34	7.315	6.535	5.535	12.3	17.165	8.835	13.385	12.725	12.57	9.52	14.565	9.705	9.41	11.3	13.21																			Phatr3_J34423			0.411765	1.5	0.434783
Phatr3_J14301	34	97.47	94.285	83.975	94.71	129.67	77.615	82.55	102.11	96.575	74.025	99.69	88.62	73.88	84.71	91.95																			Phatr3_J35876			1.78462	0.0394537	0.518426
Phatr3_J14386	34	81.24	105.37	161.225	626.76	455.05	31.955	492.935	606.245	124.29	589.14	616.005	77.855	564.865	660.73	101.84																			Phatr3_J49088			1.28446	0.430821	0.620825
Phatr3_J14442	34	39.865	70.49	89.13	339.185	185.335	15.055	374.44	318.54	93.3	361.885	286.02	36.62	298.32	263.4	58.985																			Phatr3_J27817			0.229827	0.64788	1.45584
Phatr3_J15068	34	70.52	209.805	239.82	486.465	237.93	68.775	353.885	341.72	126.96	397.085	352.105	82.775	403.675	335.225	106.385																			Phatr3_J46428			0.937833	0.434505	0.96053
Phatr3_J16018	34	34.7	38.215	39.025	60.46	57.055	36.785	50.44	60.16	50.725	50.135	59.11	42.89	50.185	50.78	47.475																			Phatr3_J46677			0.768508	0.70082	0.862106
Phatr3_J16140	34	3.55	25.775	69.51	130.705	59.755	2.75	154.435	166.925	14.175	146.655	162.065	5.2	141.885	170.29	7.845																			Phatr3_J40577			0.165414	1.16522	0.995885
Phatr3_J16302	34	13.44	36.05	11.71	107.78	117.255	4.67	40.775	91.075	29.935	61.81	70.565	11.195	66.785	63.015	15.09																			Phatr3_J48711			1.39655	0.14784	0.772408
Phatr3_J16850	34	10.545	12.49	9.845	22.395	21.25	12.335	19.29	21.67	14.97	18.27	20.045	13.195	20.475	17.855	13.895																			Phatr3_J43027			0.943613	0.678411	0.681214
Phatr3_J17531	34	83.705	191.895	463.915	889.925	559.2	47.63	1294.48	1090.27	250.025	1019.45	1069.21	78.2	932.665	1051.13	159.61																			Phatr3_EG01242			1.09593	-0.018018	1.22435
Phatr3_J17766	34	137.94	287.925	355.64	944.745	629.23	65.84	913.16	953.355	230.685	919.54	1017.33	127.435	840.235	976.945	180.805																			Phatr3_EG02575			0.869015	0.520564	0.909408
Phatr3_J18049	34	25.835	67.335	196.59	628.245	338.72	10.95	835.895	620.125	112.935	661.93	549.445	39.31	572.395	531.1	75.225																			Phatr3_J46509			0.958846	0.522827	0.816894
Phatr3_J18872	34	3.385	12.81	120.14	254.83	80.005	1.16	235.54	229.265	18.495	276.96	216.465	4.075	290.37	238.7	8.695																			Phatr3_J48673			0.820809	0.489627	0.985075
Phatr3_J19000	34	20.4	45.545	99.575	146.13	67.78	12.65	126.695	185.85	30.185	172.66	171.265	18.06	145.9	159.635	19.375																			Phatr3_J54342			1.55089	0.409639	0.33463
Phatr3_J1990	34	13.075	20.38	9.005	15.08	16.64	6.58	15.225	19.79	10.86	14.35	14.92	8.435	19.395	13.895	8.905																			Phatr3_draftJ1135			1.59804	-0.125604	0.811594
Phatr3_J21929	34	41.995	31.08	32.81	79.55	106.235	47.09	53.245	79.91	57.645	57.47	79.61	53.125	49.695	69.095	54.73																			Phatr3_draftJ1395			1.42123	0.356026	0.503751
Phatr3_J22956	34	51.935	95.405	50.54	212.98	183.9	20.775	150.9	221.71	70.635	230.065	232.85	35.14	180.405	199.52	44.94																			Phatr3_EG00130			0.83057	0.672098	0.776132
Phatr3_J23257	34	43.85	185.065	213.355	1128.43	687.085	38.88	1056.9	1068.96	184.835	1114.24	1085.65	66.775	1043.43	1034.66	124.255																			Phatr3_EG01465			-0.0613497	1.47325	0.861017
Phatr3_J25168	34	28.745	118.195	164.05	827.985	505.655	13.735	713.89	946.2	118.24	805.81	882.825	43.08	697.2	767.485	71.36																			Phatr3_J33677			-0.255639	1.69543	0.832685
Phatr3_J25172	34	18.425	60.545	100.14	476.62	347.045	15.36	475.28	596.03	104.215	485.535	554.61	33.345	444.7	525.675	56.13																			Phatr3_J45968			1.81035	0.115953	0.344942
Phatr3_J26293	34	65.8	129.895	346.315	617.445	299.615	49.27	667.275	654.78	130.885	703.25	569.695	58.11	649.125	599.11	82.395																			Phatr3_draftJ1601			1.23342	0.30137	0.731707
Phatr3_J29266	34	19.83	61.79	77	302.85	166.14	13.71	248.78	288.18	65.06	296.25	246.035	22.805	242.07	247.03	43.25																			Phatr3_J33342			1.01422	0.347319	0.901599
Phatr3_J30648	34	28.62	47.49	30.655	754.195	765.515	3.775	550.795	1014.65	146.42	657.665	903.52	48.74	547.42	822.525	89.345																			Phatr3_EG00470			1.45915	0.0815534	0.718512
Phatr3_J31683	34	55.3	75.315	499.535	1496.95	604.29	36.195	1421.46	1426.67	129.44	1648.53	1346.38	56.005	1318.62	1432.72	94.18																			Phatr3_J45559			0.710825	0.670319	0.873526
Phatr3_J32120	34	28.39	29.125	17.785	30.535	28.11	15.085	24.435	24.475	24.66	23.275	30.065	19.685	23.535	21.02	22.135																			Phatr3_J46063			1.176	0.202638	0.871279
Phatr3_J33892	34	24.08	27.7	15.25	24.97	19.29	16.125	16.64	20.385	20.275	21.655	26.895	16.875	20.105	25.31	17.54																			Phatr3_J46971			0.940797	0.47363	0.834123
Phatr3_J34273	34	3.985	3.64	2.705	4.79	2.91	1.675	3.29	4.795	2.975	4.065	4.395	1.965	3.52	4.28	2.61																			Phatr3_J34844			0.988738	0.424591	0.829647
Phatr3_J34321	34	43.7	62.68	25.62	39.115	53.575	30.95	40.09	45.065	48.08	34.525	45.16	31.62	36.905	46.315	35.245																			Phatr3_J48944			1.16468	0.278402	0.796247
Phatr3_J34932	34	2.325	7.785	14.92	101.435	55.265	0.525	54.99	100.555	7.175	91.675	92.98	1.815	88.29	104.255	5.545																			Phatr3_J31632			1.21306	0.326004	0.696156
Phatr3_J34974	34	37.51	48.865	25.32	35.17	39.375	21.33	25.555	33.595	35.355	27.77	35.545	29.16	26.6	31.635	32.7																			Phatr3_J11888			0.731278	0.48433	1.0069
Phatr3_J36077	34	6.625	10.54	6.545	16.31	14.69	9.705	9.125	14.555	11.285	12.15	13.89	10.265	13.09	13.405	14.085																			Phatr3_J49399			1.07572	0.517489	0.628223
Phatr3_J36398	34	17.95	21.12	10.405	17.145	17.455	12.075	11.54	13.85	17.65	11.5	15.465	12.475	14.275	18	13.84																			Phatr3_J48697			0.506438	0.631658	1.0826
Phatr3_J36847	34	29.435	28.785	22.105	26.72	22.39	14.1	16.855	25.81	24.265	24.985	21.36	20.07	25.345	27.385	18.6																			Phatr3_J43451			0.973112	0.52216	0.716631
Phatr3_J37131	34	21.855	18.06	46.97	52.39	48.52	22.535	58.32	75.375	30.81	50.835	68.875	27.495	59.33	67.095	27.315																			Phatr3_EG01967			0.844444	0.866667	0.492754
Phatr3_J37171	34	7.775	23.995	27.935	46.82	24.935	7.795	33.265	38.5	16.785	44.805	38.51	11.77	41.125	34.85	12.66																			Phatr3_J43413			1.11956	0.46153	0.620771
Phatr3_J37749	34	15.485	17.265	4.395	24.625	29.84	18.87	10.64	28.57	21.255	25.345	25.815	18.425	23.06	29.625	17.755																			Phatr3_J46377			1.60114	-0.506173	1.10256
Phatr3_J38120	34	0.215	0.275	0.605	2.41	2.4	0.11	4.37	1.86	0.98	2.275	1.84	0.31	1.45	2.49	0.205																			Phatr3_J43857			0.853446	0.621517	0.719328
Phatr3_J39374	34	11.12	18.65	9.115	35.47	35.17	12.26	26	41.24	17.835	21.78	32.37	15.32	19.535	19.085	19.04																			Phatr3_J33088			0.961296	0.14005	1.08422
Phatr3_J42818	34	37.29	38.82	45.1	53.19	50.645	42.28	42.08	51.025	50.2	46.02	53.08	43.06	53.37	60.53	45.725																			Phatr3_J38803			0.994097	0.193211	0.989324
Phatr3_J4286	34	5.585	6.495	3.67	12.875	8.985	7.295	7.38	9.635	10.16	8.795	8.55	7.15	9.78	10.89	8.57																			Phatr3_EG02576			0.0424242	1.07421	1.05625
Phatr3_J43131	34	76.57	146.83	57.74	133.07	141.055	83.69	76.94	115.51	100.695	90.08	120.985	87.56	88.02	125.35	85.835																			Phatr3_J36026			1.21872	0.538293	0.406639
Phatr3_J43287	34	5.745	5.64	7.025	11.195	11.18	7.465	16.04	10.785	9.21	11.26	12.21	7.315	13.385	12.405	6.565																			Phatr3_EG00563			0.854967	0.364054	0.942534
Phatr3_J43509	34	84.765	163.705	40.705	201.28	185.105	66.68	73.07	133.235	134.19	115.975	141.67	93.51	133.675	115.935	108.82																			Phatr3_EG01014			1.17137	0.432602	0.552632
Phatr3_J43933	34	21.4	22.165	17.55	25.845	27.62	15.105	21.28	19.15	20.295	19.45	19.65	21.31	22.39	20.005	20.16																			Phatr3_J25217			1.25591	0.430472	0.469077
Phatr3_J44199	34	9.54	9.12	5.33	18.09	18.6	9.26	8.435	17.685	13.345	13.275	18.975	12.65	13.675	15.245	12.29																			Phatr3_J45025			1.25747	0.304091	0.592442
Phatr3_J44241	34	6.935	5.955	5.385	6.45	7.505	2.855	5.415	7.83	6.12	6.275	6.945	4.485	6.58	6.235	4.29																			Phatr3_J48870			1.46863	-0.415335	1.1
Phatr3_J44506	34	0.305	0.625	0.26	3.43	2.76	0.38	2.405	0.92	0.985	1.85	2.76	0.915	3.12	3.64	1.515																			Phatr3_EG00709			1.03808	0.558648	0.556195
Phatr3_J44626	34	40.505	71.995	20.05	44.9	59.38	28.155	26.24	33.55	53.215	28.66	41.075	47.59	30.635	39.75	42.61																			Phatr3_EG01939			0.808136	0.529953	0.813113
Phatr3_J44712	34	25.26	43.41	24.65	26.4	21.27	13.98	29.19	25.935	21.68	27.425	24.085	15.75	24.275	27.52	17.17																			Phatr3_J47439			1.36718	0.618666	0.163806
Phatr3_J44993	34	21.755	30.86	21.29	31.905	28.98	25.025	18.71	27.775	36.035	24.055	29.75	28.115	25.525	29.985	34.595																			Phatr3_J7934			0.847896	0.481648	0.816539
Phatr3_J45008	34	17.935	18.905	29.96	43.87	42.145	17.645	51.535	54.535	24.885	37.505	49.565	22.105	36.945	40.19	23.14																			Phatr3_J1534			0.741431	0.493238	0.907296
Phatr3_J45120	34	11.79	9.98	38.28	84.325	60.06	7.04	68.455	127.35	18.26	84.07	127.315	11.46	61.48	93.78	15.35																			Phatr3_J48085			1.19123	-0.0858124	1.0308
Phatr3_J45960	34	10.66	13.84	25.515	28.81	26.3	12.135	37.78	37.835	15.825	47.165	43.09	13.06	24.35	48.22	13.835																			Phatr3_J50531			0.863756	0.203447	1.0618
Phatr3_J46022	34	27.67	32.28	36.42	61.06	55.355	30.04	41.86	62.275	37.97	49.455	60.325	34.005	44.3	49.64	35.98																			Phatr3_J50084			1.011	0.441887	0.670862
Phatr3_J46053	34	82.545	101.745	63.79	67.8	99.765	51.69	47.215	93.19	71.7	57.03	85.08	55.02	56.395	70.52	61.78																			Phatr3_J43570			0.89219	0.48766	0.742111
Phatr3_J46411	34	27.575	39.965	81.895	147.365	66.565	31.285	163.1	129.67	41.255	164.76	108.735	35.275	153.03	119.56	35.675																			Phatr3_EG01106			0.989474	-0.375	1.50259
Phatr3_J46438	34	21.73	29.745	39.875	43.405	59.395	16.435	50.33	75.63	29.65	54.315	63.88	25.785	40.95	53.795	24.12																			Phatr3_J33916			-0.25641	0.97006	1.39726
Phatr3_J46529	34	57.59	171.08	189.155	944.63	470.045	31.605	663.19	836.47	179.745	858.465	801.5	56.035	753.375	765.465	117.535																			Phatr3_J41504			0.973413	0.196019	0.940441
Phatr3_J46881	34	4.885	2.62	2.33	35.055	30.425	5.75	16.56	42.485	9.3	33.83	40.615	5.62	33.985	38.995	6.375																			Phatr3_J54569			0.787879	0.711485	0.602151
Phatr3_J46943	34	2.885	3.51	2.21	4.325	5.68	0.765	1.63	2.295	1.72	2.065	4.33	0.395	2.7	3.255	1.9																			Phatr3_EG02075			1.6506	-0.88189	1.32164
Phatr3_J47054	34	4.715	3.63	6.59	8.26	8.23	6.58	9.58	7.745	7.58	5.965	7.95	6.115	10	8.055	7.84																			Phatr3_J40068			0.935279	0.490801	0.661599
Phatr3_J47393	34	10.14	6.71	12.31	19.135	18.24	9.095	18.645	22.655	13.8	15.98	25.165	11.635	20.21	19.15	10.63																			Phatr3_J32765			0.909091	0.187717	0.988524
Phatr3_J47970	34	5.565	13.42	6.91	13.315	12.275	6.76	8.085	18.265	12.845	14.535	13.855	8.625	9.71	15.245	9.28																			Phatr3_J33075			0.873152	0.191835	1.01897
Phatr3_J48476	34	21.47	26.97	31.125	57.24	59.625	20.97	56.445	60.18	29.74	45.305	60.27	26.175	41.02	53.295	27.38																			Phatr3_EG00377			0.580132	0.59726	0.905005
Phatr3_J48655	34	55.875	69.155	21.93	79.33	81.47	31.42	39.815	46.485	57.695	52.375	52.39	52.06	42.725	52.42	49.765																			Phatr3_J40694			0.677686	1.01266	0.39196
Phatr3_J48731	34	20.34	25.65	19.075	28.34	27.055	12.75	13.56	21.07	21.425	20.775	16.69	18.16	22.08	17.41	18.675																			Phatr3_J34715			0.761013	0.467548	0.851059
Phatr3_J48789	34	3.035	6.07	3.27	6.065	6.315	1.225	2.34	3.16	2.65	2.535	3.875	2.36	2.88	2.96	2.205																			Phatr3_J36444			1.27311	0.478873	0.326923
Phatr3_J48911	34	14.69	20.35	7.945	14.425	12.465	11.06	10.04	10.15	12.085	10.625	10.56	10.33	12.245	13.38	10.16																			Phatr3_J33622			0.683679	0.659055	0.735552
Phatr3_J49127	34	12.435	12.03	9.365	17.205	18.48	15	16.16	20.655	20.76	15.76	19.35	17.53	17.555	17.255	18.15																			Phatr3_J49164			0.78083	0.323872	0.969861
Phatr3_J49634	34	6.905	10.845	4.09	27.095	27.695	8.005	16.985	35.345	18.125	22.42	28.18	7.26	19.335	27.375	9.73																			Phatr3_J55100			1.18039	0.243771	0.637119
Phatr3_J49659	34	103.39	135.545	74.155	108.105	111.105	62.79	92.225	105.5	91.775	88.295	99.93	86.22	91.3	102.8	83.555																			Phatr3_J9912			1.51163	-0.160103	0.708738
Phatr3_J49965	34	7.745	13.835	3.875	18.46	23.275	8.295	11.905	16.18	12.02	13.295	18.975	9.7	14.89	14.63	9.58																			Phatr3_J49288			1.03482	0.0638933	0.960222
Phatr3_J50283	34	0.29	2.09	0.635	1.035	0.815	0.04	0.755	0.15	0.52	0.125	0.095	0.075	0.325	0.525	0.37																			Phatr3_J40031			0.531932	0.372258	1.14742
Phatr3_J50411	34	2.91	2.14	8.22	16.74	8.43	3.67	14.64	15.88	5.635	14.995	15.6	4.165	17.305	12.085	3.61																			Phatr3_J42824			0.748102	0.49829	0.798789
Phatr3_J50413	34	4.565	5.715	2.41	8.945	12.405	5.655	7.415	10.24	7.545	6.17	8.515	6.575	6.825	8.595	7.43																			Phatr3_EG02294			0.931756	0.463522	0.648433
Phatr3_J50569	34	20.43	15.34	16.505	23.165	17.325	12.07	20.86	16.445	19.31	18.17	17.735	13.595	26.65	27.675	14.095																			Phatr3_EG00399			0.618279	0.541564	0.882045
Phatr3_J50705	34	19.735	83.96	168.325	507.94	315.1	11.14	492.02	596.44	74.725	509.825	561.52	27.285	425.455	543.48	44.775																			Phatr3_J48037			0.905512	-0.013579	1.14593
Phatr3_J52286	34	8.94	27.165	3.495	76.195	87.735	7.8	13.785	42.795	22.085	31.885	48.285	7.975	26.68	42.145	15.715																			Phatr3_J32342			0.0923077	0.786787	1.15646
Phatr3_J54027	34	98.215	201.935	195.175	660.205	589.955	72.28	648.325	819.01	233.015	617.875	734.745	107.075	486.73	651.695	165.17																			Phatr3_J50414			0.650048	0.917526	0.466231
Phatr3_J54168	34	14.545	15.54	25.685	37.265	32.61	15.915	30.965	47.545	23.515	39.41	40.13	17.775	33.895	37.265	19.955																			Phatr3_J47806			0.826667	0.430173	0.772093
Phatr3_J54169	34	48.76	59.14	42.885	99.4	126.315	47.23	71.93	92.79	65.415	79.57	92.72	55.375	70.77	83.365	62.365																			Phatr3_J20424			1.2666	-0.517954	1.27692
Phatr3_J54748	34	20.94	17.935	19.94	24.37	29.125	15.71	23.79	23.58	20.01	22.415	23.815	15.06	22.795	23.12	19.315																			Phatr3_EG01638			0.648894	0.449396	0.925575
Phatr3_J54956	34	3.7	12.47	35.625	102.615	45.85	3.35	54.62	75.095	15.98	84.165	57.21	3.32	101.635	65.825	6.39																			Phatr3_J37567			0.141816	0.758889	1.11935
Phatr3_J6062	34	82.795	81.035	405.755	1187.22	679.56	23.735	1297.45	1414.41	181.685	1342.11	1380.19	67.44	1122.91	1425.89	125.715																			Phatr3_J44679			0.53271	0.403506	1.08308
Phatr3_J7626	34	20.75	62.55	77.285	239.485	84.255	4.54	123.075	143.205	36.97	219.24	146.075	17.625	224.335	146.99	27.44																			Phatr3_EG00067			1.12423	0.0757021	0.819237
Phatr3_J8324	34	22.435	44.495	140.39	306.365	135.885	7.175	440.63	352.11	46.86	514.69	386.12	17.615	387.435	360.49	28.15																			Phatr3_J49431			0.966603	0.326095	0.725606
Phatr3_J49850	34	14.205	38.82	94.98	110.23	66.59	11.655	106.775	80.77	28.28	96.54	89.85	21.395	104.845	97.91	30.235																			Phatr3_J38038			0.728972	0.302326	0.977444
Phatr3_J48250	34	11.715	29.165	27.74	18.075	19.715	8.23	18.535	30.92	20.97	22.605	29.23	17.72	15.995	22.585	20.7																			Phatr3_J31619			0.793419	0.284122	0.928293
Phatr3_J42790	34	258.765	463.075	269.145	273.89	269.16	164.325	239.835	289.205	268.845	239.505	300.375	212.3	213.66	284.67	241.915																			Phatr3_J36633			0.430939	0.6787	0.892788
Phatr3_J42879	34	51.19	61.425	49.65	46.575	58.325	31.38	54.235	51.48	47.92	43.39	44.835	40.61	47.165	50.57	46.46																			Phatr3_J35343			1.03072	0.0985507	0.873016
Phatr3_EG02055	34	55.18	106.285	126.69	191.165	77.66	46.965	172.945	111.295	79.38	197.035	159.255	73.715	194.645	140.32	94.01																			Phatr3_J46001			0.729607	0.362324	0.9098
Phatr3_J31409	34	67.215	163.965	231.13	163.855	98.1	59.815	230.42	205.105	112.03	216.97	228.9	84.105	184.64	200.815	98.995																			Phatr3_J37837			0.307184	0.867005	0.827231
Phatr3_J44748	34	37.775	123.99	129.275	67.055	53.175	39.295	114.705	88.4	59.05	87.195	83.685	51.49	73.46	77.895	66.29																			Phatr3_J7195			0.714446	0.143658	1.14264
Phatr3_J34536	34	50.635	86.93	509.59	321.7	182.42	39.155	518.955	650.82	79.54	481.11	616.07	66.055	376.9	541.09	81.285																			Phatr3_J43494			0.369565	0.814229	0.814229
Phatr3_J40467	34	6.845	4.455	183.935	164.57	59.85	0.835	267.155	297.52	19.805	322.24	344.34	6	257.215	313.31	11.155																			Phatr3_J49112			0.478458	0.442924	1.07512
Phatr3_J8950	34	123.16	132.785	199.175	207.515	154.48	97.36	250.71	254.38	166.355	242.59	256.315	135.195	190.845	215.935	160.795																			Phatr3_J42613			0.977578	0.316818	0.701383
Phatr3_EG01142	34	4.19	8.805	16.125	6.73	7.755	3.995	26.815	19.085	7.09	17.12	14.845	4.285	8.51	17.35	4																			Phatr3_EG00103			0.155844	1.6	0.236025
Phatr3_EG00369	35	42.24	65.785	12.035	50.465	59.01	29.49	22.805	33.365	34.105	26.54	35.355	31.635	26.115	31.56	34.085																			Phatr3_EG00212			0.267516	0.938389	0.780269
Phatr3_EG01436	35	676.67	729.185	370.69	727.675	763.055	312.47	472.52	589.255	381.905	446.485	668.755	402.35	369.985	479.645	355.57																			Phatr3_J44327			0.682586	0.634369	0.667865
Phatr3_EG01483	35	32.19	43.8	21.385	28.72	31.58	21.725	17.62	25.095	26.57	18.615	28.98	23.835	20.41	25.78	25.845																			Phatr3_J50062			1.50259	-0.195349	0.675862
Phatr3_EG01592	35	31.415	98.615	17.78	45.305	65.855	14.245	13.09	36.485	9.845	15.775	40.135	9.555	22.29	41.615	14.125																			Phatr3_EG01906			0.691755	0.778577	0.510351
Phatr3_EG02530	35	13.66	4.91	7.445	12.65	17.115	5.665	4.94	9.41	7.86	7.485	10.165	7.71	8.87	9.91	9.04																			Phatr3_J15801			1.17202	0.030362	0.777423
Phatr3_J15806	35	0.36	1.275	0.9	1.035	1	0.5	1.78	1.1	0.32	0.62	1.67	0.38	0.31	0.965	0.56																			Phatr3_J7208			1.04202	0.0980791	0.836355
Phatr3_J17948	35	43.9	50.285	31.555	57.645	57.91	24.945	57.02	59.17	38.525	43.86	56.615	32.665	38.885	48.25	38.125																			Phatr3_J36608			1.01002	0.257906	0.708157
Phatr3_J20779	35	25.83	12.675	3.59	26.105	24.27	2.09	4.985	18.535	5.315	13.695	20.655	2.435	10.57	15.85	5.62																			Phatr3_J43794			0.495596	0.645932	0.832342
Phatr3_J23224	35	17.735	10.065	12.23	24.02	24.345	18.45	16.935	21.015	17.445	18.445	22.375	16.52	18.07	22.86	14.78																			Phatr3_J45807			0.732673	0.6636	0.576196
Phatr3_J28723	35	133.885	149.28	86.43	116.72	148.93	90.48	77.31	115.215	112.815	89.295	118.355	109.39	92.72	116.39	119.64																			Phatr3_J42883			1.16399	-0.172307	0.970214
Phatr3_J29666	35	0.365	1.045	1.05	3.53	2.555	0.455	1.01	2.495	0.125	1.82	2.375	0	1.6	2.79	0.745																			Phatr3_J41478			1.22368	-0.376471	1.11278
Phatr3_J34225	35	1.865	1.63	2.335	4.505	3.355	1.295	1.125	2.75	2.525	2.635	3.55	1.505	3.245	3.755	2.67																			Phatr3_J33873			-0.0983607	1	1.05535
Phatr3_J34457	35	37.855	27.865	15.885	36.74	47.675	13.625	20.015	36.765	15.555	21.5	32.39	13.19	25.36	29.04	14.63																			Phatr3_J46492			0.662739	0.213947	1.07817
Phatr3_J35101	35	26.905	20.61	15.14	25.735	25.865	17.45	13.78	23.3	20.56	16.8	20.09	19.42	23.025	20.675	18.3																			Phatr3_EG01639			0.541436	0.996283	0.416792
Phatr3_J35984	35	5.015	4.925	5.345	10.31	8.54	3.285	6.865	9.48	4.465	6.545	9.995	2.775	7.165	8.1	3.865																			Phatr3_J46419			0.519213	0.443401	0.99106
Phatr3_J37133	35	41.14	55.455	22.92	33.115	31.935	25.6	28.57	28.375	35.77	21.635	28.445	25.48	27.885	25.41	35.6																			Phatr3_J46265			0.709998	0.544482	0.696138
Phatr3_J37927	35	22.24	5.84	8.465	20.125	18.92	1.66	13.655	18.42	5.91	12.745	24.88	3.405	13.645	15.615	4.715																			Phatr3_J43313			0.386706	0.484594	1.07279
Phatr3_J38757	35	25.79	41.53	9.345	24.73	38.04	15.835	11.965	23.89	26.925	15.045	19.485	19.14	12.47	18.53	22																			Phatr3_J44756			0.605188	0.51357	0.820507
Phatr3_J39520	35	6.035	8.49	2.925	15.855	18.78	3.005	4.495	11.005	7.095	7.05	13.465	4.475	7.735	9.465	6.11																			Phatr3_J26173			0.405901	0.420575	1.11051
Phatr3_J40338	35	0.67	1.495	0.31	3.85	2.05	0.525	1.28	1.725	0.89	1.26	2.18	0.19	0.805	2.74	0.65																			Phatr3_J47324			1.32425	-0.102689	0.715185
Phatr3_J40863	35	9.565	8.875	6.835	20.7	19.435	7.595	18.07	16.47	9.075	14.11	19.425	11.795	16.395	22.965	11.045																			Phatr3_J30823			0.8683	0.119395	0.946918
Phatr3_J40994	35	0.245	1.44	0.865	0.845	0.795	0.325	0	0.8	0.11	0.355	1.325	0.055	0.33	0.65	0.34																			Phatr3_J11799			1.36203	-0.379863	0.95
Phatr3_J44590	35	11.165	13.625	8.685	15.19	20.455	12.915	14.99	13.45	14.435	11.125	14.7	11.24	12.69	14.84	13.03																			Phatr3_J43052			0.757544	0.372766	0.800603
Phatr3_J45331	35	6.16	5.03	1.755	8.125	7.815	0.895	1.505	4.2	2.66	1.695	7.83	2.775	2.36	5.425	3.475																			Phatr3_J48128			0.797212	0.536961	0.595983
Phatr3_J45446	35	14.975	18.775	6.815	11.685	12.31	6.59	8.025	10.595	10.67	8.38	11.31	8.94	10.715	12.335	9.18																			Phatr3_EG00181			-0.185714	0.878754	1.235
Phatr3_J47905	35	140.965	170.93	94.35	204.06	215.785	116.395	126.79	189.57	127.99	177.12	211.41	114.07	170.755	208.35	120.05																			Phatr3_J38985			0.533504	0.453018	0.940596
Phatr3_J47984	35	8.72	9.595	9.425	14	14.125	8.57	12.505	13.185	10.945	8.3	15.09	11.74	12.695	13.735	12.025																			Phatr3_EG00857			0.541189	0.640224	0.745573
Phatr3_J48392	35	21.335	28.06	24.51	35.975	32.3	17.985	27.845	33.48	24.355	21.23	31.02	22.275	24.795	26.37	17.845																			Phatr3_EG00208			-0.0341297	0.729053	1.23196
Phatr3_J48815	35	36.285	40.31	17.94	53.66	67.885	37.365	36.48	50.78	45.78	36.38	64.965	45.215	33.76	55.075	44.76																			Phatr3_J49678			1.39342	0.479889	0.0528129
Phatr3_J49709	35	23.48	30.48	14.355	23.685	20.86	16.34	12.695	17.37	22.47	13.28	18.575	17.14	17.845	20.265	20.755																			Phatr3_J41210			0.768641	0.480237	0.673423
Phatr3_J40079	36	111.595	121.975	105.6	87.86	107.06	75.93	60.07	94.625	83.665	73.75	98.945	80.485	93.645	106.345	85.01																			Phatr3_J48698			0.475531	0.702271	0.740688
Phatr3_J12759	36	19.69	25.32	29.46	21.055	27.725	23.705	20.4	26.955	25.855	21.62	26.63	25.07	22.605	29.995	20.785																			Phatr3_J43478			-0.571827	0.914758	1.57531
Phatr3_draftJ206	36	41.575	57.115	38.09	31.765	34.58	32.695	35.96	30.315	26.925	26.485	35.195	26.605	30.73	42.13	29.235																			Phatr3_J48899			0.0501062	0.774743	1.09231
Phatr3_EG01469	36	17.865	18.68	7.995	26.54	27.765	25.965	13.99	22.7	20.4	17.39	26.135	19.9	26.005	27.855	16.005																			Phatr3_J48636			0.808472	0.365939	0.742446
Phatr3_EG01502	36	61.905	61.78	28.925	45.37	58.025	47.175	36.085	47.145	46.83	39	47.215	41.255	40.945	50.79	46.58																			Phatr3_J54528			0.61851	0.134119	1.16416
Phatr3_EG02448	36	73.355	52.14	35.305	62.92	67.455	46.08	59.175	70.915	46.435	49.095	65.925	46.815	43.89	64.765	46																			Phatr3_J46343			-0.135574	0.659505	1.39261
Phatr3_J12031	36	118.985	119.08	17.47	102.63	110.395	96.12	57.675	92.5	78.955	76.225	74.47	48.885	69.54	88.595	49.56																			Phatr3_J25218			0.97862	0.515379	0.420143
Phatr3_J12305	36	16.47	18.075	18.84	21.14	25.535	20.77	19.25	19.66	20.2	17.1	21.985	16.3	21.38	23.985	20.985																			Phatr3_EG01554			1.46233	0.0673295	0.384229
Phatr3_J24362	36	32.16	35.42	15.245	22.455	26.975	13.97	17.1	25.445	24.13	20.005	24.865	19.99	21.17	24.245	19.56																			Phatr3_J46965			0.339415	0.515652	1.05423
Phatr3_J32183	36	0.275	0.14	0.965	0.875	1.245	0.595	0.425	1.75	0.56	0.925	1.09	0.14	0.15	1.175	0																			Phatr3_J46942			0.781302	0.376482	0.748571
Phatr3_J33254	36	126.635	227.74	78.42	150.075	186.215	137.6	132.775	162.685	89.64	126.475	170.05	107.535	139.75	172.2	84.94																			Phatr3_J47560			0.936858	0.558601	0.409665
Phatr3_J42576	36	0.05	0.115	0.09	0.15	1.19	0.26	1.11	0.89	0.13	0.1	0.54	0.125	0.2	0.42	0.39																			Phatr3_J42882			0.0164614	0.732532	1.15304
Phatr3_J43047	36	51.13	63.14	42.145	59.285	66.765	53.815	49.395	56.585	63.32	44.715	63.78	62.71	47.695	67.305	52.96																			Phatr3_J13322			0.694306	0.617989	0.58973
Phatr3_J44757	36	30.245	25.165	21.72	23.05	30.17	29.65	25.485	31.11	22.63	30.645	41.12	22.845	30.645	46.78	18.335																			Phatr3_J44607			0.51055	0.885606	0.505219
Phatr3_J49605	36	0.67	1.325	0.66	0.99	1.635	0.425	0.325	1.62	0.22	0.205	2.195	0.43	0.73	1.3	0.395																			Phatr3_J6839			0.658754	0.758106	0.482168
Phatr3_J54066	36	162.9	195.12	118.165	138.875	171.595	119.19	71.855	128.57	133.28	96.01	146.85	122.565	95.67	123.855	131.07																			Phatr3_J31257			0.606654	0.166738	1.12261
Phatr3_EG00380	37	3.025	7.22	1.32	1.375	2.5	2.92	0.88	2.065	2.31	2.18	1.28	1.655	0.64	1.82	0.78																			Phatr3_J44393			0.85687	0.085948	0.949773
Phatr3_EG00672	37	28.425	48.745	11.16	31.425	41.63	26.85	30.11	27.82	26.68	28.09	32.55	26.54	16.875	23.525	20.435																			Phatr3_J49282			1.09643	0.128582	0.665746
Phatr3_EG01337	37	7.85	9.975	6.115	15.815	15.095	8.72	6.39	12.275	12.705	10.26	10.815	13.63	8.08	14.785	11.075																			Phatr3_EG01553			0.86037	0.217864	0.803557
Phatr3_J13402	37	40.89	33.775	29.01	36.785	37.985	16.405	37.24	28.99	37.42	32.465	34.185	32.07	25.595	31.325	29.36																			Phatr3_J48383			1.89625	-0.560189	0.544317
Phatr3_J43087	37	1.05	2.65	1.965	1.465	1.4	0.93	0.36	0.93	0.785	0.45	0.62	0.735	0.28	0.99	0.455																			Phatr3_EG01680			0.752941	0.299639	0.824834
Phatr3_J46523	37	1.095	2.425	0.4	3.5	3.405	1.39	1.935	2.5	3.645	1.93	3.895	2.665	1.265	2.605	1.94																			Phatr3_J34225			0.699422	0.207483	0.970252
Phatr3_J50054	37	14.24	15.41	10.64	25.17	23.04	18.315	16.91	21.02	22.695	19.92	25.25	21.94	17.235	24.445	21.035																			Phatr3_J43205			0.7031	0.572143	0.601682
Phatr3_EG00480	38	0	0	0.425	2.86	1.83	0.42	0	3.21	1.225	0.91	1.73	0.2	1.28	3.63	0.355																			Phatr3_J45997			0.677785	0.382785	0.814593
Phatr3_EG00849	38	43.795	44.46	10.915	52.94	59.6	38.09	25.24	42.765	38.665	36.92	35.415	31.785	41.76	38.645	34.96																			Phatr3_J48061			0.437336	0.647648	0.789602
Phatr3_EG01108	38	19.25	43.61	15.11	35.895	38.67	28.22	14.935	35.105	29.08	37.18	36.365	25.44	18.74	28.99	23.18																			Phatr3_J37590			0.667372	0.362319	0.843241
Phatr3_J14962	38	10.83	18	8.495	21.63	25.4	21.825	10.365	15.71	18.555	13.59	17.3	15.62	15.92	19.14	14.935																			Phatr3_EG00818			0.992713	0.10107	0.778151
Phatr3_J16632	38	12.445	19.205	6.66	11.05	13.4	10.515	6.085	9.38	11.1	7.765	9.7	6.6	8.84	8.88	8.475																			Phatr3_EG02143			0.663043	0.494762	0.708661
Phatr3_J2793	38	39.175	65.75	29.095	51.565	55.965	50.95	38.39	49.66	55.35	47.575	65.315	45.36	42.26	61.855	43.045																			Phatr3_EG01072			-0.120104	1.09867	0.886145
Phatr3_J32849	38	14.365	13.435	5.955	15.56	16.165	7.775	5.98	13.49	11.785	10.895	12.81	8.26	8.795	10.54	10.365																			Phatr3_J47877			0.966215	-0.196509	1.09495
Phatr3_J32992	38	0	0.49	0	0.215	0	0.035	0	0.025	0.28	0	0.255	0.13	0.05	0.45	0.055																			Phatr3_EG00773			0.0551724	1.23061	0.578151
Phatr3_J39417	38	6.5	6.165	3.4	10.88	10.535	6.3	5.795	7.21	9.825	6.41	11.94	7.745	5.535	9.36	8.815																			Phatr3_J37027			1.09677	1.05882	-0.295082
Phatr3_J42749	38	30.09	29.885	17.77	50.46	65.255	29.745	25.935	45.51	39.575	31.215	40.43	33.255	29.535	37.345	36.635																			Phatr3_J16379			0.545939	0.705416	0.608917
Phatr3_J45919	38	21.635	22.655	16.8	18.765	15.64	19.195	11.275	18.175	19.1	16.23	15.9	16.575	18.97	19.935	15.745																			Phatr3_J45284			0.632606	0.531614	0.692704
Phatr3_J47664	38	1.185	1.53	2.18	2.595	3.845	1.5	1.22	1.915	1.965	0.8	2.395	1.455	1.125	2.015	1.695																			Phatr3_J45610			0.862093	0.19529	0.79795
Phatr3_J48231	38	16.45	20.97	13.44	22.78	24.095	19.125	18.96	20.355	22.25	16.515	22.415	19.265	19.165	20.465	20.22																			Phatr3_J33128			-0.0972222	0.889868	1.06065
Phatr3_J50732	38	56.08	71.05	31.915	46.875	67.585	36.63	31.025	46.34	49.52	28.735	43.02	39.31	29.51	45.77	44.48																			Phatr3_J31652			0.719111	0.222718	0.906569
Phatr3_J49464	39	200.215	164.76	146.705	129.625	142.485	81.985	122.37	138.85	142.625	113.07	156.655	118.51	107.87	154.425	118.735																			Phatr3_J44800			0.88717	0.300607	0.660246
Phatr3_draftJ561	39	158.815	187.315	92.565	125.85	120.4	97.855	95.81	113.74	114.215	110.105	124.03	107.34	107.49	131.715	106.44																			Phatr3_J44088			0.347532	0.672124	0.825
Phatr3_EG01516	39	25.39	17.54	9.355	15.975	12.44	15.11	7.48	11.88	19.63	8.185	17.455	16.935	12.765	13.855	14.2																			Phatr3_EG01162			0.835079	0.312451	0.696448
Phatr3_J32173	39	47.26	53.925	29.58	38.015	40.865	27.36	26.755	33.115	37.03	27.545	38.125	36.91	32.14	40.03	34.54																			Phatr3_J50304			0.850715	0.109143	0.883893
Phatr3_J37543	39	52.415	50.73	16.765	38.635	55.025	32.13	26.39	31.29	49.305	26.715	39.715	36.51	22.65	42.585	39.55																			Phatr3_J42423			0.683502	0.394521	0.763636
Phatr3_J46764	39	62.31	47.46	34.145	40.515	40.125	32.77	32.69	40.17	41.33	41.85	57.965	42.27	39.69	56.27	35.06																			Phatr3_EG01724			0.90396	0.391218	0.543158
Phatr3_J47361	39	67.525	37.99	32.46	47.98	46.805	20.05	35.445	48.005	26.08	43.39	58.38	24.565	42.395	68.89	25.37																			Phatr3_J39554			1.69912	-0.424242	0.56338
Phatr3_J49922	39	39.835	56.165	27.635	28.83	34.3	29.44	23.225	24.255	30.035	23.45	29.305	32.23	24.53	34.96	26.56																			Phatr3_J48634			0.507839	0.411165	0.91873
Phatr3_J55086	40	38.7	28.12	251.7	77.86	157.685	80.745	264.32	397.58	54.06	338.68	389.04	88.4	251.25	382.395	51.645																			Phatr3_J43439			0.799524	0.252232	0.782968
Phatr3_J49105	40	9.49	11.61	9.79	10.135	9.875	9.41	5.19	10.27	7.14	7.095	11.325	6.205	10.245	5.98	5.93																			Phatr3_J46622			0.784017	0.477624	0.572877
Phatr3_J36186	40	26.525	37.91	23.06	22.92	21.475	20.07	20.63	17.585	22.61	23.97	21.7	21.455	27.275	19.45	19.55																			Phatr3_J47495			0.742138	0.134264	0.957946
Phatr3_J43442	40	25.27	33.4	22.405	19.805	20.63	23.375	17.785	19.495	20.525	18.245	20.955	20.865	20.65	21.755	15.685																			Phatr3_J49815			1.04521	0.242925	0.542766
Phatr3_draftJ1127	40	1.35	4.965	1.435	9.105	3.96	2.575	2.45	2.215	2.7	4.46	5.035	2.615	3.33	4.295	2.29																			Phatr3_J14762			0.570608	0.55266	0.706519
Phatr3_draftJ1151	40	0.185	0.03	0	0.115	0.255	0.235	0.35	0.025	0.115	0.22	0.21	0.145	0.055	0.045	0																			Phatr3_J36162			1.47602	-0.0284605	0.379391
Phatr3_EG00237	40	3.56	3.475	3.05	10.785	8.025	5.99	7.395	6.52	6.025	9.385	12.26	8.14	9.29	12.32	5.225																			Phatr3_J46528			1	0.2	0.626866
Phatr3_EG00317	40	2.26	1.26	1.715	2.315	0.525	2.36	4.955	2.325	2.625	3.42	1.245	1.51	1.455	2.6	0.345																			Phatr3_draftJ1216			1.02122	0.106771	0.694421
Phatr3_EG00765	40	0.355	0.49	0.85	1.74	2.03	1.12	1.285	0.97	1.06	1.21	1.26	0.755	1.605	1.685	0.695																			Phatr3_J47789			0.804967	0.322669	0.694334
Phatr3_EG01809	40	1.14	1.505	1.535	2.68	3.44	2.565	3.26	3.775	2.765	3.705	3.535	2.845	2.96	3.055	1.685																			Phatr3_EG02404			0.986882	0.39832	0.433341
Phatr3_EG02164	40	52.925	49.955	34.785	77.14	77.13	65.17	57.105	73.415	68.02	62.11	95.72	68.42	65.48	88.66	66.125																			Phatr3_J13320			0.443035	0.43571	0.935603
Phatr3_J10674	40	12.62	11.985	11.935	20.72	18.29	17.12	21.235	19.66	18.645	18.615	19.31	18.985	16.67	17.985	15.935																			Phatr3_J44816			0.409938	0.160874	1.2381
Phatr3_J13386	40	29.265	37.37	21.715	24.675	24.59	26.015	29.685	26.07	24.95	20.885	27.225	28.165	26.215	32.2	22.545																			Phatr3_J40593			1.15395	-0.0609579	0.715447
Phatr3_J13505	40	48.93	36.95	33.195	90.665	93.02	64.085	51.77	63.785	63.7	77.4	75.145	70.69	75.565	76.45	60.635																			Phatr3_EG01032			1.10671	-0.0804158	0.781568
Phatr3_J32462	40	3.425	6.8	5.68	7.91	6.225	6.29	12.175	9.065	6.165	9.76	12.545	6.84	9.93	16.675	5.58																			Phatr3_J39968			0.635404	0.308789	0.858824
Phatr3_J33107	40	0.42	0.325	0.1	0.325	0.195	0.1	0	0.12	0.435	0.215	0.16	0.265	0.12	0.23	0.065																			Phatr3_J50516			0.597668	0.329642	0.87554
Phatr3_J33726	40	2.155	1.23	8.805	9.18	14.33	4	9	19.345	4.58	8.48	27.275	5.205	17.395	29.73	2.73																			Phatr3_J13333			0.863469	0.0636125	0.873629
Phatr3_J40539	40	0.975	1.575	1.715	1.78	0.445	0.935	2.13	1.365	0.38	1.16	0.545	0.515	1.88	2.31	0.13																			Phatr3_J40695			1.41358	-0.161252	0.546667
Phatr3_J42953	40	7.98	15.055	7.325	14.365	11.82	10.38	10.325	11.105	12.405	13.4	13.765	12.41	14.2	13.105	9.85																			Phatr3_J36842			0.216308	0.432657	1.1477
Phatr3_J43092	40	8.85	14.64	8.095	18.15	16.545	12.675	11.43	12.415	13.62	11.165	15.725	13.48	14.405	18.65	12.235																			Phatr3_J45200			0.873904	0.269219	0.64038
Phatr3_J45319	40	9.955	9.615	14.605	23.005	21.555	14.95	29.305	29.095	15.17	22.865	30.135	13.535	24.965	31.05	12.93																			Phatr3_J43132			0.759269	0.543387	0.479104
Phatr3_J46647	40	27.185	46.685	23.87	55.3	66.69	47.715	39.49	65.435	36.45	39.31	78.27	35.425	42.43	75.57	33.44																			Phatr3_J32902			0.551108	0.383023	0.847248
Phatr3_J47326	40	20.23	14.805	14.725	23.215	21.815	19.705	11.545	18.44	18.095	16.595	17.08	16.8	15.925	19.245	15.69																			Phatr3_EG01821			0.00365364	0.897976	0.87895
Phatr3_J48192	40	0.89	4.49	4.405	12.985	10.58	2.11	11.1	12.07	2.105	7.52	14.735	3.115	8.6	18.405	1.115																			Phatr3_J23706			0.996182	0.265193	0.519201
Phatr3_J48554	40	90.73	413.83	181.46	282.68	138.34	219.085	297.195	204.475	173.35	238.87	221.49	133.48	199.725	193.415	128.64																			Phatr3_J36531			0.126697	1.09609	0.556234
Phatr3_J50158	40	3.885	3.43	6.43	8.825	7.72	5.68	12.865	12.14	6.61	8.68	10.06	6.72	12.165	11.11	5.16																			Phatr3_J45238			0.970338	0.103227	0.701713
Phatr3_J50485	40	18.79	21.99	11.305	19.84	17.905	23.22	10.52	14.775	19.085	12.435	15.98	16.845	14.53	13.835	13.45																			Phatr3_J34085			0.993135	0.537387	0.242556
Phatr3_J14412	40	15.96	27.715	61.225	30.575	23.835	24.81	66.245	67.32	22.28	61.675	73.9	23.755	55.26	78.09	19.205																			Phatr3_J45918			0.960574	0.141995	0.67048
Phatr3_J9241	40	41.34	61.88	101.975	84.185	68.135	55.77	136.72	113.545	58.065	106.405	112.45	58.045	100.795	99.605	50.5																			Phatr3_J45626			0.793135	0.287236	0.691735
Phatr3_J43690	40	35.26	28.18	84.31	51.94	48.545	50.75	122.645	101.175	46.55	94.19	104.95	46.385	90.445	123.175	44.155																			Phatr3_J43665			0.758565	0.298029	0.709688
Phatr3_EG00571	40	18.195	20.81	53.605	43.475	38.795	41.96	130.045	96.95	26.03	77.27	98.94	31.125	93.045	116.66	21.775																			Phatr3_J45312			0.820183	-0.0461302	0.990977
Phatr3_EG02385	40	16.36	17.415	37.5	32.135	29.33	26.64	58.61	64.345	23.36	61.28	54.065	23.6	44.43	54.76	20.845																			Phatr3_J45221			0.704295	0.37383	0.682782
Phatr3_J48128	41	49.025	87.005	32.105	36.715	42.415	29.14	13.805	14.945	28.425	14.72	22.84	28.665	25.525	20.525	23.8																			Phatr3_EG00530			1.03675	0.427871	0.296143
Phatr3_EG02422	41	11.32	7.745	6.995	7.705	10.205	5.6	3.92	4.155	5.23	4.15	3.515	5.18	5.635	5.29	4.98																			Phatr3_J7562			0.537815	0.0461471	1.17675
Phatr3_draftJ1281	41	0	1.32	0.245	0	1.46	0	0	0	0	0	0	0.3	0	0.835	0																			Phatr3_EG00968			0.442579	0.315579	0.999892
Phatr3_draftJ1761	41	3.04	3.945	2.235	1.635	2.575	1.585	0.535	0.49	1.465	0.295	0.915	1.075	0.99	1.48	1.09																			Phatr3_J46013			0.642051	0.313109	0.799637
Phatr3_draftJ976	41	40.325	37.51	0.65	17.11	47.975	26.455	6.025	11.035	10.865	20.88	5.86	8.945	12.375	8.07	10.065																			Phatr3_EG01132			0.636566	0.279373	0.838255
Phatr3_EG00100	41	0	0	0.2	0	1.805	0	0	0	0.31	0	0.53	0.205	0	0.89	0.105																			Phatr3_J23489			0.676339	0.475186	0.601891
Phatr3_EG00230	41	0.88	2.36	1.425	0.45	3.43	0.535	0.95	0.565	0.34	0.81	0	2.045	0.5	0.37	2.2																			Phatr3_J42457			0.831007	0.124529	0.797512
Phatr3_EG00275	41	0	0	0	0.09	0.245	0	0	0.04	0	0	0.07	0	0	0.025	0																			Phatr3_J22095			0.723195	0.38687	0.642196
Phatr3_EG00702	41	85.165	125.38	25.83	54.295	69.38	36.265	29.105	32.4	57.94	32.575	32.465	40.4	23.53	22.59	48.775																			Phatr3_J54612			0.460746	0.499546	0.788247
Phatr3_EG00741	41	0.155	0.13	0.445	0.62	1.255	0.69	0	0.23	0.435	0.805	0.48	0.5	0.915	0.64	0.42																			Phatr3_EG02579			0.655677	0.346224	0.74398
Phatr3_EG01094	41	0.86	2.97	1.465	1.875	2.72	0.46	1.925	0.565	1.185	0.71	0.655	0.565	1.185	1.685	1.01																			Phatr3_J43084			0.53922	0.486657	0.719862
Phatr3_EG01271	41	0.14	0.145	0.045	0.08	0.38	0.095	0.145	0.15	0.2	0.065	0.12	0.14	0.15	0.065	0.225																			Phatr3_J43008			0.511912	0.639935	0.593175
Phatr3_EG01514	41	1.135	1.41	0.965	1.895	2.87	0.74	0.25	1.25	1.075	1.115	1.62	1.78	1.835	2.24	1.43																			Phatr3_J54465			1.12233	0.0636999	0.558162
Phatr3_EG01870	41	220.67	247.82	106.235	184.85	193.64	146.035	99.15	118.415	163.465	127.21	147.385	154.69	130.805	152.66	152.975																			Phatr3_draftJ1048			1.05435	0.105758	0.583155
Phatr3_EG02081	41	0.085	0.18	0.095	0.03	0.505	0.25	0.185	0.05	0.095	0.045	0.24	0.125	0.07	0.165	0.055																			Phatr3_J45944			1.28121	-0.299185	0.75799
Phatr3_EG02082	41	325.88	317.6	43.675	275.91	322.425	77.18	119.37	65.815	179	152.85	101.805	139.285	181.975	87.62	153.52																			Phatr3_J34027			0.845771	0.371257	0.522293
Phatr3_EG02136	41	6.055	11.61	1.565	3.47	4.625	2.03	0	0.715	3.615	0.375	1.095	1.43	0.71	1.395	2.235																			Phatr3_J40322			1.00724	0.423237	0.306591
Phatr3_EG02296	41	121.025	116.8	46.685	100.24	119.865	76.85	51.31	70.19	97.07	66.015	76.25	84.585	62.115	68.265	88.8																			Phatr3_J47894			0.744031	0.154734	0.838005
Phatr3_EG02329	41	0	0	0.185	0	0.165	0	0.08	0.07	0.085	0	0	0	0	0.03	0																			Phatr3_J859			0.664688	0.0983078	0.972603
Phatr3_J13855	41	71.61	77.135	30.165	49.095	62.2	33.425	30.555	42.12	44	34.805	41.62	40.57	35.41	36.195	44.635																			Phatr3_J37765			1.17795	0.617886	-0.0631579
Phatr3_J15801	41	36.61	54.805	10.995	22.635	32.18	22.065	2.87	9.95	25.115	6.325	9.415	26.3	6.52	11.645	24.775																			Phatr3_J47785			1.17603	0.259542	0.294574
Phatr3_J21207	41	32.14	69.785	26.135	38.69	41.545	36.43	18.81	27.745	36.58	23.555	28.44	32.38	26.58	28.055	36.72																			Phatr3_EG02217			0.585109	0.392565	0.749868
Phatr3_J21379	41	14.18	18.555	11.47	18.965	22.24	11.78	12.785	15.09	16.82	12.745	14.395	11.7	15.22	15.17	15.15																			Phatr3_J44582			0.741333	0.279769	0.705075
Phatr3_J23794	41	2397.84	3191.12	655.735	1346.32	2224.38	1243.22	664.74	1119.11	1925.11	703.475	772.865	1465.12	601.95	509.415	1699.67																			Phatr3_J42668			0.783735	0.182875	0.758266
Phatr3_J24996	41	130.88	141.815	65.605	90.21	112.915	68.25	59.555	82.565	106.8	61.25	74.48	86.7	66.17	72.005	94.285																			Phatr3_J20677			0.606723	0.502189	0.614087
Phatr3_J2808	41	87.415	136.535	16.9	56.775	94.35	56.135	18.83	36.09	71.05	27.225	42.73	56.175	26.2	28.34	67.265																			Phatr3_J48626			0.493295	0.41577	0.812883
Phatr3_J30003	41	216.855	256.38	60.465	143.195	199.515	115.975	70.99	87.39	178.06	74.185	90.095	150.41	82.51	90.5	153.88																			Phatr3_J53967			0.418866	0.137449	1.16229
Phatr3_J31539	41	13.52	17.955	6.3	19.915	22	12.35	5.21	14.35	14.545	9.475	15.685	10.26	9.19	13.45	14.025																			Phatr3_J31578			1.58822	-0.168232	0.293779
Phatr3_J32129	41	1.83	1.955	0.46	2.615	2.95	1.335	0.685	1.635	1.315	1.115	1.335	1.575	0.91	1.315	1.375																			Phatr3_J41063			0.745463	0.548277	0.414118
Phatr3_J32830	41	17.265	27.285	10.605	21.26	24.34	14.715	12.59	15.305	20.31	11.045	13.73	18.205	15.3	14.6	16.425																			Phatr3_J44719			0.707239	0.321289	0.677379
Phatr3_J33007	41	157.395	168.895	47.11	97.015	162.735	75.655	42.79	80.645	100.86	62.155	73.17	85.105	56.405	66.405	90.63																			Phatr3_J39253			0.916667	0.122449	0.666667
Phatr3_J33329	41	79.63	94.605	49.605	60.365	70.55	45.395	44.73	56.75	48.035	47.43	50.815	45.18	48.41	49.64	47.375																			Phatr3_draftJ1633			0.666086	0.395982	0.643174
Phatr3_J33827	41	24.945	32.885	17.16	30.55	33.32	28.235	26.63	28.045	30.645	22.895	25.835	32.34	27.32	25.98	32.91																			Phatr3_J7337			0.719597	0.27175	0.713368
Phatr3_J37761	41	0	0.01	0.085	0.09	0.155	0	0	0	0.02	0.105	0.055	0.075	0.08	0	0.02																			Phatr3_J45974			0.677154	0.408664	0.615445
Phatr3_J38407	41	0.13	0.455	0.105	0.37	0.415	0.135	0.165	0.235	0.31	0.19	0.195	0.255	0.205	0.06	0.27																			Phatr3_EG00954			0.584939	0.455172	0.658921
Phatr3_J38655	41	11.935	13.21	7.905	11.97	17.41	12.01	8.505	11.385	11.565	8.985	9.085	11.22	8.32	8.465	10.85																			Phatr3_J45538			0.929046	0.341783	0.428148
Phatr3_J38809	41	2.19	3.12	1.045	1.6	5.28	1.215	1.34	1.57	1.67	0.955	1.615	2.26	1.25	0.585	2.44																			Phatr3_J45996			0.882957	0.0126984	0.799117
Phatr3_J38849	41	30.25	30.9	4.65	16.975	25.06	14.235	6.215	11.2	17.915	5.89	10.195	15.655	5.93	6.99	16.065																			Phatr3_EG01307			1.00624	-0.183857	0.870644
Phatr3_J40577	41	0.415	1.825	0.36	0.705	1.63	0.965	0.305	0.16	1.065	0.24	0.26	0.785	0.91	0.88	0.925																			Phatr3_EG00300			-0.0183968	1.48014	0.226328
Phatr3_J40760	41	0.04	0.11	0.17	0.17	0.305	0.065	0	0.135	0.1	0.075	0.245	0.08	0.05	0.195	0.205																			Phatr3_draftJ1160			0.592821	0.423178	0.67183
Phatr3_J40785	41	11.175	7.255	1.93	7.05	10.89	5.19	1.755	3.275	4.72	5.78	4.09	5.96	4.065	7.235	4.945																			Phatr3_J10454			1.30121	0.0223146	0.364194
Phatr3_J41383	41	10.475	11.605	5.855	12.405	15.67	8.365	6.605	9.765	10.17	7.16	11.05	8.47	7.545	8.505	8.745																			Phatr3_J38145			0.689193	0.130893	0.865103
Phatr3_J42126	41	192.145	249	103.82	151.78	273.075	115.005	100.16	145.17	141.685	102.365	137.415	118.65	88.515	104.48	133.93																			Phatr3_J47042			0.668323	0.219839	0.794151
Phatr3_J42529	41	29.69	47.895	6.895	35.175	49.485	21.455	11.805	22.21	30.595	18.015	30.99	23.175	22.035	29.25	24.375																			Phatr3_J15870			0.377646	0.465018	0.83914
Phatr3_J42606	41	77.595	91.73	54.92	89.925	123.265	71.005	52.62	73.92	86.105	55.05	85.245	80.41	62.845	79.645	76.195																			Phatr3_J45241			0.927103	-0.0138568	0.76824
Phatr3_J43150	41	3.835	5.715	0.805	5.985	6.735	4.26	2.1	2.335	4.375	2.47	2.905	4.665	2.285	2.62	4.465																			Phatr3_J4266			0.991921	0.0912503	0.596072
Phatr3_J43251	41	869.47	1149.06	394.07	606.485	856.72	464.62	414.515	572.785	749.32	377.485	511.495	630.915	344.03	388.915	657.585																			Phatr3_EG01503			0.789681	0.314322	0.573821
Phatr3_J43638	41	35.8	41.815	14.575	25.89	32.01	22.625	12.465	18.615	27.3	16.01	17.995	23.71	18.13	22.055	23.925																			Phatr3_J48230			0.585946	0.491484	0.598721
Phatr3_J44574	41	27.24	35.17	16.815	27.175	34.51	30.85	22.465	22.05	32.085	19.145	25.625	29.425	19.33	26.895	31.795																			Phatr3_J47797			-0.192893	0.264351	1.59607
Phatr3_J44709	41	38.635	43.96	13.96	27.66	37.47	24.8	11.585	20.975	31.33	14.875	21.42	23.075	19.06	18.745	28.165																			Phatr3_EG00183			0.536353	0.299562	0.830847
Phatr3_J44905	41	15.955	21.22	9.46	18.89	24.55	17.445	12.51	12.995	19.655	13.96	15.885	20.985	13.545	18.5	20.215																			Phatr3_draftJ1248			0.954745	0.266734	0.445168
Phatr3_J45419	41	34.19	84.32	3.44	22.27	28.705	22.38	6.02	9.48	8.8	8.165	15.97	8.305	8.625	8.635	11.155																			Phatr3_J29381			0.603986	0.307563	0.754362
Phatr3_J45476	41	37.325	42.24	6.955	30.715	44.665	12.675	9.66	17.65	25.32	18.53	19.85	16.38	18.24	19.355	19.97																			Phatr3_EG01858			1.08404	0.0926709	0.489103
Phatr3_J45839	41	83.455	121.41	14.125	65.9	89.055	67.775	38.97	42.18	45.92	52.75	56.42	45.87	43.295	51.325	40.855																			Phatr3_EG00567			0.917395	0.158527	0.588752
Phatr3_J46451	41	33.005	55.3	21.105	38.16	48.21	37.125	25.58	31.25	38.335	27.755	31.225	30	32.665	39.785	35.7																			Phatr3_J41756			0.534878	0.386871	0.741211
Phatr3_J46668	41	18.02	14.97	12.655	20.82	24.87	17.685	16.66	19.225	19.17	13.58	17.38	20.2	18.57	18.265	20.02																			Phatr3_EG02215			1.26268	-0.0813008	0.481138
Phatr3_J46728	41	33.99	43.92	5.035	22.465	47.09	17.845	7.535	13.775	20.215	10.895	12.295	14.62	9.065	6.93	17.055																			Phatr3_J33480			0.650641	0.145161	0.865993
Phatr3_J46746	41	17.875	28.295	2.825	9.535	17.865	11.425	1.125	2.965	12.68	1.125	3.525	10.515	1.54	3.21	9.645																			Phatr3_J31433			0.693581	0.278589	0.689278
Phatr3_J46762	41	43.265	56.6	36.68	50.645	54.73	43.41	42.335	46.455	52.86	38.235	45.63	48.39	46.21	50.4	52.1																			Phatr3_EG01668			0.600544	0.408365	0.64998
Phatr3_J46777	41	41.215	33.58	9.215	25.78	32.78	20.675	15.78	16.62	21.765	20.495	13.79	19.805	19.49	15.68	20.1																			Phatr3_J37583			1.14537	0.136929	0.376009
Phatr3_J47042	41	14.43	17.26	2.685	10.79	13.15	5.575	1.34	4.115	6.21	2.49	1.99	6.23	3.105	3.475	6.695																			Phatr3_J44902			1.16518	-0.319194	0.809648
Phatr3_J47069	41	22.615	26.005	15.365	26.925	30.35	19.78	14.62	24.225	25.125	20.105	23.45	21.195	25.025	24.25	23.895																			Phatr3_EG01388			0.800732	-0.182245	1.03606
Phatr3_J47174	41	13.85	21.665	3.4	7.985	10.63	6.135	5.735	5.09	6.39	5.31	5.365	6.68	6.2	7.265	6.06																			Phatr3_J49117			0.847936	-0.0467033	0.852558
Phatr3_J47218	41	11.51	10.775	5.925	15.225	17.565	13.8	11.11	12.525	14.545	11.465	13.085	13.6	10.98	13.235	14.655																			Phatr3_J49496			0.640829	0.458699	0.554171
Phatr3_J47239	41	1.28	0.725	0.08	0.14	0.66	0.255	0	0.315	0.395	0.1	0.2	0.055	0	0	0.26																			Phatr3_J45740			0.0571429	0.843602	0.752294
Phatr3_J47277	41	13.335	16.9	10.27	12.2	18.65	15.25	12.9	14.115	15.08	10.08	14.13	16.905	15.29	13.105	14.575																			Phatr3_J49665			1.3222	-0.0919037	0.422222
Phatr3_J47306	41	700.465	840.8	416.55	458.7	602.065	383.035	373.935	463.42	553.185	334.94	438.755	534.805	284.895	376.305	582.285																			Phatr3_J44511			1.11398	0.132735	0.404449
Phatr3_J47535	41	12.645	15.245	2.76	7.645	13.855	5.17	2.225	4.52	5.08	4.28	4.585	5.56	5.76	3.635	5.51																			Phatr3_J33738			0.353879	0.573483	0.723424
Phatr3_J47670	41	582.11	584.32	219.815	368.445	530.215	377.055	195.655	250.41	452.82	198.43	233.225	382.22	192.075	174.105	402.95																			Phatr3_J45387			0.4	0.26506	0.984127
Phatr3_J47901	41	20.175	33.415	8.095	25.555	33.28	23.76	13.675	16.82	23.83	16.99	21.14	25.065	13.87	17.54	23.305																			Phatr3_J45677			0.842468	-0.210805	1.01688
Phatr3_J48049	41	263.43	350.48	108.875	142.04	243.925	114.465	38.22	48.155	162.445	37.42	75.105	149.86	52.83	40.165	151.885																			Phatr3_J45605			0.407507	-0.0324245	1.27206
Phatr3_J48332	41	167.09	139.97	64.17	94.835	165.42	60	69.145	97.21	110.06	65.185	97.41	105.93	58.185	78.075	116.915																			Phatr3_J43621			0.82039	-0.0782115	0.904922
Phatr3_J48795	41	200.585	257.52	31.14	99.43	221.405	64.57	20.715	77.615	122.71	21.44	59.79	98.165	23.735	29.16	102.52																			Phatr3_J44369			0.807854	0.192424	0.646066
Phatr3_J49185	41	114.845	152.035	53.54	86.22	105.6	62.945	50.265	71.21	96.035	58.005	77.08	80.575	51.17	81.56	83.61																			Phatr3_EG01538			1.22015	-0.502295	0.928205
Phatr3_J49244	41	14.27	17.34	3.97	16.555	20.905	15.475	9.75	12.3	16.205	13.185	11.595	13.215	9.785	11.285	15.375																			Phatr3_EG00758			0.676952	-0.0471501	1.01289
Phatr3_J50056	41	45.52	52.315	1.735	20.25	38.42	30.125	6.68	11.14	31.16	10.59	14.41	25.945	10.005	8.5	30.26																			Phatr3_J31657			0.703704	0.113208	0.823529
Phatr3_J50469	41	269.715	283.845	129.78	185.34	238.01	149.365	164.17	167.57	170.195	129.355	167.75	162.105	135.96	147.855	156.38																			Phatr3_J48827			0.748758	-0.0763695	0.967497
Phatr3_J55128	41	4.26	3.375	2.26	4.985	10.1	4.315	2.38	5.865	6.27	3.125	4.23	6.44	3.74	4.955	5.405																			Phatr3_J35637			1.19257	0.29878	0.145092
Phatr3_J5720	41	21.555	34.73	13.39	25.175	30.11	21.56	16.08	22.085	21.78	17.705	22.22	24.045	13.58	15.925	18.865																			Phatr3_J45439			0.855907	0.326431	0.453232
Phatr3_J9033	41	32.95	22.92	17.14	36.75	46.36	27.27	23.995	28.21	36.94	24.855	27.375	34.82	25.38	24.925	37.955																			Phatr3_J43123			-0.232394	0.744526	1.12249
Phatr3_J9664	41	0.12	0.1	0.205	0.28	0.68	0	0	0.36	0.21	0.11	0.12	0	0.325	0.325	0.235																			Phatr3_J39942			0.476284	0.351959	0.80613
Phatr3_EG00553	42	178.105	259.74	107.275	178.5	229.465	163.03	96.835	179.96	150.675	131.165	115.515	138.475	124.04	124.765	123.975																			Phatr3_J49105			0.614152	0.363322	0.655005
Phatr3_EG01451	42	46.88	14.825	8.485	24.635	32	23.045	9.35	19.265	25.1	31.865	27.46	20.24	22.92	28.275	24.83																			Phatr3_J48599			0.858463	0.19368	0.579099
Phatr3_EG01980	42	8.64	15.445	0.2	8.495	13.58	12.05	6.895	7.36	9.45	15.655	12.095	12.93	13.025	11.725	12.03																			Phatr3_J44269			0.479167	0.438247	0.707965
Phatr3_EG01981	42	22.605	28.3	1.675	20.58	31.32	25.085	16.575	18.29	20.435	30.495	26.815	21.305	22.25	25.495	20.34																			Phatr3_J48049			0.960672	0.341496	0.320923
Phatr3_EG02326	42	26.55	21.51	2.555	26.125	45.62	26.18	13.84	22.525	20.785	27.12	19.45	16.23	21.615	17.995	16.395																			Phatr3_J45087			0.481712	0.484857	0.656124
Phatr3_EG02401	42	103.365	69.34	2.755	73.09	143.5	56.69	39.595	46.51	29.455	102.98	34.095	27.43	73.425	38.55	24.925																			Phatr3_J37848			0.952304	0.439462	0.229508
Phatr3_J11358	42	6.995	16.025	2.215	10.61	10.885	7.485	6.8	9.175	8.345	9.465	9.265	7.49	7.625	9	7.49																			Phatr3_J47497			0.438048	0.26821	0.910044
Phatr3_J14307	42	30.345	20.785	4.385	21.03	24.595	22.49	16.24	20.16	12.9	19.6	15.265	11.715	17.655	13.03	8.66																			Phatr3_J40988			0.419355	0.325726	0.870679
Phatr3_J14778	42	16.75	16.07	3.84	8.775	12.405	6.105	6.3	6.65	8.3	9.93	8.735	4.86	12.09	13.425	7.39																			Phatr3_draftJ1587			0.174359	0.309353	1.13171
Phatr3_J21350	42	253.11	85.57	18.03	200.285	318.905	102.245	261.745	262.66	66.18	380.875	257.47	59.27	224.295	221.8	48.075																			Phatr3_J39151			-0.212766	0.798086	1.03005
Phatr3_J43140	42	32.29	42.525	16.44	25.78	30.4	21.15	16.685	22.905	24.905	21.315	18.71	26.7	22.235	19.81	22.735																			Phatr3_J46456			1.17275	-0.612452	1.05028
Phatr3_J44482	42	140.265	196.61	42.86	105.565	145.61	88.995	79.385	101.245	82.74	106.25	99.49	84.28	79.875	87.76	70.28																			Phatr3_J40271			0.440631	0.309262	0.854261
Phatr3_J44950	42	16.365	16.935	7.845	18.625	22.065	13.63	15.445	13.53	16.44	21.53	20.455	15.97	19.09	19.65	14.87																			Phatr3_J33867			1.15799	0.311958	0.132012
Phatr3_J49591	42	61.705	87.05	7.28	76.15	114.125	69.425	45.53	69.615	31	98.41	74.05	27.19	63.32	68.37	27.995																			Phatr3_J10723			0.936016	0.177722	0.487847
Phatr3_J50224	42	203.02	193.345	17.07	152.21	250.845	150.64	90.335	127.14	115.41	141.17	152.795	106.395	106.185	141.095	106.885																			Phatr3_draftJ1463			0.798154	0.114663	0.688161
Phatr3_J44664	43	63.375	118.225	22.01	52.825	58.925	47.69	31.72	37.89	49.945	44.855	49.21	52.935	30.6	41.56	47.135																			Phatr3_J50517			0.386992	0.339553	0.871284
Phatr3_J50370	43	6.01	3.025	7.01	7.015	11.48	6.03	6.015	7.725	8.505	10.005	9.645	7.565	5.89	8.35	5.9																			Phatr3_J12051			0.688452	0.290996	0.618153
Phatr3_J35644	44	32.35	48.415	16.54	20.03	25.415	24.595	21.65	19.375	22.905	25.04	20.8	19.44	19.1	20.74	20.53																			Phatr3_EG00694			0.289855	0.467236	0.839344
Phatr3_J43088	44	18.025	10.32	13.59	20.845	23.205	26.03	18.22	17.62	19.945	19.015	17.07	18.45	18.585	16.095	21.445																			Phatr3_J47944			1.04537	0.25723	0.292762
Phatr3_J43494	44	1.08	0.62	0.545	0.18	0.61	0.52	0.375	0.19	0.295	0.375	0.185	0.385	0.89	0.1	0.32																			Phatr3_J46488			0.738824	-0.0215983	0.877487
Phatr3_J44320	44	106.55	79.35	23.45	83.08	112.66	44.365	66.525	76.18	42.04	77.51	58.325	37.925	65.7	52.965	41.905																			Phatr3_J44413			0.290237	0.495373	0.808824
Phatr3_J6288	44	62.21	104.805	53.7	73.675	82.51	50.935	71.205	63.565	75.03	62.84	66.125	60.365	58.45	58.065	59.48																			Phatr3_J37956			0.531469	0.518565	0.54136
Phatr3_EG02310	45	69.98	66.775	76.92	71.235	90.185	85.45	66.085	98.385	80.095	70.2	102.91	76.82	66.695	98.055	76.805																			Phatr3_J48887			0.509242	0.497983	0.583535
Phatr3_draftJ1431	45	5.395	5.235	6.055	15.235	20.52	9.83	6.935	11.655	7.53	10.145	12.25	6.85	9.115	11.41	7.73																			Phatr3_J48784			0.353046	0.300495	0.936549
Phatr3_J20015	45	36.125	66.77	39.295	47.17	53.325	49.13	32.795	53.76	46.845	42.805	46.9	41.1	38.505	48.925	43.41																			Phatr3_J47158			0.538826	0.412166	0.639049
Phatr3_J38008	45	2.095	2.47	0.605	0.725	3.005	1.3	0	0.22	0.54	1.115	0.965	0.385	0.555	1.37	1.235																			Phatr3_EG00359			0.984638	0.104851	0.495981
Phatr3_J48245	45	50.32	19.735	23.3	36.81	45.88	43.285	30.445	37.505	33.72	36.085	41.69	33.655	33.765	38.71	30.125																			Phatr3_J48087			0.669281	-0.177999	1.09269
Phatr3_J50251	45	733.435	408.225	340.4	914.63	1251.3	997.645	749.455	970.82	754.615	844.07	1238.62	833.67	601.54	1189.17	823.34																			Phatr3_J35135			0.877077	0.155631	0.545455
Phatr3_J8765	45	20.405	30.295	12.04	31.265	28.805	25.505	20.105	28.11	27.02	23.545	27.975	23.035	21.735	28.88	27.2																			Phatr3_J46046			1.21385	-0.202329	0.566223
Phatr3_J29260	46	130.515	115.525	114.025	184.565	183.24	219.885	126.16	171.635	146.1	142.02	166.04	146.28	128.56	152.94	137.005																			Phatr3_J46308			0.873333	0.0962922	0.605227
Phatr3_J40475	46	1.94	28.83	5.245	12.685	19.255	6.63	12.66	13.315	1.69	4.375	13.215	2.62	3.675	10.13	2.365																			Phatr3_J50431			0.212195	0.544396	0.818218
Phatr3_J43726	46	541.595	776.915	62.62	1013.2	1308.51	778.31	451.395	792.81	525.95	573.595	743.31	433.325	521.75	660.27	426.72																			Phatr3_J40874			1.47937	-0.312925	0.407767
Phatr3_J50434	46	194.26	207.735	72.065	198.455	253.855	162.95	171.555	150.68	121.555	163.69	184.95	134.015	126.015	188.14	135.525																			Phatr3_J49592			0.356941	0.292527	0.924332
Phatr3_J1391	47	48.715	51.605	47.425	59.45	67.325	59	42.23	64.81	58.95	50.205	57.38	54.885	48.83	54.025	57.26																			Phatr3_J49123			0.620845	0.318254	0.634287
Phatr3_J41478	47	0.59	1.61	1.225	1.185	0.7	1.415	0.295	1.47	0.54	1.515	0.435	1.24	1.035	0.93	0.41																			Phatr3_J41277			0.641886	0.443947	0.485339
Phatr3_J43299	47	75.775	69.395	58.715	92.84	101.615	144.765	85.825	95.09	94.5	100.505	85.285	89.68	97.83	104.71	86.175																			Phatr3_J43364			0.865309	0.403688	0.301546
Phatr3_EG00759	48	12.855	13.59	18.905	11.51	10.92	10.905	9.505	9.66	11.13	13.91	9.95	8.44	15.855	15.56	6.28																			Phatr3_draftJ1652			1.12029	-0.113869	0.563492
Phatr3_J14191	48	18.045	29.045	34.63	41	27.49	23.83	34.045	45.875	30.04	31.925	35.43	20.7	34.97	31.485	20.535																			Phatr3_J34853			0.791481	0.0847218	0.690044
Phatr3_J49617	48	43.645	53.7	79.08	34.515	41.335	45.195	47.655	47.15	42.755	41.95	47.875	34.71	36.985	36.455	32.825																			Phatr3_J34230			0.755041	0.122104	0.689069
Phatr3_draftJ1581	48	32.32	18.8	34.16	48.77	50.87	42.49	75.735	64.24	47.855	64.41	58.275	40.16	60.83	64.185	38.585																			Phatr3_J33651			0.370554	0.345683	0.849153
Phatr3_EG01917	48	0	0.265	0.19	0.055	0.195	0.145	0.11	0.435	0.205	0.32	0.605	0.055	0.295	0.5	0.055																			Phatr3_EG00525			0.6716	0.318685	0.571618
Phatr3_EG02526	48	83.76	86.31	124.755	188.635	162.455	125.43	112.58	203.78	111.355	168.405	207.635	99.87	221.705	108.005	102.915																			Phatr3_J46143			0.697949	0.251226	0.61232
Phatr3_J23164	48	126.885	195.38	178.12	260.885	204.81	164.55	181.76	182.185	164.635	283.625	201.135	155.16	363.345	220.465	146.03																			Phatr3_J43473			0.576155	0.286475	0.695243
Phatr3_J40779	48	6.28	6.36	7.665	10.825	9.82	8.965	13.615	12.28	10.205	12.245	15.63	8.365	14.085	15.47	6.975																			Phatr3_J47145			0.64425	0.5878	0.325581
Phatr3_J43708	48	8.42	17.86	4.805	11.865	10.695	6.815	7.935	10.35	8.5	8.825	10.545	4.495	7.8	10.9	4.68																			Phatr3_J38518			0.532132	0.130847	0.894618
Phatr3_J48162	48	5.89	3.185	6.46	12.795	12.385	11.23	13.23	16.025	10.08	12.795	15.965	8.035	13.34	13.85	8.715																			Phatr3_J13114			0.762079	0.301804	0.493707
Phatr3_J42647	48	3.785	9.85	24.02	18.91	14.67	5.86	27.465	25.265	7.885	27.09	29.89	5.355	28.905	33.425	5.68																			Phatr3_EG02175			0.381701	0.437033	0.735196
Phatr3_EG02206	49	3.71	8.005	37.37	19.405	54.685	5.01	7.735	28.825	5.805	8.575	27.985	3.365	13.92	72.545	4.97																			Phatr3_J46214			0.33596	0.430034	0.78509
Phatr3_J44347	49	8.565	23.48	379.29	309.09	411.555	36.83	111.53	412.11	36.33	176.79	374.725	9.665	227.73	754.48	25.205																			Phatr3_J43325			1.02768	0.321596	0.201447
Phatr3_J43334	49	29.11	37.55	35.155	37.025	33.825	24.315	28.415	31.54	24.88	32.6	38.58	18.21	33.58	29.89	22.075																			Phatr3_J25379			0.325855	0.308778	0.913201
Phatr3_EG02567	49	7.12	4.1	27.93	22.83	18.255	15.64	25.385	39.455	15.92	31.835	38.07	11.15	31.375	32.575	14.57																			Phatr3_J47876			1.30176	0.000657462	0.245239
Phatr3_draftJ295	49	4.755	3.495	2.325	5.4	3.56	3.26	3.23	4.255	3.965	4.105	3.335	2.72	5.315	4.825	4.855																			Phatr3_J35224			1.30962	0.254862	-0.0168496
Phatr3_EG00886	49	18.445	15.225	20.045	32.245	34.705	30.165	32.945	28.52	28.08	25.145	27.375	22.75	26.845	35.165	26.67																			Phatr3_EG00564			0.471386	0.519586	0.556048
Phatr3_EG01540	49	20.975	43.96	20.87	67.38	72.345	28.71	51.44	65.885	37.05	46.585	69.085	26.855	44.265	60.57	37.125																			Phatr3_J45981			0.433887	0.31626	0.796836
Phatr3_EG01898	49	9.845	11.365	14.675	21.14	22.195	15	15.21	21.97	14.99	19.825	20.64	14.115	19.55	23.31	14.915																			Phatr3_J22411			0.346408	0.58776	0.60934
Phatr3_EG02218	49	8.225	13.99	53.11	117.755	51.075	11.92	109.655	120.735	18.65	136.4	117.15	10.535	126.17	111.835	13.07																			Phatr3_EG00308			0.331034	0.571819	0.640449
Phatr3_EG02279	49	0.775	4.05	1.39	5.54	4.775	2.055	2.205	2.11	3.24	2.13	2.02	1.35	1.935	2.49	2.425																			Phatr3_J35370			0.365989	0.639587	0.537392
Phatr3_EG02648	49	16.465	20.475	11.765	16.135	15.21	15.725	12.08	18.41	19.05	15.295	16.295	12.27	14.12	17.76	14.07																			Phatr3_J47279			1.18944	0.100279	0.25256
Phatr3_J18067	49	19.79	17.88	19.65	31.575	32.99	27.385	23.435	28.65	26.54	23.825	27.605	23.455	24.66	26.44	25.39																			Phatr3_J37843			0.501493	0.298319	0.741855
Phatr3_J35510	49	9.735	11.805	12.51	21.52	15.08	16.005	16.585	14.145	18.785	12.11	14.785	14.355	15.83	17.245	18.225																			Phatr3_J44316			1.01209	0.0644195	0.465116
Phatr3_J36932	49	7.3	13.545	23.54	60.715	35.23	10.635	53.6	62.105	17.635	55.98	56.75	8.86	54.815	55.29	12.235																			Phatr3_J49283			0.403105	0.507764	0.627725
Phatr3_J38650	49	11.06	12.355	8.25	12.22	11.38	8.06	13.92	12.525	10.49	11.52	12.835	6.085	10.195	12.495	7.835																			Phatr3_EG00232			0.200116	0.564551	0.772871
Phatr3_J40676	49	5.175	12.31	3.025	7.965	4.895	4.05	1.8	2.34	5.115	1.815	3.255	2.495	2.615	3.435	4.54																			Phatr3_EG02009			0.606543	0.474891	0.454887
Phatr3_J41167	49	9.445	6.605	11.605	16.715	16.915	14.59	17.23	16.87	14.065	15.485	18.15	11.62	14.825	15.295	13.26																			Phatr3_J34896			0.825333	0.178109	0.532269
Phatr3_J43596	49	16.07	23.965	19.885	23.96	21.63	21.87	25.705	23.875	22.165	20.29	25.28	20.16	23.66	27.92	23.41																			Phatr3_J46006			0.392716	0.27027	0.871595
Phatr3_J46239	49	0.245	0.565	0.39	0.47	0.505	0.3	0.22	0.135	0.16	0.06	0.3	0	0.54	0.2	0.055																			Phatr3_draftJ1767			0.495069	0.270934	0.766869
Phatr3_J47180	49	35.955	45.1	22.1	33.595	39.65	30.03	28.01	28.215	33.015	30.405	31.705	29.415	33.995	39.365	29.985																			Phatr3_J45216			0.550307	0.38287	0.598815
Phatr3_J47193	49	63.06	70.545	38.615	59.76	58.35	55.89	52.06	53.79	56.605	50.39	52.545	51.09	50.185	56.275	62.67																			Phatr3_J46086			0.56747	0.121973	0.840848
Phatr3_J49668	49	16.91	24.745	15.51	24.345	25.805	25.49	21.26	21.605	23.665	19.945	25.49	22.45	21.56	27.46	24.495																			Phatr3_J44271			1.20724	0.0173611	0.305556
Phatr3_J15980	49	84.25	388.06	447.4	446.695	213.325	100.46	433.39	391.195	124.86	532.735	388.93	92.925	452.735	378.525	112.43																			Phatr3_J34088			0.661013	0.183666	0.684868
Phatr3_EG01683	50	5.36	6.295	3.195	5.225	3.335	2.9	1.905	3.86	2.475	2.45	2.08	4.295	3.43	0.91	3.745																			Phatr3_J50172			0.335471	0.422842	0.770688
Phatr3_J14561	50	37.76	62.845	23.535	29.52	29.58	37.425	22.665	25.54	30.4	26.13	25.865	32.615	25.4	25.015	30.535																			Phatr3_J43507			0.538646	0.717097	0.273218
Phatr3_J35081	50	7.22	5.365	12.455	16.105	12.37	18	25.59	10.385	11.01	14.085	13.03	17.64	15.72	10.79	14.29																			Phatr3_EG01403			-0.0906912	0.679653	0.939937
Phatr3_J44631	50	28.105	31.645	32.46	45.55	46.06	38.46	30.48	32.81	36.685	38.865	32.845	43.74	35.115	31.565	39.49																			Phatr3_J34440			0.526749	0.463366	0.538776
Phatr3_EG00691	51	1.92	1.105	0.53	0.77	1.085	0.47	0.655	0.975	0.385	0.7	0.795	0.445	1.46	0.45	0.8																			Phatr3_J34859			0.348505	0.310411	0.869939
Phatr3_J15320	51	20.885	12.255	11.035	17.76	17.32	14.265	13.255	14.885	16.47	13.63	16.805	16.645	16	14.56	15.76																			Phatr3_J49486			0.502993	0.253276	0.771246
Phatr3_J16376	51	10.51	22.975	8.315	9.47	11.89	3.72	12.79	13.87	7.155	9.83	11.01	6.455	7.67	6.1	8.035																			Phatr3_J39109			0.701771	0.0144791	0.809482
Phatr3_J27696	51	61.33	98.865	30.105	61.495	55.955	44.55	41.7	58.725	50.59	51.46	40.105	44.255	50.63	38.875	50.34																			Phatr3_J48186			0.277583	0.309134	0.938928
Phatr3_J47364	52	3.525	31.6	22.41	11.605	9.185	11.63	7.55	7.02	16.275	5.22	7.055	12.005	7.765	4.845	15.42																			Phatr3_J48931			0.29454	0.546805	0.679768
Phatr3_EG00116	52	27.74	67.59	27.345	56.405	50.61	39.68	37.415	44.67	44.925	36.915	42.06	45.57	36.835	32.535	48.895																			Phatr3_J43963			1.01322	0.0574383	0.445886
Phatr3_EG00241	52	7.81	10.945	3.91	7.635	6.8	7.49	5.57	5.055	8.51	6.48	5.125	7.34	3.88	3.695	10.28																			Phatr3_EG01381			0.275472	0.290568	0.948216
Phatr3_EG01295	52	8.585	18.015	3.695	8.965	9.155	7.15	6.6	9.405	12.61	5.475	6.255	7.625	5.87	4.535	8.59																			Phatr3_J5808			0.543072	0.383731	0.584372
Phatr3_EG01956	52	1.415	8.15	8.48	17.23	12.95	61.16	8.86	8.095	25.06	9.5	5.285	19.5	6.525	2.335	22																			Phatr3_J35018			0.594719	0.308779	0.605923
Phatr3_EG01991	52	205.55	282.74	236.075	521.825	488.94	413.23	277.025	312.075	501.84	222.45	276.935	523.365	261.97	238.875	540.74																			Phatr3_draftJ1251			0.86215	0.117647	0.528701
Phatr3_EG02374	52	24.23	30.68	18.395	54.795	65.915	60.92	31.17	37.62	74.87	29.545	34.065	64.135	32.225	27.51	68.365																			Phatr3_EG02015			0.740847	0.121379	0.645339
Phatr3_J10479	52	66.68	65.535	38.03	71.865	82.535	55.53	44.125	60.36	77.56	45.48	62.2	81.25	52.41	46.465	74.885																			Phatr3_J50127			0.830389	0.0854447	0.589589
Phatr3_J36211	52	40.66	66.125	49.19	83.58	90.32	89.055	60.51	53.415	87.28	44.07	52.545	90.545	47.455	44.89	101.765																			Phatr3_J48151			0.729577	0.330156	0.442526
Phatr3_J36337	52	3.58	5.795	8.185	11.38	23.91	14.325	10.285	9.565	40.36	6.62	7.71	36.385	5.56	4.5	46.765																			Phatr3_J46747			1.56723	0.0969163	-0.162162
Phatr3_J38548	52	1.24	1.88	3.24	2.37	2.475	3.345	4.045	3.715	2.48	4.61	3.505	2.475	3.82	2.215	2.5																			Phatr3_J54863			1.24412	0.145774	0.111855
Phatr3_J39646	52	2.815	3.295	4.92	10.105	6.04	8.6	7.735	6.925	5.89	8.535	7.385	5.36	11.88	2.605	6.725																			Phatr3_J42578			1.04466	-0.044883	0.501485
Phatr3_J41489	52	0.845	1.995	2.9	5.925	4.97	5.88	4.255	4.47	5.62	3.585	4.43	5.345	5.015	2.205	4.71																			Phatr3_J36969			0.524329	0.249868	0.726286
Phatr3_J43682	52	16.32	29.675	10.7	17.39	14.02	15.735	10.505	13.735	14.97	11.38	11.04	12.76	14.82	10.45	13.395																			Phatr3_J46561			0.313924	0.451833	0.73384
Phatr3_J45679	52	222.905	216.545	265.53	443.435	506.865	641.625	335.07	421.62	896.11	282.75	329.21	881.47	251.105	246.685	884.755																			Phatr3_J49318			0.531136	0.477081	0.491063
Phatr3_J46044	52	7.145	8.975	7.52	12.745	11.72	11.935	10.565	12.59	12.565	9.975	13.255	10.75	9.215	9.74	10.145																			Phatr3_J5902			1.05075	0.219199	0.228351
Phatr3_J46346	52	0.385	0.825	0.37	0.425	0.495	0.365	0.14	0.205	0.405	0.14	0.295	0.395	0.37	0.065	0.26																			Phatr3_J50194			0.345108	0.420617	0.731996
Phatr3_J46457	52	28.95	21.4	18.22	50.835	41.495	46.515	37.095	36.795	43.555	34.895	41.045	48.955	39.015	32.64	49.09																			Phatr3_J35395			0.53236	0.301486	0.662807
Phatr3_J47698	52	57.87	55.985	51.9	102.49	93.27	134.665	68.855	80.28	159.94	65.23	76.445	156.12	65.855	67.375	168.37																			Phatr3_draftJ1763			0.571662	0.352034	0.571467
Phatr3_J49026	52	41.66	22.275	23.04	48.695	41.47	40.695	25.03	42.265	38.555	33.62	38.105	42.035	48.85	26.075	39.115																			Phatr3_J48498			0.471325	0.613043	0.410025
Phatr3_J50209	52	6.195	7.665	3.22	5.195	6.02	6.555	3.23	4.04	6.545	3.495	3.93	6.535	4.57	3.255	5.66																			Phatr3_EG00609			0.319008	0.332192	0.842273
Phatr3_J54229	52	8.76	8.78	16.625	23.325	43.915	33.96	13.83	17.9	80.97	11.805	13.435	71.61	10.125	10.365	81.225																			Phatr3_J36635			0.874926	0.192597	0.424222
Phatr3_J6914	52	13.01	16.865	6.06	12.585	11.39	9.455	7.89	9.565	10.095	11.29	9.515	8.895	9.605	7.465	12.07																			Phatr3_J33463			0.744295	0.165476	0.579642
Phatr3_J39727	52	6.315	9.56	6.795	4.965	7.515	5.04	6.795	4.485	8.185	5.995	6.17	8.005	5.255	3.83	6.09																			Phatr3_J48520			0.540411	0.302937	0.645362
Phatr3_EG02423	52	12.345	10.11	13.48	9.895	10.24	10.655	15.805	9.61	13.695	10.75	7.53	12.59	8.995	7.37	15.165																			Phatr3_J47383			0.44	0.13738	0.910919
Phatr3_J33907	53	14.04	41.875	22.9	22.845	15.515	17.83	18.335	24.36	24.83	27.285	20.665	22.23	20.755	20.32	22.95																			Phatr3_EG00188			1.00293	-0.188079	0.671875
Phatr3_draftJ1537	53	34.785	59.58	14.565	37.76	44.01	24.26	19.43	29.795	37.12	27.445	27	32.925	25.065	20.605	36.255																			Phatr3_J768			0.997982	-0.52922	1.01772
Phatr3_J15688	53	122.26	293.285	129.64	224	226.72	126.48	128.235	192.895	216.2	154.24	167.73	174.765	132.63	106.79	193.21																			Phatr3_J47175			0.626697	0.167321	0.692364
Phatr3_J19659	53	8.16	12.345	6.36	15.8	14.205	10.03	12	12.055	13.675	11.92	13.93	15.61	12.81	7.99	15.44																			Phatr3_EG01694			-0.528926	0.851143	1.16164
Phatr3_J3171	53	65.405	72.66	36.805	64.455	62.97	49.565	56.33	59.31	65.795	47.78	47.685	55.13	48.68	46.235	59.695																			Phatr3_J46746			0.860759	0.311445	0.311445
Phatr3_J31620	54	44.265	105.67	66.86	57.75	66.735	54.125	53.935	57.605	76.19	55.59	74.48	59.04	56.97	66.775	62.265																			Phatr3_J1155			0.427552	0.362	0.693273
Phatr3_J14898	54	87.605	143.58	121.15	138.66	136.47	84.495	97.45	114.465	109.485	103.665	118.925	96.765	98.44	109.995	109.195																			Phatr3_J8670			0.65624	0.241357	0.584137
Phatr3_EG00581	54	16.475	23.8	10.445	16.93	13.67	11.2	8.705	13.46	11.065	13.83	16.885	13.04	12.4	16.89	12.4																			Phatr3_EG01605			0.552691	0.289604	0.638617
Phatr3_EG00735	54	0.185	0.39	0.145	2.415	2.61	1.02	0.94	2.245	0.15	1.38	1.675	0.9	2.54	2.83	1.755																			Phatr3_J43421			0.53015	0.219571	0.730736
Phatr3_J13243	54	5.49	5.76	5.505	14.1	17.185	6.29	5.745	11.24	10.785	7.07	10.275	10.135	7.415	7.595	11.44																			Phatr3_J10089			0.379292	0.519311	0.581784
Phatr3_J14064	54	55.495	108.905	44.59	106.05	112.405	64.21	61.12	92.635	87.9	73.415	85.99	85.68	62.54	92.9	87.135																			Phatr3_EG00306			0.749317	0.643788	0.0869565
Phatr3_J14688	54	5.975	5.375	5.31	17.74	17.245	6.51	6.535	13.145	12.125	8.73	10.67	9.85	8.325	12.73	11.73																			Phatr3_J45748			0.76305	0.167287	0.548688
Phatr3_J32083	54	25.24	34.515	19.06	28.405	28.085	17.445	13.18	22.37	28.05	19.895	24.99	28.17	22.035	19.68	26.24																			Phatr3_EG00153			0.562373	0.387981	0.526511
Phatr3_J36084	54	3.29	15.73	3.585	16.47	19.175	2.82	3.04	11.61	10.83	8.79	11.07	7.44	10.09	11.34	6.24																			Phatr3_J48745			0.869528	-0.197688	0.803957
Phatr3_J45706	54	22.22	29.495	12.97	24.845	34.12	16.01	12.61	24.425	26.88	18.83	24.01	28.2	19.56	23.32	25.99																			Phatr3_J12898			0.539324	0.487156	0.449213
Phatr3_J47425	54	58.4	71.58	37.18	55.31	61.41	44.345	35.455	56.73	50.09	49.425	67.06	62.04	50.87	71.585	55.515																			Phatr3_J46752			0.247446	0.511387	0.716275
Phatr3_J48187	54	31.14	70.525	27.285	62.885	66.215	26.265	32.555	54.19	50.06	40.735	55.005	51.815	35.56	44.745	49.715																			Phatr3_J31658			0.488584	0.656115	0.329338
Phatr3_J14736	55	47.02	69.08	59.095	45.62	38.18	36.87	27.845	36.43	42.475	34.125	45.78	42.385	38.785	55.775	42.1																			Phatr3_EG01585			0.471202	0.499522	0.503245
Phatr3_draftJ1423	55	14.895	16.805	11.945	20.6	13.845	18.015	16.19	17.915	18.995	21.745	19.6	21.36	21.14	22.14	19.995																			Phatr3_J39167			0.26393	0.653165	0.556098
Phatr3_J43071	55	34.84	48.93	34.735	43.17	42.06	36.32	38.955	44.575	47.44	36.045	45.265	45.915	37.98	44.83	45.825																			Phatr3_J10104			0.683871	0.152163	0.633929
Phatr3_J43972	55	14.865	22.735	7.14	12.46	11.71	10.135	6.995	11.915	11.98	11.545	11.015	11.92	14.385	16.71	12.015																			Phatr3_J46487			0.38191	0.50732	0.578493
Phatr3_J44515	55	29.105	34.995	33.715	33.25	26.825	33.765	32.705	31.97	35.41	33.035	31.795	39.23	40.705	38.37	38.935																			Phatr3_J36840			0.314697	0.129322	1.02217
Phatr3_J49777	55	1.935	7.885	7.26	5.85	2.23	2.505	2.975	7.95	4.26	4.5	6.075	3.61	4.265	6.085	3.245																			Phatr3_J35386			0.542704	0.312468	0.610446
Phatr3_J2032	56	11.625	10.56	8.325	19.635	21.14	25.215	12.135	15.56	15.035	16.275	17.595	18.41	15.55	17.575	17.075																			Phatr3_J36377			0.70176	0.575131	0.186841
Phatr3_J26057	56	16.82	18.94	22.635	24.01	24.455	22.33	18.63	24.325	21.92	21.19	22.175	24.045	22.29	26.935	23.105																			Phatr3_J45321			-0.299652	0.83125	0.932039
Phatr3_draftJ1616	56	5.885	11.86	7.825	11.32	10.665	11.645	6.785	11.17	8.285	12.02	15.835	10.645	12.765	14.95	9.53																			Phatr3_J11823			0.969592	0.0332797	0.45974
Phatr3_J40489	56	0.33	1.675	5.265	1.645	0.67	1.425	0.51	0.77	0.685	0.92	2.6	2.56	8.51	6.88	1.275																			Phatr3_J48915			0.67992	0.343891	0.437647
Phatr3_J33450	57	42.58	39.49	44.405	36.81	40.485	33.25	32.1	33.9	41.86	30.52	35.48	47.79	43.955	38.535	44.44																			Phatr3_J49007			1.08252	-0.18887	0.567784
Phatr3_J5605	57	81.15	81.62	211.33	149.365	176.58	96.905	166.57	213.45	129.485	187.91	250.635	127.795	231.97	282.84	110.46																			Phatr3_EG01913			0.629371	0.121404	0.709431
Phatr3_J39894	57	1.805	1.015	6.36	6.115	6.43	2.97	6.175	8.715	4.38	8.36	9.225	4.495	9.435	10.895	4.29																			Phatr3_J35520			1.19431	-0.025974	0.291457
Phatr3_J44401	57	3.23	11.215	58.75	14.8	7.8	4.425	22.185	29.015	7.835	23.745	33.325	7.25	19.13	35.28	7.205																			Phatr3_J41374			0.640981	0.45815	0.359408
Phatr3_J9231	57	139.99	186.195	152.97	144.25	160.225	105.485	110.99	134.005	153.06	121.065	143	128.99	127.02	150.575	135.535																			Phatr3_J46007			0.191529	0.384143	0.880274
Phatr3_J47898	57	7.81	7.11	95.95	36.8	19.43	8.225	52.125	38.175	17.11	49.29	49.415	14.43	47.32	60.335	17.6																			Phatr3_J7107			0.606888	0.326792	0.521623
Phatr3_J35030	57	1.65	6.715	66.91	14.865	4.03	2.38	41.895	34.135	7.46	33.485	40.83	9.705	36.75	50.175	6.37																			Phatr3_J40538			0.404762	0.279245	0.770642
Phatr3_J12810	57	28.71	35.61	32.065	29.6	26.19	21.315	28.76	29.935	28.22	33.465	26.2	27.05	35.845	39.77	28.37																			Phatr3_J44517			0.241169	0.357096	0.855784
Phatr3_J23717	57	60.18	170.43	856.195	306.39	192.13	52.05	471.09	720.125	210.505	486.755	821.45	177.415	404.62	748.615	196.525																			Phatr3_J55035			0.617436	0.247797	0.588425
Phatr3_J42800	57	44.02	61.585	45.565	51.075	38.935	33.375	44.395	43.265	46.29	42.245	50.65	39.98	47.01	52.18	37.665																			Phatr3_J8772			0.752844	0.158951	0.53809
Phatr3_J49300	57	29.205	38.9	27.08	25.92	23.67	21.07	22.45	22.875	36.555	27.99	24.17	36.86	25	19.59	31.24																			Phatr3_J49576			0.139535	1.34783	-0.0382166
Phatr3_J41055	57	22.57	22.77	24.09	20.79	24.81	15.715	20.08	20.51	20.5	23.05	19.88	21.955	20.94	27.53	19.99																			Phatr3_J50588			1.10588	-0.109804	0.452926
Phatr3_J47006	57	47.12	173.895	290.05	152.63	96.715	31.435	194.145	230.115	90.125	224.72	250.435	68.12	174.29	220.235	83.435																			Phatr3_J46292			0.199396	0.158933	1.09008
Phatr3_draftJ1759	57	5.61	4.995	3.835	6.97	3.585	2.04	6.815	7.265	3.545	6.03	7.245	5.25	5.365	4.925	3.68																			Phatr3_J9684			0.485212	0.436657	0.523784
Phatr3_EG00774	57	1.305	3.025	1.41	0.405	1.375	0	0.6	1.53	2.45	0.275	1.025	2.315	3.015	0.535	0.795																			Phatr3_J41316			0.905924	-0.227497	0.766501
Phatr3_EG01475	57	6.81	15.415	21.88	30.28	22.235	8.38	39.785	49.855	14.26	39.7	43.745	10.89	33.43	36.28	12.995																			Phatr3_J49379			1.30667	-0.157895	0.295082
Phatr3_EG01595	57	1.36	2.145	1.72	0.755	0.825	0.095	1.135	0.64	1.7	2.38	2.105	0.56	1.49	2.68	0.47																			Phatr3_EG00562			-0.267311	0.348523	1.36213
Phatr3_EG01747	57	12.715	18.825	7.85	7.75	8.395	5.295	12.545	8.135	12.525	6.955	7.41	10.89	6.695	7.82	12.71																			Phatr3_J49062			0.227159	0.604365	0.611672
Phatr3_EG02111	57	45.5	74.625	66.4	97.935	89.505	50.62	57.445	85.475	71.875	76.34	92.02	64.87	94.335	106.75	59.205																			Phatr3_J37658			-0.112033	0.559598	0.99338
Phatr3_EG02166	57	95.435	110.61	117.25	206.035	241.375	95.495	236.155	213.365	190.8	191.22	204.005	135.165	159.7	189.16	166.58																			Phatr3_J49844			-0.317073	1.14035	0.613139
Phatr3_EG02488	57	18.09	15.925	29.135	38.695	36.52	20.14	57.365	47.11	24.62	43.435	50.99	24.245	41.95	48.205	24.135																			Phatr3_J4956			1.05752	-0.112572	0.491103
Phatr3_EG02633	57	1.58	1.495	0.565	2.455	1.64	0.775	1.365	1.55	0.975	1.685	1.855	1.15	1.505	3.14	1.275																			Phatr3_EG02435			1.80736	-0.327559	-0.0441989
Phatr3_J11319	57	1.47	1.6	0.835	1.075	1.025	0.575	1.035	0.98	1.185	2.705	1.18	1.29	1.14	0.82	1.615																			Phatr3_J46231			0.599281	0.352052	0.483497
Phatr3_J11477	57	14.72	13.975	11.925	17.96	17.895	9.595	13.365	16.15	13.85	12.37	17.01	15.58	15.475	13.805	14.085																			Phatr3_J46406			0.488928	0.338552	0.60622
Phatr3_J11866	57	9.425	7.505	10.25	14.805	18.42	8.235	15.74	19.255	15.28	16.045	17.51	12.97	14.91	16.415	15.68																			Phatr3_J47329			0.865878	0.198883	0.368728
Phatr3_J11994	57	46.515	57.255	35.94	45.99	39.425	35.815	33.415	40.985	44.575	41.875	43.87	43.415	45.855	54.34	51.055																			Phatr3_EG00191			0.330882	0.656068	0.446429
Phatr3_J12088	57	23.875	30.345	19.185	24.07	26.24	16.16	30.88	24.045	24.735	20.505	28.43	23.885	22.7	17.11	19.515																			Phatr3_J49905			0.641194	0.0895336	0.701921
Phatr3_J12807	57	7.08	39.14	180.72	187.26	80.75	6.385	193.16	233.08	26.06	263.255	229.555	17.12	211.03	218.36	24.31																			Phatr3_draftJ52			0.226512	0.192037	1.01395
Phatr3_J14771	57	14.63	22.165	18.67	29.71	22.07	15.235	29.065	29.78	21.65	17.285	30.21	19.935	17.43	28.9	22.305																			Phatr3_J43412			0.625352	0.21455	0.591631
Phatr3_J14887	57	40	41.37	20.17	42.4	43.375	30.355	36.77	37.725	39.715	29.48	38.56	38.585	28.845	32.095	37.33																			Phatr3_J21996			0.499774	0.410344	0.518161
Phatr3_J15508	57	8.815	8.575	17.49	22.69	19.64	11.14	30.93	25.55	17.27	24.95	21.49	16.37	27.49	30.175	17.08																			Phatr3_EG01133			0.655482	0.478125	0.294341
Phatr3_J20905	57	11.505	11.56	5.985	9.225	9.69	7.585	6.485	10.96	11.33	9.25	10.045	8.445	7.77	10.71	8.975																			Phatr3_J34724			-0.792453	1.159	1.05852
Phatr3_J24119	57	22.37	23.02	175.66	560.8	291.09	22.42	707.645	872.02	80.64	719.86	825.87	36.745	473.02	746.76	57.8																			Phatr3_J35314			-0.0436681	0.638695	0.83
Phatr3_J25893	57	47.605	104.615	207.315	744.065	483.185	40.55	742.925	841.92	184.095	720.035	725.76	85.575	614.715	725.95	138.935																			Phatr3_J54493			0.170298	0.317274	0.93725
Phatr3_J26190	57	3.74	3.915	3.725	9.08	14.44	5.04	11.725	14.75	9.54	7.615	12.065	8.09	6.375	9.11	8.42																			Phatr3_EG00098			0.178426	0.512668	0.733685
Phatr3_J30643	57	26.03	96.45	102.165	321.87	218.28	26.15	299.825	334.945	86.88	334.095	293.91	40.28	281.41	282.6	65.245																			Phatr3_J37006			0.857143	0.132143	0.434251
Phatr3_J31429	57	3.65	3.56	5.575	9.405	8.51	5.295	7.075	9.045	7.75	8.895	10.6	9.125	9.305	8.255	6.74																			Phatr3_J40690			0.540107	0.112398	0.770962
Phatr3_J34078	57	54.155	77.15	40.16	51.02	57.68	40.945	36.8	42.87	47.815	42.55	42.76	51.75	40.04	46.105	49.625																			Phatr3_J40135			0.918919	0	0.503741
Phatr3_J34125	57	22.38	39.805	11.51	19.995	17.885	15.555	13.79	16.645	20.405	17.8	20.575	17.91	14.625	16.31	16.535																			Phatr3_J43324			0.665462	0.208468	0.547678
Phatr3_J34180	57	1.605	3.985	0.45	0.665	1.75	0.225	0	0.67	0.6	1.19	0	0.76	0.44	1.47	0.435																			Phatr3_J14374			0.527833	0.2881	0.604167
Phatr3_J35196	57	44	53.555	23.48	52.22	50.335	34.075	26.77	34	45.86	34.635	40.925	42.13	38.25	45.99	51.22																			Phatr3_J44967			0.882825	0.152824	0.383275
Phatr3_J35977	57	4.19	5.765	6.13	25.055	27.19	5.85	9.745	24.85	11.74	15.175	27.36	8.655	15.54	26.505	7.805																			Phatr3_J50457			0.0856683	0.599108	0.733163
Phatr3_J37043	57	48.78	39.665	35.85	51.825	44.43	36.775	38.515	37.765	45.915	40.525	49.31	43.86	48.045	65.99	41.71																			Phatr3_J2164			-0.0694822	0.802811	0.683975
Phatr3_J38124	57	5.845	5.605	63.395	102.125	36.795	1.53	105.905	83.15	15.58	114.97	100.545	15.81	99.33	109.365	20.85																			Phatr3_J54986			0.210526	1.22581	-0.019802
Phatr3_J38240	57	24.96	44.895	21.365	27.29	23.445	17.925	20.12	20.785	32.14	19.135	21.54	28.625	22.59	19.75	29.985																			Phatr3_J40097			0.689389	0.299524	0.425647
Phatr3_J39914	57	7.37	10.805	7.595	10.345	8.59	3.615	6.95	7.78	7.81	7.4	8.715	6.545	8.67	7.555	6.24																			Phatr3_J50200			0.11045	0.589404	0.713707
Phatr3_J42018	57	31.97	68.68	70.035	102.625	111.02	35.185	71.36	109.015	75.57	75.77	127.12	80.76	67	117.49	87.945																			Phatr3_J36115			1.0411	-0.0190476	0.390805
Phatr3_J42612	57	324.77	540.97	584.39	609.84	533.255	205.83	896.775	782.09	589.04	698.24	781.64	493.185	561.675	703.37	556.075																			Phatr3_J45086			0.592013	0.0677083	0.753121
Phatr3_J42673	57	25.47	25.055	22.105	53.11	61.185	27.44	36.26	56.355	39.865	44.19	47.915	34.96	35.98	40.24	39.42																			Phatr3_J47364			0.991989	0.391991	0.028077
Phatr3_J43073	57	31.515	40.715	25.895	28.87	27.475	23.54	32.1	32.01	28.885	32.665	38.365	29.445	28.63	37.815	24.32																			Phatr3_J7679			0.774691	0.19348	0.443884
Phatr3_J43179	57	46.265	62.965	37.755	49.02	47.595	34.275	39.32	38.91	44.41	33.76	44.725	45.645	44.325	45.695	45.03																			Phatr3_J30615			0.56216	0.347903	0.501766
Phatr3_J43339	57	18.525	18.995	14.07	18.09	25.055	11.905	21.27	18.11	18.835	16.7	20.795	15.79	16.48	19.575	18.05																			Phatr3_EG01683			0.505882	0.333333	0.571696
Phatr3_J43737	57	6.79	47.975	84.415	183.06	111.42	9.295	139.295	131	26.555	159.68	140.62	15.055	135.51	123.49	22.275																			Phatr3_J48934			0.626866	-0.175439	0.954545
Phatr3_J43761	57	27.42	41.175	19.76	35.41	28.105	20.05	29.95	20.78	31.82	20.66	19.465	27.6	24.1	28.62	30.655																			Phatr3_EG00287			0.446529	0.335637	0.62306
Phatr3_J44670	57	12.445	11.935	11.89	12.96	12.565	8.025	17.585	11.35	10.245	10.25	12.63	10.675	12.805	12.695	9.935																			Phatr3_J35318			0.256074	0.788321	0.359481
Phatr3_J44868	57	4.73	5.445	9.73	11.56	13.085	6.09	13.295	13.865	10.1	9.84	15.79	8.85	11.295	16.36	7.48																			Phatr3_J12401			0.649917	0.279971	0.473874
Phatr3_J44980	57	7.04	14.59	4.4	31.955	56.84	8.515	17.025	32.485	35.33	31.005	43.635	20.305	17.9	33.815	27.875																			Phatr3_EG01873			0.5	0.464041	0.438983
Phatr3_J45024	57	16.37	23.415	19.205	26.805	28.905	20.88	25.025	26.425	23.645	22.125	29.055	30.725	26.575	29.255	25.895																			Phatr3_J47467			0.422393	0.374976	0.599403
Phatr3_J45278	57	61.25	74.77	60.34	69.235	66.245	48.55	54.3	56.655	73.36	56.98	68.12	61.51	63.35	74.85	63.31																			Phatr3_J35067			-0.0175659	1.23361	0.178935
Phatr3_J45580	57	48.565	47.53	52.585	93.165	164.465	50.965	94.03	120.455	87.27	82.515	104.765	80.77	67.465	82.755	82.92																			Phatr3_J47535			0.214644	0.294821	0.88541
Phatr3_J45660	57	8.65	16.395	19.39	22.275	20.41	11.015	21.295	27.075	16.84	22.87	24.67	16.7	20.79	29.955	15.73																			Phatr3_J50419			0.340949	0.246964	0.806574
Phatr3_J45936	57	11.485	15.765	13.865	21.485	20.17	13.875	15.09	17.845	21.11	18.195	20.505	22.915	18.925	21.765	19.875																			Phatr3_EG00325			0.170347	0.092	1.13174
Phatr3_J45980	57	27.43	29.86	19.56	24.685	22.995	19.46	22.59	25.805	24.165	22.545	21.26	28.945	19.49	22.54	28.05																			Phatr3_J47869			1.909	-0.165854	-0.350877
Phatr3_J46454	57	8.53	4.225	125.17	150.55	91.98	3.51	195.255	214.785	24.73	204.615	235.34	13.785	175.265	215.88	17.36																			Phatr3_EG01563			0.461339	0.25853	0.672018
Phatr3_J46586	57	5.5	8.405	4.39	10.805	8.73	6.885	9.05	8.905	10.02	8.555	9.33	8.965	8.925	8.455	8.675																			Phatr3_EG00071			0.269871	0.0525441	1.06912
Phatr3_J46912	57	11.335	8.435	18.165	31.945	31.815	13.67	31.4	41.585	16.97	30.745	36.665	15.155	30.77	33.52	17.285																			Phatr3_J38095			1.12411	-0.214778	0.482192
Phatr3_J47093	57	38.17	64.945	24.305	46.7	38.42	26.25	29.455	31.605	35.565	31.475	36.375	32.755	33.185	37.765	35.765																			Phatr3_J43804			0.630872	0.0276498	0.732919
Phatr3_J47217	57	6.02	8.525	5.83	10.705	6.21	2.7	6.19	7.85	3.77	11.8	7.845	3.69	9.74	6.91	4.095																			Phatr3_EG02163			0.669202	-0.411062	1.13259
Phatr3_J47276	57	47.465	60.295	30.57	53.565	49.445	36.455	37.65	44.2	46.265	36.37	43.135	39.465	34.335	40.67	44.255																			Phatr3_J49877			0.900407	0.159052	0.33029
Phatr3_J47293	57	6.25	7.07	11.05	17.585	12.75	9.095	18.775	19.33	11.49	15.94	21.73	10.465	16.625	22.85	10.75																			Phatr3_EG02596			1.11297	-0.0324006	0.308347
Phatr3_J47938	57	20.11	24.65	26.58	33.92	31.05	27.245	31.74	31.885	31.925	27.04	27.955	30.66	34.61	33.655	29.15																			Phatr3_EG02458			0.566845	0.141732	0.679803
Phatr3_J48371	57	186.295	230.82	218.545	278.3	287.135	176.91	429.97	294.41	309.875	262.375	325.15	326.32	255.965	376.505	327.035																			Phatr3_J11318			0.124224	0.273363	0.989967
Phatr3_J48966	57	5.71	23.405	11.185	29.57	26.01	7.245	28.1	28.045	11.555	23.725	28.34	10.36	23.995	24.38	9.625																			Phatr3_EG01077			0.576695	0.0129672	0.794071
Phatr3_J49069	57	18.795	16.62	19.845	33.54	32.18	22.19	24.805	30.775	33.22	24.26	35.69	29.825	26.095	26.975	31.675																			Phatr3_J15134			0.624859	0.0547564	0.702059
Phatr3_J49595	57	29.06	15.48	10.265	32.53	36.345	20.205	21.135	25.26	26.94	24.035	28.835	28.825	22.99	25.86	26.05																			Phatr3_EG00885			1.13772	0.0457861	0.197375
Phatr3_J49951	57	9.315	5.1	17.955	21.13	34.285	2.885	26.575	33.75	20.45	26.65	30.795	17.565	21.095	26.935	18.5																			Phatr3_J50364			0.588567	0.386967	0.402063
Phatr3_J49985	57	23.925	24.77	53.7	54.265	55.295	29.475	82.81	89.31	34.755	70.075	87.425	36.855	59.28	85.875	38.585																			Phatr3_J36084			0.164528	0.137712	1.07388
Phatr3_J50456	57	58.115	61.255	46.985	59.27	52.35	46.36	54.005	55.755	63.285	56.34	59.05	68.88	51.895	61.035	67.595																			Phatr3_J48708			0.665893	0.124604	0.584014
Phatr3_J51005	57	13.045	9.24	26.955	28.7	34.14	11.41	47.74	41.075	20.985	36.935	45.605	19.655	26.81	38.76	21.55																			Phatr3_J34756			0.350261	0.300155	0.723701
Phatr3_J51230	57	357.9	768.775	290.34	773.87	1021.03	316.715	622.73	738.85	795.815	493.075	669.895	519.665	482.05	564.91	694.035																			Phatr3_J36468			1.03268	-0.520875	0.861538
Phatr3_J54499	57	30.06	114.79	280.97	733.42	361.9	37.095	843.645	844.365	136.535	783.26	716.98	55.27	699.59	670.61	90.48																			Phatr3_J35753			0.507099	-0.206186	1.07188
Phatr3_J54590	57	25.185	23.69	30.275	34.025	35.265	29.305	31.925	47.12	35.08	38.63	42.95	36.535	38.485	47.445	35.905																			Phatr3_J34431			0.574399	0.164717	0.633646
Phatr3_J6093	57	10.075	16.975	12.42	27.3	30.915	13.08	23.52	24.69	22.485	19.85	28.055	18.745	16.175	21.17	21.115																			Phatr3_J41624			0.816807	0.160825	0.392694
Phatr3_J7755	57	33.24	12.345	25.2	31.495	28.745	24.01	34.4	35.05	29.31	25.085	37.125	32.005	28.085	43.01	29.625																			Phatr3_J41220			0.440762	0.283922	0.645318
Phatr3_J7848	57	25.195	36.855	21.105	23.555	24.515	17.21	19.035	30.475	34.44	22.42	26.69	31.03	28.215	26.68	34.125																			Phatr3_J50133			0.342264	-0.0523322	1.07988
Phatr3_J8521	57	41.08	49.16	29.11	39.4	47.43	30.965	25.635	37.825	39.955	30.515	38.12	39.16	32.935	37.75	40.44																			Phatr3_J36014			-0.00262812	0.181554	1.19065
Phatr3_J9799	57	133.275	460.29	274.415	809.865	622.855	156.27	705.24	871.605	415.77	705.615	821.235	218.535	622.905	756.915	307.415																			Phatr3_J50111			0.601626	0.316176	0.449629
Phatr3_J12989	57	127.77	137.56	167.05	115.52	122.365	98.225	139.12	131.225	147.26	105.13	116.48	139.38	105.765	108.83	152.29																			Phatr3_J43171			0.32379	0.193619	0.849589
Phatr3_J37652	57	1.055	16.19	48.33	12.375	10.09	1.175	19.58	29.105	13.005	15.41	30.57	9.05	10.695	21.685	15.105																			Phatr3_J47817			0.28535	0.162742	0.917571
Phatr3_J43940	57	13.485	18.52	24.83	32.84	22.09	14.315	29.43	25.785	27.63	23.49	23.7	26.435	26.205	24.2	21.85																			Phatr3_EG01917			0.533333	-0.0813008	0.91358
Phatr3_EG01670	57	24.15	35.19	24.095	22.735	19.205	15.32	18.21	22.605	28.635	20.175	22.245	24.43	15.045	18.255	24.18																			Phatr3_J35771			-0.309441	0.974123	0.700779
Phatr3_J50215	57	125.33	183.395	387.015	190.15	205.39	100.42	263.955	360.73	363.44	285.89	383.575	314.655	204.915	325.65	332.8																			Phatr3_EG02112			0.227437	0.396817	0.734428
Phatr3_J22274	57	24.675	38.09	26.91	20.655	25.415	15.785	25.57	18.26	23.195	21.28	18.22	21.125	20.44	25.165	24.37																			Phatr3_J34650			0.257636	0.533693	0.566903
Phatr3_J43587	57	8.345	7.17	22.705	23.11	19.475	9.95	25.43	22.285	14.625	23.245	28.44	12.695	22.91	26.795	11.88																			Phatr3_J44400			1.31404	-0.11539	0.158096
Phatr3_J33530	57	1.23	5.525	62.245	13.21	7.34	0.795	42.085	51.235	3.73	32.365	43.965	2.86	26.835	44.8	3.52																			Phatr3_J28348			0.717994	0.2205	0.416754
Phatr3_J48742	57	78.645	124.745	99.05	70.395	76.28	63.275	85.44	71.66	73.615	95.89	80.245	79.26	71.91	80.155	67.525																			Phatr3_EG00226			0.818182	-0.443686	0.980392
Phatr3_J42677	57	50.4	45.74	85.58	68.625	76.42	36.52	92.965	99.5	75.07	83.81	98.235	68.32	77.755	101.92	73.905																			Phatr3_J11021			0.319687	0.309099	0.726046
Phatr3_J43486	57	11.735	20.7	62.825	29.46	29.915	14.565	54.2	34.685	19.425	63.53	70.955	19.16	45.26	76.335	17.39																			Phatr3_J40979			0.548837	0.0612014	0.744467
Phatr3_J45465	57	125.465	187.74	377.79	183.08	202.585	100.97	288.575	363.545	357.485	284.33	398.78	314.07	198.84	322.18	337.11																			Phatr3_J49769			0.809502	0.115302	0.428044
Phatr3_J32559	57	5.66	18.975	13.62	9.15	9.785	6.155	15.08	21.83	12.5	12.05	35.255	9.87	10.905	28.795	11.33																			Phatr3_J48685			0.368886	0.402483	0.580513
Phatr3_J53935	57	3.67	12.39	126.995	27.785	16.77	3.505	94.81	131.195	16.125	89.91	120.43	11.69	60.63	106.715	16.24																			Phatr3_J49343			0.366621	0.466636	0.517921
Phatr3_J42546	57	26.015	61.745	62.62	52.54	71.8	24.435	51.18	73.63	54.89	53.46	77.49	47.37	35.925	54.315	48.99																			Phatr3_draftJ453			0.599861	-0.03003	0.781345
Phatr3_J10068	57	8.305	57.265	85.47	40.075	32.16	4.89	63.145	89.805	17.685	47.13	80.56	20	31.125	55.52	22.605																			Phatr3_J38633			0.928081	0.0079783	0.413502
Phatr3_EG00786	57	10.76	11.14	30.815	30.38	27.315	9.515	50.875	55.255	19.11	46.69	55.31	18.17	41.705	62.765	19.21																			Phatr3_J37520			0.504132	0.202701	0.642114
Phatr3_J49957	57	10.205	7.73	69.84	56.84	28.08	11.28	98.89	113.21	17.245	90.075	108.36	16.63	73.225	90.115	20.715																			Phatr3_J36001			0.603233	0.102234	0.64041
Phatr3_J42282	57	31.035	22.73	174.625	80.875	50.41	22.425	195.535	282.76	48.72	154.55	245.665	43.49	116.07	185.07	54.115																			Phatr3_J46593			0.758885	0.25869	0.326564
Phatr3_J31662	57	7.715	8.45	18.6	17.485	15.41	8.45	28.495	21.445	13.565	19.765	20.75	12.045	18.41	22.325	12.82																			Phatr3_J48976			1.00923	0.15103	0.183145
Phatr3_J45565	57	0.85	8.235	25.035	4.24	3.52	1.46	23.335	11.455	6.135	12.65	13.415	5.095	9.69	17.37	6.805																			Phatr3_J49159			0.861619	0.0987654	0.382523
Phatr3_J27278	57	36.765	197.465	198.615	124.58	68.58	31.805	343.62	201.775	70.79	262.55	222.695	84.975	142.535	172.985	101.53																			Phatr3_J42946			0.537425	0.352712	0.449801
Phatr3_J49199	58	8.21	61.6	22.095	59.905	23.475	11.6	18.4	8.625	15.67	17.25	21.365	18.47	22.47	21.165	17.925																			Phatr3_J47068			0.616947	0.306947	0.415733
Phatr3_J49073	58	25.305	18.66	23.575	23.76	25.335	13.195	22.205	18.19	20.86	19.13	25.975	23.285	25.165	26.295	21.235																			Phatr3_J45560			1.32327	-0.363983	0.37916
Phatr3_draftJ1380	58	23.89	26.385	23.095	21.74	18.985	15.745	19.21	15.61	19.385	19.58	22.995	21.51	20.485	20.575	18.585																			Phatr3_J46380			0.878887	0.316201	0.143163
Phatr3_J39601	58	1.16	1.93	6.9	0.415	0.675	0.435	0.635	0.365	0.755	0.385	1.03	1.235	1.005	0.735	0.85																			Phatr3_J44178			0.479047	0.245685	0.613004
Phatr3_J39888	58	4.46	4.44	5.055	7.55	8.06	4.735	7.405	5.34	7.865	6.235	7.27	7.625	6.07	7.15	7.05																			Phatr3_J14646			0.838763	0.234254	0.264702
Phatr3_J44272	58	26.12	39.59	15.85	25.02	25.285	19.51	15.84	11.92	20.5	18.55	21.345	19.48	19.16	22.73	21.705																			Phatr3_EG00645			0.300706	0.422025	0.614621
Phatr3_J47298	58	0.225	0	0.075	0	0.16	0	0	0	0.705	0.045	0.34	0.1	0	0.09	0.165																			Phatr3_J32434			0.482698	0.34518	0.509363
Phatr3_J49150	58	3.56	6.195	3.17	4.145	2.74	1.825	2.715	1.73	3.265	1.81	2.3	2.2	2.545	2.085	2.725																			Phatr3_EG00792			0.529747	0.285612	0.520451
Phatr3_J19661	58	249.25	545.03	313.665	272.385	214.01	173.835	261.37	177.885	265.475	261.195	231.97	241.6	218.2	204.24	275.915																			Phatr3_EG01788			0.515213	0.10824	0.711772
Phatr3_J49557	59	228.35	1301.38	434.09	383.505	195.87	131.75	178.965	99.825	177.495	164.46	178.52	202.145	219.03	175.51	180.9																			Phatr3_J35733			0.660731	0.213025	0.461229
Phatr3_EG01932	59	10.615	32.085	15.18	17.785	12.945	7.9	9.345	8.24	9.225	10.5	10.33	10.08	11.555	12.12	10.645																			Phatr3_J49201			0.26119	0.589215	0.48449
Phatr3_EG01083	59	24.63	81	13.505	51.035	36.925	13.565	17.85	16.22	19.86	24.065	26.055	18.555	23.93	20.94	17.14																			Phatr3_J35678			0.11474	0.450561	0.769585
Phatr3_J44181	59	30.305	26.085	19.545	27.905	28.57	16.975	19.42	20.625	28.15	23.585	24.365	25.345	27.79	29.84	19.735																			Phatr3_draftJ719			0.0598863	0.12554	1.14667
Phatr3_J45637	59	1.19	2.73	0.255	3.075	1.94	0.335	1.215	1.48	0.555	0.16	1.295	0.515	0.675	1.03	0.115																			Phatr3_J49984			0.697248	0.229167	0.404494
Phatr3_J45638	59	18.395	37.59	11.02	27.095	22.905	11.83	24.615	15.56	21.64	17.415	24.515	18.635	18.81	18.055	21.41																			Phatr3_J50168			0.304748	0.324821	0.700219
Phatr3_J47807	59	21.31	27.195	8.96	29.83	23.7	15.99	13.235	15.635	18.87	14.795	22.505	19.265	15.035	19.51	15.42																			Phatr3_J46703			0.515659	0.382201	0.430811
Phatr3_J55029	59	13.99	28.275	8.89	22.49	16.53	8.305	8.85	13.555	11.585	7.015	11.37	11.64	9.145	16.06	13.365																			Phatr3_EG01686			1.6567	-0.562383	0.233657
Phatr3_EG01088	60	1.76	0.92	0.33	1.635	0.785	0.655	1.46	0.53	0.545	0.595	0.615	0.715	0.5	0.73	0.645																			Phatr3_J43314			0.0597516	0.357766	0.908816
Phatr3_EG02000	60	7.77	5.525	0.375	3.595	3.925	1.585	1.945	0.74	2.755	0.44	1.06	1.44	1.765	1.75	2.045																			Phatr3_EG02659			0.270364	0.106175	0.94809
Phatr3_J14927	60	41.35	47.72	19.43	33.785	24.145	29.22	23.505	20.69	32.64	22.99	18.815	34.165	23.05	22.23	30.8																			Phatr3_J9409			0.676932	0.352941	0.293658
Phatr3_J17048	60	376.66	629.11	259.905	316.075	219.68	287.005	283.41	180.73	284.155	247.01	185.98	289.385	239.71	169.715	287.65																			Phatr3_J43215			0.641733	0.267958	0.411557
Phatr3_J23672	60	49.2	54.78	30.255	44.345	29.795	25.97	31.69	27.6	36.15	31.065	36.42	46.675	24.4	27.74	38.465																			Phatr3_J54873			0.942069	0.120137	0.258367
Phatr3_J40659	60	15.15	18.99	15.66	23.015	15.395	16.88	20.535	17.46	17.955	15.645	18.485	13.085	22.605	18.37	16.855																			Phatr3_EG02632			0.437569	0.262692	0.619718
Phatr3_J44251	60	5.605	5.695	1.805	4.13	4.165	2.91	2.555	2.565	2.995	2.18	1.71	3.415	1.655	1.98	3.645																			Phatr3_J6433			0.746788	0.172892	0.399315
Phatr3_J45037	60	52.765	64.07	31.985	53.22	46.92	41.97	34.35	40.11	40.23	29.185	40.605	39.25	37.745	35.12	39.47																			Phatr3_J47143			0.432853	0.34589	0.540247
Phatr3_J12921	60	74.11	79.115	59.695	65.99	52.24	51.365	55.315	49.865	61.41	48.46	47.54	59.16	49.52	47.955	56.84																			Phatr3_J40044			0.621324	0.499051	0.198463
Phatr3_J29885	60	107.7	107.34	110.35	98.68	53.15	65.685	87.7	69.14	79.52	72.595	73.86	87.73	63.815	71.53	77.895																			Phatr3_J49557			0.832307	0.284597	0.201334
Phatr3_J49351	60	34.315	21.035	23.635	27.38	27.675	12.92	25.31	24.53	17.815	22.03	24.455	18.06	21.695	22.335	16.74																			Phatr3_J26432			0.581936	0.232721	0.503129
Phatr3_J48319	61	59.055	17.665	18.345	13.18	16.365	12.445	5.38	4.155	12.06	14.31	9.465	10.35	36.945	38.635	7.375																			Phatr3_J43917			0.79682	0.09244	0.427265
Phatr3_J40933	61	131.395	226.3	370.575	121.325	105.27	128.4	103.195	140.825	141.775	103.95	127.445	125.32	136.43	165.28	122.24																			Phatr3_J51134			0.135241	0.251669	0.928852
Phatr3_J41790	61	259.795	174.295	186.62	149.13	179.33	190.705	130.19	142.665	184.485	133.73	169.775	187.86	173.635	216.7	176.345																			Phatr3_J41947			0.853824	0.202151	0.258824
Phatr3_J9554	61	431.29	423.695	385.9	259.88	230.105	193.09	250.275	268.51	201.075	283.71	284.315	223.345	288.735	327.24	214.46																			Phatr3_J46933			0.0925267	0.506667	0.711538
Phatr3_J9855	61	55.35	31.975	33.5	24.22	18.3	11.705	26.775	27.245	19.535	28.16	32.51	23.52	30.795	40.91	16.505																			Phatr3_J44043			0.567766	0.08	0.662743
Phatr3_J40441	61	55.935	59.195	41.705	33.425	35.69	38.815	32.07	27.485	38.675	32.275	29.73	37.705	34.05	44.065	34.36																			Phatr3_draftJ1539			0.255213	0.413793	0.639792
Phatr3_J37078	61	204.605	203.94	131.115	117.985	118.63	92.265	110.315	122.345	110.11	118.255	143.11	95.77	125.165	152.14	88.095																			Phatr3_J38261			0.623377	0.12962	0.555598
Phatr3_J36525	61	79.27	84.505	87.495	65.79	51.755	60.265	57.59	58.015	60.015	51.95	54.34	54.58	51.96	61.005	53.43																			Phatr3_EG00834			0.489138	-0.0419378	0.861067
Phatr3_EG00322	61	78.895	74.265	50.245	45.485	60.83	43.93	36.25	41.59	54.51	32.875	50.155	59.585	33.825	60.14	47.575																			Phatr3_J49337			0.519514	0.246514	0.542123
Phatr3_J54743	61	29.13	32.475	32.585	24.505	19.045	26.635	28.57	26.41	26.655	29.44	26.39	29.145	30.705	36.47	26.69																			Phatr3_EG01979			0.258953	1.17714	-0.127946
Phatr3_draftJ1493	61	50.53	51	33.03	29.01	26.385	27.005	33.555	28.875	27.04	24.06	31.625	22.58	32.385	36.48	25.93																			Phatr3_J46222			0.4181	0.114591	0.775339
Phatr3_J39131	61	290.53	290.32	285.785	178	189.61	157.205	223.31	202.695	175.65	189.08	205.57	142.705	190.965	227.89	149.695																			Phatr3_J38600			0.730375	0.604317	-0.027248
Phatr3_EG00063	61	0.24	0.18	0.745	0	0	0	1.03	0.155	0	1.225	0	0	1.265	2.115	0																			Phatr3_J10438			1.06385	0.145998	0.0971208
Phatr3_EG00843	61	0.155	0.655	0.345	0.45	0.99	0	1.42	0.52	0.515	0	0.84	0	0	2.08	0.195																			Phatr3_J45404			0.200372	0.480645	0.62532
Phatr3_EG00943	61	1.34	0.495	1.925	2.235	3.48	0.715	3.935	0.68	0.715	2.215	3.49	3.66	3.035	4.39	0.475																			Phatr3_J43124			0.775538	0.108062	0.422391
Phatr3_EG01148	61	45.395	55.675	19.2	19.4	15.87	26.535	27.29	18.19	27.305	15.69	21.6	23.445	18.965	29.325	24.505																			Phatr3_J44200			0.35626	0.261938	0.687617
Phatr3_EG01489	61	54.58	49.435	25.915	18.535	14.64	34.245	18.67	27.455	23.335	35.595	31.01	23.655	32.97	51.465	23.395																			Phatr3_J49646			1.28917	-0.227273	0.243363
Phatr3_EG01676	61	2.215	4.505	3.17	1.975	3.235	1.81	2.405	2.74	1.6	1.955	1.465	2.135	2.81	4.42	1.995																			Phatr3_J33920			1.45226	-0.187603	0.0401656
Phatr3_EG01887	61	0.015	0.025	0.005	0.06	0.02	0	0	0.07	0.015	0.025	0.05	0	0	0.155	0.035																			Phatr3_J33726			-0.021904	0.689082	0.636105
Phatr3_EG02122	61	145.695	105.675	82.295	101.88	112.505	123.625	95.135	101.87	110.53	101.44	102.23	102.19	98.84	112.945	104.865																			Phatr3_EG01379			0.398176	0.423645	0.481268
Phatr3_J10271	61	6.235	11.465	2.65	7.785	7.03	7.045	9.395	6.77	7.835	7.08	6.985	8.05	5.545	10.045	5.265																			Phatr3_J40822			0.156379	0.467391	0.678466
Phatr3_J11690	61	18.315	13.75	14.365	15.525	17.445	18.87	14.755	18.41	18.33	15.12	16.74	16.665	18.385	24.57	16.57																			Phatr3_J39869			0.670886	0.102209	0.52836
Phatr3_J23862	61	28.055	35.575	20.805	27.17	26.17	26.285	28.74	26.585	29.055	29.61	28.29	30.955	26.295	37.72	30.315																			Phatr3_J44300			0.868712	0.133097	0.293893
Phatr3_J31402	61	0	0	0.015	0	0	0	0	0	0	0	0	0	0	0.085	0																			Phatr3_J44391			0.336799	0.247179	0.711617
Phatr3_J32841	61	98.765	129.295	43.09	66.65	74.335	66.305	57.665	65.86	75.895	60.125	65.485	62.36	56.8	89.47	75.885																			Phatr3_J28222			0.352006	0.0935809	0.849362
Phatr3_J34514	61	81.21	63.635	42.11	65.29	57.46	37.095	32.39	38.405	48.305	45.395	55.98	39.07	47.495	63.635	37.645																			Phatr3_EG00759			0.661739	0.13069	0.500789
Phatr3_J35098	61	2.55	2.24	1.12	3.47	3.7	1.75	1.36	2.06	2.23	2.635	3.87	1.74	3.205	5.085	2.29																			Phatr3_J54477			0.346118	0.19471	0.752294
Phatr3_J37578	61	52.615	53.075	29.03	36.145	38.2	31.425	27.625	29.455	37.35	24.795	30.73	36.14	31.715	40.74	36.945																			Phatr3_J47952			-0.0942408	0.612717	0.773006
Phatr3_J39760	61	0.28	2.395	2.835	0.22	0.56	0.05	0.65	0.12	0.09	0.245	0.175	0.365	0.065	0.81	0.27																			Phatr3_EG00864			-1.41463	1.83585	0.869144
Phatr3_J40235	61	8.135	6.55	7.13	11.565	10.795	10.805	11.515	9.57	11.23	9.2	11.19	11.66	9.44	11.91	11.47																			Phatr3_J3369			0.355894	0.239434	0.692194
Phatr3_J40962	61	0.125	0.225	0.1	0.185	0.2	0.135	0	0.075	0.295	0.245	0.09	0.22	0.09	0.41	0.26																			Phatr3_J44119			0.336232	0.311203	0.63981
Phatr3_J43750	61	96.32	90.75	32.085	71.195	79.375	48.555	45.325	64.97	53.405	50.165	69.64	47.38	52.855	76.2	43.47																			Phatr3_J49733			-0.344828	1.1704	0.461271
Phatr3_J44281	61	660.025	556.47	408.945	530.955	497.78	481.48	367.46	374.185	418.685	404.8	471.79	383.085	414.48	494.695	422.94																			Phatr3_J50171			1.38816	-0.347222	0.245283
Phatr3_J45146	61	86.68	95.48	47.8	65.77	69.985	51.455	39.04	53.85	63.555	50.69	55.27	56.5	51.92	64.42	59.72																			Phatr3_J46570			0.294135	0.4573	0.534746
Phatr3_J45608	61	4.7	5.05	4.125	3.82	5.35	4.82	8.78	5.49	4.7	5.94	7.06	5.3	6.44	7.725	5.235																			Phatr3_J42604			0.868015	-0.135794	0.551915
Phatr3_J45749	61	116.695	114.605	75.675	63.03	62.94	73.695	82.565	66.36	88.42	68.225	74.675	89.105	73.815	92.6	92.755																			Phatr3_J33402			0.139535	0.434783	0.709677
Phatr3_J45896	61	110.115	146.535	54.12	83.215	66.26	67.65	77.435	67.795	67.96	65.47	79.805	72.515	71.725	97.27	80.865																			Phatr3_J11990			0.266191	0.473557	0.543912
Phatr3_J45906	61	29.21	24.935	5.685	18.08	23.21	14.13	8.93	11.06	15.75	10.605	19.405	14.83	10.785	20.92	18.09																			Phatr3_J30807			0.535253	0.185371	0.561264
Phatr3_J46330	61	48.275	61.575	46.235	51.85	46.905	55.625	53.16	48.58	58.695	45.52	51.34	56.715	49.685	61.985	56.155																			Phatr3_J44648			0.820706	0.0674912	0.393283
Phatr3_J47336	61	46.025	43.895	44.555	42.525	45.36	37.46	42.47	41.43	52.92	39.89	45.585	53.885	45.1	57.94	50																			Phatr3_J46573			0.373184	0.265176	0.643057
Phatr3_J48093	61	21.555	31.08	10.225	12.93	11.89	8.365	11.53	9.31	10.52	11.34	13.955	10.575	12.885	18.355	10.855																			Phatr3_J12740			0.230769	0.252516	0.797727
Phatr3_J48700	61	37.985	38.275	26.03	23.915	22.105	21.975	21.955	20.485	30.43	23.17	26.745	27.26	26.03	32.96	27.705																			Phatr3_J49130			0.483283	0.238962	0.557022
Phatr3_J7961	61	23.805	21.955	21.995	27.485	26.755	25.57	18.28	23.655	27.68	21.085	26.6	24.52	25.335	29.635	25.955																			Phatr3_EG00961			-0.0557541	0.282888	1.04988
Phatr3_J46068	61	48.86	49.835	39.705	33.29	25.535	21.88	33.41	33.67	25.77	31.875	32	23.845	29.225	39.86	27.685																			Phatr3_J45495			0.0961388	0.515275	0.66547
Phatr3_J45477	61	163.19	141.73	158.325	71.21	59.36	85.055	146.25	82.635	79.83	98.235	103.675	90.215	110.57	128.445	68.825																			Phatr3_J39095			0.318569	0.308885	0.649333
Phatr3_draftJ800	61	58.975	70.1	44.22	43.94	42.11	36.185	45.97	43.215	41.345	37.37	40.635	37.98	40.345	44.59	38.73																			Phatr3_J43232			0.956448	-0.295754	0.614262
Phatr3_J37949	61	101.505	119.165	74.395	58.195	60.37	55.665	69.81	67.405	81.645	64.225	65.245	69.295	60.515	74.265	67.14																			Phatr3_J39074			0.52825	0.158496	0.58543
Phatr3_J42742	61	1382.36	862.895	963.91	772.09	887.06	503.705	936.835	966.63	905.03	759.89	999.415	897.62	736.34	1080.47	856.4																			Phatr3_J47278			0.936009	-0.0601683	0.396083
Phatr3_J33186	61	206.94	240.385	197.325	123.805	101.68	162.94	215.525	130.24	131.4	142.66	137.55	156.72	144.78	154.295	149.43																			Phatr3_J47849			0.604423	0.206907	0.459627
Phatr3_J43323	61	13.295	12.715	14.025	5.115	7.135	5.265	11.995	6.255	5.71	5.5	7.71	5.36	5.59	8.76	5.365																			Phatr3_J35694			0.877246	0.0419847	0.351648
Phatr3_J47358	61	46.105	57.19	34.515	19.13	22.865	53.005	40.92	26.14	32.865	27.54	28.77	33.265	26.205	35.29	31.225																			Phatr3_J21548			0.353207	0.361076	0.556525
Phatr3_EG02036	61	57.97	59.655	65.945	50.065	37.97	48.655	72.035	58.775	50.66	54.695	68.745	51.64	45.38	77.495	51.905																			Phatr3_J50210			0.553882	0.302193	0.414231
Phatr3_J46158	62	17.475	22.92	15.52	13.51	12.205	11.32	11.52	12.02	12.865	10.415	15.205	13.005	11.5	13.645	10.815																			Phatr3_draftJ1750			0.702613	0.280472	0.286966
Phatr3_EG00484	62	70.31	277.315	71.745	83.35	43.195	19.995	49.575	31.265	19.705	47.085	48.345	24.275	44.625	58.55	21.435																			Phatr3_EG00928			0.174666	0.356241	0.73913
Phatr3_draftJ313	62	18.885	20.5	10.16	16.31	13.315	8.9	12.035	9.035	13.48	9.705	13.285	12.805	11.26	13.615	14.355																			Phatr3_J47924			0.312229	0.370715	0.586783
Phatr3_draftJ598	62	61.045	65.795	41.81	51.63	47.89	47.74	43.63	43.635	52.34	40.08	46.335	48.215	49.345	45.295	52.06																			Phatr3_draftJ1646			0.552588	0.1138	0.603302
Phatr3_EG01735	62	0.12	0.185	0.05	0.875	0.2	0	0.365	0.6	0.265	0	0.875	0.085	0.195	1.495	0.305																			Phatr3_J11308			0.560586	0.195513	0.512079
Phatr3_J32345	62	41.26	51.34	21.135	35.155	34.87	30.735	26.155	30.525	33.2	26.315	29.925	29.345	27.275	31.07	35.035																			Phatr3_J34529			0.127559	0.517494	0.622436
Phatr3_J33106	62	0	0	0.105	0.255	0.045	0	0.73	0.065	0.04	0.12	0.255	0	0.14	0.375	0.125																			Phatr3_J52661			0.284453	0.335529	0.646429
Phatr3_J43619	62	11.365	2.045	5.73	7.53	4.34	0.705	3.175	6.04	0.82	6.1	8.03	1.365	3.83	7.715	2.445																			Phatr3_J47874			0.433917	0.274254	0.557389
Phatr3_J44596	62	304.535	350.455	227.62	262.17	249.36	220.755	205.23	225.155	233.5	209.34	241.36	231.51	182.055	233.62	236.23																			Phatr3_J16343			0.856919	0.333416	0.0742042
Phatr3_J44963	62	40.515	26.155	22.485	42.375	34.29	25.55	18.47	19.02	12.575	26.895	31.47	16.82	26.635	32.185	13.06																			Phatr3_J49717			0.443762	0.282009	0.537826
Phatr3_J45402	62	131.895	188.185	88.035	110.195	107.95	99.305	97.195	86.795	102.92	74.21	99.26	95.3	92.82	118.605	98.23																			Phatr3_J33512			0.525148	0.17148	0.566051
Phatr3_J46140	62	84.455	120.165	35.185	77.29	64.505	48.52	42.46	52.97	65.505	50	51.975	53.795	41.235	62.255	58.535																			Phatr3_J41098			0.74347	0.560455	-0.0413493
Phatr3_J46528	62	2.79	2.84	2.07	1.845	1.19	1.015	0.69	1.25	1.37	1.08	1	1.225	1.32	1.66	1.39																			Phatr3_EG01930			0.132424	0.39237	0.736957
Phatr3_J46854	62	25.505	17.04	10.91	21.63	16.735	7.385	17.405	18.185	11.64	16.33	21.11	12.27	19.805	21.035	10.95																			Phatr3_J49855			0.428235	0.318602	0.512249
Phatr3_J46890	62	7.445	9.25	1.19	5.505	4.755	2.645	3.295	3.355	4.185	3.045	5.965	3.2	1.705	3.625	4.925																			Phatr3_J11811			1.34389	-0.295238	0.209877
Phatr3_J46847	63	21.62	22.47	31.685	24.165	18.685	13.875	37.135	24.9	22.585	22.52	28.86	19.07	44.82	43.425	23.8																			Phatr3_EG00742			0.612727	0.0911698	0.554415
Phatr3_draftJ1766	63	118.06	216.22	110.285	99.445	83.485	83.29	79.375	71.14	81.085	65.48	90.865	93.735	80.845	97.05	96.86																			Phatr3_J50155			0.745149	0.301344	0.211157
Phatr3_J38769	63	44.35	56.37	42.015	34.14	37.955	21.27	29.43	29.65	30.61	27.72	43.215	18.31	30.775	37.645	29.615																			Phatr3_J43777			0.706207	0.130327	0.419723
Phatr3_EG01180	63	82.835	71.845	71.215	37.41	49.59	46.255	76.06	52.005	56.62	43.34	64.355	46.595	75.32	85.88	50.385																			Phatr3_J47536			0.442027	0.21512	0.598042
Phatr3_J12713	63	100.85	124.945	83.01	59.675	63.395	52.57	67.54	69.185	54.41	62.37	78.09	66.34	71.49	69.46	60.26																			Phatr3_EG01697			0.967084	-0.31339	0.601381
Phatr3_J36742	63	55.535	81.82	41.29	38.37	36.475	28.16	34.325	32.17	43.465	30.555	41.345	43.475	34.175	40.46	43.04																			Phatr3_EG00691			-0.21097	0.703704	0.761229
Phatr3_J52135	63	15.315	12.81	10.705	10.315	7.065	8.285	9.31	9.975	11.835	8.635	10.535	10.255	9.64	10.42	10.29																			Phatr3_EG00089			0.372208	0.241185	0.638439
Phatr3_J34241	63	19.5	23.78	24.63	21.585	24.765	14.545	25.75	27.99	18.635	21.04	30.33	18.675	25.78	33.565	19.63																			Phatr3_J48342			0.062422	0.17122	1.01772
Phatr3_J47287	63	34.1	26.605	28.145	19.825	17.965	14.185	24.71	21.46	15.73	21.795	26.34	16.39	23.24	27.99	13.505																			Phatr3_J48696			0.332897	0.297341	0.620658
Phatr3_J45827	63	31.955	31.26	25.47	19.765	19.995	22.9	24.31	22.195	22.675	19.79	23.625	21.935	21.655	30.855	19.4																			Phatr3_J37144			0.643087	0.0767543	0.530541
Phatr3_draftJ1443	63	2.015	4.68	2.485	0.375	0.9	1.015	0.87	0.35	0.635	0.575	1.005	0.56	0.695	0.935	0.525																			Phatr3_EG02262			0.719917	0.190047	0.337567
Phatr3_EG00064	63	0.13	0.13	0.16	0.365	0.12	0.055	1.855	0.295	0.275	0.18	0.66	0	0.06	0.665	0																			Phatr3_J46667			0.218774	0.455516	0.573027
Phatr3_EG01118	63	15.37	16.35	5.375	9.225	7.88	9.9	9.305	8.69	11.825	5.69	9.13	10.645	8.315	8.155	10.93																			Phatr3_J45931			0.348847	0.193584	0.701556
Phatr3_EG01506	63	6.415	4.625	6.38	3.655	3.9	1.375	6.51	3.595	4.295	2.7	3.87	2.15	6.315	3.845	3.53																			Phatr3_draftJ144			0.645083	0.0665474	0.532223
Phatr3_J34966	63	23.805	15.86	13.125	17.005	17.55	14.795	15.955	16.255	13.065	13.86	19.985	16.185	17.31	19.715	13.5																			Phatr3_draftJ1642			0.136166	0.451157	0.655989
Phatr3_J43879	63	60.22	32.305	35.345	44.68	42.895	39.89	41.92	42.305	33.835	40.455	53.61	33.415	41.69	48.39	34.545																			Phatr3_J44294			0.931054	-0.176839	0.489
Phatr3_J47406	63	39.71	36.785	21.67	30.35	24.48	23.355	26.325	27.34	25.19	25.13	33.84	22.185	30.805	38.075	22.57																			Phatr3_J43312			-0.416826	0.535433	1.12405
Phatr3_J49099	63	19.205	17.74	13.435	11.75	12.505	12.95	13.255	13.605	15.1	10.785	15.75	14.48	12.935	17.305	14.335																			Phatr3_J43034			0.440035	0.512887	0.289022
Phatr3_J49200	63	218.385	248.985	148.63	171.99	165.38	160.29	161.885	144.765	155.915	135.31	174.895	155.665	150.385	179.825	155.205																			Phatr3_J39133			1.10792	0.179817	-0.0460526
Phatr3_J28743	63	62.505	43.395	45.195	37.025	30.065	34.03	49.97	44.475	38.39	37.77	50.385	34.385	40.865	54.055	35.37																			Phatr3_J43645			0.386235	0.244884	0.609984
Phatr3_J46957	63	26.615	23.33	19.175	18.83	14.315	13.325	19.905	17.2	15.815	15.36	18.995	16.67	14.775	18.145	14.325																			Phatr3_J38498			-0.313253	0.510588	1.04205
Phatr3_J12614	63	129.28	88.24	94.24	66.66	64.225	42.94	126.945	97.07	73.86	84.585	109.46	60.835	85.64	139.335	66.215																			Phatr3_J38744			0.660229	0.239373	0.339528
Phatr3_J9278	63	8.705	5.905	10.01	8.74	10.05	5.645	12.14	9.35	6.5	9.24	12.8	5.105	7.48	12.2	8.32																			Phatr3_J36435			1.27199	-0.235149	0.201467
Phatr3_EG01042	64	5.475	3.89	1.05	1.555	2.695	4.33	3.02	1.425	1.685	1.645	2.295	2.45	3.88	3.05	2.635																			Phatr3_J40676			0.507772	0.361174	0.369196
Phatr3_J11795	64	3.61	4.14	4.845	5.125	5.725	6.34	5.665	5.51	4.215	5.37	6.635	5.815	5.54	5.825	6.11																			Phatr3_J36586			-0.373984	1.54545	0.0662252
Phatr3_J33427	64	56.765	93.175	36.35	39.19	39.82	50.915	32.925	40.665	49.85	33.44	42.855	42.735	28.195	45.53	44.005																			Phatr3_J42870			0.888612	-0.117131	0.465423
Phatr3_J47234	64	4.285	6.805	3.455	4.66	5.635	7.69	4.795	4.645	5.455	5.695	6.995	6.435	3.95	6.37	3.445																			Phatr3_J4994			0.421573	0.182033	0.631447
Phatr3_J48048	64	20.845	11.64	10.2	15.915	16.01	19.3	13.895	13.86	16.45	12.355	16.095	17.01	12.59	17.15	16.385																			Phatr3_EG01907			1.41883	-0.250055	0.0654464
Phatr3_J48994	64	47.82	53.28	30.57	37.075	30.44	38.63	35.485	31.175	34.435	29.44	37.715	36.19	35.795	36.87	37.295																			Phatr3_EG00828			0.74282	-0.42003	0.910819
Phatr3_J37202	65	37.295	50.745	34.52	28.145	32.76	29.075	24.025	25.57	28.495	22.53	23.55	28.32	31.28	22.91	30.785																			Phatr3_J12516			0.346366	0.538012	0.347977
Phatr3_EG01338	65	13.105	10.165	3.445	5.15	9.635	9.13	11.29	6.985	9.545	4.16	8.96	5.795	8.235	12.875	9.035																			Phatr3_J27077			0.618708	0.486083	0.12324
Phatr3_J41756	66	51.605	62.835	38.565	51.655	41.45	26.93	22.29	29.205	36.47	32.805	40.75	35.62	48.54	22.8	35.035																			Phatr3_EG00736			0.660938	0.218881	0.347327
Phatr3_EG00739	66	0	0.11	0	0.62	0.125	0	0	0	0	0	0.67	0	0.625	0	0.415																			Phatr3_J45400			1.02125	-0.0419308	0.247342
Phatr3_J50611	66	12.995	13.54	12.68	15.525	11.88	14.785	14.725	15.77	12.065	13.475	17.85	14.195	15.87	12.945	14.195																			Phatr3_EG02422			0.563445	0.303526	0.358974
Phatr3_J54973	66	247.255	114.655	130.6	190.48	178.745	109.74	135.875	186.47	133.18	171.275	206.99	153.39	237.2	128.285	133.51																			Phatr3_J31559			0.647491	0.0822467	0.496092
Phatr3_J55004	67	26.375	28.68	149.645	40.365	32.035	37.865	37.025	26.615	32.285	35.16	43.72	35.24	92.18	72.565	44.235																			Phatr3_J46005			0.201287	0.413182	0.61072
Phatr3_draftJ1600	67	3.665	3.615	4.02	2.09	1.555	2.235	1.4	0.99	2.61	1.62	1.825	1.475	1.615	2.16	2.03																			Phatr3_J40079			0.549647	0.237701	0.436847
Phatr3_J43655	67	16.56	13.83	16.045	23.52	22.82	22.72	18.285	19.11	21.915	19.375	24.135	21.14	22.4	25.255	22.945																			Phatr3_J49894			0.240535	0.47188	0.509667
Phatr3_J50097	67	21.895	36.625	14.485	19.915	13.975	21.675	11.095	12.235	17.515	12.76	16.56	15.62	16.725	16.755	19.65																			Phatr3_J50361			0.252101	0.255949	0.71307
Phatr3_J32251	68	21.785	33.405	7.955	19.13	16.31	15.96	12.42	9.815	17.015	8.435	13.235	15.825	15.41	18.675	16.6																			Phatr3_J46424			0.527357	0.289337	0.404418
Phatr3_J33110	68	0.155	0.12	0.455	1.59	0.83	0	0	0.46	0.96	0.35	0.58	1.005	1.235	1.68	0.115																			Phatr3_J5668			0.708955	-0.158691	0.66906
Phatr3_J38048	68	1.75	1.49	0.575	0.84	0.445	0.255	0.29	0.495	0.07	0.095	0.435	0.135	0.54	0.56	0.14																			Phatr3_J46009			0.614616	0.163459	0.440868
Phatr3_J50612	68	27.92	23.285	12.83	28.3	21.045	25.565	15.695	12.335	21.035	19.765	13.5	14.62	21.2	19.855	19.915																			Phatr3_J46578			0.526244	0.108188	0.581007
Phatr3_J32726	69	38.425	60.55	23.84	33.725	28.265	27.375	35.595	25.4	31.68	24.795	27.53	38.975	29.92	33.24	34																			Phatr3_J49880			1.17256	-0.262774	0.305592
Phatr3_J36881	69	87.125	96.755	48.79	77.29	67.61	68.49	57.94	53.05	70.16	59.88	63.01	77.41	59.465	73.34	73.225																			Phatr3_J45297			0.175513	0.221534	0.817606
Phatr3_J43259	69	13.445	16.65	8.35	10.05	9.445	8.13	6.675	6.88	10.19	9.11	7.98	10.54	9.985	9.145	10.245																			Phatr3_J48564			0.522511	0.216465	0.475486
Phatr3_J45257	69	12.42	12.98	14.955	17.875	15.765	13.425	20.45	14.98	15.04	17.66	16.51	17.585	16.59	18.285	16.23																			Phatr3_EG02628			0.502865	0.112238	0.597189
Phatr3_J45784	69	35.445	55.995	21.62	36.575	26.935	24.98	24.365	25.115	28.46	29	26.375	27.75	28.195	27.35	27.575																			Phatr3_J45040			1.0437	-0.00775352	0.176064
Phatr3_EG01070	70	2.58	6.245	1.81	6.575	9.18	6.125	4.645	2.58	3.605	4.995	3.46	4.515	4.72	5.295	5.115																			Phatr3_draftJ1556			0.550887	0.285829	0.374869
Phatr3_J39993	70	13.83	8.65	7.29	13.555	12.73	13.505	13.23	8.32	10.515	10.9	10.415	15.135	11.25	11.455	11.55																			Phatr3_J46373			-0.22773	0.508431	0.930855
Phatr3_J4823	70	1.975	2.965	1.095	1.705	1.74	2.525	1.305	0.905	0.995	0.89	2.255	1.36	1.075	1.565	1.325																			Phatr3_J38589			-0.198332	1.01796	0.391864
Phatr3_J49758	70	0.595	0.52	0.07	0.345	0.32	0.32	0.365	0.16	0.13	0	0.055	0	0.175	0.285	0.315																			Phatr3_EG00924			0.404066	0.545341	0.261351
Phatr3_J33584	71	9.455	4.64	22.14	15.1	15.38	13.21	19.615	15.955	11.32	18.605	26.205	13.22	27.49	38.375	13.18																			Phatr3_J39443			1.41586	-0.160077	-0.045082
Phatr3_J11131	71	12.62	14.66	15.05	12.805	11.945	10.695	9.9	12.9	8.545	12.455	10.925	10.945	10.84	12.57	11.495																			Phatr3_J45155			0.418223	0.287311	0.504765
Phatr3_EG00872	71	7843.71	4882.63	50116.7	40738.2	25906.8	14705.3	57189	46746.3	8469.73	93140.8	34098.1	18076.4	93811.5	25049.2	26910.2																			Phatr3_J18228			1.11449	-0.0101194	0.105422
Phatr3_J30667	71	17.51	21.175	21.16	17.38	13.82	12.83	14.88	13.975	11.08	11.39	11.79	11.6	12.665	10.56	13.97																			Phatr3_EG00213			0.490435	-0.170316	0.888604
Phatr3_EG00148	71	24.415	27.735	43.93	20.315	18.245	19.9	33.89	27.105	17.82	29.385	27.58	19.77	31.29	27.765	17.96																			Phatr3_EG01146			0.202989	0.809975	0.195635
Phatr3_J47223	71	44.505	71.63	62.155	41.09	37.025	41.405	47.18	42.48	36.345	37.815	47.01	36.43	40.395	48.57	35.235																			Phatr3_J49098			0.768559	0.384332	0.0552446
Phatr3_EG00894	71	6728.25	4105.62	44662.5	35347.3	26407.4	13228.3	54100.9	39166.6	7363.6	81445.6	35601	17217.8	79225.6	27201.7	25332																			Phatr3_J48509			0.564401	0.138922	0.503335
Phatr3_J37403	71	2473.09	1404.5	15194.5	12368.8	9507.2	4560.66	19520.1	14694.1	2470.59	26282.1	11554.1	5094.78	27275.6	8727.17	7884.36																			Phatr3_J50492			0.924375	-0.105768	0.387898
Phatr3_J46027	71	10.4	12.445	26.36	20.155	15.505	15.165	32.73	22.46	14.915	20.64	21.085	18.425	29.61	32.255	17.02																			Phatr3_J46898			1.06393	0.0328639	0.109622
Phatr3_EG00663	71	11.49	12.045	6.92	7.675	9.025	8.675	7.875	8.445	7.38	7.31	7.06	7.81	6.3	7.65	10.325																			Phatr3_J45159			0.34965	0.54469	0.310263
Phatr3_EG01508	71	23.215	22.39	26.225	50.57	44.45	29.74	27.895	38.65	26.135	36.01	42.17	29.425	51.06	28.685	29.485																			Phatr3_J44076			1.27598	-0.0179104	-0.0546875
Phatr3_EG01630	71	55.46	31.15	54.67	78.61	72.66	91.14	110.355	82.135	73.185	84.185	84.735	73.71	81.68	95.555	73.415																			Phatr3_J34694			0.23436	0.289382	0.679449
Phatr3_EG01853	71	1.52	2.99	2.335	4.775	2.985	2.865	5.515	6.1	2.65	4.72	6.545	3.265	4.6	5.27	3.585																			Phatr3_J34415			0.560687	-0.131855	0.774016
Phatr3_EG02387	71	24.15	56.97	22.805	64.68	45.37	32.055	35.165	30.565	31.095	38.005	39.63	34.155	37.76	40.465	32.015																			Phatr3_EG00636			0.199446	0.573257	0.429477
Phatr3_EG02426	71	6.685	5.415	3.81	5.555	5.435	4.845	4.57	5.275	3.3	4.325	4.715	3.925	6.235	6.215	4.135																			Phatr3_J12752			0.87388	0.118081	0.209392
Phatr3_EG02528	71	25.27	32.52	28.3	52.4	53.675	37.23	38.8	56.255	33.87	40.32	56.845	40.955	40.36	49.755	37.53																			Phatr3_J3145			0.298759	0.260014	0.642161
Phatr3_J12053	71	24.245	44.38	9.725	26.35	24.925	23.865	12.74	16.205	18.34	15.25	18.785	24.185	18.09	19.01	24.475																			Phatr3_J36517			0.537211	0.298709	0.362604
Phatr3_J12589	71	11.26	12.36	11.08	17.915	19.595	18.725	15.25	19.45	15.285	16.76	19.54	16.795	16.04	20.505	17.795																			Phatr3_J16722			0.701712	-0.197696	0.694433
Phatr3_J19324	71	50.02	68.595	47.56	72.895	79.54	70.505	60.59	71.165	60.28	69.825	77.225	62.215	65.695	83.985	62.39																			Phatr3_EG02373			0.929766	0.228188	0.0368098
Phatr3_J31068	71	25.725	30.335	28.23	46.41	44.815	38.95	55.67	48.2	33.9	48.03	51.975	39.265	47.275	56.3	40.815																			Phatr3_J47872			0.509117	0.336051	0.348895
Phatr3_J32710	71	6.22	4	3.115	5.41	5.24	5.305	5.47	4.785	4.125	4.585	5.57	4.57	5.26	5.165	4.725																			Phatr3_J49443			0.446187	0.291686	0.456175
Phatr3_J34423	71	0.265	0.11	0.205	0.205	0.05	0.085	0.135	0.08	0.025	0.03	0	0.11	0.21	0.035	0.065																			Phatr3_J8828			0.656517	0.153964	0.382141
Phatr3_J36570	71	5.84	3.01	6.52	11.12	10.2	8.84	9.075	9.615	8.83	8.145	11.95	9.7	8.265	12.29	10.105																			Phatr3_J13578			0.558247	0.14676	0.487438
Phatr3_J38066	71	0.225	0.43	0.34	1.225	1.055	0.74	0.74	0.69	0.405	0.585	0.63	0.54	0.74	1.185	0.66																			Phatr3_EG01982			0.0952381	0.004914	1.09091
Phatr3_J38362	71	12.51	6.035	21.57	62.33	70.89	27.955	86.465	95.905	16.08	72.5	90.24	19.12	69	91.32	20.945																			Phatr3_J39504			0.315007	0.248963	0.626287
Phatr3_J40895	71	0.3	0.29	0.16	0.195	0.09	0.505	0	0.58	0	0.43	0.36	0.145	0.195	0.155	0.05																			Phatr3_EG00733			-0.84472	1.51927	0.515397
Phatr3_J42461	71	6.075	16.625	4.575	14.685	11.405	10.93	9.37	9.265	8.02	7.965	7.89	11.06	8.41	10.145	9.225																			Phatr3_EG00881			0.155883	0.443671	0.588344
Phatr3_J43510	71	25.71	16.54	38.705	35.865	34.14	40.625	74.11	53.22	32.34	52.98	53.735	36.22	57.925	65.625	35.975																			Phatr3_J35616			0.44282	0.145547	0.599381
Phatr3_J44702	71	13.745	12.595	19.92	20.02	21.55	24.085	25.485	24.45	17.725	21.185	28.96	21.065	27.9	29.41	20.335																			Phatr3_J39282			0.465451	0.159244	0.562932
Phatr3_J44882	71	15.835	17.45	12.015	14.135	13.875	12.18	11.855	13.385	11.325	10.635	11.625	12.865	10.7	12.895	13.495																			Phatr3_J36257			0.197183	0.315894	0.674338
Phatr3_J45099	71	35.38	39.13	20.045	37.855	39.225	40.11	29.365	40.535	17.03	37.705	43.345	25.5	32.745	52.63	30.165																			Phatr3_EG01404			0.822642	-0.0988593	0.463054
Phatr3_J45766	71	24.145	33.32	21.87	27.915	22.88	22.825	34.52	28.095	18.575	27.315	30.38	19.295	24.63	28.925	20.77																			Phatr3_J48496			0.440529	0.345894	0.400226
Phatr3_J47347	71	0	2.53	1.405	4.09	0.755	0.625	3.055	0.25	0.135	2.205	1.38	0.3	2.54	0.975	0.24																			Phatr3_draftJ1329			-1.31509	1.13788	1.36212
Phatr3_J47709	71	10.835	8.91	14.03	20.46	17.4	19.715	24.825	18.565	13.455	18.925	22.39	14.57	19.615	25.335	15.58																			Phatr3_J50045			0.474297	0.0659201	0.642959
Phatr3_J48282	71	4.13	3.425	2.135	3.84	4.005	3.83	2.535	3.03	3.36	3.395	3.77	3.52	3.635	3.325	3.61																			Phatr3_J47252			0.24551	0.55144	0.385695
Phatr3_J50497	71	27.87	23.67	23.705	50.98	57.075	53.135	32.485	37.095	33.345	34.225	45.88	37.415	31.135	40.835	36.28																			Phatr3_EG01516			0.22275	0.437232	0.522104
Phatr3_J5156	71	2.6	3.95	4.66	11.015	7.11	4.48	17.625	13.26	3.965	13.46	15.235	4.985	12.64	18.595	4.855																			Phatr3_J41894			0.35486	0.367549	0.459659
Phatr3_J54749	71	3.935	6.795	2.83	4.555	2.655	3.265	6.12	3.205	2.43	3.225	2.535	2.575	4.125	4.12	3.125																			Phatr3_J43441			0.718554	0.228365	0.234774
Phatr3_J8141	71	30.94	24.415	21.325	30.55	30.78	37.405	20.65	25.84	24.5	23.1	22.325	29.905	27.445	28.62	33.14																			Phatr3_J46423			0.322719	0.104867	0.753606
Phatr3_J8754	71	9.97	8.55	6.82	12.015	8.53	11.5	5.955	7.56	7.835	8.68	8.195	9.035	8.19	10.165	8.345																			Phatr3_J50597			0.516854	0.378378	0.285714
Phatr3_EG00896	71	9557.85	6129.81	71660.2	52943.3	33571.8	19637.2	94549.9	64682.7	11580.2	124571	45387.8	25155.8	120120	33323	38505.5																			Phatr3_J7778			-0.463014	0.812424	0.831497
Phatr3_J28181	71	24.145	27.165	30.58	20.59	19.37	22.235	31.67	26.705	18.185	20.765	21.505	18.565	23.655	25.645	19.95																			Phatr3_J49522			0.646597	-0.0863017	0.620052
Phatr3_EG02198	71	2.155	1.905	8.75	6.445	5.055	4.35	12.865	10.435	3.32	7.45	11.48	4.86	10.235	11.875	3.93																			Phatr3_J7088			0.816305	-0.0189537	0.382762
Phatr3_J46712	71	31.01	43.045	34.045	29.66	28.545	26.38	39.86	34.05	22.425	36.455	28.69	24.285	34.4	36.47	24.65																			Phatr3_J944			-0.214286	0.741573	0.652174
Phatr3_J45583	71	27.3	22.49	35.125	31.645	25.665	25.015	39.995	27.56	22.435	30.2	32.015	27.125	29.26	31.71	26.64																			Phatr3_J49057			0.776527	-0.105476	0.507483
Phatr3_J42757	71	865.165	1304.55	1549.86	1437.69	1278.05	1077.04	1741.38	1764.24	1055.99	1393.58	1743.8	1255.28	1261.49	1626.63	1244.36																			Phatr3_draftJ1287			0.405044	0.0776328	0.695006
Phatr3_J3334	71	20.97	17.24	58.955	45.51	29.645	37.575	114.915	91.575	24.505	85.23	87.85	26.68	85.18	98.355	27																			Phatr3_J50292			0.348936	0.23657	0.591848
Phatr3_J14397	71	13.69	9.2	52.05	36.555	35.705	35.755	136.75	83.87	21.69	72.66	94.53	26.31	82.445	127.4	23.44																			Phatr3_J49299			0.114695	0.231579	0.829811
Phatr3_EG01618	71	33.255	13.92	100.755	71.2	44.145	82.855	196.235	123.665	36.055	152.59	132.195	47.405	117.545	157.78	43.405																			Phatr3_EG01013			0.377211	0.1956	0.602634
Phatr3_J25379	72	131.11	95.925	96.02	135.255	81.095	34.22	69.115	107.45	39.735	135.71	86.975	29.055	185.265	82.61	28.67																			Phatr3_J42929			0.3719	0.257938	0.545455
Phatr3_J43124	72	81.17	86.305	90.715	69.735	40.255	59.075	40.02	46.84	59.5	55.15	37.94	69.32	61.45	51.335	62.765																			Phatr3_J14736			0.718887	0.127829	0.328381
Phatr3_EG01414	72	0	0	0.66	0.93	0.17	0.095	0	0.955	0.52	1.5	0.24	0.275	0.655	0	0.28																			Phatr3_J8691			0.617156	0.0326876	0.524856
Phatr3_EG01607	72	0.415	1.725	1.235	2.405	0.515	0.155	0.625	1.16	1.065	2.58	0	0	0.885	1.13	0.3																			Phatr3_J17683			0.675348	0.0234799	0.475781
Phatr3_EG01958	72	18.545	11.21	10.34	24.605	18.915	19.755	22.68	22.37	16.52	26.615	20.25	21.365	23.96	20.81	16.805																			Phatr3_J47625			0.33492	0.299065	0.540616
Phatr3_EG01982	72	0.065	0	0.33	0.915	0.265	0.245	0.3	1.085	0.685	1.015	0.29	0.285	1.02	0.91	0.25																			Phatr3_J51810			0.522048	0.339419	0.311235
Phatr3_J12927	72	3.105	1.97	0.93	2.42	2.005	1.075	0.655	1.025	1.3	1.625	1.205	1.335	1.06	1.53	1.28																			Phatr3_J48247			0.286644	0.436822	0.448667
Phatr3_J3369	72	47	73.28	28.63	51.64	38.995	32.835	19.98	34.565	35.825	32.335	31.45	31.755	41.13	33.4	32.705																			Phatr3_J46813			0.337956	0.309781	0.52351
Phatr3_J40154	72	46.53	58.265	40.025	63.83	59.02	44.36	52.025	65.425	56	53.03	55.1	50.99	59.025	56.04	51.85																			Phatr3_J34632			0.815093	0.0924455	0.263685
Phatr3_J45992	72	40.655	89.055	25.54	40.415	29.485	27.185	22.915	27.385	30.205	26.95	27.25	26.02	25.3	23.355	26.93																			Phatr3_J51609			0.776068	-0.0217391	0.415929
Phatr3_J46347	72	31.495	56.065	34.45	47.045	40.435	16.185	34.905	45.205	33.38	43.115	38.25	29.475	40.88	41.795	33.26																			Phatr3_J10852			0.424915	0.290401	0.454584
Phatr3_J48144	72	21.315	25.86	9.36	20.825	12.605	9.84	8.41	9.275	5.975	12.955	11.555	7.38	17.66	10.815	6.045																			Phatr3_EG00719			0.686518	0.212494	0.27057
Phatr3_J4896	72	29.765	32.545	32.11	40.37	31.61	30.465	25.455	40.28	34.36	33.365	32.275	27.31	32.92	31.44	31.745																			Phatr3_J35784			0.383843	0.209937	0.575071
Phatr3_J49040	72	48.33	66.905	34.465	46.22	38.355	35.605	26.175	31.67	39.08	36.625	30.825	28.65	30.305	30.845	38.435																			Phatr3_EG01591			0.197531	0.310757	0.66055
Phatr3_J49245	72	15.21	14.395	4.305	12.885	11.8	9.785	8.39	9.175	8.64	11.775	7.37	9.085	9.955	10.05	8.43																			Phatr3_J43654			0.299188	0.366652	0.502077
Phatr3_J49907	72	34.005	44.3	9.085	42.055	27.835	25.27	16.405	13.705	20.275	23.4	18.04	21.885	21.57	16.59	17.825																			Phatr3_EG02140			-0.371608	0.66422	0.875248
Phatr3_J50005	72	7.42	12.44	4.95	12.115	6.78	7.67	5.92	8.925	7.8	9.755	7.825	6.145	12.31	9.575	6.015																			Phatr3_J44279			0.279421	0.363624	0.524387
Phatr3_J50570	72	62.95	108.195	58.1	97.03	78.745	69.685	70.975	87.31	84.09	77.07	93.855	81.525	71.235	102.515	78.85																			Phatr3_J48645			0.489245	0.233356	0.44386
Phatr3_J9462	72	452.835	321.13	114.72	457.785	251.635	206.92	243.32	132.505	222.485	368.45	176.37	213.495	353.12	159.26	199.635																			Phatr3_J44900			1.91266	-0.224543	-0.521739
Phatr3_J13951	73	543.94	511.745	29.85	658.035	628.35	289.15	341.76	83.095	89.245	570.945	201.4	108.86	400.635	140.33	88.83																			Phatr3_EG01592			0.303855	0.342309	0.520068
Phatr3_EG00330	73	279.44	526.29	479.465	388.5	292.095	314.91	333.36	294.405	332.495	374.88	304.52	323.225	349.44	336.87	331.83																			Phatr3_J43856			0.317374	0.349728	0.498447
Phatr3_J42997	73	27.57	24.995	21.725	24.13	21.645	22.32	18.405	18	22.175	18.285	22.65	19.485	17.775	19.21	17.21																			Phatr3_draftJ1554			0.379303	0.3097	0.476091
Phatr3_J50491	73	290.04	490.255	263.465	312.02	196.035	152.165	221.21	193.97	168.21	224.725	266.225	178.63	211.67	195.18	137.46																			Phatr3_J10247			0.283905	0.391256	0.489549
Phatr3_EG01367	73	10.095	12.71	15.045	16.79	16.89	19.155	15.35	19.815	11.71	18.265	21.575	14.21	13.17	14.765	12.885																			Phatr3_J42565			0.787333	0.127117	0.249881
Phatr3_EG01649	73	19.24	46.415	24.685	31.925	16.665	27.665	28.9	23.185	26.045	28.155	19.74	20.72	26.41	16.64	19.875																			Phatr3_J50589			0.643511	0.08318	0.436505
Phatr3_EG01697	73	0.44	0	8	4.26	1.04	1	2.785	4.76	0	7.105	1.145	0.445	5.18	0.605	0.51																			Phatr3_J45127			0.575173	0.178629	0.408578
Phatr3_J15126	73	5.46	12.975	1.65	6.61	7.405	0.85	2.005	0.845	0.135	6.33	4.81	0.26	6.53	2.26	0.38																			Phatr3_J37902			0.81336	0.0142857	0.333793
Phatr3_J15815	73	59.44	7.695	1.205	88.775	26.835	1.78	90.145	56.305	1.8	159.4	47.02	1.15	119.74	36.8	0.905																			Phatr3_J7108			0.644918	0.1988	0.3163
Phatr3_J16786	73	100.575	121.36	87.815	286.32	169.115	86.49	127.655	92.035	116.795	258.41	100.32	99.53	270.035	86.165	104.57																			Phatr3_J13459			0.580796	0.197171	0.381279
Phatr3_J35102	73	4.64	7.855	2.815	3.22	3.54	5.455	1.685	2.02	2.365	2.635	2.075	0.675	2.42	1.23	0.955																			Phatr3_draftJ1526			1.05111	-0.313962	0.421545
Phatr3_J35158	73	1820.07	1102.18	225.5	1627.13	175.245	416.585	1529.24	59.355	229.09	1839.35	73.56	208.265	1757.41	97.65	169.8																			Phatr3_J43394			0.373176	0.34649	0.438713
Phatr3_J36287	73	0.44	0.17	0.08	0.095	0.305	0.24	0	0	0.05	0.065	0.115	0	0.42	0	0.025																			Phatr3_J43831			0.662992	0.148327	0.346377
Phatr3_J42608	73	94.63	116.105	20.055	79.625	75.51	89.635	53.835	56.245	43.81	75.9	50.07	46.015	64.58	51.09	44.035																			Phatr3_J46134			0.475183	0.493936	0.187621
Phatr3_J43430	73	27.485	22.92	12.48	19.93	17.275	10.87	14.69	22.92	14.155	16.555	17.025	14.52	17.205	13.975	11.995																			Phatr3_J31453			0.462036	0.355009	0.338569
Phatr3_J43941	73	104.685	123.78	49.325	103.145	79.215	52.41	63.71	75.1	58.66	79.75	70.99	53.565	65.04	68.015	54.965																			Phatr3_J40744			0.542694	0.376528	0.234483
Phatr3_J44223	73	183.17	192.095	135.06	165.13	147.05	159.27	120.82	114.82	141.07	130.705	123.54	152.485	136.375	125.715	150.52																			Phatr3_EG00873			0.411956	-0.0723068	0.813142
Phatr3_J45618	73	19.375	20.525	12.125	16.105	14.53	11.49	15.505	13.875	16.545	12.61	11.88	14.02	17.015	13.67	13.185																			Phatr3_J35949			1.28892	0.123767	-0.260267
Phatr3_J47285	73	19.95	54.755	21.735	34.33	27.3	20.775	30.52	26.775	19.785	31.305	27.585	17.76	34.09	27.325	17.6																			Phatr3_EG01542			0.150085	0.717066	0.285175
Phatr3_J48425	73	1.71	2.925	2.19	0.85	0.8	0.745	0.765	0.46	0.355	0.895	0.235	0.38	0.455	0.43	0.58																			Phatr3_J8469			0.376995	0.0968788	0.677714
Phatr3_J48689	73	12.415	13.515	9.31	22.055	21.66	16.495	14.985	14.31	15.745	14.635	17.475	13.64	17.745	15.75	14.19																			Phatr3_J15795			0.584624	0.103332	0.463495
Phatr3_J49278	73	42.835	51.88	28.415	36.995	48.425	45.305	27.79	18.755	33.445	47.82	32.075	35.605	32.36	33.75	32.61																			Phatr3_J46950			0.7336	0.0102564	0.40718
Phatr3_J49955	73	13.335	16.125	5.06	12.19	8.56	6.5	10.995	7.14	7.455	11.38	8.25	6.535	12.285	7.99	6.03																			Phatr3_J48684			0.370861	0.297483	0.480544
Phatr3_J50201	73	5.89	3.635	2.825	4.375	3.135	2.135	3.295	3.69	2.9	3.7	3.4	1.68	3.275	3.07	2.635																			Phatr3_J50296			0.60407	-0.00608607	0.55051
Phatr3_J55070	73	624.54	582.81	209.525	579.79	521.16	488.245	540.71	382.77	247.515	488.74	312.245	207.035	451.015	308.66	171.16																			Phatr3_J12583			0.71465	-0.0204282	0.453816
Phatr3_EG00144	73	381.215	209.655	280.505	346.47	154.555	152.8	325.455	203.57	176.025	399.76	213.155	197.225	372.385	242.11	201.745																			Phatr3_J39989			0.483948	0.158912	0.504498
Phatr3_J33435	73	25.26	74.35	36.84	39.765	26.73	33.32	38.15	36.145	28.325	37.965	37.935	24.32	35.21	30.935	23.82																			Phatr3_EG02277			1.15447	0.179775	-0.186916
Phatr3_J49149	73	34.245	29.055	41.985	44.16	37.15	45.025	53.47	36.755	40.98	40.94	42.74	40.4	39.215	41.045	47.875																			Phatr3_J47612			1.81865	-0.107869	-0.564191
Phatr3_J45843	73	11.1	30.88	17.94	20.06	13.11	15.02	20.115	16.985	15.755	20.47	14.375	16.01	15.035	15.135	12.45																			Phatr3_J42888			0.311111	0.172414	0.661972
Phatr3_J45777	74	51.775	79.175	55.29	51.155	31.375	38.46	41.205	36	43.37	49.67	43.605	43.305	59.8	41.49	37.67																			Phatr3_J54409			0.236382	0.375	0.533333
Phatr3_EG00932	74	20.11	25.76	19.215	19.23	15.8	16.66	17.13	15.615	18.27	14.71	16.915	15.59	20.35	24.625	15.55																			Phatr3_J44138			0.310211	0.28714	0.546869
Phatr3_J49651	74	8.98	9.33	8.475	8.54	5.985	8.425	6.475	7.22	8.205	5.74	8.34	7.435	6.31	7.37	5.825																			Phatr3_EG02530			0.404522	0.169367	0.569153
Phatr3_J39883	74	2.455	2.63	4.14	4.975	2.905	5.08	6.47	3.98	4.23	4.48	3.7	4.475	4.405	5.095	2.895																			Phatr3_J48587			0.182553	0.613024	0.34732
Phatr3_J49216	74	11.575	11.125	10.145	9.93	8.725	11.13	13.46	8.25	7.33	10.02	10.29	8.615	12.22	11.28	8.165																			Phatr3_J35397			0.64489	-0.0433121	0.540832
Phatr3_J50468	74	17.305	17.54	11.665	16.29	13.295	14.675	16.985	13.595	16.115	14.425	15.86	13.13	17.68	17.7	12.85																			Phatr3_J43666			0.261351	0.189588	0.691121
Phatr3_J15481	74	36.91	45.75	50.7	48.105	38.195	44.73	80.13	45.78	48.2	59.885	51.31	55.925	60.34	65.52	45.46																			Phatr3_J54150			0.581854	0.148954	0.411199
Phatr3_J10593	75	79.615	126.215	121.05	112.845	86.685	105.59	88.975	106.495	92.28	89.715	95.385	90.24	94.12	81.515	86.995																			Phatr3_EG02013			0.5	0.232744	0.408361
Phatr3_EG01945	75	0.37	0.325	0.705	1.25	0.52	1.145	1.105	1.495	0.605	1.315	0.8	0.61	0.905	0.87	0.415																			Phatr3_J46060			0.513694	0.107308	0.519447
Phatr3_J41150	75	27.95	49.325	31.875	44.02	34.875	41.99	30.97	33.89	34.535	34.75	36.34	32.325	33.9	36.735	33.955																			Phatr3_J49777			0.837323	-0.0536224	0.356354
Phatr3_J45495	75	97.325	124.175	73.695	135.83	121.39	140.21	66.935	127.045	104.975	78.915	118.145	106.015	133.69	129.34	98.51																			Phatr3_J43563			0.278332	0.221094	0.639127
Phatr3_J46880	75	21.99	27.34	25.415	30.33	25.915	27.485	23.355	28.17	27.205	28.49	30.91	24.375	26.955	28.42	26.15																			Phatr3_J38930			0.482185	0.421161	0.234193
Phatr3_J50575	75	49.605	57.315	36.845	75.145	58.065	80.315	43.825	60.185	59.455	52.03	59.12	64.38	55.09	45.565	59.935																			Phatr3_EG02313			0.169048	0.396537	0.571296
Phatr3_EG02073	76	1.555	2.56	1.235	0.945	0.285	1.19	2.02	1.21	1.02	1.74	2.25	0.76	1.18	1.625	1.08																			Phatr3_J31740			0.0934769	0.513542	0.529504
Phatr3_EG02196	76	28.815	17.925	29.855	39.23	35.445	48.86	48.275	48.61	39.875	44.215	49.515	31.955	46.77	50.9	34.4																			Phatr3_draftJ877			0.684382	0.14205	0.307157
Phatr3_J17215	76	24.785	30.155	15.18	25.91	19.64	24.295	17.695	15.73	21.255	15.715	16.87	16.425	16.845	17.71	18.82																			Phatr3_J46474			0.849355	0.274883	0.00871867
Phatr3_J20026	76	36.625	43.64	38.45	51.52	45.72	53.855	41.22	44.19	48.77	39.64	42.145	41.745	39.58	41.225	44.345																			Phatr3_J54019			0.0676923	0.418972	0.643629
Phatr3_J42825	76	1.215	0.73	1.905	0.62	0.4	0.56	1.145	1.015	0.865	0.865	0.315	0.245	1.315	0.76	0.46																			Phatr3_J45472			0.341295	0.397068	0.391589
Phatr3_J36502	76	6.03	12.365	10.635	10.05	8.235	10.68	12.79	8.695	9.565	10.735	8.89	8.225	11.53	11.39	8.965																			Phatr3_J34196			1.00637	0.10142	0.0214634
Phatr3_J13076	77	751.13	38.56	1549.99	3.6	26.46	191.715	4.175	1.75	82.205	25.67	28.055	195.415	929.57	639.125	86.77																			Phatr3_EG02647			0.93931	0.127729	0.0593944
Phatr3_J36913	77	734.37	114.69	2337.43	102.56	113.155	137.495	345.08	159.99	95.48	493.05	380.93	121.93	827.28	879.5	92.485																			Phatr3_J55206			0.296172	0.39674	0.433209
Phatr3_J40435	77	477.61	29.53	1763.76	16.185	21.7	42.425	4.88	9.7	21.785	97.365	67.615	39.595	826.325	763.255	24.38																			Phatr3_J46625			0.831322	-0.238519	0.532166
Phatr3_J44510	77	1615.07	404.105	3156.73	362.845	441.26	432.23	266.01	357.895	301.09	530.425	493.545	412.4	2335.05	1623.7	281.385																			Phatr3_J16014			0.602368	0.226703	0.295627
Phatr3_J39656	77	219.055	115.355	528.29	52.02	73.9	92.07	33.89	70.45	93.915	51.195	101.025	144.78	195.41	176	91.765																			Phatr3_J44871			0.963476	-0.0480626	0.208979
Phatr3_J50071	77	30.095	11.55	292.315	7.135	6.93	19.44	16.06	10.49	14.65	12.74	9.805	21.585	51.985	36.835	16.855																			Phatr3_J48144			0.106922	0.307366	0.709628
Phatr3_J50408	77	24.77	14.83	44.505	6.355	11.685	13.66	10.37	11.675	18.09	13.52	15.715	14.88	50.17	31.775	12.275																			Phatr3_J48938			1.24375	-0.125879	0.00594926
Phatr3_J49287	77	209.185	56.525	406.17	154.39	124.5	162.02	106.06	122.18	104.595	152.13	126.725	127.235	385.365	290.295	102.86																			Phatr3_J31925			1.53056	-0.817654	0.409467
Phatr3_J49236	77	198.625	235.63	417.275	126.085	145.325	187.115	106.44	89.89	80.1	110.405	157.1	113.005	282.515	266.865	78.625																			Phatr3_J47426			0.626278	0.103861	0.391809
Phatr3_J7736	77	108.44	87.21	119.72	44.37	51.445	79.48	32.14	41.795	91.33	41.835	48.6	75.25	80.48	120.805	73.375																			Phatr3_J34590			0.749495	0.108391	0.263621
Phatr3_J50627	77	45.125	44.605	43.32	30.47	31.72	26.405	20.16	23.48	34.305	20.145	24.45	29.785	50.785	44.095	32.575																			Phatr3_EG00199			0.0289855	0.8125	0.278481
Phatr3_J47892	77	8.365	10.725	37.5	8.72	8.95	7.615	10.495	5.415	12.465	10.64	8.545	11.575	19.235	16.865	9.945																			Phatr3_EG02519			0.405447	0.11316	0.601007
Phatr3_J49238	77	27.57	17.445	22.01	13.76	15	9.465	7.88	13.63	7	11.155	18.96	8.885	18.53	21.925	6.555																			Phatr3_J46657			0.317668	0.012983	0.788865
Phatr3_J31822	77	30.85	16.875	26.985	11.96	5.745	17.965	12.185	6.01	5.18	12.595	12.525	6.43	25.715	35.665	4.1																			Phatr3_J13890			0.744046	0.158669	0.216092
Phatr3_J47107	77	51.825	41.085	54.07	31.215	34.86	22.335	21.845	24.115	35.21	20.075	26.7	30.705	39.315	39.565	31.4																			Phatr3_EG01507			0.578523	0.26772	0.272369
Phatr3_J38623	77	29.655	33.42	57.525	10.195	10.83	14.865	15.775	12.46	14.29	16.55	14.925	12.745	25.705	24.775	13.225																			Phatr3_J43653			0.74036	0.332574	0.0439122
Phatr3_J43008	77	79.8	58.19	52.455	44.98	66.185	50.095	31.075	34.815	49.405	29.51	39.515	47.08	57.28	59.975	53.215																			Phatr3_J48148			0.262103	0.376978	0.477292
Phatr3_J49215	77	109.335	60.255	95.935	39.84	43.025	67.71	46.96	41.71	46.635	52.83	81.55	54.785	80.565	128.255	50.47																			Phatr3_EG02546			0.316339	0.331567	0.468067
Phatr3_J37532	77	41.235	41.715	47.98	27.685	24	22.685	22.74	20.925	27.64	20.91	21.84	29.41	33.56	33.92	23.99																			Phatr3_J49857			0.641551	0.0865932	0.38662
Phatr3_J35386	77	101.195	86.805	68.065	60.47	66.79	49.025	39.01	54.62	44.505	53.48	59.705	42.37	73.285	76.68	47.875																			Phatr3_J46500			0.380952	0.0168067	0.716981
Phatr3_J50103	77	52.77	31.375	50.66	16.015	22.89	33.42	31.445	22.26	23.395	23.71	29.985	30.66	41.65	41.59	24.56																			Phatr3_J48124			0.466902	0.126534	0.520909
Phatr3_EG01166	77	33.21	35.43	43.27	32.745	22.415	23.95	30.345	32.175	30.39	30.245	32.31	28.9	41.775	43.275	31.81																			Phatr3_J39235			0.124444	0.872727	0.116071
Phatr3_J48391	77	40.44	28.385	56.485	41.63	32.655	42.72	42.145	36.97	35.895	38.05	40.075	37.905	51.405	51.585	38.165																			Phatr3_J39147			0.249149	0.411858	0.450602
Phatr3_J28431	77	33.985	33.715	42.46	37.1	37.06	31	34.175	39.59	35.24	39.19	36.94	32.84	45.495	51.245	35.59																			Phatr3_J43823			0.914614	0.137666	0.0584603
Phatr3_EG01521	77	11.615	13.075	23.78	15.945	8.395	8.33	15.64	16.38	9.955	14.51	15.995	9.74	15.775	16.9	7.84																			Phatr3_J35463			0.640195	0.2526	0.217767
Phatr3_J39448	77	62.255	57.205	55.04	32.945	28.2	32.84	37.855	36.47	35.295	45.32	42.415	34.18	43.805	46.76	30.865																			Phatr3_J50183			0.629223	0.104051	0.376594
Phatr3_J48601	77	57.01	51.855	46.17	21.235	25.315	32.35	34.6	30.52	31.64	41.54	39.005	29.605	40	43.76	31.125																			Phatr3_EG01424			0.798701	0.34368	-0.032516
Phatr3_J13230	77	50.755	41.84	29.83	29.465	26.35	23.285	29.255	23.655	19.685	40.36	34.885	12.98	39.52	39.245	16.045																			Phatr3_J50738			0.721992	0.22179	0.165816
Phatr3_J45325	77	15.285	13.4	16.575	14.59	14.375	12.065	14.31	23.96	16.845	19.455	18.73	15.445	17.925	21.295	15.195																			Phatr3_J46264			0.516542	0.202366	0.388889
Phatr3_J43283	77	14.86	17.6	17.83	20.52	14.945	11.58	16.205	16.545	14.305	19.21	19.06	15.36	18.04	21.65	14.09																			Phatr3_J48377			0.961744	-0.252427	0.398477
Phatr3_J33947	77	20.81	22.885	36.45	14.485	14.035	16.95	29.535	19.965	20.31	20.49	22.235	17.555	23.26	26.585	18.105																			Phatr3_J46951			-0.00349447	0.658858	0.451845
Phatr3_EG01622	77	46.735	69.33	48.01	52.125	40.08	41.66	49.89	51.675	46.835	53.855	51.11	44.71	57.22	62.495	42.315																			Phatr3_draftJ1600			0.96679	-0.00309119	0.14262
Phatr3_EG01694	77	1.89	1.02	0.89	2.795	2.62	2.23	1.53	1.33	3.135	2.325	1.46	1.71	5.77	4.36	2.2																			Phatr3_EG01534			-0.513716	0.851385	0.767726
Phatr3_EG01957	77	14.29	13.075	12.835	16.61	13.99	11.51	11.375	16.175	14.89	20.195	16.53	14	24.065	21.325	12.38																			Phatr3_J44500			0.417294	0.217417	0.469436
Phatr3_J26649	77	9.79	7.49	3.875	6.605	4.72	5.705	4.005	4.9	6.2	4.99	6.795	5.31	6.135	6.565	4.845																			Phatr3_J43240			0.432099	0.00592885	0.665791
Phatr3_J33677	77	0.115	0.06	0.29	0.055	0.245	0.03	0.375	0.3	0.19	0.075	0.14	0.03	0.91	0.43	0.1																			Phatr3_J47533			0.949546	0.111384	0.0406229
Phatr3_J37659	77	0.37	2.505	0.565	1.205	0.95	1.155	0.895	0.64	0.37	2.76	1.1	0	2.705	1.605	0.645																			Phatr3_J14627			0.304006	0.317148	0.478582
Phatr3_J39392	77	0.21	0.235	0.245	0.345	0.44	0.32	0.095	0.29	0.165	0.155	0.315	0.2	0.455	0.525	0.37																			Phatr3_J43361			0.1091	0.191994	0.797364
Phatr3_J43656	77	19.16	14.01	8.99	12.905	12.175	7.775	7.695	13.11	12.645	12.425	13.28	10.635	13.15	14.595	11.485																			Phatr3_J43293			0.798599	-0.0168067	0.316289
Phatr3_J44373	77	38.365	35.135	18.97	18.4	19.635	23.515	20.31	21.435	23.09	22.13	21.965	24.46	29.935	30.395	20.81																			Phatr3_J39534			-0.0238921	0.526042	0.594971
Phatr3_J45621	77	8.265	0.645	15.94	0.32	1.405	1.47	0.235	0.33	0.455	10.585	3.35	0.315	66.145	33.14	0.08																			Phatr3_J48257			-0.0176991	0.493287	0.620968
Phatr3_J45758	77	35.13	6.42	6.81	5.75	11.075	8.675	3.505	3.405	3.955	18.5	7.675	4.395	63.96	28.69	3.115																			Phatr3_J43959			0.517958	0.0560109	0.521994
Phatr3_J46524	77	104.895	130.015	65.09	79.955	57.27	69.455	62.845	71.875	95.09	76.105	84.34	76.805	79.975	84.85	79.55																			Phatr3_J34716			0.946636	0.0752212	0.0740741
Phatr3_J48752	77	5.44	4.51	4.63	5.305	5.54	4.495	5.165	7.75	4.83	6.88	8.19	3.855	7.09	10.72	4.685																			Phatr3_J32294			1.15159	-0.123964	0.0677687
Phatr3_J49254	77	36.145	35.765	23.22	42.035	41.36	30.96	26.76	31.885	40.185	34.66	37.8	39.965	40.88	49.66	36.595																			Phatr3_EG00572			0.863484	-0.016821	0.24847
Phatr3_J49420	77	70.785	48.345	39.78	41.76	41.77	46.395	36.8	42.015	41.59	43.095	44.175	59.185	61.48	59.28	52.865																			Phatr3_EG02405			0.203957	0.435754	0.455038
Phatr3_J54486	77	31.135	34.4	22.27	35.81	34.34	32.81	24.82	30.36	29.31	35.33	38.365	26.345	39.915	42.81	26.205																			Phatr3_J41149			0.450355	0.229579	0.41408
Phatr3_J8982	77	70.8	96.795	54.765	59.67	50.06	82.47	75.1	63.5	72.5	65.955	65.7	77.76	88.885	92.915	79.625																			Phatr3_J38174			0.318235	0.260709	0.513652
Phatr3_J45036	78	30.905	37.195	43.615	22.09	17.94	21.955	15.805	18.05	25.29	23.58	13.58	23.765	30.125	20.48	22.825																			Phatr3_J50112			0.195855	0.203504	0.692207
Phatr3_J46656	78	35.31	44.63	47.51	34.055	27.97	31.705	22.235	31.355	31.09	32.865	33.765	34.315	42.23	40.84	30.765																			Phatr3_J45895			0.455923	0.0633947	0.57152
Phatr3_J55230	78	969.62	321.94	1090.66	579.885	685.07	432.135	575.07	693.06	328.645	919.745	528.615	361.445	1163.65	486.685	341.87																			Phatr3_J39186			0.461941	0.306766	0.321569
Phatr3_J30807	78	51.585	19.575	50.835	24.665	17.885	14.195	29.37	27.05	12.66	43.415	29.58	13.675	52.285	37.995	9.55																			Phatr3_J54105			0.952217	0.149893	-0.0118812
Phatr3_J42779	78	41.33	17.5	30.735	16.48	11.035	9.46	21.145	20.79	10.4	29.925	21.19	8.715	33.335	29.13	9.12																			Phatr3_J45460			0.394321	0.148239	0.547153
Phatr3_J43058	78	165.34	187.005	112.945	114.73	98.82	67.615	91.375	86.285	100.275	152.22	76.95	87.455	163.605	87.81	82.04																			Phatr3_EG02597			0.544589	0.262991	0.282069
Phatr3_J48917	78	100.075	141.44	77.695	73.645	74.87	62.28	50.08	65.635	74.88	73.885	73.02	62.98	72.245	67.98	64.555																			Phatr3_EG00078			0.645871	0.253273	0.190236
Phatr3_draftJ474	78	55.315	71.325	62.565	66.26	64.51	61.8	48.015	54.515	57.1	56.445	60.705	64.85	61.745	59.545	57.655																			Phatr3_J54818			1.59477	-0.829932	0.324324
Phatr3_J45714	78	21.7	21.025	12.615	12.585	9.945	10.375	12.095	11.235	12.63	13.42	11.46	12.315	15.46	13.83	11.775																			Phatr3_J32893			0.497765	1.14286	-0.551899
Phatr3_J33893	78	95.84	139.835	72.23	78.31	59.86	66.21	57.665	62.51	76.68	69.775	58.955	70.17	66.5	60.54	63.61																			Phatr3_J46606			0.790244	0.107966	0.1904
Phatr3_J11792	78	101.15	156.69	113.57	111.815	71.185	89.05	108.405	93.46	103.15	109.93	111.15	101.31	115.355	107.49	97.185																			Phatr3_J30514			1.24652	-0.436218	0.27756
Phatr3_EG00321	78	10.54	2.63	0.875	2.425	6.64	1.505	2.805	7.205	0.585	9.675	3.8	0.605	6.885	3.93	0.63																			Phatr3_J51519			0.572582	0.14372	0.371443
Phatr3_J17265	78	80.22	41.81	4.88	49.165	61.18	29.955	31.435	38.86	16.935	64.125	36.5	17.7	69.8	44.535	16.415																			Phatr3_J41094			0.034653	0.4975	0.555031
Phatr3_J18911	78	60.5	88.32	47.24	64.91	48.475	61.355	65.46	52.19	56.175	72.19	70.865	58.02	66.765	78.81	51.705																			Phatr3_J50162			0.161578	0.271082	0.653826
Phatr3_J33840	78	0.06	0.265	0.255	0.255	0.075	0.185	0.25	0.105	0.4	0.615	0.1	0.125	0.67	0.07	0.21																			Phatr3_J15301			0.225869	0.33284	0.527244
Phatr3_J36981	78	110.905	84.055	38.92	74.58	26.96	63.8	41.76	11.115	54.255	91.32	7.19	40.68	97.81	14.31	51.57																			Phatr3_J41088			0.191129	0.239037	0.655337
Phatr3_J43171	78	22.96	16.58	11.16	17.805	11.94	13.195	8.05	14.85	16.825	16.42	12.285	12.71	19.94	14.02	11.475																			Phatr3_J15641			0.560149	0.0242661	0.500967
Phatr3_J43213	78	35.545	63.285	28.84	27.66	31.56	33.67	36.665	43.34	36.655	42.295	37.235	36.665	38.665	39.1	35.835																			Phatr3_J44214			0.249838	0.603442	0.231765
Phatr3_J43685	78	34.27	62.99	20.365	39.015	35.35	32.71	25.77	34.375	35.59	36.31	37.57	36.765	38.105	40.17	31.385																			Phatr3_J45270			0.54627	-0.0537013	0.591936
Phatr3_J47398	78	19.35	27.76	17.695	16.415	15.385	21.77	20.91	16.495	18.335	19.775	15.97	20.595	22.995	22.555	19.855																			Phatr3_J49163			0.438042	0.15668	0.489257
Phatr3_J48087	78	12.995	11.485	5.105	7.23	7.245	4.66	2.545	9.095	5.75	10.37	6.755	4.285	8.675	6.71	3.91																			Phatr3_J49921			0.0954236	0.237077	0.751436
Phatr3_J48388	78	49.635	41.33	21.605	36.475	38.295	32.62	27.96	32.32	24.31	35.875	36.82	25.62	40.525	32.345	23.56																			Phatr3_J31764			0.347949	0.115776	0.619929
Phatr3_J49552	78	32.15	40.905	16.205	39.675	37.705	37.825	22.295	35.045	32.535	40.775	31.025	32.955	39.9	33.125	35.37																			Phatr3_J44991			0.258609	0.3736	0.450766
Phatr3_J50559	78	15.665	13.42	14.555	18.95	16.125	13.575	18.94	21.15	14.935	21.285	17.715	13.53	20.215	18.04	14.635																			Phatr3_J13294			0.308708	0.341371	0.432827
Phatr3_J35395	79	213.795	199.495	194.27	124.29	150.955	177.33	112.59	107.33	155.475	165.465	87.65	125.275	224.205	176.87	112.7																			Phatr3_J10160			0.346686	0.344852	0.390367
Phatr3_J39147	79	7.155	8.985	12.39	8.64	6.495	11.16	9.645	8.515	7.985	10.045	9.025	9.84	15.255	14.28	9.615																			Phatr3_J41686			1.02223	-0.151985	0.211213
Phatr3_J10724	79	58.735	83.495	99.54	51.615	39.64	76.185	51.93	55.48	59.4	80.615	51.07	65.615	75.92	71.61	63.505																			Phatr3_J35763			0.348423	0.238844	0.494058
Phatr3_J26173	79	74.795	73.925	54.635	84.23	68.105	123.965	36.2	35.155	89.735	82.6	34.185	80.45	126.59	66.765	87.895																			Phatr3_J33853			0.280025	0.394948	0.405998
Phatr3_J33194	79	7.465	5.765	8.35	7.77	7.995	12.37	10.03	9.9	9.82	12.4	10.22	9.1	12.705	13.52	12.06																			Phatr3_J46938			0.437137	0.270598	0.371906
Phatr3_J43315	79	25.67	25.06	12.875	12.19	17.05	28.375	13.165	16.945	20.43	16.255	15.045	19.075	21.4	18.05	16.745																			Phatr3_J4074			0.346039	0.393149	0.339487
Phatr3_J49693	79	0.4	0.65	1.53	0.575	0.805	2.1	0.495	0.895	0.945	1.415	0.245	0.995	2.91	0.915	0.545																			Phatr3_draftJ1749			0.38578	0.196757	0.494782
Phatr3_J50133	79	28.19	23.355	13.55	28.655	21.8	72.575	9.59	13.765	28.945	33.825	17.61	31.35	32.1	26.32	18.22																			Phatr3_J38110			0.488055	0.115114	0.47387
Phatr3_J45258	80	23.595	29.34	20.62	16.34	12.14	13.77	17.91	15.14	18.68	12.445	15.725	16.51	20.045	13.315	16.905																			Phatr3_J49229			1.09179	-0.381462	0.366638
Phatr3_J4550	80	137.105	144.12	183.67	54.54	52.695	51.95	91.99	83.35	81.2	73.54	75.225	70.175	84.525	85.16	73.15																			Phatr3_J41562			0.876404	0.639175	-0.439024
Phatr3_J44792	80	48.68	46.84	44.15	31.77	21.4	32.27	34.035	25.935	35.485	29.685	27.43	33.65	37.46	39.71	29.83																			Phatr3_J44507			0.452745	0.179563	0.443759
Phatr3_EG00720	80	25.205	22.555	17.825	14.71	9.61	15.51	17.125	15.52	15.69	13.17	15.315	18.46	18.975	18.575	16.66																			Phatr3_J34868			0.0127592	1.20236	-0.139056
Phatr3_J25581	80	65.79	57.24	44.425	51.14	39.96	31.47	40.445	41.095	39.305	39.615	36.595	29.605	49.075	46.845	37.91																			Phatr3_J16648			0.252408	0.394252	0.429157
Phatr3_J39057	80	188.05	230.09	162.62	116.51	104.295	116.415	126.665	97.605	127.455	90.345	111.19	116.18	120.705	102.21	129.05																			Phatr3_J48492			-0.0283318	0.65736	0.446017
Phatr3_J35566	80	136.43	159.34	124.735	93.98	75.7	102.69	89.905	82.845	91.62	80.97	79.32	88.695	91.725	84.515	86.415																			Phatr3_EG00696			0.381299	0.122097	0.571084
Phatr3_J9649	80	124.71	167.27	102.25	84.615	65.185	70.06	78.055	68.78	88.69	62.24	63.795	72.12	76.765	62.24	74.19																			Phatr3_J41192			0.454357	0.21701	0.402879
Phatr3_J38628	80	124.285	126.875	276.79	58.095	33.095	95.48	178.88	120.255	54.9	94.66	74.455	89.505	132.035	104.45	63.31																			Phatr3_J25619			0.729027	0.0549437	0.290068
Phatr3_J49172	80	236	220.68	193.505	122.125	129.825	122.545	140.58	158.975	167.94	164.215	143.365	121.77	162.045	147.095	133.065																			Phatr3_J45416			0.42226	0.170573	0.481083
Phatr3_J16195	80	78.55	133.29	62.01	60.615	56.145	60.38	50.79	44.53	63.73	48.375	42.33	60.59	55.37	49.5	57.7																			Phatr3_J47965			0.804929	0.379721	-0.110883
Phatr3_J33664	80	767.255	1211.96	1065.09	320.71	262.88	466.19	567.265	295.765	425.33	276.29	289.3	459.7	346.855	330.64	422.125																			Phatr3_J28374			1.05075	-0.125147	0.147697
Phatr3_J32411	80	30.34	42.63	24.155	23.175	21.82	18.125	20.75	20.03	27.54	15.78	20.25	20.44	20.03	15.975	21.035																			Phatr3_J45635			0.486814	0.262923	0.322771
Phatr3_J32916	80	148.795	150.33	236.055	68.63	61.86	40.955	117.215	85.21	53.42	89.265	89.505	51.38	86.975	97.895	48.7																			Phatr3_J49445			0.270042	0.550725	0.251599
Phatr3_EG02043	80	40.845	46.77	29.79	23.05	25.825	30.675	25.4	26.7	30.905	20.375	24.635	31.615	24.43	28.18	28.185																			Phatr3_J43953			0.113404	0.266526	0.691677
Phatr3_J47242	80	62.91	52.32	59.7	28.415	23.98	46.125	45.68	28.03	36.92	34.465	31.065	38.515	40.36	40.26	37.455																			Phatr3_J54940			0.843075	0.082753	0.1456
Phatr3_J8976	80	1437.76	801.32	1470.22	693.465	599.05	411.57	1017.22	1013.53	457.16	937.195	973.065	388.51	944.96	1039.16	402.225																			Phatr3_J49939			0.229508	0.140206	0.700488
Phatr3_J38166	80	1100.16	282.995	908.83	260.16	187.95	262.15	730.835	425.73	210.395	486.575	451.16	256.81	608.74	728.095	208.785																			Phatr3_J39766			0.409048	0.304762	0.356378
Phatr3_J35813	80	60.97	79.88	51.54	31.805	31.87	34.29	34.805	32.45	36.48	33.515	39.395	33.235	31.41	34.64	33.985																			Phatr3_J37072			0.372212	0.647059	0.0499343
Phatr3_J43626	80	41.535	59.695	52.48	46.485	47.935	46.985	55.715	44.71	45.925	42.835	45.16	44.305	56.125	62.47	47.745																			Phatr3_J46361			0.0788615	0.339956	0.65
Phatr3_EG02134	80	387.34	198.645	321.245	132.11	124.28	155.36	266.225	197.77	100.51	230.77	189.83	126.31	251.455	232.95	95.82																			Phatr3_J32883			0.679527	0.0466907	0.34141
Phatr3_J42364	80	453.775	402.115	437.315	255.87	238.37	169.46	342.565	293.81	240.245	266.805	254.54	208.27	288.74	293.62	235.97																			Phatr3_EG02002			0.87931	-0.0605714	0.248675
Phatr3_J51007	80	114.35	61.16	158.015	23.555	22.545	41.625	142.29	77.01	33.655	75.74	67.065	35.875	105.74	96.555	33.89																			Phatr3_J44171			0.224765	0.304215	0.538358
Phatr3_J39961	80	174.96	246.755	171.56	106.98	94.195	82.04	114.5	96.805	104.99	107.68	99.87	104.445	96.945	97.505	117.39																			Phatr3_J41318			0.774264	0.180556	0.110924
Phatr3_J49620	80	33.835	13.79	31.145	10.8	8.17	11.77	21.005	12.65	13.505	12.755	10.685	10.79	14.31	10.33	9.23																			Phatr3_EG01212			-1.21951	0.725827	1.55809
Phatr3_J18899	80	114.885	93.14	97.88	84.465	89.515	57.335	82.66	75.535	67.07	76.52	83.14	67.31	77.645	82.75	62.14																			Phatr3_J48751			0.792527	0.206742	0.0641093
Phatr3_J11953	80	209.18	254.25	151.365	151.485	119.345	129.775	139.35	120.615	153.94	129.445	103.33	156.61	134.93	113.05	144.57																			Phatr3_J46943			0.302083	0.266527	0.494226
Phatr3_J33725	80	42.9	30.6	29.475	20.535	19.295	18.805	24.785	21.515	18.025	22.355	21.805	24.705	22.54	19.26	19.05																			Phatr3_draftJ1129			-0.144615	0.476269	0.730997
Phatr3_EG00665	80	33.02	28.07	19.115	11.08	4.81	3.055	15.4	12.305	9.22	9.39	18.42	7.99	11.12	11.885	11.615																			Phatr3_draftJ1571			0.260163	-0.158186	0.960324
Phatr3_J32809	80	32.11	31.165	25.245	19.12	20.425	14.91	31.645	19.32	17.955	19.03	21.09	16.655	28.25	26.68	16.05																			Phatr3_J46447			0.0421941	0.652217	0.367634
Phatr3_J45880	80	104.42	75.99	91.945	49.425	43.29	49.57	82.245	73.695	49.21	67	68.485	48.645	71.94	57.13	53.92																			Phatr3_J49607			0.381976	0.0206452	0.658744
Phatr3_J37758	80	19.515	33.54	26.34	23.22	19.82	22.195	24.995	18.785	22.76	17.72	18.475	21.29	20.875	19.645	22.96																			Phatr3_J36830			0.458868	0.244513	0.357641
Phatr3_J45863	80	745.265	829.635	617.005	347.985	379.22	426.225	486.77	379.84	507.73	425.39	412.775	456.78	411.665	500.495	477.795																			Phatr3_J46537			0.276826	0.149419	0.634709
Phatr3_J39728	80	28.95	21.94	18.465	15.075	13.52	11.845	16.845	15.95	11.49	16.91	15.745	13.255	16.32	18.74	12.915																			Phatr3_J44390			0.652165	0.35248	0.0559042
Phatr3_EG01055	80	153.605	56.925	137.435	37.92	30.765	36.77	123.525	74.39	27.21	94.685	69.425	28.465	102.815	95.715	28.235																			Phatr3_J50914			0.0669535	0.526366	0.466736
Phatr3_draftJ1512	80	51.665	64.525	32.26	33.81	33.83	30.135	38.775	33.575	37.625	30.175	26.85	29.93	34.205	24.435	32.245																			Phatr3_J46096			0.329914	0.228196	0.501617
Phatr3_EG00171	80	199.99	372.52	57.11	122.39	122.815	91.355	128.27	113.45	124.355	121.735	131.8	81.605	86.415	124.57	102.875																			Phatr3_EG00808			-0.168937	0.502203	0.7264
Phatr3_EG01129	80	21.48	21.475	6.47	7.585	8.79	7.885	13.635	8.555	12.41	7.005	9.485	13.015	9.95	8.98	12.085																			Phatr3_J49414			0.357623	0.0943596	0.607184
Phatr3_EG01362	80	80.36	98.285	66.295	71.67	68.51	68.095	95.925	78.19	88.28	77.18	83.325	91.165	87.085	91.765	88.42																			Phatr3_J35691			0.253763	0.33452	0.47081
Phatr3_EG01500	80	61.92	77.98	26.82	48.845	51.1	32.075	39.755	33.245	46.38	34.4	35.695	39.295	43.525	39.655	42.42																			Phatr3_J45800			0.354235	0.229568	0.475025
Phatr3_EG01691	80	0.16	0	0.5	0.16	0.225	0.065	0.855	0.34	0.195	0.165	0.165	0.08	0.14	0.23	0.15																			Phatr3_J37105			0.370552	0.103665	0.584599
Phatr3_EG02093	80	14.605	5.93	5.525	10.295	8.555	7.29	8.47	10.095	7.895	8.155	9.2	7.2	10.11	12.11	7.305																			Phatr3_J45919			0.393589	0.155682	0.508844
Phatr3_J11363	80	17.895	15.84	9.45	9.275	9.39	10.095	13.67	8.23	10.885	7.48	10.35	11.825	9.475	8.535	9.1																			Phatr3_J47693			0.770732	0.167939	0.119403
Phatr3_J12990	80	34.805	34.29	35.5	37.965	33.605	39.43	40.045	31.235	40.94	31.69	33.015	38.425	41.985	37.96	38.69																			Phatr3_J51931			0.306365	0.118957	0.632275
Phatr3_J13566	80	125.01	140.265	70.09	65.84	67.085	76.125	92.325	62.78	94.76	64.145	63.125	72.865	78.765	74.89	83.77																			Phatr3_J44566			0.215234	0.424859	0.416953
Phatr3_J13987	80	34.295	43.72	12.69	17.96	23.025	23.495	16.84	17.235	25.845	16.66	16.765	17.985	15.555	18.98	19.335																			Phatr3_J9570			0.355053	0.0746077	0.62671
Phatr3_J16147	80	47.895	45.885	25.56	27.73	24.945	31.285	34.675	30.17	28.195	24.88	25.29	24.645	30.78	24.95	25.885																			Phatr3_EG00794			-0.111228	0.484096	0.683246
Phatr3_J31840	80	75.985	78.825	37.345	38.62	39.45	50.145	49.255	30.295	44.705	39.645	34.12	52.33	41.03	37.34	42.42																			Phatr3_J42660			0.462856	0.176302	0.415344
Phatr3_J32550	80	61.61	95.33	52.11	61.92	60.885	69.43	87.565	55.39	78.475	56.62	58.215	74.47	48.355	62.78	75.335																			Phatr3_J44404			0.392384	0.210716	0.451356
Phatr3_J32823	80	44.075	55.64	26.47	26.865	31.18	31.265	28.965	26.425	32.685	23.9	19.75	31.515	20.39	23.39	32.42																			Phatr3_J38948			1.15733	-0.199773	0.0959916
Phatr3_J35095	80	32.8	45.23	15.9	18.76	15.33	24.065	19.45	13.5	16.285	20.005	16.895	14.755	10.465	10.99	15.465																			Phatr3_J36098			0.747719	0.0140876	0.291032
Phatr3_J38100	80	1.475	1.5	0	0	0.115	0	0.375	0.255	0.095	0.17	0.305	0	0	0.205	0																			Phatr3_J52539			0.309932	0.185429	0.557314
Phatr3_J38289	80	53.535	40.565	19.75	18.05	25.685	15.75	30.205	20.38	22.02	19.585	21.865	19.9	26.53	19.71	21.21																			Phatr3_J47168			0.271638	0.335817	0.443645
Phatr3_J39098	80	6.9	4.76	7.295	4.44	2.295	3.175	4.645	1.345	2.915	2.65	3.8	2.015	4.14	6.585	3.045																			Phatr3_EG00177			0.2	-0.0465116	0.896552
Phatr3_J42654	80	324.485	363.235	211.365	242.355	208.335	188.305	237.245	193.545	216.2	206.01	217.39	197.485	209.835	217.325	203.33																			Phatr3_J42825			0.498361	0.412844	0.138211
Phatr3_J42774	80	615.235	431.67	346.125	356.7	266.42	205	455.735	442.66	255.7	426.355	453.29	257.07	339.815	419.34	283.04																			Phatr3_J46501			0.522883	0.234679	0.290738
Phatr3_J43165	80	28.27	16.735	15.625	21.67	15.055	16.695	24.945	17.46	16.93	17.735	15.32	15.125	23.585	20.025	15.11																			Phatr3_J31772			0.242928	0.372587	0.432459
Phatr3_J44536	80	31.05	28.205	12.285	16.935	17.215	22.1	22.075	16.635	19.925	15.15	15.475	23.125	18.83	15.085	20.025																			Phatr3_J46339			0.401991	0.326233	0.31879
Phatr3_J44584	80	107.38	115.175	64.855	80.64	83.865	75.855	72.62	65.07	72.625	62.2	70.47	67.31	84.15	79.295	71.055																			Phatr3_J44610			0.778992	-0.0324262	0.298794
Phatr3_J44657	80	51.415	28.92	32.19	37.34	37.365	34.905	39.535	29.875	33.9	29.82	34.21	32.385	40.61	44.575	32.645																			Phatr3_J4634			0.771317	0.0866525	0.187311
Phatr3_J45016	80	128.33	136.675	35.63	68.64	105.38	85.245	86.735	91.27	98.495	58.61	82.685	107.975	47.72	65.745	104.085																			Phatr3_J39329			0.369557	0.101961	0.573624
Phatr3_J45245	80	1.785	1.135	1.59	0.37	0.595	0.3	0.685	0.18	0.125	0.17	0.225	0.06	0.25	0.545	0.055																			Phatr3_J30092			0.352972	0.159505	0.531958
Phatr3_J45504	80	20.575	43.835	10.52	25.01	23.02	23.35	32.705	22.915	22.73	18.6	21.855	21.23	18.255	21.36	22.62																			Phatr3_J48246			0.146691	0.229226	0.66781
Phatr3_J46434	80	80.58	48.48	51.235	41.7	35.035	59.14	59.87	48.46	55.53	48.765	46.42	59.22	54.445	49.635	60.455																			Phatr3_J41302			0.690162	0.288462	0.0650759
Phatr3_J46601	80	72.755	90.12	39.28	44.44	43.05	42.045	52.93	38.53	40.065	33.88	48.52	54.765	37.89	45.125	40.98																			Phatr3_J38928			1.16347	-0.237406	0.116465
Phatr3_J46662	80	32.36	29.98	13.115	20.275	15.955	7.92	18.72	20.575	12.855	18.135	17.19	13.225	13.04	21.2	13.54																			Phatr3_J8918			0.471095	0.149479	0.421127
Phatr3_J47669	80	23.385	18.095	9.5	12.76	11.59	6.495	17.965	8.74	4.475	15.02	13.62	4.785	13.935	14.17	5.2																			Phatr3_J42510			0.747772	0.0435378	0.249487
Phatr3_J49368	80	43.395	44.31	19.76	33.25	27.67	15.31	28.605	27.53	21.33	27.47	25.185	17.88	28.47	24.98	23.09																			Phatr3_J46359			0.214506	0.281118	0.544634
Phatr3_J49396	80	39.155	43.285	22.565	25.69	19.555	28.465	30.045	27.805	31.225	21.61	22.28	28.51	24.45	19.345	29.3																			Phatr3_J36008			-0.153846	0.658537	0.534884
Phatr3_J49633	80	84.8	61.7	49.06	48.295	49.9	38.65	58.115	40.85	57.39	39.99	45.105	49.245	51.805	52.745	51.22																			Phatr3_J49151			1.08936	0.0224128	-0.0728756
Phatr3_J50116	80	13.865	12.945	12.105	15.245	12.355	12.565	17.15	13.91	13.385	14.985	17.825	12.125	19.715	17.555	10.9																			Phatr3_J50327			0.568412	-0.0856785	0.556159
Phatr3_J5060	80	81.485	70.73	49.88	70.395	54.03	57.215	59.14	51.47	51.5	54.02	55.36	58.015	59.5	60.58	51.895																			Phatr3_J45192			0.799481	-0.0272231	0.266504
Phatr3_J51017	80	58.655	62.12	37.88	37.935	39.895	31.11	44.06	38.48	40.99	35.54	39.35	34.74	41.4	42.6	33.435																			Phatr3_J38884			0.63622	0.195009	0.207503
Phatr3_J5617	80	41.665	52.425	26.32	32.58	27.805	26.94	33.74	25.895	33.415	27.1	25.82	31.5	25.695	20.92	30.23																			Phatr3_J14478			0.73945	0.116364	0.182455
Phatr3_J9309	80	6.27	9.245	5.815	7.525	7.31	7.54	8.885	8.025	6.58	7.255	8.37	7.13	6.34	6.925	6.455																			Phatr3_J45305			0.722457	-0.0123406	0.327273
Phatr3_J37533	80	28.485	39.07	23	22.34	16.77	14.24	26.3	18.695	17.645	17.27	18.295	20.325	22.79	23.39	19.31																			Phatr3_J51516			0.741935	0.0400421	0.255359
Phatr3_J8096	80	169.2	141.35	172.555	64.06	69.455	89.39	133.68	104.275	84.7	110.265	92.225	98.14	106.695	103.525	84.57																			Phatr3_J40404			0.229508	0.26506	0.540541
Phatr3_J9829	80	116.31	133.405	101.64	78.69	55.995	77.375	95.755	76.905	84.59	73.985	67.535	70.515	81.18	73.305	80.33																			Phatr3_J48888			-0.0611916	0.667566	0.428484
Phatr3_J6586	80	87.335	103.26	60.31	64.145	55.655	49.085	62.965	58.185	62.885	58.615	53.55	55.955	61.395	53.11	58.25																			Phatr3_EG00288			0.549677	0.0771586	0.405674
Phatr3_EG00407	80	44.7	35.005	33.395	20.89	15.175	24.1	31.38	19.815	26.55	27.595	22.795	23.59	27.925	25.12	24.045																			Phatr3_J13606			0.412835	0.273409	0.345482
Phatr3_J34419	80	63.805	34.215	50.645	23.665	20.225	23.965	51.9	35.76	21.655	36.14	31.195	22.29	42.83	43.005	20.685																			Phatr3_draftJ1613			0.0882462	0.201921	0.741518
Phatr3_J37958	80	130.5	105.945	92.555	60.61	63.78	72.96	91.32	64.035	98.71	76.68	71.22	76.03	80.725	88.18	79.125																			Phatr3_J39360			0.0552108	0.337849	0.638094
Phatr3_J43705	80	268.77	145.88	298.43	52.635	46.315	91.515	260.565	128.085	71.06	162.035	128.515	74.89	184.16	195.84	72.755																			Phatr3_J49160			0.512373	0.315851	0.202786
Phatr3_J42843	80	210.97	195.87	153.155	118.91	114.075	109.145	152.005	125.61	147.82	108.255	119.51	130.985	122.645	135.445	124.695																			Phatr3_J16334			0.293885	0.306076	0.430786
Phatr3_J46100	80	556.84	431.47	397.42	362.965	337.135	265.95	382.06	368.005	342.485	347.65	401.495	288.8	341.855	387.37	306.94																			Phatr3_J50156			0.515273	0.232412	0.283043
Phatr3_J9017	80	63.62	54.255	42.705	30.99	23.74	41.88	45.005	31	43.51	29.355	26.025	42	35.245	29.765	37.705																			Phatr3_J50105			0.631651	0.129555	0.269198
Phatr3_EG02437	80	453.905	327.975	371.29	233.59	148.195	247.07	373.68	187.335	275.045	264.185	183.195	273.4	291.85	189.93	255.615																			Phatr3_J54535			0.152517	0.276964	0.60073
Phatr3_J47291	80	46.09	49.975	32.395	24.56	27.91	31.315	35.09	26.275	33.995	29.835	27.935	30.115	30.97	28.235	30																			Phatr3_EG02526			0.102598	0.273256	0.652886
Phatr3_J47803	80	40.595	31.845	34.655	14.65	13.26	8.92	25.395	10.73	8.715	16.755	11.855	11.445	16.19	11.39	10.67																			Phatr3_J37521			0.241592	0.392564	0.394116
Phatr3_J12779	80	181.9	70.535	250.75	46.255	39.72	33.435	190.48	90.84	34.355	109.6	84.04	33.075	115.25	122.34	29.785																			Phatr3_J32094			0.728412	-0.0705009	0.369873
Phatr3_EG01648	80	584.88	580.645	446.755	423.22	403.375	383.665	403.64	390.49	462.35	365.885	394.155	422.875	334.035	363.36	418.4																			Phatr3_J49588			0.355685	0.289655	0.381636
Phatr3_J7346	80	402.45	79.855	454.115	68.32	46.57	47.245	332.885	204.385	32.565	221.98	184.42	32.89	211.92	201.685	39.595																			Phatr3_J16861			0.138547	0.419151	0.46593
Phatr3_J36897	80	314.145	160.24	268.375	58.975	42.59	101.255	262.89	160.335	67.93	202.22	159.35	92.325	207.21	230.445	79.355																			Phatr3_J21441			0.672075	0.335861	0.0130719
Phatr3_EG01423	80	1079.1	1108.27	1034.97	456.34	448.895	484.545	671.46	466.28	583.74	601.185	472.88	570.86	463.75	403.17	659.855																			Phatr3_J31986			0.556596	-0.0508992	0.514886
Phatr3_J40378	80	148.78	187.8	103.9	78.48	79.445	73.185	92.81	86.76	94.93	80.28	80.405	77.8	73.495	81.855	77.86																			Phatr3_J11743			0.711966	0.0313359	0.276999
Phatr3_J46846	80	245.62	76.085	295.19	27.51	23.105	68.445	290.795	148.045	40.96	179.515	136.595	52.54	203.185	205.205	40.655																			Phatr3_J47382			0.17662	0.448	0.395303
Phatr3_J39471	80	155.225	161.585	121.915	71.62	84.95	88.36	115.58	91.935	89.845	97.725	79.12	77.695	91.985	89.66	77.755																			Phatr3_J46398			0.208255	0.242022	0.569467
Phatr3_J17304	80	478.75	159.68	547.175	106.57	78.07	64.735	454.98	204.485	80.325	290.725	196.495	78.125	293.01	245.475	74.575																			Phatr3_J44545			0.405826	0.214256	0.399593
Phatr3_EG02247	80	119.01	24.68	164.86	11.6	10.23	27.225	109.28	57.675	15.905	59.98	40.545	19.145	57.915	56.09	18.23																			Phatr3_J11649			0.707332	0.236113	0.0753253
Phatr3_J46550	80	197.775	206.59	142.12	123.795	88.075	112.465	146.115	102.415	138.995	130.56	115.98	137.19	122.355	107.06	134.11																			Phatr3_J15217			1.0657	-0.278982	0.232032
Phatr3_EG01174	80	423.53	457.71	330.26	263.865	258.61	218.77	279.375	305.04	348.23	249.395	283.83	274.635	211.87	244.42	328.63																			Phatr3_J36118			-0.061674	0.982659	0.097561
Phatr3_J54164	80	197.565	198.235	160.93	125.115	154.46	142.255	145.995	132.765	151.43	123.19	139.34	147.5	111.13	141.63	153.54																			Phatr3_J33840			0.019802	0.0856031	0.913043
Phatr3_J35557	80	56.765	51.35	34.43	32.615	30.325	22.01	38.83	25.525	43.625	26.74	27.925	40.88	29.76	30.97	39.155																			Phatr3_EG01290			1.00081	-0.0989788	0.11631
Phatr3_J32532	80	341.64	315.86	264.63	164.69	144.32	165.33	238.455	202.17	154.33	187.425	202.175	157.685	173.915	218.54	160.72																			Phatr3_J44428			0.548482	0.270792	0.197262
Phatr3_J49892	80	80.64	65.21	59.13	43.135	36.3	21.825	53.105	39.615	24.5	37.335	36.35	27.4	36.375	43.75	23.2																			Phatr3_J11391			0.363733	0.343273	0.309395
Phatr3_J49450	80	469.215	106.655	558.34	64.105	48.665	71.795	451.8	218.885	62.52	255.705	195.59	77.24	260.18	255.575	63.885																			Phatr3_J12909			-0.406439	0.840731	0.581257
Phatr3_J17487	80	651.38	119.24	754.46	116.315	76.84	74.72	630.67	416.155	73.3	463.12	419.65	70.62	419.84	429.175	71.545																			Phatr3_J45018			0.47018	0.409399	0.135169
Phatr3_J47235	80	166.31	202.53	118.255	84.26	69.19	116.715	133.135	94.34	115.175	114.13	87.72	135.05	111.315	99.49	127.635																			Phatr3_J49339			0.443873	0.366216	0.203683
Phatr3_J51280	80	276.98	230.205	254.615	112.705	78	80.845	217.18	152.65	106.03	156.39	129.465	92.21	144.055	124.79	95.01																			Phatr3_J8154			0.336868	0.268358	0.407368
Phatr3_J49047	80	35.05	36.52	39.385	30.17	23.75	28.98	45.005	35.71	29.705	30.93	35.425	24.3	33.81	35.145	29.37																			Phatr3_EG01957			0.120611	0.174876	0.71614
Phatr3_J45498	80	67.175	67.515	97.47	32.51	26.045	47.11	99.07	53.195	42.65	57.325	43.09	45.14	63.99	66.1	36.755																			Phatr3_EG01440			-0.719023	0.833218	0.897381
Phatr3_J22525	80	831.685	494.835	716.655	399.78	371.985	239.59	662.225	540.265	296.835	500.475	465.615	293.77	466.43	462.405	274.68																			Phatr3_EG01989			0.219156	0.28094	0.510911
Phatr3_EG01433	80	120.845	64.385	165.475	25.985	26.19	46.105	163.775	91.835	43.865	96.275	87.645	48.375	104.97	99.83	35.23																			Phatr3_EG02124			0.219873	0.548043	0.242171
Phatr3_J43748	80	91.295	95.02	65.94	48.285	45.84	60.855	69.67	43.305	56.255	62.09	47.095	56.44	56.655	64.135	49.43																			Phatr3_J43089			0.213218	0.496395	0.299083
Phatr3_J8802	80	1256.38	873.2	1115.84	435.585	311.01	317.35	834.585	714.395	392.405	679.625	650.805	319.13	538.17	579.19	355.43																			Phatr3_J42595			0.313092	0.118314	0.576176
Phatr3_J48489	80	186.9	95.755	206.055	52.39	60.385	53.63	166.645	133.87	60.225	125.545	127.82	52.59	107.315	137.495	49.8																			Phatr3_J48328			0.137168	0.128116	0.74211
Phatr3_J14251	80	85.375	82.91	47.915	33.025	28.96	40.375	48.475	40.045	53.215	29.32	29.065	50.355	31.145	26.97	51.815																			Phatr3_J34261			0.273417	0.305837	0.427243
Phatr3_J46490	80	54.69	77.48	57.125	47.195	39.745	54.895	68.015	51.33	65.035	44.04	54.815	69.155	48.865	56.63	67.24																			Phatr3_J38112			0.178947	0.73913	0.0883978
Phatr3_J46453	80	50.23	45.58	43.465	38.41	26.015	23.02	56.735	30.84	25.36	51.345	35.345	22.9	50.205	41.63	19.315																			Phatr3_J49124			0.165316	0.399819	0.441129
Phatr3_J17779	80	473.87	281.575	595.33	205.705	154.275	173.25	555.32	328.005	183.915	398.495	317.555	181.885	367.25	368.095	188.315																			Phatr3_EG01723			0.676357	-0.27996	0.608961
Phatr3_J10148	80	550.3	266.67	793	298.755	180.7	113.69	728.88	394	143.98	494.87	399	204.915	463.43	521.625	181.62																			Phatr3_draftJ371			0.34635	0.123976	0.534604
Phatr3_J44142	80	33.29	29.855	21.355	16.395	18.375	23.14	26.875	16.685	20.155	15.83	16.07	19.74	18.605	20.24	21.245																			Phatr3_J48359			0.892427	-0.107906	0.219221
Phatr3_J44691	80	895.275	900.31	724.585	527.115	441.285	431.71	743.395	462.62	582.425	500.39	488.67	521.58	492.275	468.595	570.395																			Phatr3_J29983			0.0416229	0.351895	0.608514
Phatr3_J49053	80	113.425	124.135	84.9	74.935	68.885	62.095	81.44	76.315	91.425	58.09	76.195	85.85	53.6	61.415	81.7																			Phatr3_J39288			0.20678	0.580709	0.213592
Phatr3_J47647	80	17.32	5.055	10.135	5.745	4.97	2.935	9.675	7.565	4.995	7.745	7.205	3.66	6.705	7.24	5.755																			Phatr3_J50098			0.672857	0.0648741	0.262333
Phatr3_J47567	80	63.685	21.24	34.975	14.865	14.83	11.985	45.205	27.705	22.47	33.515	29.595	23.795	34.9	34.945	17.015																			Phatr3_EG01105			0.731362	-0.00121507	0.268966
Phatr3_J26336	80	67.23	48.62	63.46	25.6	33.21	30.845	79.62	45.915	29.285	40.395	43.27	27.41	49.9	54.485	26.985																			Phatr3_J39648			1.36604	-0.0646204	-0.302315
Phatr3_J48426	80	379.38	374.05	262.87	247.095	206.355	196.505	297.865	231.275	239.275	245.03	218.395	224.755	226.505	204.21	234.63																			Phatr3_J48932			0.472895	-0.0564061	0.582441
Phatr3_J36724	80	55.365	60.92	44.85	20.09	15.395	12.31	38.145	29.065	21.47	27.435	33.26	21.18	23.325	31.745	21.765																			Phatr3_EG02364			0.0211161	0.582746	0.394125
Phatr3_J7072	80	138.92	226.505	144.265	107.73	65.5	105.945	167.94	99.87	113.805	132.225	99.535	111.915	125.975	116.485	101.31																			Phatr3_J49959			0.619469	0.352941	0.0253165
Phatr3_J49147	80	20.93	18.535	22.5	23.175	16.54	16.09	32.455	19.245	19.375	17.935	17.275	17.945	22.625	24.765	17.885																			Phatr3_J39711			0.492595	0.161767	0.343318
Phatr3_J19552	80	598.02	20.855	907.08	172.34	64.545	22.41	844.29	445.905	12.315	582.95	446.81	19.21	524.825	543.86	17.56																			Phatr3_J45215			0.578774	0.232532	0.186203
Phatr3_EG00161	80	2144.6	1096.49	1543.06	1294.81	694.415	639.17	1767.76	1558.76	628.745	1333.59	1326.41	533.085	1271.81	1175.58	645.195																			Phatr3_EG02634			0.678937	-0.216906	0.535147
Phatr3_J50602	80	27.16	17.31	19.33	17.495	17.625	21.76	18.26	14.65	15.77	16.595	19.1	15.16	13.08	15.945	18.505																			Phatr3_J43874			0.807933	-0.0307692	0.219767
Phatr3_J5175	80	87.335	44.355	77.635	11.63	14.2	26.28	63.61	29.305	20.555	38.86	31.385	20.145	33.97	34.105	20.615																			Phatr3_EG00215			0.210291	0.252443	0.534127
Phatr3_J11759	80	25.265	23.68	13.855	14.27	14.025	10.105	16.345	12.35	12.265	13.56	14.37	9.92	11.76	12.985	11.655																			Phatr3_J47700			0.414991	0.0549321	0.526048
Phatr3_EG01429	80	220.56	8.295	340.71	34.03	18.225	10.445	356.795	217.605	10.765	202.83	164.1	8.13	198.16	205.235	8.47																			Phatr3_J47599			-0.366667	0.741117	0.621359
Phatr3_EG02534	80	48.975	40.005	33.12	33.32	24.38	26.975	42.24	30.595	29.895	31.39	28.445	28.46	29.44	29.48	29.505																			Phatr3_J37266			0.422045	0.22328	0.35044
Phatr3_J11434	80	54.035	21.805	62.935	14.93	7.7	26.265	76.78	40.675	14.47	44.385	39.7	24.48	45.285	47.155	15.715																			Phatr3_J38534			1.28224	-0.0391875	-0.247711
Phatr3_J47563	80	11.96	10.715	9.475	5.235	5.615	7.79	10.705	5.335	6.815	6.39	5.92	6.585	6.115	6.83	5.23																			Phatr3_J52444			0.87251	0.00350821	0.119076
Phatr3_J41091	80	102.705	84.505	84.745	49.925	42.545	47.115	115.585	81.445	48.76	80.515	62.39	51.995	78.045	76.495	48.57																			Phatr3_EG00228			0.756189	-0.0332741	0.271674
Phatr3_J15341	80	82.23	59.415	79.03	34.385	29.495	42.67	79.49	45.75	31.28	46.755	39.18	33.66	41.64	39.085	29.835																			Phatr3_J42539			0.194016	0.24859	0.551694
Phatr3_J44331	80	14.12	2.585	22.05	2.125	4.92	0.625	24.165	9.61	1.36	12.86	7.555	1.175	12.28	14.515	1.01																			Phatr3_J33450			0.321678	0.360792	0.311748
Phatr3_J47589	81	108	111.375	91.46	90.255	70.115	53.37	71.08	71.515	65.83	105.83	61.115	56.91	125.59	74.52	63.305																			Phatr3_EG02532			0.292394	0.28509	0.416534
Phatr3_EG01812	81	122.86	125.415	150.82	95.315	69.74	92.37	78.645	74.33	94.755	89.515	79.46	94.275	99.065	94.565	88.03																			Phatr3_EG00214			0.941127	-0.142425	0.194994
Phatr3_EG00445	81	22.37	20.78	18.305	15.245	12.12	10.265	13.555	12.655	12.67	13.31	10.5	10.99	18.375	13.26	14.215																			Phatr3_J45868			0.112344	0.423979	0.45697
Phatr3_EG02360	81	338.195	584.145	2187.34	199.48	141.435	270.24	499.215	123.405	452.58	464.805	253.78	143.52	405.76	402.075	217.28																			Phatr3_J12118			0.173516	0.0387481	0.780488
Phatr3_EG00603	81	67.125	66.04	83.27	43.08	41.51	37.21	41.935	37.21	39.005	43.565	45.98	38.48	46.95	50.68	37.635																			Phatr3_J44932			0.219919	0.0431169	0.729086
Phatr3_J47695	81	44.52	39.625	40.345	32.625	26.335	17.095	28.555	32.95	22.42	30.32	30.39	19.94	33.935	39.66	19.59																			Phatr3_EG02539			0.282472	0.322616	0.386813
Phatr3_J35396	81	190.6	168.89	165.735	86.835	82.04	99.135	135.91	115.87	96.835	141.62	98.235	103.61	157.04	114.345	81.105																			Phatr3_EG00785			0.717566	0.355741	-0.0823245
Phatr3_J46429	81	47.27	40.125	36.525	37.875	30.21	27.41	36.035	31.68	32.06	33.65	31.855	34.615	43.21	34.445	32.595																			Phatr3_J45826			0.541591	0.0819988	0.36614
Phatr3_J16065	81	95.205	81.29	112.165	32.85	32.775	46.785	105.5	58.96	41.455	77.35	58.415	44.16	109.28	87.99	40.465																			Phatr3_J34403			0.82716	0.125365	0.0365985
Phatr3_EG02011	81	11.05	9.895	9.365	8.455	7.88	6.455	7.255	6.67	9.87	7.505	6.925	8.115	8.05	7.565	7.94																			Phatr3_J17362			0.586303	0.02728	0.375061
Phatr3_J47352	81	68.36	62.74	187.655	7.145	20.835	32.13	66.345	26.245	49.075	65.685	43.455	40.56	50.155	81.96	44.5																			Phatr3_EG01166			0.351151	0.320189	0.316972
Phatr3_EG02486	81	34.19	38.81	52.27	14.255	20.125	16.035	22.86	21.055	27.715	35.23	24.88	20.89	23.37	32.76	22.305																			Phatr3_J50280			0.825786	0.0553227	0.106529
Phatr3_draftJ1111	81	24.57	25.705	18.6	16.5	12.75	13.43	15.995	15.8	17.39	15.185	18.11	14.855	17.44	16.34	15.55																			Phatr3_J47902			0.54624	0.124673	0.316695
Phatr3_J44357	81	100.72	82.48	100.795	56.5	50.775	46.345	76.05	74.52	54.745	74.455	68.215	46.915	76.545	64.805	49.78																			Phatr3_J47798			-0.67052	1.24826	0.409639
Phatr3_J47919	81	241.005	168.27	277.685	87.32	70.88	128.91	231.385	161.57	83.785	201.345	166.965	106.505	228.245	258.08	90.625																			Phatr3_J2527			0.360041	0.213616	0.413327
Phatr3_J14366	81	56.08	32.07	54.075	25.765	17.485	14.4	41.06	34.99	15.3	38.145	28.53	15.76	39.39	31.965	11.085																			Phatr3_J48354			0.0244688	0.334525	0.627907
Phatr3_J10788	81	15.205	7.58	12.525	9.11	10.405	6.9	13.765	9.415	8.65	13.88	7.05	9.785	16.535	11.16	9.415																			Phatr3_J38196			0.663115	0.186534	0.136411
Phatr3_J44430	81	83.085	55.225	67.175	41.35	33.56	15.845	54.96	56.755	31.65	66.48	55.485	22.49	61.93	71.865	28.73																			Phatr3_J38829			0.200604	0.249291	0.53562
Phatr3_J34799	81	106.56	63.17	145.1	27.025	14.27	20.53	90.765	66.205	28.105	71.53	50.25	19.735	72.21	62.415	24.76																			Phatr3_J44348			0.0935357	0.455955	0.434975
Phatr3_J14549	81	60.765	55.865	55.995	21.95	24.085	35.55	45.115	36.055	32.85	41.555	36.32	29.52	43.775	32.66	30.3																			Phatr3_J38107			0.340898	0.169361	0.474203
Phatr3_J54323	81	360.37	387.28	257.17	238.46	195.26	211.2	233.21	225.51	251.995	255.125	212.635	223.875	258.96	224.99	240.86																			Phatr3_J44012			0.431914	0.122683	0.429157
Phatr3_J15393	81	43.46	18.45	37.49	33.585	10.415	34.68	35.18	23.37	14.035	62.345	24.98	17.245	48.29	16.605	11.595																			Phatr3_J35493			0.240631	0.132316	0.610592
Phatr3_J4974	81	85.71	37.07	117.465	34.32	29.37	32.93	85.6	50.53	24.25	62.915	53.82	30.695	64.88	75.66	26.05																			Phatr3_J54219			0.138776	0.239159	0.605505
Phatr3_J39477	81	77.345	56.8	80.25	33.61	26.19	34.29	64.175	47.775	33.84	56.015	45.695	31.2	55.385	58.44	33.58																			Phatr3_J42683			0.0894544	0.302788	0.590985
Phatr3_EG01943	81	190.87	89.26	17.065	138.39	108.655	80.74	154.64	68.8	41.06	208.105	79.605	43.48	152.345	79.71	43.13																			Phatr3_EG00909			0.318701	0.309112	0.355294
Phatr3_EG02582	81	70.525	45.005	19.595	37.365	35.17	36.59	50.67	48.11	21.345	59.975	38.48	21.795	49.78	36.115	14.61																			Phatr3_EG00347			1.57759	-0.421442	-0.173913
Phatr3_EG02594	81	460.06	88.62	123.105	95.765	92.825	58.755	295.6	285.4	26.405	577.41	200.04	21.465	380.125	189.175	16.04																			Phatr3_J43244			0.589685	0.0489392	0.343259
Phatr3_EG02657	81	62.465	62.325	47.245	46.59	40.22	39.82	50.03	40.335	40.27	50.17	47.39	36.325	50.905	54.02	44.16																			Phatr3_J36995			0.40368	0.314219	0.263553
Phatr3_J18345	81	58.185	50.645	28.51	47.58	35.61	30.325	47.965	42.37	36.45	43.05	47.485	39.545	37.87	40.355	38.705																			Phatr3_J45913			0.542865	0.133423	0.304653
Phatr3_J22680	81	0.32	0.175	0.42	0.935	0	0	2.125	0.745	0.38	1.675	0.305	0.17	0.235	0.185	0.34																			Phatr3_EG00948			-0.0127389	0.705128	0.287263
Phatr3_J33198	81	134.555	113.355	81.71	56.09	55.97	61.63	90.86	90.71	56.04	101.615	98.41	47.91	116.055	129.485	53.32																			Phatr3_J47771			0.810204	0.0342538	0.134996
Phatr3_J37632	81	74.29	106.485	37.925	50.91	53.55	44	58.61	48.06	40.96	58.05	46.64	44.585	64.55	58.96	43.04																			Phatr3_J48134			0.57036	0.115286	0.293527
Phatr3_J37734	81	131.27	136.545	82.285	60.005	53.405	86.03	101.79	79.65	88.23	94.4	79.605	88.695	82.35	79.22	91.325																			Phatr3_J46851			0.282021	0.324786	0.37224
Phatr3_J40186	81	4.205	4.47	2.825	1.685	2.675	2.09	5.775	2.13	2.37	3.65	1.72	2.24	4.275	2.875	2.155																			Phatr3_J37436			0.15873	0.461255	0.358974
Phatr3_J43650	81	97.62	92.435	49.62	65.39	60.09	47.015	76.475	65.605	47.86	72.85	65.9	50.5	68.815	62.46	42.575																			Phatr3_J33436			0.703186	0.0068918	0.267324
Phatr3_J44285	81	10.49	11.415	6.505	6.77	5.255	2.065	4.975	3.46	0.695	7.05	4.26	0.87	6.97	4.04	1.115																			Phatr3_J19669			0.40364	0.096108	0.477062
Phatr3_J44864	81	66.26	61.275	45.585	42.08	47.37	26.56	43.79	49.4	26.705	60.73	47.32	24.39	56.38	48.73	24.455																			Phatr3_EG01040			0.728636	0.0905263	0.157523
Phatr3_J46833	81	32.28	23.42	15.075	21.825	24.935	14.32	21.34	17.16	19.44	21.405	19.385	16.715	21.055	21.305	16.08																			Phatr3_J47589			0.250769	0.170772	0.55433
Phatr3_J49058	81	32.205	36.455	14.17	24.595	17.47	6.89	35.97	6.395	5.735	47.295	20.02	6.49	35.92	27.165	5.77																			Phatr3_J6697			0.447943	0.162892	0.364489
Phatr3_J49253	81	56.765	28.57	8.075	41.77	65.97	30.905	34.655	27.755	19.365	87.61	23.69	17.24	52.84	44.065	15.675																			Phatr3_J44429			0.702607	-0.0562224	0.328855
Phatr3_J49682	81	29.42	19.85	13.3	16.215	15.855	19.565	24.675	20.415	18.695	23.815	21.26	19.955	23.705	23.43	17.17																			Phatr3_J49575			0.0475198	0.480511	0.447207
Phatr3_J50059	81	303.755	264.28	70.645	207.205	233.915	214.405	194.645	196.335	153.875	221.385	202.565	151.665	226.965	220.135	135.145																			Phatr3_EG00375			0.791291	-0.561958	0.745862
Phatr3_J54738	81	170.06	147.705	51.81	144.14	138.335	130.49	105.005	120.17	117.215	143.135	117.955	109.06	124.515	107.615	112.18																			Phatr3_J35478			0.290644	0.417456	0.266487
Phatr3_J6606	81	68.7	77.725	44.46	47.15	33.825	43.27	49.605	40.635	39.88	46.625	37.51	42.25	47.095	39.725	47.615																			Phatr3_EG01267			0.638132	0.465863	-0.130898
Phatr3_J17332	81	238.46	188.875	201.48	154.86	141.58	127.24	199.27	149.805	142.265	173.135	158.065	131.11	183.095	172.65	127.55																			Phatr3_J9157			0.412234	0.254513	0.305281
Phatr3_J41659	81	187.14	89.065	290.01	71.39	58.905	68.765	208.165	128.02	53.415	136.215	137.235	63.795	138.78	140.535	55.165																			Phatr3_J55087			0.951864	-0.199813	0.219919
Phatr3_J6528	81	35.55	28.69	31.71	25.43	21.525	13.365	28.59	23.64	21.965	28.32	28.115	20.465	26.315	24.04	20.93																			Phatr3_J48055			0.454365	0.231856	0.284944
Phatr3_J47039	81	450.825	426.075	360.495	284.085	283.65	249.465	421.475	289.605	252.47	357.955	336.65	282.25	408.475	405.135	257.02																			Phatr3_J32083			0.364764	0.102075	0.502911
Phatr3_EG00397	81	135.7	146.135	109.125	90.715	63.205	69.395	113.88	93.685	80.57	94.23	71.82	73.475	101.825	85.305	77.725																			Phatr3_J27067			0.0583112	0.315172	0.595453
Phatr3_J24493	81	285.68	180.925	353.515	92.49	104.91	153.6	266.635	206.16	115.595	225.69	182.245	129.38	204.965	212.61	104.965																			Phatr3_J49011			0.402466	0.172057	0.393914
Phatr3_EG02038	81	182.105	196.9	165.67	114.115	131.56	127.89	134.1	121.76	130.39	130.925	128.235	121.1	113.005	122.31	124.395																			Phatr3_J48394			0.0171674	1.03203	-0.0810811
Phatr3_J49309	81	32.675	32.385	27.96	22.39	17.58	20.725	28.125	22.805	23.15	25.825	22.775	21.39	25.245	26.2	19.915																			Phatr3_EG02595			0.383662	0.186913	0.397015
Phatr3_EG00568	81	819.35	561.565	996.375	370.505	265.67	308.27	697.97	392.39	288.34	622.385	448.24	281.67	512.875	463.39	297.91																			Phatr3_J46129			0.134887	0.391242	0.441444
Phatr3_J47348	81	33.425	52.675	46.525	36.33	31.725	28.765	47.035	34.28	37.645	37.66	32.84	35.73	39.305	33.98	33.51																			Phatr3_J48623			0.0442804	0.164446	0.758782
Phatr3_EG00523	81	88.015	82.055	67.635	50.415	46.88	48.775	73.02	58.98	52.895	68.525	54.81	45.925	68.275	58.705	50.665																			Phatr3_EG01281			0.394452	0.0795825	0.491923
Phatr3_J5424	81	67.64	35.875	83.07	20.025	20.555	25.425	66.805	45.035	19.54	51.33	38.35	24.65	48.14	40.83	19.795																			Phatr3_J34586			0.834674	0.0367494	0.0940721
Phatr3_J36711	81	214.055	233.85	166.595	140.125	123.41	108.085	159.695	131.09	171.48	151.705	119.69	160.655	139.105	133.575	152.175																			Phatr3_J20755			0.551834	-0.446642	0.860013
Phatr3_J37959	81	520.875	650.6	621.87	275.885	247.93	239.395	456.175	333.24	327.65	401.535	385.305	330.73	334.175	335.985	344.18																			Phatr3_J48783			0.524616	0.107645	0.332737
Phatr3_J12106	81	46.015	24.495	47.78	28.96	20.44	8.445	43.795	32.315	8.57	31.3	31.005	11.22	32.19	36.21	8.945																			Phatr3_J48032			0.466975	0.274314	0.223306
Phatr3_J34984	81	29.89	34.07	35.34	11.57	13.835	16.32	30.235	13.98	14.6	18.9	14.155	14.765	19.995	14.55	14.175																			Phatr3_J35460			0.415916	0.0845943	0.463878
Phatr3_J10073	81	32.615	34.77	32.46	18.085	14.9	21.13	31.13	21.36	14.71	22.73	19.045	17.46	23.45	23.66	15.985																			Phatr3_J49335			-0.244489	0.408602	0.8
Phatr3_J13931	81	252.78	190.545	318.3	117.495	86.055	81.405	303.89	185.77	87.695	224.605	166.075	86.56	229.17	173.65	73.935																			Phatr3_J50254			0.351126	0.268692	0.344068
Phatr3_J19103	81	299.195	255.49	288.795	214.71	161.405	166.475	291.16	227.29	166.945	220.1	210.59	158.155	224.74	234.035	151.22																			Phatr3_J49265			0.129406	0.179362	0.654686
Phatr3_J31987	81	50.62	43.145	43.55	26.8	19.75	22.385	52.68	30.99	20.01	39.53	33.375	18.365	44.295	43.885	16.19																			Phatr3_J54560			1.31343	-0.510345	0.16
Phatr3_J47338	81	185.19	200.42	159.6	118.665	96.28	75.37	168.585	130.56	100.965	144.05	125.295	91.51	138.515	135.485	93.665																			Phatr3_J36390			0.469885	-0.156598	0.649327
Phatr3_J45617	81	467.345	547.8	317.485	260.07	235.76	340.575	335.285	247.655	277.855	325.305	251.625	273.37	273.01	240.75	289.535																			Phatr3_J6732			0.627238	0.118345	0.216655
Phatr3_J37018	81	383.955	505.18	354.94	251.86	236.32	180.945	351.935	239.43	266.36	291.79	229.085	250.285	252.06	244.505	250.665																			Phatr3_J50093			0.688226	0.228349	0.0454675
Phatr3_J33208	81	141.035	87.8	94.625	66.85	54.88	51.615	140.255	96.275	36.755	159.02	91.165	43.21	142.585	113.875	34.585																			Phatr3_J37215			0.562113	0.10152	0.297788
Phatr3_J16560	81	24.8	26.72	27.65	21.795	20.77	20.335	33.395	26.15	24.005	26.915	25.475	20.92	25.84	27.73	19.39																			Phatr3_J49392			0.243916	0.340594	0.376309
Phatr3_J49871	81	491.7	501.935	426.09	184.43	172.215	179.725	410.275	238.46	264.97	342.565	269.455	302.885	287.975	240.795	304.45																			Phatr3_EG01812			0.629072	0.101283	0.229813
Phatr3_J54420	81	264.575	344.13	276.405	178.645	165.89	128.445	238.38	190.51	216.04	184.935	172.05	160.705	150.53	138.135	168.99																			Phatr3_EG00798			-0.227184	0.41915	0.767991
Phatr3_J9197	81	1961.19	1207.66	2325.23	715.1	557.695	648.07	1577.79	1207.38	698.59	1427.3	1005.14	553.99	944.44	1028.35	626.315																			Phatr3_J39115			0.436197	0.0294938	0.493634
Phatr3_draftJ358	81	129.88	78.24	120.375	59.24	48.39	34.885	132.405	91.975	43.74	94.635	91.955	42.235	87.27	81.73	34.95																			Phatr3_J45065			-0.0585366	0.500582	0.516696
Phatr3_J20948	81	3337.79	1928.32	3604.41	1653.99	1259.34	906.625	2817.07	2253.36	1370.34	2572.97	2220.4	1301.49	1756.49	1794.8	1413.76																			Phatr3_EG02644			0.326475	-0.0596668	0.689581
Phatr3_J27282	81	128.91	79.305	108.03	62.33	44.62	32.375	139.365	93.4	35.675	91.76	80.465	41.015	86.105	82.08	36.95																			Phatr3_J39217			0.690171	0.188783	0.077301
Phatr3_EG01135	81	68.935	82.935	52.32	38.605	35.685	33.685	63.95	37.38	48.27	51.555	41.475	46.795	41.895	40.015	45.06																			Phatr3_J21897			0.467269	0.0528269	0.435512
Phatr3_EG00140	81	137.07	141.8	265.625	110.325	52.785	102.61	441.895	168.405	111.82	227.985	173.13	107.57	228.045	152.93	104.685																			Phatr3_J46321			0.510268	0.112654	0.332307
Phatr3_J31584	82	8.235	7.105	23.705	8.26	9.72	6.775	12.7	8.06	13.93	12	8.405	12.68	11.07	13.675	10.315																			Phatr3_J49785			0.68344	-0.175824	0.446845
Phatr3_draftJ1200	82	0.815	0.945	0.445	0.285	0.475	0.425	0.39	0.315	0.38	0.575	0.29	0.58	0.515	0.51	0.425																			Phatr3_EG02048			0.240308	0.0270709	0.686439
Phatr3_EG01669	82	3.01	2.045	0.86	1.52	1.23	0.695	2.005	0.89	1.805	1.31	3.04	1.7	1.445	2.77	1.275																			Phatr3_J47908			0.282236	0.273305	0.397542
Phatr3_J11285	82	120.34	115.5	58.585	86.455	84.535	83.72	88.855	67.5	94.245	68.56	69.47	101.935	73.85	89.76	99.505																			Phatr3_J14356			0.529595	0.149721	0.273253
Phatr3_J41411	82	17.08	23.69	11.11	8.74	6.97	9.87	14.775	10.745	12.655	13.765	11.9	12.91	14.645	15.005	9.49																			Phatr3_J46335			0.46705	0.143505	0.34191
Phatr3_J49816	82	40.13	49.565	21.96	32.105	31.785	23.98	23.82	21.035	33.885	18.05	24.11	31.615	24.65	30.625	30.05																			Phatr3_J34923			0.206397	-0.207692	0.953521
Phatr3_J7876	82	24.93	33.575	24.18	25.215	19.74	29.14	48.075	40.21	30.755	34.295	32.42	38.06	31.135	36.06	29.625																			Phatr3_J4227			0.3798	0.295541	0.276187
Phatr3_J50048	82	112.835	112.795	84.835	62.69	71.3	76.24	84.43	81.095	84.42	63.14	79.89	119.52	64.5	97.675	84.07																			Phatr3_draftJ1870			0.659964	0.0191375	0.272212
Phatr3_J16807	82	71.705	76.445	54.745	48.035	41.135	49.82	60.76	41.865	60.34	53.955	49.095	62.45	48.8	54.715	53.485																			Phatr3_J8475			0.127367	0.302458	0.520935
Phatr3_J9355	83	39.545	39.89	101.215	21.82	28.23	37.735	30.665	18.645	31.935	34.935	40.375	35.745	48.71	55.79	30.86																			Phatr3_J14908			0.289331	0.234688	0.426332
Phatr3_J48597	83	16.825	24.885	174.005	7.535	11.41	32.96	57.75	17.18	22.37	43.485	38.285	30.565	74.165	125.975	18.995																			Phatr3_J47096			0.0966305	0.319659	0.533376
Phatr3_EG01120	83	86.885	99.89	149.195	28.69	35.645	66.04	69.33	80.805	63.32	69.975	96.17	74.84	99.635	63.91	52.605																			Phatr3_J32144			0.459317	0.192893	0.297363
Phatr3_J49201	83	30.06	18.49	56.705	34.89	35.565	55.245	43.605	45.525	39.525	38.95	53.695	64.225	71.485	63.655	37.965																			Phatr3_J12186			0.557377	-0.0359508	0.42807
Phatr3_J44449	83	322.94	343.84	604.52	206.53	144.53	327.615	288.88	209.465	207.81	283.285	226.18	344.39	378.085	309.145	254.505																			Phatr3_J46783			0.487776	0.415527	0.0442378
Phatr3_J46177	83	106.975	85.455	266.215	67.315	101.835	183.195	169.955	87.36	108.28	184.295	136.575	142.155	251.62	219.505	122.91																			Phatr3_J4234			0.169791	0.282042	0.494731
Phatr3_J14478	83	79.005	178.67	174.705	89.735	59.82	99.705	80.39	83.535	91.86	85.915	108.94	83.25	96.53	103.485	89.935																			Phatr3_J37202			0.358528	0.325218	0.262363
Phatr3_J14149	83	67.97	71.73	82.255	32.685	23.685	57.675	56.2	42.09	48.685	57.22	45.38	50.5	73.9	82.095	40.215																			Phatr3_J44136			0.162138	0.140152	0.643717
Phatr3_J45955	83	24.13	34.58	44.455	29.35	23.325	40.765	34.635	28.73	28.76	31.65	27.325	33.67	44.02	39.26	28.175																			Phatr3_EG00949			0.423631	0.0617745	0.459517
Phatr3_J43311	83	71.955	52.255	79.41	31.425	31.8	72.025	49.905	37.675	30.695	67.8	45.17	29.29	68.655	77.435	24.4																			Phatr3_EG02228			0.639441	-0.324716	0.62987
Phatr3_J44884	83	25.75	39.495	20.09	18.355	11.905	20.475	16.275	17.695	19.36	20.545	17.405	18.015	23.655	21.52	17.295																			Phatr3_draftJ1806			0.599924	0.0137768	0.330752
Phatr3_J7649	83	26.93	25.32	24.705	21.42	19.485	30.33	21.59	19.52	20.455	20.435	19.19	17.595	27.195	29.365	19.375																			Phatr3_J36634			0.22907	0.428823	0.286481
Phatr3_J45664	83	19.915	31.13	20.505	11.32	7.88	16.135	19.435	11.67	11.085	17.03	11.645	8.61	21.8	18.95	10.695																			Phatr3_J45178			0.0436108	0.441511	0.459095
Phatr3_J31442	83	22.835	27.02	43.8	18.12	17.87	37.285	50.335	41.345	26.295	44.335	34.775	33.845	52.825	52.11	28.92																			Phatr3_J35749			0.57752	0.0587197	0.307873
Phatr3_EG01840	83	62.69	66.955	41.505	48.3	53.175	55.42	48.185	41.29	44.205	35.75	46.96	45.185	50.775	60.44	42.145																			Phatr3_J10724			0.628639	-0.0599866	0.375284
Phatr3_J11634	83	23.775	14.92	31.56	25.6	21.69	39.15	50.67	35.645	27.085	40.145	32.86	33.915	38.17	38.995	26.995																			Phatr3_EG02574			0.0512548	0.381823	0.510656
Phatr3_J3362	83	101.69	79.89	99.91	108.515	89.9	124.77	181.51	93.965	98.09	165.805	122	114.475	151.78	135.31	108.08																			Phatr3_J26807			0.212629	0.252889	0.478054
Phatr3_J38694	83	13.465	10.81	9.67	9.905	9.805	10.255	11.365	12.5	8.69	11.77	11.325	10.105	11.28	11.385	9.42																			Phatr3_J51916			0.34626	0.126862	0.470211
Phatr3_J42557	83	10.09	9.205	12.895	11.6	12.34	22.05	23.445	13.955	15.79	18.375	13.58	15.705	24.49	22.365	12.68																			Phatr3_EG01525			0.314674	0.0789667	0.549469
Phatr3_J44502	83	20.665	17.89	22.25	24.09	20.365	29.865	26.9	24.85	20.185	22.765	23.77	21.16	28.805	29.66	22.57																			Phatr3_J45533			0.482586	0.305011	0.155262
Phatr3_J44799	83	117.955	118.475	84.93	72.73	60.88	128.285	94.245	69.26	85.975	96.8	100.765	115.06	110.705	142.095	81.815																			Phatr3_EG00775			0.538026	0.112678	0.290707
Phatr3_J45168	83	30.755	39.52	16.255	22.63	20.41	23.365	14.005	22.905	18.16	21.05	25.585	23.405	21.34	23.295	18.565																			Phatr3_J39996			0.479871	0.403846	0.0576132
Phatr3_J49488	83	18.49	25.835	21.84	24.86	24.655	25.575	26.8	26.55	25.23	20.43	22.075	26.59	24.805	26.31	24.22																			Phatr3_J36719			0.330913	0.360067	0.249643
Phatr3_J54151	83	179.24	66.805	115.475	215.85	175.37	222.54	164.415	237.15	172.995	260.26	256.77	188.595	342.83	361.035	161.545																			Phatr3_J43093			0.266559	0.136026	0.537226
Phatr3_draftJ292	83	58.17	20.775	69.365	38.985	33.31	55.59	68.97	42.89	38.04	58.465	39.5	37.845	60.43	45.015	46.04																			Phatr3_EG02363			0.101039	0.26139	0.577247
Phatr3_J34116	83	20.24	27.115	24.555	20.095	21.19	25.285	26.01	24.81	20.995	23.61	22.92	19.885	22.92	24.54	19.91																			Phatr3_J44931			0.296867	0.278163	0.364246
Phatr3_J50078	83	107.055	92.56	82.95	65.21	54.72	88.37	100.165	72.32	76.985	69.45	67.775	87.855	81.35	81.33	85.4																			Phatr3_J44342			0.56059	0.172526	0.205704
Phatr3_J42670	83	47.715	55.835	43.505	31.685	32.485	39.08	50.4	38.71	35.235	37.995	37.1	38.79	39.435	43.56	30.38																			Phatr3_J50097			0.265051	0.26895	0.404745
Phatr3_J18027	84	14.62	12.285	15.665	10.73	7.6	24.385	22.39	16.265	16.715	16.095	13.84	19.485	17.03	14.955	16.24																			Phatr3_J44420			0.915871	-0.198565	0.220829
Phatr3_J46116	84	196.015	227.295	349.06	125.395	151.29	308.575	173.325	155.31	197.7	188.575	229.515	179.775	317.325	195.435	175.095																			Phatr3_J35363			0.267429	0.364871	0.305708
Phatr3_J48938	84	37.5	123.675	122.2	16.69	20.71	36.37	28.49	33.325	50.56	32.51	39.595	49.205	28.66	38.51	51.01																			Phatr3_J49430			0.307717	-0.0089914	0.639202
Phatr3_J54049	84	10.22	10.275	11.505	6.915	6.165	8.82	7.905	7.4	10.16	6.615	8.89	9.31	8.425	9.285	9.97																			Phatr3_EG00510			0.456841	0.130978	0.349243
Phatr3_J45544	84	87.5	86.805	261.965	78.56	70.805	204.715	142.09	142.345	189.535	95.675	114.74	170.615	118.09	143.165	168.115																			Phatr3_J13047			0.426552	0.116243	0.392944
Phatr3_J40433	84	24.695	25.17	146.54	13.59	22.485	138.165	43.245	36.99	92.59	43.55	38.665	107.355	33.76	62.975	89.385																			Phatr3_J44060			0.573367	0.00291614	0.35831
Phatr3_J42577	84	85.825	118.72	246.43	98.475	76.97	134.27	118.025	122.815	127.705	101.585	133.08	158.14	95.76	140.175	112.45																			Phatr3_J49323			0.51238	0.160587	0.261588
Phatr3_J14599	84	19.005	33.835	51.67	18.19	17.195	28.88	28.655	33.765	42.36	33.725	39.245	39.37	26.155	49.73	34.49																			Phatr3_J45006			0.696298	0.183598	0.0538835
Phatr3_J50238	84	52.075	71.675	86.1	62.27	59.315	70.31	73.08	80.255	81.475	72.86	89.545	83.345	74.715	91.345	77.965																			Phatr3_EG00084			0.460799	0.0460035	0.426447
Phatr3_J37399	84	18.43	34.04	17.18	12.755	11.895	13.55	14.585	12.835	18.84	13.185	14.49	19.705	13.895	19.49	14.27																			Phatr3_EG01763			0.0420329	0.393976	0.496038
Phatr3_EG01125	84	29.46	28.525	23.315	34.875	29.81	38.855	40.875	36.91	39.085	37.715	38.975	38.15	40.965	45.47	38.02																			Phatr3_J49420			0.0778271	0.351614	0.502239
Phatr3_EG01390	84	11.94	12.54	10.99	7.825	7.17	18.305	6.65	8.26	16.19	9.83	10.185	16.08	9.325	11.47	16.73																			Phatr3_J49026			-0.0827959	0.369346	0.644829
Phatr3_EG02091	84	0.74	0	0.97	1.4	1.025	5.08	4.285	4.915	7.04	5.205	0.7	4.32	3.015	4.52	5.97																			Phatr3_J47725			0.0295983	0.575597	0.325749
Phatr3_J24935	84	20.005	21.83	17.74	24.835	24.165	31.04	27.055	23.79	27.145	22.965	30.23	26.695	23.61	28.37	27.68																			Phatr3_J43972			0.0205164	0.219051	0.6913
Phatr3_J25184	84	30.185	30.43	27.15	23.135	21.95	37.05	47.31	36.875	32.815	33.815	33.465	31.26	29.97	36.335	29.22																			Phatr3_EG00912			0.29323	0.177599	0.459856
Phatr3_J32191	84	13.84	14.55	7.215	9.095	9.435	12.59	9.345	9.375	12.85	10.94	9.43	12.305	13.36	11.855	13.51																			Phatr3_J54658			0.880155	0.122879	-0.072623
Phatr3_J39940	84	175.6	372.585	140.82	111.975	102.58	177.13	138.455	152.99	221.07	159.755	132.22	201.75	126.94	134.315	199.59																			Phatr3_J43508			0.226686	0.113298	0.589961
Phatr3_J42895	84	106.11	131.63	63.925	86.365	74.33	107.58	98.18	91.94	86.395	84.62	79.11	104.62	82.495	79.545	88.865																			Phatr3_EG02553			0.389961	0.168632	0.371094
Phatr3_J43226	84	49.47	49.84	71.545	55.025	55.34	115.47	111.775	77.645	89.06	81.105	48.29	122.77	67.51	70.12	92.63																			Phatr3_J42459			0.159363	0.3129	0.457086
Phatr3_J43459	84	27.2	24.65	19.705	19.265	16.635	26.015	28.11	21.265	24.845	21.625	19.665	26.805	23.675	22.305	23.65																			Phatr3_EG00890			0.332516	0.242607	0.353942
Phatr3_J45435	84	46.35	43.345	44.7	38.285	36.905	45.41	61.855	50.035	40.455	49.105	48.81	41.645	45.81	53.905	41.035																			Phatr3_J37234			0.668257	-0.100638	0.36054
Phatr3_J45461	84	157.82	213.84	113.515	120.19	131.185	142.28	128.495	131	175.04	122.98	132.55	147.945	112.95	131.28	135.455																			Phatr3_draftJ1443			0.962742	0.188976	-0.223642
Phatr3_J48238	84	41.79	47.49	16	33.555	32.08	35.83	30.145	34.7	37.54	35.165	40.225	41.795	34.325	42.67	38.275																			Phatr3_J43065			0.260101	0.284395	0.383111
Phatr3_J5889	84	62.04	65.1	34.39	45.66	51.25	62.94	46.52	48.535	62.01	42.05	49.5	58.865	44.175	51.84	59.27																			Phatr3_J9490			0.27353	0.352826	0.301061
Phatr3_J9411	84	67	68.515	56.755	52.6	36.855	67.515	83.145	65.655	75.895	61.91	46.96	75.26	67.94	50.05	68.925																			Phatr3_J36976			0.638387	0.0614637	0.227293
Phatr3_J38149	84	2.77	48.14	79.685	3.51	4.585	9.38	24.475	16.095	14.11	13.505	21.99	17.795	10.09	15.295	18.57																			Phatr3_J43023			0.487524	0.209645	0.229971
Phatr3_J37093	84	72.71	107.905	69.13	54.965	48.735	62.915	69.355	57.655	67.44	59.915	52.035	62.965	60.91	60.92	63.155																			Phatr3_J33339			0.685319	0.0415501	0.199742
Phatr3_EG02207	84	136.555	142.69	199.795	90.995	84.645	137.52	170.26	150.81	124.565	149.325	139.675	123.88	125.11	144	120.95																			Phatr3_J45782			0.263381	0.219329	0.443405
Phatr3_J48846	84	13.955	24.375	22.695	14.38	12.53	33.795	28.56	18.06	31.855	18.23	14.88	29.705	21.725	22.245	32.09																			Phatr3_J41349			0.35679	0.210956	0.358335
Phatr3_EG02246	84	119.095	87.435	154.4	101.785	86.505	151.925	179.705	122.675	134.345	142.14	120.905	144.34	137.27	144.84	138.32																			Phatr3_J5288			0.370553	0.335492	0.219327
Phatr3_J45250	84	23.38	42.245	64.78	17.475	17.105	41.7	82.24	49.08	36.2	54.045	47.38	32.585	55.24	56.58	33.87																			Phatr3_J42779			0.369699	0.107809	0.447504
Phatr3_EG00050	84	62.155	99.6	118.68	30.03	34.855	52.185	80.51	43.565	60.31	78.765	57.05	54.62	46.785	57.075	60.585																			Phatr3_J45331			0.153374	0.32799	0.442432
Phatr3_J42556	84	28.35	25.09	32.01	19.81	21.66	49.11	41.97	31.94	27.82	28.92	32.61	31.78	27.32	39.495	32.24																			Phatr3_EG00754			0.326797	0.332867	0.263229
Phatr3_draftJ1331	84	135.43	96.7	169.135	63.67	45.955	165.085	233.21	155.255	92.235	135.825	131.165	144.09	126.625	175.235	114.66																			Phatr3_J51114			0.201616	0.255933	0.464562
Phatr3_EG00792	85	13.865	27.49	16.105	16.15	9.245	10.16	9.36	13.77	9.775	11.96	11.62	12.145	15.945	12.46	10.525																			Phatr3_J44526			0.446922	0.287991	0.187084
Phatr3_J44348	85	21.425	15.855	42.75	28.59	20.49	32.66	38.93	32.585	27.105	38.08	33.25	40.42	60.57	43.675	28.935																			Phatr3_J45899			0.29425	0.258637	0.368229
Phatr3_J48292	85	43.405	51.87	37.98	38.485	35.255	37.73	37.05	34.795	37.33	37.535	37.12	35.67	45.2	47.125	36.56																			Phatr3_J43693			0.226721	0.301669	0.392661
Phatr3_EG01627	85	101.43	84.525	148.565	72.665	50.685	77.85	123.545	88.835	77.275	127.95	103.01	71.39	130.97	115.685	79.52																			Phatr3_J47146			0.193314	0.293333	0.433962
Phatr3_J10005	85	61.14	69.875	106.735	41.095	31.925	53.465	69.6	42.81	50.26	46.62	47.245	51.08	52.49	52.05	52.575																			Phatr3_J37243			-0.0763233	0.340824	0.656042
Phatr3_J36016	85	57.44	43.97	51.555	41.48	46.685	42.425	52	47.03	48.605	45.59	50.835	41.245	52.275	66.08	48.745																			Phatr3_J44709			0.185946	0.246648	0.487845
Phatr3_J50885	85	44.27	46.43	62.505	43.49	29.245	40.275	54.09	62.03	42.255	46.455	58.505	37.75	49.335	48.45	43.42																			Phatr3_EG00445			0.29818	0.31971	0.30191
Phatr3_EG01851	85	184.445	193.975	158.265	151.935	136.205	130.68	148.69	139.955	161.645	162.26	137.925	148.605	151.395	124.96	158.54																			Phatr3_draftJ1186			0.756374	0.00631894	0.157092
Phatr3_EG00033	85	13.12	10.165	13.21	20.365	17.055	16.03	21.43	18.885	17.235	23.555	20.04	19.985	21.735	25.81	17.955																			Phatr3_EG01286			0.156145	0.2515	0.511696
Phatr3_EG00095	85	8.59	14.725	16.735	13.015	12.445	21.84	18.285	17.34	13.61	12.15	18.99	16.985	16.46	17.08	17.685																			Phatr3_J38777			0.580833	0.4637	-0.12552
Phatr3_EG00909	85	5.525	4.685	4.82	3.43	2.295	3.615	3.495	4.675	3.085	3.665	2.985	4.635	5.005	3.155	3.095																			Phatr3_J9828			0.202097	0.465652	0.250131
Phatr3_J10398	85	62.63	79.915	56.2	45.88	43.27	35.385	63.33	61.105	50.98	65.24	64.095	47.93	56.27	55.26	57.97																			Phatr3_J27429			0.760887	-0.0687232	0.225427
Phatr3_J38974	85	19.845	19.705	10.13	14.57	14.545	23.58	22.77	14.33	16.09	15.58	16.51	17	15.425	20.925	17.28																			Phatr3_EG01371			-0.619985	0.703004	0.833766
Phatr3_J4073	85	6.255	5.225	2.5	8.74	4.07	6.005	4.24	6.465	4.61	5.865	5.43	4.41	5.035	5.89	5.725																			Phatr3_J49716			0.323403	0.39635	0.196809
Phatr3_J46732	85	4.01	3.985	3.45	2.335	2.365	1.995	4.775	4.035	2.81	3.91	4.285	1.925	4.625	4.63	2.785																			Phatr3_J54072			0.215308	0.234338	0.465887
Phatr3_J48028	85	35.935	42.105	22.19	32.36	28.46	39.465	26.465	31.455	31.375	31.805	30.06	29.81	35.59	36.24	31.955																			Phatr3_J34919			0.472382	-0.0140829	0.457153
Phatr3_J48336	85	19.385	26.635	20.585	32.76	26.785	30.97	28.43	26.19	27.705	24.94	29.22	29.2	29.785	26.995	27.375																			Phatr3_EG01486			0.373828	0.167137	0.374238
Phatr3_J49529	85	18.145	11.995	13.495	20.705	22.51	22.155	29.28	25.13	23.145	24.235	30.36	20.07	22.885	36.095	23.06																			Phatr3_J39118			0.443191	-0.0202521	0.492196
Phatr3_J49913	85	24.79	28.3	17.66	17.33	10.925	18.59	15.615	15.815	19.33	20.48	18.42	21.81	18.265	18.35	18.26																			Phatr3_EG02360			1.25672	-0.135648	-0.206536
Phatr3_J50269	85	25.99	33.26	7.625	18.47	20.5	21.31	22.85	20.58	21.08	19.55	20.075	16.595	18.63	22.265	21.625																			Phatr3_J47992			0.410657	0.228155	0.275093
Phatr3_J50753	85	149.28	216.47	120.95	117.81	121.96	134.075	115.785	99.53	127.74	113.195	119.025	131.01	130.47	151.355	129.665																			Phatr3_J50535			1.25152	-0.154046	-0.184093
Phatr3_J7634	85	27.765	34.835	37.975	17.245	16.015	29.935	33.22	22.35	22.79	24.33	21.39	26.59	25.88	31.31	27.935																			Phatr3_EG01874			0.236771	0.330199	0.346069
Phatr3_J7553	85	74.06	89.63	75.855	54.375	52.84	51.57	80.88	55.07	56.455	58.26	63.265	52.855	64.08	79.125	66.09																			Phatr3_J31693			0.278795	0.226285	0.407909
Phatr3_J47120	85	10.085	11.63	27.79	16.59	11.59	16.53	37.525	25.83	12.65	25.83	24.775	13.855	28.295	30.545	13.695																			Phatr3_J36578			-0.0692358	0.25298	0.729242
Phatr3_J50546	85	16.125	22.19	41.025	19.26	12.23	24.2	50.815	34.335	22.28	45.11	45	27.205	40.425	40.575	25.315																			Phatr3_J20331			0.466177	0.18281	0.263906
Phatr3_J11126	85	46.085	44.99	64.13	43.04	37.555	38.355	80.4	64.715	37.595	59.145	58.475	40.735	55.855	50.56	44.31																			Phatr3_J40023			-0.0810811	0.46729	0.526316
Phatr3_J23306	85	16.36	18.77	30.525	26.16	19.165	30.18	44.9	40.555	21.26	32.025	37.7	21.95	32.695	40.63	21.725																			Phatr3_J49650			0.385555	0.152764	0.374114
Phatr3_EG01509	85	379.975	715.435	514.985	382.88	269.61	346.33	577.245	273.9	295.89	413.87	386.605	386.41	262.43	406.375	340.195																			Phatr3_J25422			0.340968	0.200994	0.370252
Phatr3_EG00202	86	0.215	0.435	0.44	0.475	0.25	0.595	0.84	0.995	0.455	0.2	0.39	0.335	0.635	0.47	0.27																			Phatr3_J20192			-0.0358121	0.325828	0.621988
Phatr3_EG00300	86	0.165	0.135	1.885	0.655	0.12	0.09	1.92	1.46	0.265	0.36	0.485	0.065	2.41	1.16	0.23																			Phatr3_J37885			0.105829	0.428055	0.377766
Phatr3_EG00864	86	0.175	1.02	0.15	0.99	1.12	0.35	0.875	1.08	0.495	0.095	0	0.84	2.22	0.675	0.485																			Phatr3_J49805			0.270916	0.36214	0.277778
Phatr3_EG01178	86	0	0.06	0	0.035	0	0	0.105	0.065	0	0	0	0	0.08	0.02	0.01																			Phatr3_J46805			0.169467	0.276819	0.464461
Phatr3_J16648	86	3.865	5.15	5.555	3.095	6.155	3.8	4.31	5.875	4.365	4.47	6.155	4.74	6.665	4.62	5.195																			Phatr3_J41606			0.37145	0.0919612	0.447128
Phatr3_J35564	86	38.42	48.61	14.61	22.79	27.275	26.705	18.48	29.61	30.45	21.225	23.705	23.865	28.17	27.14	22.965																			Phatr3_J38076			0.14557	0.661208	0.10356
Phatr3_J4127	86	34.42	23.115	22.965	21.68	19.435	20.115	27.295	27.29	23.605	21.78	24.58	21.935	26.27	23.905	23.9																			Phatr3_J35101			0.0940526	0.312618	0.502377
Phatr3_J45586	86	27.525	17.765	18.94	31.885	39.55	30.885	25.37	31.475	30.08	23.69	30.57	30.86	32.345	31.84	27.47																			Phatr3_J8239			0.143672	0.476949	0.288118
Phatr3_J5954	86	9.955	12.015	5.985	12.685	13.595	8.625	9.385	16.01	9.625	9.33	12.58	10.155	12.96	10.475	8.33																			Phatr3_J43155			0.466253	0.0787402	0.363566
Phatr3_J35267	86	99.285	55.75	129.395	46.665	37.46	48.705	108.475	78.675	47.37	63.78	66.2	45.955	72.06	65.42	40.525																			Phatr3_J42447			-0.111718	0.269158	0.750675
Phatr3_J47994	87	672.655	873.815	1313.35	303.735	291.055	512.075	371.94	586.195	514.725	407.485	383.645	457.64	283.035	357.015	476.25																			Phatr3_J38108			0.175349	0.578462	0.154242
Phatr3_J31870	87	39.17	69.535	55.915	45.63	46.5	36.03	48.215	49.795	42.545	39.025	36.455	38.67	46.775	35.63	40.11																			Phatr3_J44050			0.588383	0.0350868	0.283128
Phatr3_J54375	87	24.53	31.38	25.88	27.99	24.57	17.67	24.93	28.51	21.36	20.875	28.335	20.62	23.335	28.2	21.395																			Phatr3_J13418			0.296291	0.0408655	0.569009
Phatr3_J13360	87	35.12	41.115	46.885	44.995	33.645	29.81	41.615	46.86	44.565	31.985	42.14	42.22	35.58	41.575	37.95																			Phatr3_J38280			0.627502	0.163034	0.115433
Phatr3_draftJ1128	87	0	0.16	0	0.225	0	0.075	0	0.29	0.055	0.135	0	0	0.265	0.24	0																			Phatr3_J48427			0.151613	0.297556	0.456677
Phatr3_draftJ590	87	6.395	10.37	4.71	8.23	8.34	7.69	4.365	8.615	7.28	5.185	6.115	5.65	5.785	5.935	5.565																			Phatr3_J49862			0.278075	0.295918	0.331606
Phatr3_EG00420	87	0.545	0.785	0.585	1.075	0.78	0.765	1.01	0.955	0.64	0.59	1.18	0.33	0.335	0.895	0.555																			Phatr3_J45874			0.25085	0.341787	0.312118
Phatr3_EG00528	87	1.025	0.77	1.245	1.1	1.87	0.34	1.53	2.115	1.08	1.485	1.635	0.935	1.185	1.645	1.385																			Phatr3_EG01280			0.401101	0.296885	0.206672
Phatr3_EG00904	87	0	0	0.345	0	1.025	0	0	1.64	0	0	0	0.43	0	0	0																			Phatr3_EG02265			0.777459	0.0138443	0.11302
Phatr3_EG01314	87	16.81	19.155	13.865	20.4	21.525	18.845	15.06	19.1	21.495	14.55	18.04	17.535	17.51	16.64	20.69																			Phatr3_J47828			0.795556	-0.199652	0.308021
Phatr3_EG01709	87	0	0.18	0	0.235	0.32	0.215	0	0.83	0.235	0.275	0.28	0.17	0	0.31	0.29																			Phatr3_EG00267			0.0403742	0.750617	0.11285
Phatr3_J29212	87	54.325	66.2	45.925	52.23	55.215	57.725	46.24	59.585	64.425	46.05	64.53	62.435	51.53	57.76	66.73																			Phatr3_J31831			0.525569	0.0527252	0.325394
Phatr3_J31748	87	25.785	19.86	22.455	25.605	27.11	13.78	29.335	32.86	23.4	21.88	29.13	21.63	25.415	29.43	18.55																			Phatr3_J44684			0.0531508	0.516489	0.333663
Phatr3_J35973	87	14.15	16.625	14.395	14.855	16.715	8.355	15.955	21.515	12.6	14.72	15.47	11.455	15.59	15.915	9.645																			Phatr3_J45601			0.240178	0.0880723	0.574613
Phatr3_J37404	87	0	0.01	0	0	0	0	0.035	0.04	0	0.01	0	0	0	0	0.025																			Phatr3_J52304			0.433271	0.103334	0.366157
Phatr3_J37571	87	4.725	4.725	5.765	4.475	6.65	2.115	5.535	6.265	5.58	5.31	4.05	4.41	3.995	3.06	6.175																			Phatr3_J45644			0.378386	0.144382	0.379186
Phatr3_J38271	87	7.19	10.915	5.62	8.78	6.11	7.175	5.925	10.5	10.11	8.805	11.645	8.435	8.16	7.08	7.025																			Phatr3_J41790			0.356239	0.259659	0.285987
Phatr3_J38429	87	0	0.285	0	0.1	0.18	0	0	0.55	0	0	0	0.29	0.365	0	0.05																			Phatr3_J21983			0.210494	0.245096	0.444298
Phatr3_J38526	87	4.255	3.835	6.755	3.785	4.045	2.425	5.925	7.145	3.125	3.645	7.315	2.895	4.72	6.55	4.085																			Phatr3_J36629			0.305031	0.44171	0.153055
Phatr3_J39221	87	0	0.115	0	0	0	0	0	0.125	0.035	0	0	0	0	0.075	0.05																			Phatr3_J47966			0.0653124	0.230201	0.604211
Phatr3_J39325	87	52.57	89.015	33.705	61.895	51.98	30.815	43.095	60.035	50.675	52.41	49.115	44.31	51.91	45.855	40.33																			Phatr3_J48918			0.32571	0.285875	0.287972
Phatr3_J40952	87	39.25	48.465	34.29	47.4	43.415	21.895	35.205	48.195	41.37	27.395	35.16	31.13	30.6	35.67	36.33																			Phatr3_J16052			0.801807	-0.0895522	0.1871
Phatr3_J41393	87	0	0	0	0.155	0.175	0	0	0.4	0.23	0	0	0.075	0	0	0																			Phatr3_J49391			0.177352	0.235413	0.486561
Phatr3_J43208	87	9.075	6.84	7.435	10.535	10.18	10.855	10.16	11.485	10.485	7.845	10.68	10.815	10.81	11.265	9.455																			Phatr3_J49072			0.00182188	0.26606	0.63121
Phatr3_J44611	87	0	0.06	0	0.055	0	0.06	0	0.26	0.06	0	0	0	0	0.155	0.055																			Phatr3_J14477			0.279811	0.0370893	0.582182
Phatr3_J45740	87	0.44	0.21	0.36	0.835	0.625	0.435	0.34	0.88	0.455	0.305	0.375	0.265	0.75	0.87	0.4																			Phatr3_J9546			0.521883	-0.000663967	0.376638
Phatr3_J46417	87	30.955	35.49	24.59	28.25	33.08	29.04	34.23	38.855	28.565	28.21	34.6	27.235	27.38	34.38	25.48																			Phatr3_J43217			0.469701	0.184884	0.243027
Phatr3_J46821	87	0	0.16	0	0	0.055	0.03	0.185	0.19	0	0.04	0	0.12	0.07	0	0.055																			Phatr3_J15126			-0.194254	0.0311042	1.06034
Phatr3_J4700	87	17.1	25.235	9.795	20.9	17.655	16.985	14.055	23.215	23.155	15.195	16.835	20.29	15.515	16.47	20.94																			Phatr3_J45587			0.252459	0.282865	0.361837
Phatr3_J47991	87	27.43	20.015	17.4	26.78	30.93	27.78	24.89	31.215	28.545	19.48	28.21	23.645	24.125	31.62	24.935																			Phatr3_EG00135			0.39206	-0.0866774	0.591304
Phatr3_J48273	87	24.275	32.495	20.505	27.26	29.185	26.32	24.865	28.77	22.015	22.04	24.24	20.49	25.32	25.99	20.385																			Phatr3_J48608			0.269394	0.255852	0.370709
Phatr3_J49386	87	14.71	14.17	11.09	15.785	17.855	16.375	13.455	18.81	14.695	15.725	15.35	15.81	16.71	16.035	15.64																			Phatr3_J49277			0.573011	0.0725056	0.250283
Phatr3_J49447	87	23.91	31.195	20.55	24.215	26.52	17.835	21.835	27.89	20.315	20.58	21.495	19.965	20.895	21.505	22.955																			Phatr3_J7293			0.339117	0.309878	0.246787
Phatr3_J51422	87	22.21	32.8	8.82	26.675	27.18	20.07	22.35	32.945	21.53	21.665	20.555	20.605	20.86	21.865	23.475																			Phatr3_J13553			0.349171	0.260162	0.285747
Phatr3_J32285	87	226.42	283.7	278.135	263.65	276.595	155.265	247.765	267.33	206.21	222.735	327.275	187.475	221.375	322.965	201.565																			Phatr3_J43407			0.517798	0.0484699	0.328198
Phatr3_J45385	87	28.595	32.81	28.69	29.845	27.6	21.675	28.78	32.335	25.305	24.455	29.28	25.735	24.155	26.065	23.855																			Phatr3_J50065			0.400284	0.184269	0.309394
Phatr3_EG01164	87	134.655	189.5	151.335	127.095	129.69	113.13	140.13	160.975	129.1	127.915	155.09	118.965	104.795	124.41	117.465																			Phatr3_EG00925			0.643742	0.137991	0.11171
Phatr3_EG01114	88	0	1.17	0	0.935	0.27	0	0.495	1.085	0.175	0.565	0.305	0.235	0.875	1.535	2.03																			Phatr3_J45349			0.640231	0.203003	0.0501438
Phatr3_EG02210	88	21.59	14.205	7.675	17.665	17.24	17.905	11.79	16.34	16.99	14.62	15.985	13.665	14.54	16.75	16.125																			Phatr3_J23164			-0.020229	0.246441	0.666239
Phatr3_J10934	88	8.32	9.75	8.915	10.375	11.685	8.4	8.975	11.5	9.97	6.115	12.14	10.795	9.12	13.325	11.015																			Phatr3_J5543			-0.167015	0.515845	0.543499
Phatr3_J45549	88	22.665	26.335	17.965	19.83	20.94	19.08	19.165	26.29	19.54	17.16	24.76	20.33	23.725	28.095	18.93																			Phatr3_J41092			0.104418	0.543749	0.242813
Phatr3_J45569	88	122.695	139.605	76.165	81.26	92.93	68.52	72.015	93.875	98.15	70.645	88.135	89.25	59.39	94.675	100.14																			Phatr3_J46580			-0.316908	0.830645	0.376439
Phatr3_J45975	88	0	0.545	0.145	0.305	0.41	0.3	0.315	0.805	0.225	0.74	0.385	0.15	0.14	1.125	0.9																			Phatr3_J42255			0.876824	0.0306707	-0.0187438
Phatr3_J45050	89	120.795	75.32	100.13	95.525	84.145	66.7	65.93	93.87	76.045	80.455	115.31	85.26	124.325	167.85	64.765																			Phatr3_J5527			0.317133	0.0751003	0.496491
Phatr3_J40603	89	3.525	6.13	10.17	6.29	5.26	2.815	4.895	6.29	4.475	5.135	10.67	4.265	6.88	12.06	2.615																			Phatr3_J35688			-0.126761	0.636905	0.378523
Phatr3_J36770	89	22.415	19.86	21.22	15.75	13.855	6.165	12.205	15.875	17.895	13.3	18.625	13.555	16.59	16.975	11.445																			Phatr3_J35818			0.214797	0.0478922	0.625126
Phatr3_J44001	89	32.74	26.985	23.59	27.445	22.98	17.57	19.64	26.105	22.49	21.375	27.445	23.405	22.93	28.555	20.54																			Phatr3_J48640			0.366373	-0.011396	0.532322
Phatr3_J23253	89	7.58	7.025	10.065	9.175	7.88	7.325	10.21	10.265	8.5	7.81	13.57	8.76	10.535	11.13	5.845																			Phatr3_J42791			0.426106	0.158292	0.302666
Phatr3_J43104	89	45.325	45.335	49.84	49.815	47.99	40.78	49.15	52.98	40.72	41.895	53.575	40.295	50.67	63.795	43.68																			Phatr3_J54405			0.910756	-0.138054	0.113985
Phatr3_J20124	89	38.665	37.59	29.855	48.785	40.695	32.505	40.725	47.655	41.365	38.88	45.07	34.75	49.705	51.965	38																			Phatr3_draftJ1748			0.508291	-0.0193133	0.39507
Phatr3_J34479	89	0	0	0.89	0	0	0.105	0.615	1.42	0.155	0.14	0.385	0.305	1.75	1.105	0																			Phatr3_J49165			0.278322	-0.0057943	0.611445
Phatr3_J37580	89	0	0.02	0.115	0.24	0.065	0.035	0.145	0.27	0.035	0.035	0.25	0	0.135	0.13	0.035																			Phatr3_J35464			0.504533	0.103777	0.274892
Phatr3_J39466	90	30.81	34.615	19.365	29.325	23.2	16.365	30.27	23.44	27.85	18.77	22.545	23.255	20.435	17.21	21.555																			Phatr3_J53980			0.85823	0.127827	-0.103418
Phatr3_EG00054	91	12.275	15.24	75.93	9.29	6.9	4.455	16.97	9.34	8.395	12.65	8.265	6.205	24.275	17.055	6.19																			Phatr3_draftJ1303			0.594647	0.193638	0.0937294
Phatr3_J12788	91	28.585	80.16	52.4	61.27	39.795	31.63	35.405	34.255	39.775	38.025	46.41	39.715	39.995	44.37	35.92																			Phatr3_J44423			0.483696	0.196717	0.201536
Phatr3_J48510	91	42.095	55.405	80.995	43.39	41.475	48.065	57.33	70.225	57.72	52.65	66.575	60.475	58.395	72.42	52.81																			Phatr3_J44288			0.291544	0.324876	0.26413
Phatr3_J49843	91	4.74	4.35	14	12.795	8.815	6.37	18.03	17.73	7.415	15.165	18.835	8.415	19.575	20.68	6.35																			Phatr3_J46061			0.723275	0.0247341	0.132048
Phatr3_EG02588	91	17.77	37.58	17.615	38.815	36.55	21.15	28.575	25.415	26.795	28.28	31.44	29.62	27.885	26.98	23.745																			Phatr3_J36301			0.301342	0.170386	0.408163
Phatr3_EG02603	91	41.34	51.73	33.93	38.805	31.64	30.57	29.91	42.425	40.01	31.995	40.48	35.865	30.575	28.065	29.05																			Phatr3_J50556			0.16141	0.279239	0.43888
Phatr3_J12028	91	33.41	32.025	37.975	44.94	44.9	28.625	39.345	49.305	48	40.77	46.975	45.42	52.39	59.25	40.86																			Phatr3_J50167			0.429109	0.205405	0.244418
Phatr3_J33082	91	0.17	0	0	0	0	0	0	0.05	0.085	0.045	0	0.03	0	0	0																			Phatr3_J46000			0.617968	0.191304	0.0692082
Phatr3_J33484	91	87.785	121.18	83.09	96.67	93.03	64.125	72.4	81.98	89.1	80.045	93.875	87.47	88.71	77.955	73.475																			Phatr3_J42776			0.274532	0.0910757	0.511984
Phatr3_J36789	91	8.65	5.66	3.965	6.345	6.16	2.775	6.26	6.68	8.535	4.735	8.315	7.32	6.24	8.07	4.955																			Phatr3_J48731			0.337981	0.060903	0.478114
Phatr3_J40461	91	40.125	40.72	30.965	41.745	36.95	24.74	29.045	31.725	38.145	28.835	30.775	34.9	37.35	30.745	32.22																			Phatr3_J49017			0.373003	0.188934	0.314498
Phatr3_J41559	91	44.825	37.61	63.165	73.695	57.46	46.355	76.97	74	63.49	81.075	87.455	65.73	72.295	95.67	54.45																			Phatr3_J32097			-0.521739	1.16129	0.235741
Phatr3_J42440	91	22.57	22.825	16.475	27.125	23.295	15.43	22.345	23.065	22.005	20.975	21.695	17.945	21.75	24.02	16.25																			Phatr3_J48824			-0.025974	0.663677	0.237288
Phatr3_J43133	91	53.455	36.07	36.88	59.795	56.7	33.81	45.505	47.88	50.705	42.415	44.675	49.045	39.335	46.525	42.845																			Phatr3_J39891			0.292035	0.252764	0.330037
Phatr3_J46090	91	4.73	6.59	9	11.895	12.86	6.675	10.535	11.215	8.8	9.9	11.455	9.51	8.78	15.825	6.52																			Phatr3_EG00697			0.503155	0.454545	-0.0834248
Phatr3_J46218	91	3.58	3.875	0.515	3.015	3.245	1.075	1.115	2.52	2.23	1.97	1.595	1.99	2.26	3.46	1.785																			Phatr3_J37580			-0.230769	1.17647	-0.0714286
Phatr3_J48809	91	3.645	4.35	4.27	13.795	17.81	3.87	10.93	25.52	5.935	12.04	24.66	7.09	9.845	18.945	5.455																			Phatr3_J37655			1.30107	0.272069	-0.698985
Phatr3_J48932	91	3.415	2.925	2.68	2.625	1.98	1.655	1.655	2.875	2.98	3.19	3.765	2.315	3.015	1.925	2.25																			Phatr3_J50359			0.445205	0.348449	0.0803383
Phatr3_J49984	91	0.51	0.36	0.735	0.705	0.97	0.09	0.355	0.32	0.235	0.425	0.51	0.295	0.535	0.485	0.16																			Phatr3_draftJ1662			0.45209	0.0122347	0.409259
Phatr3_J54588	91	18.94	30.11	9.775	32.23	37.315	23.39	31.13	34.285	25.995	22.8	39.505	26.835	23.4	34.91	24.995																			Phatr3_J12331			0.420068	0.0603164	0.393126
Phatr3_J6626	91	38.83	46.75	32.535	31.81	31.8	25.45	33.28	36.57	37.105	34.52	32.845	31.105	37.775	36.895	29.325																			Phatr3_J50307			0.231983	0.178835	0.462451
Phatr3_EG02287	91	18.925	33.29	35.02	31.045	24.23	20.805	40.605	39.83	27.98	31.99	40.115	26.89	34.5	43.75	23.765																			Phatr3_EG00395			0.538589	0.233881	0.100394
Phatr3_J35063	91	19.335	23.275	15.78	14.675	12.515	9.03	24.595	19.075	16.22	14.64	9.75	13.825	11.925	10.425	13.515																			Phatr3_J33304			1.01428	-0.213768	0.071052
Phatr3_J2171	92	13.63	11.405	23.6	15.69	15.65	16.215	19.765	18.7	18.93	16.905	22.15	17.06	24.66	22.23	18.4																			Phatr3_EG01508			-0.0617147	0.345699	0.58679
Phatr3_EG01907	92	61.595	29.775	1266.79	59.465	12.47	28.28	215.34	69.96	140.355	295.615	148.78	43.665	229.91	117.145	55.74																			Phatr3_EG02585			0.313601	0.0805153	0.476519
Phatr3_J48359	92	25.035	40.4	86.075	23.245	24.005	11.345	32.96	56.235	36.08	45.76	64.045	19.37	41.075	53.29	26.2																			Phatr3_draftJ521			0.993091	-0.168136	0.044762
Phatr3_J37916	92	3.555	4.745	11.71	3.105	2.055	4.18	6.19	5.585	5.6	5.74	7.045	4.23	6.66	7.01	4.83																			Phatr3_J13253			0.0375854	0.0422082	0.788859
Phatr3_J40996	92	26.335	39.355	47.195	14.005	10.6	16.275	18.795	24.33	27.95	22.185	23.03	22.375	19.97	27.325	22.64																			Phatr3_J34902			0.255314	0.430792	0.181548
Phatr3_EG00336	92	32.955	38.57	34.765	27.35	23.13	18.99	24.84	23.79	27.665	28.4	27.11	27.59	32.385	33.27	28.295																			Phatr3_J48211			0.478261	0.0772284	0.312089
Phatr3_J6807	92	181.065	219.63	147.535	149.41	138.435	134.665	114.115	143.46	168.945	126.42	127.11	137.555	138.155	146.405	152.655																			Phatr3_EG01537			0.373449	0.179164	0.313889
Phatr3_J14713	92	165.705	206.12	211.105	156.395	127.325	99.67	154.02	147.525	148.52	141.39	123.555	124.43	154.35	117.115	138.075																			Phatr3_EG02476			0.445696	0.0144202	0.406323
Phatr3_J48512	92	49.495	67.89	47.85	43.515	41.355	38.97	40.475	44.21	52.635	41.105	41.89	43.47	45.49	48.335	42.3																			Phatr3_J45256			-0.133461	0.284741	0.714864
Phatr3_J36499	92	26.13	15.86	29.54	15.215	8.905	10.94	27.395	20.885	27.14	30.295	21.065	26.26	33.165	23.215	23.865																			Phatr3_EG00578			0.245307	0.154375	0.466201
Phatr3_J43863	92	23.715	23.105	27.135	26.38	13.98	15.995	23.045	29.97	21.4	21.01	22.465	15.975	23.345	21.06	14.615																			Phatr3_J49879			0.627375	0.0580677	0.180308
Phatr3_EG01086	92	96.045	229.595	830.17	139.29	103.925	78.34	282.74	190.83	213.68	219.65	243.31	159.84	170.2	255.82	182.61																			Phatr3_J47721			0.201192	0.25	0.413408
Phatr3_J33845	92	2.65	11.725	13.905	3.415	2.97	4.785	8.215	5.895	4.655	5.84	9.165	5.075	5.915	7.06	5.985																			Phatr3_J38917			0.110672	0.385144	0.368044
Phatr3_EG01039	92	12.67	12.61	16.47	16.8	6.43	4.6	10.07	17.6	13.87	17.24	9.815	6.86	11.235	11.6	10.09																			Phatr3_J47043			0.548051	0.0348162	0.280512
Phatr3_J49888	92	32.91	43.25	33.585	30.57	27.195	25.685	35.03	34.285	29.585	31.55	32.8	29.87	36.235	40.275	27.685																			Phatr3_J48060			0.341249	0.114099	0.407712
Phatr3_EG02571	92	19.035	26.37	26.86	22.415	22.36	19.015	24.11	24.915	26.315	23.18	29.295	26.97	23.525	28.69	29.51																			Phatr3_EG01682			0.162667	0.47276	0.225231
Phatr3_J34908	92	64.97	71.98	108.545	61.34	32.185	43.41	75.985	59.295	62.67	83.23	51.545	55.82	69.655	54.71	60.885																			Phatr3_EG00453			0.44455	0.42006	-0.00458528
Phatr3_J55157	92	27.7	39.36	70.215	16.12	13.19	12.475	34.805	28.83	19.33	32.16	24.41	22.05	24.05	23.055	21.38																			Phatr3_J37861			1.11672	-0.0510584	-0.20574
EMLSAP00000013083	92	6.015	5.37	12.76	1.965	0.58	2.155	10.64	5.255	2.05	3.34	2.915	4.585	3.88	2.625	4.105																			Phatr3_J843			0.298701	0.0351275	0.52602
Phatr3_draftJ223	92	5.585	5.4	8.68	12.68	9.305	7.91	20.26	9.315	14.17	12.675	10.09	10.455	13.785	14.145	11.93																			Phatr3_J38679			0.481278	0.0547376	0.323604
Phatr3_EG00238	92	0.2	0.065	0.13	0.365	0	0	0.215	0.065	0.105	0	0.125	0.075	0.095	0.195	0.245																			Phatr3_EG00777			0.47138	-0.0546448	0.442539
Phatr3_EG01836	92	0.04	0.11	1.03	0.8	0.325	0.345	1.715	0.985	0.5	1.77	1	0.465	1.19	0.83	0.105																			Phatr3_J48569			0.0569185	0.0998981	0.701639
Phatr3_J30031	92	0.17	1.48	3.165	3.995	0.86	0.195	13.915	4.795	2.105	4.23	1.4	0.645	2.13	2.185	0.71																			Phatr3_J48558			0.207823	0.269388	0.381156
Phatr3_J34059	92	24.625	29.28	11.73	26.52	18.435	13.69	16.345	19.725	21.03	18.57	19.705	24.645	17.375	20.48	21.53																			Phatr3_J47553			0.335512	-0.0222552	0.54268
Phatr3_J40136	92	0.415	3.875	6.615	1.19	0.8	0.92	4.67	1.875	1.24	2.275	1.41	0.925	2.56	3.49	1.235																			Phatr3_J54015			0.431628	-0.0153615	0.439568
Phatr3_J43309	92	46.945	57.44	37.58	50.305	37.92	34.235	38.225	42.06	41.485	51.695	41.085	43.335	49.225	46.83	43.025																			Phatr3_J49988			0.221674	0.239366	0.394115
Phatr3_J43373	92	92.595	141.19	77.305	74.425	71.835	62.365	86.98	79.64	85.71	63.085	78.685	71.665	64.035	79.125	67.635																			Phatr3_draftJ1718			0.368086	0.239516	0.247341
Phatr3_J45211	92	31.18	22.105	27.85	27.81	19.55	23.785	34.09	28.06	27.315	29.6	29.09	29.345	36.51	32.33	25.86																			Phatr3_J44677			0.497093	0.20753	0.150268
Phatr3_J45731	92	25.495	17.12	24.295	33.07	30.93	29.445	41.855	32.205	34.84	31.31	32.8	34.395	33.27	34.285	33.365																			Phatr3_J45928			0.329634	0.306104	0.218846
Phatr3_J45848	92	82.255	104.74	53.435	73.635	66.76	61.245	74.335	65.34	77.775	68.1	72.32	70.08	66.84	66.005	68.775																			Phatr3_J36501			0.298278	0.181157	0.375124
Phatr3_J47865	92	16.55	18.26	8.025	12.565	10.46	10.03	19.22	13.605	12.115	10.62	14.62	11.445	10.675	15.405	12.205																			Phatr3_J50169			0.298517	0.360672	0.194763
Phatr3_J50419	92	6.88	13.155	6.66	7.565	8.4	8.925	4.72	9.52	12.875	8.66	9.77	8.72	11.1	11.09	11.47																			Phatr3_J46954			0.660459	0.398907	-0.205416
Phatr3_J8024	92	133.27	227.23	120.62	129.49	104.005	85.64	144.59	122.63	134.91	108.155	101.78	121.74	123.42	111.67	120.885																			Phatr3_J43076			0.00932712	0.308929	0.535294
Phatr3_J8538	92	20.63	17.255	28.855	22.085	20.725	20.225	34.455	26.335	39.26	31.34	30.74	40.595	33.195	33.565	38.77																			Phatr3_J36310			-0.713781	1.11682	0.45005
Phatr3_J34384	92	38.88	34.55	34.29	29.03	26.88	28.57	36.31	28.86	35.035	33.585	26.32	29.455	33.43	34.485	29.695																			Phatr3_J43067			0.298738	0.123906	0.429409
Phatr3_J47363	92	33.86	42.81	37.56	34.725	21.07	24.41	38.505	44.835	29.7	37.645	43.125	24.54	34.9	39.72	31.5																			Phatr3_J49786			0.356966	0.305586	0.189288
Phatr3_J43274	92	97.985	108.52	107.03	87.905	73.06	61.695	110.175	98.455	93.175	103.73	104.11	86.065	95.86	112.76	83.59																			Phatr3_J47663			-0.0589569	0.303729	0.606828
Phatr3_J54068	92	23.255	33.56	31.94	23.735	17.725	16.995	32.615	26.615	21.43	25.795	23.225	20.5	25.275	28.645	20.185																			Phatr3_J46913			0.754098	-0.285714	0.382979
Phatr3_J13119	92	32.33	32.06	26.54	20.63	14.82	19.85	30.38	25.54	27.72	21.5	25.59	24.275	23.17	26.285	25.2																			Phatr3_EG00987			0.2634	0.0662393	0.521512
Phatr3_J47072	92	67.735	65.2	61.375	44.54	42.36	46.565	66.465	55.08	61.32	50.28	47.015	52.055	50.9	54.935	52.245																			Phatr3_J48196			0.158318	0.307313	0.384644
Phatr3_J48122	92	64.205	75.455	71.335	55.67	54.305	39.525	69.56	54.5	57.13	50.225	55.135	50.355	48.625	52.735	56.995																			Phatr3_J30638			0.237119	0.183712	0.42924
Phatr3_J16511	92	130.21	142.51	154.565	119.585	91.64	85.74	197.15	126.75	119.145	123.23	109.43	118.91	145.765	155.025	114.58																			Phatr3_J12043			0.991247	-0.183763	0.0424628
Phatr3_EG00373	92	943.82	1222.03	1821.56	707.69	624.49	562.07	1156.68	1333.84	878.73	1003.77	1142.67	685.115	706.645	959.21	850.4																			Phatr3_J43058			0.211139	0.0720969	0.566554
Phatr3_J12292	92	287.61	364.265	351.08	242.7	178.875	220.72	339.205	293.1	287.355	277.665	269.75	288.47	239.96	330.11	285.05																			Phatr3_J38634			0.945659	-0.229428	0.133432
Phatr3_J45813	92	40.18	42.2	74.28	58.15	47.9	31.325	77.425	54.37	61.685	67.81	61.16	55.71	57.11	58.935	60.32																			Phatr3_J49107			-0.389706	0.387574	0.85159
Phatr3_J47730	92	3.165	4.5	9.325	3.435	3.95	4.31	9.79	9.855	4.815	9.385	11.855	5.545	7.395	10.86	4.9																			Phatr3_EG00657			0.426471	0.047502	0.374169
Phatr3_J17885	92	441.565	512.12	523.365	255.305	196.555	276.49	394.125	390.44	392.03	346.085	312.69	276.17	238.615	281.775	321.77																			Phatr3_J39347			-0.142415	0.341239	0.649317
Phatr3_EG01885	92	15.015	10.99	11.335	8.445	8.97	10.08	20.05	13.67	10.65	9.66	11.545	11.175	12.27	11.345	9.23																			Phatr3_EG00603			0.660277	0.0747942	0.112842
Phatr3_J54979	92	15.68	22.615	74.58	44.405	19.375	11.655	135.115	209.39	30.74	125.43	216.95	23.295	62.855	174.325	28.37																			Phatr3_EG00290			0.55371	0.116558	0.177213
Phatr3_J49755	93	13.63	17.845	11.52	12.625	10.2	8.795	10.85	9.615	10.51	9.335	7.03	11.95	11.83	9.015	8.445																			Phatr3_J42838			0.621929	-0.0735964	0.298778
Phatr3_J33054	93	0.405	0.625	0.415	0.18	0.105	0.265	0	0.155	0.165	0.11	0	0.14	0.1	0.075	0.045																			Phatr3_J31234			0.489888	-0.365297	0.722433
Phatr3_J33774	93	24.965	27.44	16.06	26.91	24.175	22.03	17.985	19.79	21.275	17.98	18.115	20.375	20.235	21.47	19.105																			Phatr3_EG00164			0.159204	-0.0509915	0.737919
Phatr3_EG01816	94	2.725	11.115	7.175	6.42	4.635	4.26	7.89	5.875	6.875	3.925	5.565	3.84	6.95	5.845	3.08																			Phatr3_J40315			0.170197	0.0901815	0.585629
Phatr3_draftJ1436	94	5.67	4.045	6.125	9.28	8.325	5.65	10.005	10.51	8.925	7.635	7.84	7.87	9.445	11.09	7.265																			Phatr3_J36993			0.347229	0.132338	0.366153
Phatr3_EG00610	94	4.16	4.205	6.29	10.29	6.1	5.095	12.25	7.785	7.01	6.96	7.01	5.895	6.025	8.24	4.29																			Phatr3_J35862			1.11576	-0.442857	0.172757
Phatr3_J33610	94	47.92	39.94	38.15	65.905	48.195	40.53	56.795	61.95	48.375	70.99	59.595	56.815	74.18	66.36	57.855																			Phatr3_J54718			0.650363	0.0497682	0.145447
Phatr3_J40605	94	9.805	13.36	5.615	10.45	6.495	4.09	6.275	5.905	7.715	6.845	4.405	4.63	4.225	5.915	6.135																			Phatr3_J45777			0.291932	0.185074	0.3682
Phatr3_J46317	94	17.99	15.46	9.43	19.275	13.39	6.785	15.065	14.69	9.285	14.995	11.77	9.01	17.58	16.26	9.65																			Phatr3_J49466			0.270144	0.229299	0.345495
Phatr3_J46878	94	62.385	66.54	37.955	54.055	44.25	38.69	38.725	48.675	52.445	44.095	43.21	38.035	35.605	40.845	35.085																			Phatr3_J46923			0.469921	0.0625698	0.311835
Phatr3_J47491	94	16.2	11.445	13.67	25.92	22.31	10.46	24.195	26.16	13.355	22.585	21.035	11.945	17.615	21.12	11.615																			Phatr3_J43884			-0.0729019	0.234396	0.681998
Phatr3_EG02370	94	6.825	6.91	8.61	11.065	8.135	7.115	12.38	12.175	8.235	9.425	8.195	7.345	12.66	12.94	7.76																			Phatr3_EG00186			0.325972	-0.0968384	0.613149
Phatr3_J43871	94	27.15	24.505	26.86	24.27	22	19.31	24.425	21.245	20.235	24.025	18.63	23.54	21.695	24.715	21.905																			Phatr3_EG02111			0.144616	0.210869	0.486098
Phatr3_J43474	94	15.475	18.15	18.87	21.395	17.995	13.455	25.35	20.225	14.26	18.395	19.99	13.76	22.84	22.615	12.745																			Phatr3_J31906			-0.243935	0.324694	0.760745
Phatr3_EG00898	95	974.135	760.075	12971.8	5418.34	1671.15	1114.83	9115.77	7465.56	873.775	12633	2542.54	1322.61	12357.4	1853.93	2413.34																			Phatr3_J54048			0.324746	0.0562092	0.460407
Phatr3_EG00091	95	38.5	55.975	27.175	38.67	34.2	25.365	27.63	38.815	33.48	33.23	39.805	31.255	30.78	40.42	32.99																			Phatr3_J33584			0.120944	0.385508	0.334359
Phatr3_EG00270	95	68.795	80.29	41.9	62.98	83.45	42.49	47.285	53.98	57.71	41.63	65.71	53.02	49.775	72.975	48.745																			Phatr3_J43556			0.42357	0.33228	0.084179
Phatr3_EG01825	95	22.085	36.87	15.975	21.085	22.35	14.405	16.33	15.88	17.84	14.985	25.34	17.855	17.2	18.825	18.745																			Phatr3_J47752			0.4825	0.117432	0.239729
Phatr3_EG02097	95	12.865	13.99	13.675	19.335	18.595	15.48	17.815	20.215	15.8	17.55	21.435	17.135	15.545	23.265	18.365																			Phatr3_J45027			0.270977	0.349918	0.218714
Phatr3_EG02614	95	19.655	21.39	19.07	18.72	14.295	13.875	27	25.405	15.17	21.615	20.555	15.435	19.295	19.27	15.265																			Phatr3_EG00991			0.203647	0.329906	0.305862
Phatr3_J14054	95	28.95	13.92	10.55	29.145	35.295	19.75	34.82	32.015	22.175	22.07	31.05	27.48	23	26.275	24.05																			Phatr3_J37916			0.61676	0.148387	0.0731518
Phatr3_J17909	95	28.575	27.975	16.06	23.645	20.765	16.51	18.205	21	23.755	18.055	21.225	22.67	20.73	22.135	21.51																			Phatr3_EG01067			-0.0479549	0.431888	0.453899
Phatr3_J18826	95	20.84	17.33	26.495	35.86	40.37	19.815	40.355	43.305	24.5	42	52.585	25.935	33.415	45.405	26.975																			Phatr3_J49158			0.411161	0.138401	0.28824
Phatr3_J34098	95	51.04	64.065	25.67	40.84	35.005	29.45	35.275	37.325	35.1	28.18	36.91	38.07	36.05	37.43	30.29																			Phatr3_J38929			0.543509	0.00200819	0.291169
Phatr3_J36620	95	14.155	19.875	8.74	14.775	16.83	8.04	11.73	17.83	9.475	13.56	15.185	13.39	14.2	15.665	9.965																			Phatr3_EG00883			0.334066	0.054448	0.447302
Phatr3_J36922	95	21.435	24.64	10.295	22.595	26.11	15.375	13.035	17.16	17.88	13.445	19.745	19.02	15.97	18.51	15.73																			Phatr3_J48961			0.0854672	0.338799	0.411095
Phatr3_J43698	95	31.99	26.705	24.995	33.305	29.735	18.99	28.775	31.02	22.02	32.84	37.73	26.55	25.41	38.375	26.605																			Phatr3_J12550			0.240881	0.110481	0.482974
Phatr3_J44273	95	7.55	4.87	5.31	7.015	3.395	3.165	8.06	6.315	3.82	5.615	7.235	4.66	7.8	7.06	4.32																			Phatr3_J45887			0.54023	0.0391669	0.254296
Phatr3_J44552	95	36.02	34.635	24.495	31.39	29.56	18.305	30.32	37.07	28.09	28.955	33.945	28.59	32.195	37.705	27.84																			Phatr3_J23380			0.316728	0.192956	0.323484
Phatr3_J45570	95	47.445	53.77	31.455	46.87	49.8	33.955	35.27	47.215	38.39	35.245	54.15	40.85	36.155	54.485	39.43																			Phatr3_J54153			0.40515	0.0161298	0.411374
Phatr3_J46142	95	14.625	14.06	11.315	13.745	16.225	5.995	8.77	13.705	11.08	9.06	12.665	12.03	11.025	13.545	11.74																			Phatr3_J44534			0.253993	0.195655	0.382723
Phatr3_J49602	95	14.775	14.97	13.355	22.575	30.6	16.28	24.13	25.955	18.735	18.425	26.735	22.61	22.745	23.605	20.02																			Phatr3_J40273			0.446594	0.13723	0.247661
Phatr3_J50298	95	0.51	0.675	0.345	0.13	0.52	0.085	0	0.315	0.095	0.26	0.62	0.13	0.115	0.375	0.255																			Phatr3_EG01102			0.0681818	0.309779	0.453374
Phatr3_J50371	95	7.765	6.46	11.375	13.31	12.195	10.875	12.83	14.05	11.77	14.2	16.705	12.42	12.585	12.585	12.245																			Phatr3_J36034			0.943302	-0.171988	0.0599071
Phatr3_J6645	95	12.615	13.865	11.855	28.615	22.605	16.105	24.295	26.59	16.725	29.68	26.81	20.71	26.31	32.195	19.165																			Phatr3_J49795			0.302174	0.171429	0.357518
Phatr3_J33767	95	22.305	15.1	27.695	23.255	17.375	10.115	25.235	17.57	17.075	19.91	20.685	20.62	21.145	18.11	19.075																			Phatr3_J42948			0.289055	0.0645025	0.477508
Phatr3_J25331	95	101.86	106.295	119.4	88.74	81.235	81.155	129.655	126.18	87.705	94.555	97.175	98.35	91.095	113.65	91.385																			Phatr3_J44879			0.220611	0.180997	0.429257
Phatr3_EG00766	96	5.74	8.705	5.04	8.87	8.525	4.955	6.02	8.56	5.72	8.205	7.09	8.19	5.35	6.875	8.455																			Phatr3_J42474			0.961103	0.160604	-0.290988
Phatr3_J14990	96	87.31	88.055	84.36	108.635	101.335	63.255	90.695	104.25	79.375	94.26	105.91	72.295	74.315	95.495	82.395																			Phatr3_J49945			0.459314	0.00650952	0.364756
Phatr3_J28841	96	27.155	30.91	9.845	19.12	19.415	11.75	12.08	19.245	16.395	15.31	14.1	18.22	13.075	12.885	17.145																			Phatr3_J16991			0.0271186	0.546069	0.25618
Phatr3_J37038	96	0	0	0.09	0	0.105	0.045	0.19	0.28	0	0.465	0	0	0.25	0.15	0.08																			Phatr3_EG02554			0.192837	0.190933	0.445498
Phatr3_J39510	96	1.42	1.775	1.105	2.105	1.915	1.04	1.54	2.22	0.96	2.055	1.825	1.075	1.425	1.635	1.095																			Phatr3_EG02135			0.145092	0.384095	0.299204
Phatr3_J40634	96	0	0.035	0.065	0.1	0	0.055	0.17	0.15	0.05	0.09	0.04	0	0	0	0.085																			Phatr3_J43122			0.417713	0.234599	0.175471
Phatr3_J44425	96	9.15	8.93	7.22	12.28	12.085	7.7	8.655	13.7	10.88	11.695	12.105	11.55	10.865	10.73	13.425																			Phatr3_J42950			-0.128205	0.519762	0.436012
Phatr3_J44888	96	34.4	32.035	25.615	37.865	42.95	29.54	34.545	39.675	41.62	37.52	39.965	37.475	31.19	36.06	33.99																			Phatr3_J32099			0.146946	0.35253	0.327786
Phatr3_J45414	96	6.75	7.215	4.49	9.555	8.925	4.22	6.255	10.995	5.53	9.48	9.105	5.2	8.365	8.525	5.255																			Phatr3_J46850			1.11795	-0.225747	-0.0651485
Phatr3_J22896	96	204.19	254.83	256.285	204.235	209.77	138.97	234.69	272.325	192.405	226.305	251.775	208.585	178.98	230	193.605																			Phatr3_J9886			-0.0788116	0.326422	0.579044
Phatr3_EG00781	97	7.825	13.29	6.09	10.21	10.37	8.555	7.205	10.12	8.08	10.05	8.635	8.965	7.055	11.985	9.365																			Phatr3_J54973			-0.039591	0.322786	0.543188
Phatr3_EG01768	97	25.205	31.065	21.01	28.675	23.755	21.905	23.635	30.85	21.465	30.38	37.475	26.85	28.09	33.14	23.68																			Phatr3_J40199			0.454352	-0.0678967	0.439661
Phatr3_EG02099	97	0.675	0.415	0.92	1.19	1.06	0.96	1.055	1.67	0.835	1.35	1.28	1.105	0.515	1.415	0.57																			Phatr3_J54355			0.161938	0.520593	0.141358
Phatr3_J2432	97	22.775	28.505	26.35	34.255	25.56	27.065	23.56	30.17	28.93	28.965	33.375	28.075	25.8	36.325	24.76																			Phatr3_J42746			0.0323005	-0.0701501	0.861651
Phatr3_J35830	97	71.01	87.55	36.96	60.165	37.94	48.38	25.355	50.655	42.915	45.825	43.365	46.37	27.27	49.62	40.935																			Phatr3_J10306			0.328857	0.121212	0.37372
Phatr3_J45277	97	49.58	30.105	43.485	63.635	59.87	32.05	55.4	68.325	47.835	55.74	66.84	40.34	51.475	66.535	42.23																			Phatr3_J16904			0.384845	0.15517	0.283181
Phatr3_J49556	97	9.415	14.825	9.245	14.76	12.575	9.07	9.935	14.05	9.52	11.93	12.63	9.665	9.105	13.905	8.74																			Phatr3_J32554			0.245419	0.177838	0.399492
Phatr3_J49669	97	2.04	3.63	1.45	5.625	2.865	2.54	3.145	3.055	3.26	2.475	3.025	3.185	2.47	5.1	3.01																			Phatr3_J34340			0.647564	0.620087	-0.445596
Phatr3_J49936	97	18.88	16.725	16.96	23.2	20.205	12.15	15.565	23.035	23.48	23.185	21.385	19.115	19.375	25.095	24.17																			Phatr3_EG00772			0.377415	-0.107408	0.551539
Phatr3_J11459	97	9.665	6.25	10.165	8.685	7.545	6.14	11.31	12.23	8.01	11.53	13.525	7.085	11.535	14.115	5.1																			Phatr3_J4413			0.451734	0.103683	0.265981
Phatr3_J43154	97	45.06	51.225	59.285	47.805	37.485	31.68	53.555	60.695	52.835	55.415	72.465	47.28	48.87	74.055	48.425																			Phatr3_J47664			0.564706	0.337662	-0.0810235
Phatr3_J48183	98	15.765	21.795	14.66	11.995	9.835	5.925	8.365	9.675	7.215	9.445	9.84	5.365	8.04	10.47	5.71																			Phatr3_J40917			-0.804428	0.410534	1.21488
Phatr3_EG00427	98	0.05	0.11	0.45	1.12	0.4	0.05	1.24	1.095	0.055	1.295	0.66	0	0.565	0.725	0.04																			Phatr3_J19979			0.187533	0.0339985	0.599379
Phatr3_EG00575	98	2.315	8.45	0.635	2.645	0.9	0.145	0.515	1.28	0.035	1.295	2.55	0.355	0.775	2.185	0																			Phatr3_EG02235			0.375516	0.0438931	0.401009
Phatr3_EG00606	98	0.615	3.045	0.55	2.205	1.485	1.72	0	1.665	1.48	2.02	4.52	1.77	0.95	1.345	1.015																			Phatr3_J42535			0.475345	0.137234	0.207692
Phatr3_EG01970	98	0.235	0.3	0.295	0.51	0.46	0.195	0.59	0.995	0.235	0.7	0.75	0.105	0.375	0.53	0.115																			Phatr3_draftJ1374			-0.00808489	0.315935	0.510774
Phatr3_J38958	98	2.34	2.385	2.115	3.99	3.04	2.415	4.72	3.39	2.78	4.25	5.285	2.38	1.905	2.95	2.385																			Phatr3_J47423			0.398695	0.017673	0.401703
Phatr3_J44982	98	14.97	9.6	7.04	12.515	7.41	4.24	13.78	11.18	11.235	9.835	10.14	6.665	7.76	12	6.58																			Phatr3_J43347			-0.0564706	0.417391	0.45583
Phatr3_J45712	98	13.385	11.89	10.35	19.495	14.765	23.8	20.37	20.5	14.785	17.48	22.755	16.07	14.99	19.98	17.08																			Phatr3_J40996			0.860736	-0.105088	0.0606217
Phatr3_J48386	98	2.885	2.41	2.55	4.045	3.395	3.875	3.41	6.185	4.75	4.34	5.585	4.175	4.23	3.995	4.565																			Phatr3_J36423			0.0316302	0.284987	0.499072
Phatr3_J36955	98	89.155	118.66	82.605	70.195	60.54	64.79	69.285	66.725	57.645	63.535	74.69	61.655	54.305	62.565	51.055																			Phatr3_EG00876			0.142031	0.301296	0.37235
Phatr3_J41522	98	70.155	72.265	55.465	33.72	22.11	18.38	53.52	55.985	34.27	57.8	54.995	26.505	40.86	43.04	30.97																			Phatr3_EG01690			0.413779	0.149188	0.252091
Phatr3_draftJ1626	98	372	301.135	336.305	306.745	262.41	170.42	368.91	332.375	203.58	281.08	300.035	230.52	240.905	251.52	205.105																			Phatr3_J44187			0.0224719	0.302733	0.489738
Phatr3_J9259	98	109.08	124.295	116.405	74.545	63.53	62.445	118.845	85.095	85.6	84.345	81.35	77.135	61.67	72.81	81.965																			Phatr3_J40774			0.633507	0.116186	0.0652091
Phatr3_J34521	98	11.785	6.26	9.15	10.295	8.315	3.805	12.96	11.155	4.34	8.02	11.855	3.82	5.655	13.43	5.62																			Phatr3_J47624			0.382038	0.0680529	0.364553
Phatr3_EG01660	99	14.325	13.75	11.97	16.055	15.47	12.36	16.735	19.165	10.985	18.135	14.985	14.81	17.175	16.645	7.74																			Phatr3_J43801			0.245472	0.181562	0.387525
Phatr3_J33648	99	0.23	0.34	0.115	0.34	0.065	0.21	0	0.095	0.07	0.68	0.07	0.2	0.11	0.075	0																			Phatr3_draftJ1616			0.142368	0.060117	0.611765
Phatr3_J38270	99	43.795	38.06	34.245	46.41	42.985	47.8	40.685	37.595	40.88	50.73	38.71	39.215	44.52	36.575	35.73																			Phatr3_J47129			0.11009	0.303021	0.40088
Phatr3_J4283	99	100.845	87.365	31.68	125.92	119.2	116.26	111.16	139.425	84.31	122.205	125.35	86.385	98.28	105.03	73.28																			Phatr3_J45955			0.248325	0.326946	0.238637
Phatr3_J43727	99	106.915	127.515	64.095	137.175	127.625	84.17	99.865	125.635	96.775	113.19	116.23	90.425	111.28	122.47	83.425																			Phatr3_EG02620			-0.527307	0.462308	0.878864
Phatr3_J22677	100	55.2	63.115	128.26	47.075	78.64	20.015	64.45	88.07	56.755	68.25	89.925	60.135	53.255	68.065	61.65																			Phatr3_J33504			0.521346	0.277695	0.0147913
Phatr3_draftJ1166	100	36.31	30.925	19.405	23.995	30.625	15.59	24.715	29.72	19.965	24.775	29.37	20.29	20.76	29.37	21.055																			Phatr3_J42786			0.282555	0.148004	0.382002
Phatr3_EG01495	100	26.8	31.815	14.185	16.775	12.165	15.39	18.075	17.965	14.62	14.705	12.325	13.375	10.785	13.985	11.355																			Phatr3_EG01863			0.487439	0.0842323	0.240468
Phatr3_EG01547	100	1.105	2.4	7.05	1.165	0.495	1.86	9.45	4.81	0.79	3.54	3.05	0.5	1.71	1.74	2.005																			Phatr3_J9794			-0.015748	0.281874	0.545785
Phatr3_EG01548	100	43.255	77.525	49.825	62.53	51.85	41.005	71.495	68.59	54.475	54.54	56.805	42.57	51.915	52.78	43.98																			Phatr3_EG02142			-0.578089	0.926507	0.462821
Phatr3_EG01819	100	6.225	13.465	6.085	8.395	11.455	5.905	6.895	12.195	8.28	8.345	10.625	5.385	7.71	7.39	7.445																			Phatr3_J46551			-0.709677	1.11521	0.405694
Phatr3_J12378	100	49.59	70.27	57.78	52.65	64.01	36.15	60.3	60.3	63.31	52.95	68.385	41.05	44.63	63.75	44.715																			Phatr3_J49085			0.373122	-0.00548073	0.442469
Phatr3_J16599	100	31.145	32.005	19.82	20.74	26.01	14.11	23.515	21.815	19.84	21.38	20.865	16.545	19.62	25.975	16.42																			Phatr3_J35098			-0.193548	0.195205	0.808324
Phatr3_J18808	100	29.275	46.01	27.455	39.915	43.005	24.89	31.62	45.085	35.24	34.12	40.58	25.925	35.165	41.945	28.085																			Phatr3_J35698			0.130132	0.294563	0.384494
Phatr3_J39223	100	0.07	0.01	0.03	0	0.09	0	0.185	0.015	0.015	0.03	0	0	0	0.055	0																			Phatr3_J49453			0.105711	0.264875	0.437408
Phatr3_J39556	100	0.72	0.495	0.915	1.32	1.485	0.62	1.91	3.005	0.665	1.73	1.69	0.485	1.07	2.71	0.255																			Phatr3_J34303			0.0477636	0.251893	0.50762
Phatr3_J40189	100	0.035	0.345	0.285	0.245	0.205	0.05	0.615	0.32	0.225	0.425	0.18	0.075	0.09	0.065	0.085																			Phatr3_J12572			0.0624916	0.137064	0.606885
Phatr3_J44278	100	4.245	10.28	5.89	6.49	7.245	2.86	8.44	10.335	5.74	7.68	7.4	4.14	5.43	11.03	4.58																			Phatr3_J44578			0.755754	0.133792	-0.0834214
Phatr3_J46612	100	140.77	147.835	110.03	112.525	128.355	82.08	117.275	129.845	120.61	102.77	141.625	106.02	94.99	118.425	117.445																			Phatr3_J44412			0.282881	0.241229	0.281779
Phatr3_J47657	100	109.355	35.705	72.065	68.305	107.625	31.185	105.4	116.475	61.075	76.285	99.805	62.885	65.575	79.08	61.58																			Phatr3_J19699			0.379512	0.0806477	0.345384
Phatr3_J8044	100	86.68	97.19	39.615	60.165	74.095	53.605	53.54	74.275	56.94	68.265	80.215	47.43	57.72	80.185	52.105																			Phatr3_J42996			0.409705	0.144776	0.250599
Phatr3_J9319	100	26.73	17.225	22.075	28.37	36.97	29.96	28.31	32.785	30.39	27.95	37.075	30.85	29.35	40.08	29.46																			Phatr3_J16499			0.409306	0.0308087	0.364723
Phatr3_J55013	100	24.78	15.585	16.335	11.995	10.75	11.035	15.37	21.27	9.36	18.28	16.955	9.59	15.785	17.525	10.1																			Phatr3_J10595			0.317446	0.2487	0.238644
Phatr3_J8363	100	321.31	240.885	359.405	189.89	145.795	123.745	285.97	243.57	159.595	252.6	217.095	151.66	218.69	203.14	155.9																			Phatr3_J34093			0.314085	0.0208472	0.46982
Phatr3_J37859	100	14.185	21.165	20.245	17.54	18.125	11	18.57	20.805	15.08	19.445	18.825	15.52	16.015	21.52	14.305																			Phatr3_J50363			0.555202	0.0630406	0.18627
Phatr3_EG01347	100	136.835	155.065	157.54	75.74	72.575	105.295	105.86	110.27	100.2	104.005	81.41	78.925	71.365	98.085	92.335																			Phatr3_draftJ1284			0.286834	0.0645482	0.453097
Phatr3_J10821	100	503.635	448.555	464.345	252.16	194.725	244.315	451.91	389.565	195.055	443.065	323.735	185.29	357.55	304.66	188.94																			Phatr3_J37774			0.979472	0.0390782	-0.214129
Phatr3_J47075	100	33.085	40.55	40.1	37.94	37.075	35.795	38.98	43.68	32.21	38.19	39.74	36.375	29.48	40.77	35.075																			Phatr3_J38130			0.670887	-0.0257347	0.158942
Phatr3_J8840	100	129.955	120.07	93.505	70.205	88.185	81.07	90.34	106.8	87.84	104.3	91.385	75.205	66.635	109.755	70.13																			Phatr3_J44109			0.404028	0.114085	0.285862
Phatr3_J35903	100	17.7	17.04	11.405	12.145	7.74	9.29	12.97	12.185	9.375	14.85	11.25	6.72	10.2	9.41	8.815																			Phatr3_J46497			-0.0227415	0.333798	0.492457
Phatr3_J47885	100	641.265	694.12	668.54	526.92	369.49	348.38	692.34	486.37	496.965	604.665	465.785	513.25	438.585	447.78	489.765																			Phatr3_EG01614			0.639367	-0.0522252	0.215965
Phatr3_J45108	100	14.15	7.725	14.99	13.34	12.27	13.495	20.995	18.235	11.49	17.575	17.53	12.57	15.13	20.985	10.33																			Phatr3_EG02496			0.191449	0.251309	0.360206
Phatr3_EG01848	100	348.68	348.465	366.185	267.15	368.735	147.83	351.2	329.1	214.195	272.74	297.33	180.81	184.92	306.495	211.175																			Phatr3_J43516			0.386975	0.187484	0.228442
Phatr3_J33768	100	18.19	32.84	35.865	24.81	26.1	16.88	36.475	26.915	20.965	26.43	33.655	20.775	19.09	24.035	23.63																			Phatr3_J44759			-0.666667	0.439024	1.0303
Phatr3_J10881	101	19.655	17.34	24.865	26.24	22.565	23.835	49.175	42.365	16.155	45.835	41.745	19.355	45.87	47.32	17.235																			Phatr3_J41667			0.492298	0.00181032	0.308513
Phatr3_draftJ972	101	16.915	21.36	1.73	37.42	34.575	8.15	19.555	14.085	7.1	41.725	22.225	6.855	31.62	19.115	6.175																			Phatr3_EG01489			0.324997	-0.0765697	0.553834
Phatr3_J3969	101	58.305	3.81	120.67	122.28	80.75	2.37	301.685	210.14	3.54	322.49	314.28	2.265	172.36	284.215	2.67																			Phatr3_J34413			-0.0291971	0.070195	0.760773
Phatr3_J21116	101	82.095	17.92	571.215	138.49	112.68	58.915	1125.15	506.29	44	1195.24	963.315	54.24	433.85	980.865	45.955																			Phatr3_J36981			-0.0704016	0.06863	0.803181
Phatr3_J16375	101	55.17	43.84	33.145	68.645	72.95	20.645	50.455	92.425	22.58	63.95	82.52	15.72	59.425	71.185	14.63																			Phatr3_J48652			0.37946	0.206158	0.215579
Phatr3_J12642	101	23.08	11.805	22.615	34.715	30.885	17.23	24.535	32.74	18.89	29.805	30.43	17.49	31.24	36.535	17.62																			Phatr3_J46802			0.189802	0.13622	0.474618
Phatr3_J40880	101	102.995	145.98	73.665	174.885	175.435	115.27	100.61	155.1	122.71	155.13	226.165	99.295	156.34	208.665	105.79																			Phatr3_J34555			0.243655	-0.0566319	0.613226
Phatr3_J48069	101	50.82	81.345	236.95	48.125	46.165	48	69.375	48.93	27.065	71.84	70.91	33.715	122.93	122.775	24.56																			Phatr3_J46753			-0.159117	0.35502	0.603568
Phatr3_EG00709	101	4.37	30.915	29.72	35.375	15.385	3.6	9.41	4.89	2.635	9.385	12.43	2.605	16.66	7.985	1.685																			Phatr3_J36079			0.22972	0.301389	0.268258
Phatr3_J36175	101	61.71	71.44	99.145	71.15	79.295	27.015	49.125	81.565	49.115	57.79	72.4	42.825	96.12	76.675	43.41																			Phatr3_J43754			0.136527	0.191256	0.471513
Phatr3_J54465	101	45.305	44.41	886.375	104.275	63	15.695	249.155	360.345	31.625	414.77	454.785	22.105	442.06	804.215	22.845																			Phatr3_J44147			0.30274	-0.0535093	0.549741
Phatr3_J22819	101	301.335	421.785	848.085	632.9	412.575	376.685	397.965	505.395	295.735	486.95	459.9	355.08	665.06	570.805	309.755																			Phatr3_EG01119			0.792907	-0.305503	0.311475
Phatr3_J2164	101	16.585	35.095	25.77	36.81	25.735	20.59	27.625	17.63	5.43	24.065	26.3	9.435	56.34	40.98	8.43																			Phatr3_J20885			0.0755467	0.297282	0.425651
Phatr3_J46360	101	17.735	22.555	22.655	16.53	18.925	14.005	13.03	18.98	13.17	14.695	20.215	12.88	20.165	20.595	13.775																			Phatr3_J39515			1.56054	-0.291471	-0.471154
Phatr3_J31740	101	20.835	23.845	20.66	24.49	24.05	15.88	18.815	17.62	12.785	19.14	20.12	13.075	32.365	25.855	10.77																			Phatr3_J48903			0.33874	0.0711272	0.387216
Phatr3_J34590	101	3.7	5.515	37.4	9.32	11.665	0.835	17.01	56.185	1.795	19.895	45.52	3.07	22.175	57.905	1.365																			Phatr3_EG00684			0.334701	0.103133	0.358281
Phatr3_J44991	101	7.49	11.28	8.035	6.175	6.355	6.07	6.195	6.63	5.24	6.715	7.045	5.195	9.8	8.6	6.615																			Phatr3_J43862			-0.0509604	0.362534	0.484357
Phatr3_J44507	101	162.005	285.38	228.835	203.36	179.92	63.785	144.355	182.785	134.365	189.33	201.585	111.58	226.68	229.565	112.31																			Phatr3_EG00073			1.65442	-0.497238	-0.361446
Phatr3_J37105	101	6.61	15.68	9.66	12.96	13.74	8.87	6.64	9.49	9.575	10.93	9.28	9.52	12.125	10.105	7.335																			Phatr3_J49270			0.308696	0.108363	0.377821
Phatr3_J7294	101	16.08	14.755	18.87	15.65	13.635	11.495	11.505	16.3	9.785	13.29	15.865	10.485	16.245	19.435	10.17																			Phatr3_J50770			0.055336	0.25595	0.481883
Phatr3_draftJ371	101	2.08	21.02	10.365	12.17	4.79	4.525	7.305	7.855	3.57	11.16	8.68	2.99	12.635	9.165	3.82																			Phatr3_J47069			0.0496915	0.218037	0.524909
Phatr3_J49575	101	11.715	8.685	12.28	14.39	11.115	4.7	11.71	14.09	5.18	11.305	13.845	4.335	18.455	16.665	4.41																			Phatr3_J44296			0.685613	0.0083639	0.098628
Phatr3_J42786	101	300.365	334.895	278.155	296.835	258.215	171.695	209.29	269.59	163.02	265.655	308.9	149	308.115	281.665	138.51																			Phatr3_J47913			0.374066	0.0748299	0.342736
Phatr3_J13526	101	16.675	14.075	14.61	9.875	14.05	8.745	11.945	14.045	11.975	11.325	13.65	14.505	15.49	17.895	10.825																			Phatr3_EG02187			0.396988	0.00271125	0.391797
Phatr3_J41031	101	9.975	14.89	43.855	45.425	40.935	10.45	35.85	48.825	9.345	38.64	47.675	10.99	49.415	41.955	10.785																			Phatr3_J43541			0.488916	-0.0433193	0.345246
Phatr3_J49553	101	19.32	21.7	19.22	20.22	17.745	10.775	20.44	17.015	10.71	14.71	14.285	12.995	25.795	18.625	11.79																			Phatr3_J48491			-0.0636337	0.50063	0.353499
Phatr3_J37588	101	35.3	37.37	29.15	29.175	33.54	26.895	22.075	27.625	29.715	20.175	24.17	27.34	25.27	27.89	26.225																			Phatr3_J49296			0.6312	-0.0232898	0.181889
Phatr3_J41172	101	1079.72	1255.55	1578.48	1498.18	1676.95	620.085	1090.34	1062.5	901.645	1258.43	1050.98	764.3	1319.89	1175.37	845.305																			Phatr3_J40919			0.209455	0.0607287	0.519178
Phatr3_J34642	101	12.43	13.545	21.565	19.55	17.77	9.705	18.21	22.98	8.925	18.125	22.135	11.235	22.495	22.705	8.685																			Phatr3_J21207			0.325954	0.120674	0.342366
Phatr3_J38413	101	82.375	150.72	164.455	101.075	133.07	31.045	112.44	118.315	77.27	67.765	110.345	71.2	97.19	63.71	77.775																			Phatr3_EG00425			0.221996	0.151111	0.415608
Phatr3_J52268	101	88.475	87.125	91.235	95.43	87.66	50.42	70.74	99.145	58.355	74.975	96.865	54.135	84.43	95.145	59.085																			Phatr3_EG01676			0.274439	0.358867	0.155321
Phatr3_J43855	101	17.78	19.155	18.71	17.265	15.21	11.77	17.65	16.81	13.405	15.435	16.145	11.555	20.765	21.625	12.36																			Phatr3_J45135			0.478407	0.0181494	0.291655
Phatr3_J5738	101	22.535	29.51	28.84	25.115	27.65	20.54	21.445	26.8	24.69	32.995	33.06	24.615	29.685	26.945	23.645																			Phatr3_J55073			0.135386	0.39204	0.260458
Phatr3_J11014	101	223.15	83.49	437.53	310.065	338.61	341.81	402.76	576.895	211.875	545.575	656.315	300.445	581.235	862.64	213.55																			Phatr3_J48034			0.318418	0.161304	0.307855
Phatr3_J49009	101	6.955	8.735	17.825	11.785	10.74	9.465	19.62	21.145	9.245	16.54	20.81	9.055	24.43	25.9	9.055																			Phatr3_EG01550			0.140299	0.266451	0.380661
Phatr3_J21789	101	29.255	17.93	58.29	46.715	44.205	32.28	60.245	75.895	29.71	54.98	67.285	31.22	74.915	75.05	29.56																			Phatr3_J48391			0.290784	0.298586	0.197969
Phatr3_J19188	101	22.29	31.435	142.785	128.175	50.39	8.465	138.4	129.885	16.795	171.75	127.575	14.12	185.125	134.905	17.97																			Phatr3_J44974			0.283571	0.0991654	0.404408
Phatr3_J33720	101	23.09	32.72	23.23	23.32	18.89	17.525	20.31	23.64	16.465	18.88	25.85	15.135	22.235	20.5	16.115																			Phatr3_J34957			0.000979912	0.40117	0.384372
Phatr3_J51868	101	11.13	6.935	28.745	22.405	23.35	12.09	27.59	28.665	13.715	23.915	29.3	16.315	30.48	38.4	13.415																			Phatr3_J32684			1.01608	-0.23756	0.00772101
Phatr3_draftJ1697	101	80.09	116.12	223.785	141.24	99.205	117.64	199.38	204.305	73.675	204.225	205.715	93.11	228.985	210.035	73.35																			Phatr3_J27534			0.227112	0.294444	0.264491
Phatr3_J44774	101	4.96	4.96	46.245	16.96	17.12	1.115	21.88	16.945	1.565	14.935	17.835	1.565	15.045	20.56	2.08																			Phatr3_J43311			0.456328	0.0125316	0.316296
Phatr3_J49550	101	72.28	138.88	98.86	101.105	77.035	71.13	71.12	77.92	79.85	84.58	93.675	74.245	78.105	102.73	76.67																			Phatr3_J40749			-0.271357	0.697095	0.359347
Phatr3_J32178	101	10.21	7.76	12.695	14.505	13.565	8.09	12.485	15.735	7.175	11.08	15.145	6.015	13.775	11.815	5.385																			Phatr3_J47332			-0.345205	0.188417	0.941434
Phatr3_J14572	101	25.415	45.885	35.295	39.52	38.355	23.31	30.11	30.06	31.845	32.66	35.29	31.6	33.735	40.48	29.48																			Phatr3_J49538			0.407954	0.0873431	0.288185
Phatr3_draftJ1621	101	23.32	62.575	119.7	104.13	100.505	26.235	79.665	107.295	22.09	66.01	79.13	14.07	68.775	126.87	21.5																			Phatr3_J45104			0.27787	0.167115	0.338331
Phatr3_J48723	101	13.23	18.41	19.96	20.455	18.95	9.465	14.065	19.92	14.29	16.57	23.605	11.7	14.88	20.48	12.855																			Phatr3_J45377			0.967265	0.0684872	-0.252655
Phatr3_J49779	101	22.77	28.095	28.895	27.905	20.77	23.53	23.515	30.55	24.155	30.07	30.2	27.855	27.765	28.09	26.585																			Phatr3_EG01932			0.475841	0.0956699	0.211483
Phatr3_J32316	101	95.1	139.195	107.335	121.89	104.395	58.77	99.625	132.755	72.23	96.175	128.985	54.03	108.71	111.98	76.44																			Phatr3_J50022			0.386993	0.0323352	0.362478
Phatr3_J45662	101	4.595	40.86	14.11	31.37	13.285	6.475	12.235	6.995	3.19	17.19	14.935	6.345	15.56	19.19	3.105																			Phatr3_J44293			0.0702016	0.16835	0.542583
Phatr3_J48979	101	29.435	32.355	25.86	23.975	25.44	15.82	22.575	24.82	24.265	20.145	26.515	21.08	22.855	24.43	22.92																			Phatr3_J45279			0.290398	0.0501756	0.44021
Phatr3_J10151	101	28.47	18.31	46.315	36.92	36.73	37.635	46.88	35.4	32.735	34.025	37.925	35.89	46.035	43.15	35.475																			Phatr3_EG02580			0.481227	-0.183212	0.482174
Phatr3_J42755	101	229.545	695.385	1007.24	718.35	753.56	370.62	648.97	871.32	267.2	533.615	621.54	233.2	536.395	716.14	234.47																			Phatr3_draftJ263			0.483333	0.0828254	0.213896
Phatr3_J48677	101	17.195	13.72	18.145	14.445	13.865	7.905	15.88	16.78	10.175	14.61	20.385	12.76	15.945	15.81	11.58																			Phatr3_EG00979			0.39822	0.178738	0.202745
Phatr3_J9312	101	21.93	34.64	76.675	56.35	30.01	12.53	66.305	50.32	20.395	56.315	61.61	19.03	63.2	56.23	12.715																			Phatr3_EG02350			-0.216993	0.650496	0.345366
Phatr3_J45639	101	27.39	36.38	29.735	23.92	17.75	29.9	30.175	21.79	23.33	27.665	26.975	20.865	32.215	31.745	25.885																			Phatr3_J27375			0.337601	0.0462789	0.394925
Phatr3_J47886	101	24.32	29.93	21.93	23.915	23.72	20.455	21.6	18.78	20.66	19	19.525	19.95	22.06	25.21	17.04																			Phatr3_EG02626			0.368061	0.248718	0.161429
Phatr3_J42503	101	55.365	45.41	61.65	46.235	47.845	25.81	44.93	42.9	25.935	58.11	49.725	28.26	47.875	54.735	21.275																			Phatr3_J43946			0.255122	0.142955	0.379914
Phatr3_J48921	101	270.6	233.145	541.565	465.24	401.675	39.415	485.215	592.775	222.72	641.115	569.79	138.2	574.78	630.52	175.8																			Phatr3_J48438			0.0545589	0.0851353	0.63799
Phatr3_J44046	101	8.81	19.305	24.75	42.815	22.45	1.745	26.12	20.92	2.87	24.2	29.395	4.225	27.54	29.225	4																			Phatr3_J42927			0.239468	0.155547	0.382563
Phatr3_J38227	101	66.19	153.975	239.72	369.5	97.09	24.345	281.125	249.56	56.92	355.315	273.88	25.895	362.365	235.815	41.95																			Phatr3_EG00248			0.313804	0.018203	0.445528
Phatr3_EG00139	101	28.65	32.805	100.29	92.115	91.125	21.305	105.635	96.62	24.27	76.48	98.085	28.025	96.855	84.235	28.785																			Phatr3_J29660			0.707476	-0.0842552	0.153769
Phatr3_J46307	101	7.81	9.23	11.775	13.87	11.125	11.76	10.075	12.485	8.59	10.61	13.435	9.81	10.03	14.51	11.25																			Phatr3_J34233			0.561798	0.6	-0.385093
Phatr3_J50012	101	3.205	7.92	8.85	9.57	7.13	7.005	8.48	11.845	4.815	11.365	11.905	4.315	9.98	12.775	4.81																			Phatr3_EG01227			0.434887	0.163122	0.178466
Phatr3_J46792	101	57.61	104.74	84.555	77.975	79.24	57.53	72.065	91.095	67.27	83.94	87.085	59.37	74.37	89.495	60.25																			Phatr3_EG00053			0.140602	0.0592363	0.576511
Phatr3_J47749	101	19.21	25.25	20.455	16.26	16.87	13.18	17.33	18.455	12.66	13.93	11.295	12.305	14.76	15.22	12.545																			Phatr3_J34622			0.514836	0.00199867	0.259398
Phatr3_J24820	101	314.615	357.275	794.355	627.39	372.02	260.985	765.86	633.9	265.605	833.315	739.39	253.65	809.195	705.27	271.265																			Phatr3_J36168			0.378299	0.0279454	0.369573
Phatr3_J11336	101	4.835	6.57	19.625	7.375	8.44	3.245	16.925	16.585	3.295	15.325	16.7	3.915	15.385	16.43	4.465																			Phatr3_J18096			0.0726493	0.411009	0.292042
Phatr3_J41038	101	11.22	8.835	14.995	12.015	8.82	2.91	11.515	16.805	5.635	18.155	13.175	5.21	12.875	12.19	5.935																			Phatr3_J35102			0.502222	-0.0850643	0.3581
Phatr3_J9538	101	436.46	303.41	624.445	587.505	460	394.715	641.41	593.14	383.48	645.92	667.045	412.255	662.67	668.41	425.55																			Phatr3_J43109			0.42817	0.195343	0.15159
Phatr3_J44876	101	10.79	2.96	43.055	30.82	19.1	2.18	34.375	39.47	5.37	45.775	51.365	5.44	35.735	40.61	6.38																			Phatr3_J49601			0.929118	-0.115339	-0.0387299
Phatr3_J20508	101	45.315	81.315	152.92	132.91	78.205	15.23	148.23	162.83	51.39	155.31	169.615	45.275	150.605	138.51	61.72																			Phatr3_J5605			0.236888	0.209869	0.328198
Phatr3_J46333	101	8.235	5.95	29.69	30.555	17.665	5.3	31.89	30.545	5.415	24.645	35.715	5.9	29.285	33.925	6.325																			Phatr3_EG01390			0.492063	-0.0527277	0.334898
Phatr3_draftJ1393	101	4.22	3.945	3.695	6.84	5.87	3.525	3.71	8.23	5.91	5.7	7.195	4.46	6.7	6.185	5.355																			Phatr3_J45596			0.276157	0.246342	0.251593
Phatr3_draftJ1472	101	9.125	16.6	1.005	15.095	17.51	3.07	6.88	8.025	5.005	7.075	8.955	2.455	9.915	6.685	2.45																			Phatr3_EG01797			0.562271	0.0551432	0.156585
Phatr3_draftJ1499	101	19.945	33.97	30.075	28.97	30.735	20.235	25.745	35.49	23.04	30.98	35.655	15.255	30.74	34.01	17.74																			Phatr3_J19708			-0.0892497	0.317411	0.545557
Phatr3_draftJ1591	101	5.54	5.81	5.655	19.435	15.085	7.27	17.56	15.505	7.19	16.225	20.42	5.045	16.605	24.4	5.875																			Phatr3_J12808			0.145302	0.133592	0.494685
Phatr3_draftJ1655	101	8.82	5.715	9.66	44.07	27.38	2.535	26.64	47.87	6.835	36.445	48.46	6.18	35.4	43.755	6.655																			Phatr3_J43759			0.411977	0.111075	0.250249
Phatr3_draftJ1660	101	37.665	34.005	33.46	48.76	56.535	39.685	48.805	62.81	33.715	39.485	77.42	38.525	39.635	63.05	33.185																			Phatr3_J47373			0.491215	0.0869444	0.194781
Phatr3_draftJ1757	101	162.105	202.745	99.71	241.325	224.385	104.15	158.985	214.27	136.365	122.335	216.02	143.155	124.625	133.55	124.515																			Phatr3_J48917			0.432244	-0.0224458	0.362395
Phatr3_draftJ18	101	29.865	32.08	23.78	48.03	45.99	25.955	38.025	51.64	32.22	40.27	53.135	29.515	39.145	48.255	31.565																			Phatr3_J54495			0.614738	-0.075288	0.232637
Phatr3_EG00201	101	13.97	9.955	9.565	32.05	39.285	16.985	24.685	30.835	18.585	25.9	28.93	16.71	21.9	26.04	18.14																			Phatr3_J50306			0.393525	0.220441	0.157785
Phatr3_EG00206	101	0.095	0.135	0.645	0.69	1.32	0.23	1.13	1.325	0.33	0.945	0.95	0.105	0.785	1.07	0.61																			Phatr3_J46418			-0.0286843	0.187969	0.612059
Phatr3_EG00220	101	14.235	16.5	20.83	41.21	31.13	22.08	26.345	46.925	20.125	37.785	36.185	14.86	25.175	25.14	14.86																			Phatr3_J46504			0.255275	0.0453594	0.470434
Phatr3_EG00229	101	8.605	13.295	13.035	17.795	17.8	11.35	15.15	17.795	13.21	13.145	18.09	12.03	15.82	21.36	13.075																			Phatr3_J16421			-0.101014	0.27661	0.594969
Phatr3_EG00251	101	14.975	35.005	14.15	29.785	22.805	16.35	22.735	18.395	21.31	22.965	29.515	27.08	20.45	24.64	19.16																			Phatr3_J2171			0.176871	0.37315	0.220371
Phatr3_EG00257	101	20.025	27.36	18.175	25.445	26.16	22.025	22.8	24.77	24.77	23.88	27.46	24.7	25.315	30.01	26.72																			Phatr3_J13526			0.200715	0.310647	0.258429
Phatr3_EG00261	101	27.47	23.85	30.06	44.76	40.11	34.74	40.865	45.815	35.07	36.595	45.815	30.41	37.83	45.29	31.445																			Phatr3_J36973			0.110497	0.35533	0.30273
Phatr3_EG00276	101	14.515	12.525	22.355	21.515	26.295	15.235	28.02	29.34	17.245	23.045	28.585	15.915	24.645	28.01	16.27																			Phatr3_J2542			-0.0432366	0.401149	0.41038
Phatr3_EG00278	101	225.285	252.575	141.505	305.66	312.31	128.665	199.08	268.13	162.99	159.05	287.07	173.75	160.385	190.95	155.28																			Phatr3_J54066			0.487422	-0.00354758	0.284316
Phatr3_EG00303	101	4.885	3.545	9.01	12.9	8.08	8.77	11.14	9.785	6.39	12.49	13.425	7.465	11.49	15.61	7.285																			Phatr3_J39098			0.443886	0.438881	-0.114969
Phatr3_EG00403	101	104.16	58.795	36.165	185.195	148.165	67.125	208.88	232.855	66.35	233.05	269.155	57.52	198.2	246.15	50.625																			Phatr3_J36149			0.405124	0.202921	0.158738
Phatr3_EG00430	101	7.87	10.77	6.67	26.305	19.325	17.72	11.37	18.56	11.155	29.91	21.34	9.885	27.155	18.73	8.53																			Phatr3_J48358			0.409293	0.204536	0.152724
Phatr3_EG00439	101	7.96	7.325	2.49	8.795	8.915	4.335	4.995	9.645	4.72	5.155	8.045	3.23	4.88	7.21	3.115																			Phatr3_J41483			-0.0900901	0.219291	0.636631
Phatr3_EG00460	101	4.17	4.795	3.3	11.1	8.2	0.875	11.615	12.93	4.76	11.865	11.605	1.735	8.825	8.94	3.54																			Phatr3_J44325			0.315721	0.339348	0.110301
Phatr3_EG00537	101	68.755	85.41	41.44	71.15	67.24	29.49	51.215	63.335	44.965	67.285	71.64	27.06	74.63	80.945	36.11																			Phatr3_J9962			-0.183369	0.464706	0.482963
Phatr3_EG00573	101	13.785	10.265	13.815	30.725	26.7	18.1	32.75	24.02	13.115	21.025	31.485	16.07	29.51	24.915	17.81																			Phatr3_J47685			0.332946	0.233534	0.197496
Phatr3_EG00594	101	4.31	4.57	2.27	13.005	11.79	1.51	8.575	11.14	4.185	10.025	14.035	3.83	10.49	12.595	3.91																			Phatr3_J41031			0.200866	0.244733	0.318184
Phatr3_EG00623	101	0.235	0.26	0.225	1.205	1.48	0.54	0.79	2.485	0.335	2.43	1.84	0.18	2.305	0.555	0.105																			Phatr3_EG01814			0.299515	0.151743	0.312417
Phatr3_EG00629	101	2.6	2.475	5.195	11.335	12.815	5.025	14.79	10.81	4.495	8.44	15.205	5.3	11.305	11.7	2.885																			Phatr3_J9246			0.87479	-0.0570314	-0.0545011
Phatr3_EG00812	101	20.915	19.515	15.185	19.37	21.62	13.355	13.945	20.55	12.225	14.665	19.36	15.21	16.02	18.765	16.44																			Phatr3_J47097			0.272797	0.13501	0.354745
Phatr3_EG00820	101	22.59	24.18	13.765	25.965	20.665	18.215	15.37	21.925	16.535	17.4	23.42	16.72	17.895	28.01	15.8																			Phatr3_J36846			0.348336	0.0776124	0.33653
Phatr3_EG00854	101	2.35	1.345	1.155	0.865	1.135	1.03	1.39	1.49	1.05	1.64	0.575	0.785	0.99	0.53	0.71																			Phatr3_J25932			-0.161533	0.272158	0.651699
Phatr3_EG00897	101	0.44	0.145	0.45	2.725	0.82	0	1.405	3.23	0.07	5.08	2.51	0	2.195	2.495	0.24																			Phatr3_J37509			0.0923595	0.0507318	0.618884
Phatr3_EG00934	101	2.385	1.345	14.35	26.31	15.715	8.1	25.625	24.675	3.88	21.06	18.635	5.42	19.895	23.49	3.71																			Phatr3_J43148			0.101104	0.279909	0.380902
Phatr3_EG01204	101	21.275	24.365	28.335	40.22	34.285	30.385	30.97	37.775	25.83	34.02	38.19	24.17	39.42	47.23	28.1																			Phatr3_J20183			0.443916	0.109273	0.208722
Phatr3_EG01316	101	19.03	18.625	15.91	24.965	27.655	20.51	29.715	33.94	23.365	29.145	38.745	20.8	27.45	34.9	21.41																			Phatr3_J36381			1.33641	0.251572	-0.82623
Phatr3_EG01332	101	0	0.6	0.305	0.135	0.45	0.11	0	0.475	0.135	0.36	0.475	0.29	0.405	0.58	0																			Phatr3_J49586			0.190208	0.312672	0.258782
Phatr3_EG01352	101	28.945	33.43	26.795	46.255	38.6	28.76	45.61	40.56	26.865	43.905	47.81	25.295	36.89	46.315	21.5																			Phatr3_J33150			0.188406	1	-0.427184
Phatr3_EG01353	101	1.765	1.385	1.865	8.535	8.62	1.21	7.295	9.5	1.69	8.425	7.88	0.81	9.45	13.925	1.145																			Phatr3_J50181			0.24777	0.311966	0.201424
Phatr3_EG01359	101	8.14	5.6	4.215	12.85	7.365	1.43	12.97	7.85	2.04	15.815	9.98	0.66	18.965	12.51	2.225																			Phatr3_J32041			-0.0794376	0.460711	0.379844
Phatr3_EG01409	101	25.015	22.245	31.575	36.845	38.505	32.205	65.65	58.515	31.67	45.275	46.54	27.875	40.045	42.8	28.83																			Phatr3_J49205			0.664365	-0.101722	0.197951
Phatr3_EG01461	101	16.63	43.985	91.13	206.835	66.29	6.11	175.45	175.31	19.395	244.16	161.345	10.18	254.72	166.94	16.73																			Phatr3_J37291			0.433817	0.281861	0.0440722
Phatr3_EG01462	101	8.5	5.765	6.495	13.35	13.19	3.58	11.785	15.76	6.285	9.94	13.69	6.395	9.21	11.28	7.155																			Phatr3_J48307			0.0860952	0.279793	0.392834
Phatr3_EG01478	101	4.005	4.65	2.385	7.67	7.855	6.67	5.5	7.26	5.1	8.32	6.955	7.125	8.26	7.67	5.87																			Phatr3_J45615			0.276355	0.0147529	0.466481
Phatr3_EG01545	101	1.96	0.075	1.565	1.79	0.475	0.775	3.07	2.91	0.665	3.105	3.665	0.375	4.215	3.985	0.425																			Phatr3_J50512			0.520482	0.0786391	0.158307
Phatr3_EG01678	101	15.865	43.86	12.83	30.8	35.52	23.52	27.975	21.625	17.885	24.165	26.68	20.895	20.455	28.74	20.11																			Phatr3_J34807			0.316885	0.21516	0.224842
Phatr3_EG01741	101	16.98	14.76	6.465	16.16	15.455	7.865	8.555	14.805	9.48	14.845	19.11	9.065	11.29	15.555	10.27																			Phatr3_J34556			0.265913	0.300578	0.190252
Phatr3_EG01803	101	38.85	52.96	38.585	64.995	54.425	39.765	56.595	61.64	41.085	48.58	54.1	41.68	49.6	65.695	40.485																			Phatr3_EG01005			0.211475	0.131946	0.413126
Phatr3_EG01948	101	0.985	0.745	0.67	0.855	0.755	0.56	0.855	0.84	0.395	0.48	0.61	0.325	0.56	0.71	0.5																			Phatr3_J45522			0.217682	0.113145	0.425137
Phatr3_EG01964	101	0.31	1.54	0.745	1.955	2.255	1.375	0.71	1.895	0.525	2.155	2.645	0.665	1.625	1.435	0.85																			Phatr3_J14096			0.137094	0.206829	0.411957
Phatr3_EG01969	101	0.155	0.59	0.385	0.84	0.575	0.2	0.94	0.91	0.295	0.56	0.65	0.305	0.575	0.56	0.31																			Phatr3_J47182			0.264759	0.303533	0.187449
Phatr3_EG01974	101	58.665	23.485	128.415	212.255	167.72	62.43	272.49	301.785	58.795	254.345	267.325	66.68	216.25	293.76	63.855																			Phatr3_EG02311			0.343372	0.114001	0.298218
Phatr3_EG01978	101	0.135	0.115	0.285	0.46	0.51	0.265	0.74	0.9	0.235	0.535	0.655	0.26	0.405	1.055	0.21																			Phatr3_J49637			0.217799	0.304773	0.232972
Phatr3_EG01983	101	48.335	59.495	37.39	49.93	43.3	40.295	37.245	41.215	34.135	41.99	46.24	32.93	42.055	45.31	34.595																			Phatr3_J39908			0.859574	-0.330435	0.225166
Phatr3_EG01986	101	64.015	35.81	132.29	230.7	179.93	71.855	289.265	318.985	66.965	255.875	282.8	77.255	215.735	302.76	70.56																			Phatr3_J50005			-0.178473	0.231588	0.701042
Phatr3_EG02040	101	11.75	12.935	15.995	25.275	22.79	12.24	18.34	25.645	12.16	19.79	25.33	12.78	21.54	21.325	15.5																			Phatr3_J50430			-0.126649	0.325986	0.554692
Phatr3_EG02044	101	31.58	32.68	35.7	57.56	58.925	25.01	47.38	59.105	28.15	40.94	60.935	28.36	47.405	65.375	29.155																			Phatr3_J48333			0.810983	-0.101706	0.0443861
Phatr3_EG02076	101	25.165	42.27	173.28	183.73	81.83	15.6	185.28	219.025	28.315	257.485	205.48	16.68	242.95	214.57	22.85																			Phatr3_J13004			0.308373	0.0323792	0.412669
Phatr3_EG02084	101	19.36	20.36	16.29	27.51	25.445	16.34	26.315	25.565	20.39	23.28	29.235	22.17	25.1	28.72	18.69																			Phatr3_J49709			0.122736	0.293333	0.337263
Phatr3_EG02172	101	66.23	52.04	62.865	107.04	103.58	46.47	71.56	114.445	26.85	102.115	112.415	28.525	96.76	129.615	27.89																			Phatr3_J32198			0.595593	-0.137718	0.294905
Phatr3_EG02174	101	263.575	395.01	658.11	763.625	588.085	202.19	813.115	789.135	332.39	734.855	840.41	216.94	718.93	869.225	236.04																			Phatr3_J2761			0.778914	-0.273746	0.247564
Phatr3_EG02178	101	52.74	44.75	33.8	50.595	46.73	22.12	34.985	53.13	22.355	44.74	43.43	20.525	51.335	49.55	18.535																			Phatr3_J49029			0.155754	0.137912	0.459048
Phatr3_EG02275	101	10.36	10.335	14.4	19.495	19.915	12.545	25.9	20.21	13.99	19.35	18.19	14.05	23.015	26.29	13.885																			Phatr3_J47722			-0.0434405	0.421424	0.374568
Phatr3_EG02285	101	10.055	14.44	10.34	11.8	13.15	6.24	9.565	15.98	8.82	11.605	14.36	7.335	11.84	13.27	8.28																			Phatr3_J42896			0.00140548	0.135135	0.615385
Phatr3_EG02314	101	14.66	7.875	23.325	25.645	22.9	9.245	44.035	40.31	10.21	30.26	38.25	10.43	30.475	36.665	10.955																			Phatr3_J52325			0.534798	0.144011	0.0728922
Phatr3_EG02339	101	13.305	9.37	11.615	29.08	20.035	8.605	25.315	23.34	6.29	22.93	27.845	7.475	26.46	28.905	6.715																			Phatr3_EG01506			-0.0201707	0.801997	-0.0304094
Phatr3_EG02348	101	13.56	20.77	13.96	19.61	19.345	10.56	21.885	23.81	14.31	19.64	24.875	13.865	13.78	21.62	14.39																			Phatr3_J46636			0.29889	0.0684665	0.384016
Phatr3_EG02357	101	14.21	6.925	38.73	51.805	23.19	2.725	50.9	59	3.18	63.615	54.745	3.21	60.75	52.125	2.255																			Phatr3_J35573			0.214799	0.102339	0.433544
Phatr3_EG02366	101	8.825	15.595	10.185	14.135	12.3	9.6	12.67	14.145	11.32	11.315	13.885	9.3	11.915	13.095	10.965																			Phatr3_EG01479			-0.0726965	0.424947	0.398014
Phatr3_EG02402	101	52.92	49.135	55.46	75.52	81.935	58.245	76.92	91.125	62.83	68.83	86.815	59.68	63.83	89.625	61.42																			Phatr3_J27508			0.181888	0.16586	0.401356
Phatr3_EG02441	101	5.02	9.76	5.455	9.18	7.65	6.455	8.92	8.4	6.155	6.94	8.455	6.965	6.335	7.735	6.105																			Phatr3_J50481			1.52863	-0.118499	-0.661672
Phatr3_EG02446	101	13.99	9.33	21.52	22.945	17.1	10.22	42.455	33.045	6.74	30.665	39.005	10.17	34.89	46.505	9.635																			Phatr3_draftJ1640			0.0157835	0.253831	0.478825
Phatr3_EG02456	101	269.495	239.12	230.475	248.69	272	161.76	219.455	235.32	186.345	222.015	269.53	168.625	222.885	266.38	175.985																			Phatr3_J37648			0.1842	0.221608	0.342121
Phatr3_EG02545	101	50.885	30.635	51.065	66.16	69.555	42.52	51.41	73.375	59.115	59.14	91.89	50.53	59.195	83.96	49.925																			Phatr3_J40152			0.251071	0.291457	0.20532
Phatr3_EG02558	101	48.94	33.16	69.525	71.185	70.695	37.865	117.705	109.125	58.8	90.89	96.46	54.245	96.8	95.775	61.55																			Phatr3_EG00724			0.464865	0.648649	-0.366667
Phatr3_EG02578	101	19.02	7.14	34.805	51.615	36.485	38.705	71.845	63.44	24.63	62.165	62.01	23.19	54.765	58.455	24.885																			Phatr3_J37918			1.15165	-0.24756	-0.159147
Phatr3_EG02599	101	48.73	21.925	100.8	119.585	91.605	65.12	175.89	168.66	44.15	174.415	167.685	49.37	151.015	174.17	47.25																			Phatr3_J48866			0.604452	0.0667773	0.0736628
Phatr3_EG02611	101	28.115	17.985	11.12	47.405	43.985	35.705	25.26	47.91	21.745	46.275	58.49	22.82	42.66	39.48	23.12																			Phatr3_J36165			0.0759193	0.308911	0.35913
Phatr3_J10291	101	14.45	12.605	16.405	26.63	26.34	16.03	28.405	50.5	18.04	39.54	53.94	15.665	36.605	53.235	17.795																			Phatr3_J8963			0.334455	0.137798	0.271684
Phatr3_J10367	101	15.66	11.38	10.835	22.67	23.59	18.285	19.14	27.05	15.695	23.715	32.69	15.58	23.01	30.775	16.365																			Phatr3_J32255			0.402396	0.171365	0.169632
Phatr3_J10418	101	17.19	32.045	10.59	28.785	33.935	15.68	19.325	20.945	19.71	24.01	32.29	19.735	21.74	30.16	19.45																			Phatr3_J14850			0.258638	0.127966	0.356632
Phatr3_J10976	101	42.07	85.475	38.87	53.445	67.78	35.2	38.795	52.9	30.825	50.015	60.07	31.82	49.725	55.12	31.455																			Phatr3_J48668			0.242737	0.100778	0.399536
Phatr3_J11236	101	5.53	4.48	5.91	8.725	8.615	5.375	8.3	10.085	6.855	8.475	9.375	5.86	8.29	8.205	6.53																			Phatr3_J42968			0.253151	0.131773	0.358025
Phatr3_J11922	101	60.14	57.06	46.715	51.555	52.065	39.94	52.69	59.915	37.85	51.825	68.285	34.485	51.175	61.53	32.77																			Phatr3_J48687			0.319377	0.137931	0.285629
Phatr3_J12155	101	193.915	458.26	359.175	563.655	369.745	202.975	434.06	473.89	208.855	539.705	481.385	171.22	516.1	561.52	185.475																			Phatr3_J41064			0.0961274	0.416159	0.229826
Phatr3_J12373	101	18.815	16.785	14.555	26.475	26.58	27.41	20.52	34.545	22.285	24.67	33.025	22.32	23.425	36.17	22.49																			Phatr3_J46605			0.126789	0.110843	0.503879
Phatr3_J12520	101	18.465	18.37	16.73	39.64	37.025	20.59	19.645	35.91	19.51	29.435	27.75	19.995	25.885	29.215	19.645																			Phatr3_EG02035			1.16839	-0.266	-0.161334
Phatr3_J12533	101	57.115	156.28	114.35	186.46	103.325	61.7	128.4	136.045	67.285	168.47	128.325	62.745	189.3	152.225	65.15																			Phatr3_J10862			0.406796	0.0480128	0.28509
Phatr3_J13001	101	51.625	34.84	75.095	509.47	299.095	63.905	420.245	563.295	48.665	471.215	540.14	29.965	384.295	484.795	29.905																			Phatr3_J13741			0.326548	0.180541	0.231977
Phatr3_J13073	101	64.7	144.48	49.41	120.165	108.185	10.915	81.215	102.66	33.655	80.075	104.425	33.995	60.9	72.555	37.01																			Phatr3_EG00498			0.250616	0.57066	-0.0830119
Phatr3_J13244	101	7.315	1.59	2.375	19.225	25.905	0.12	8.32	27.54	2.675	12.15	28.535	0.65	13.015	25.215	0.605																			Phatr3_J46216			0.247129	0.232656	0.257799
Phatr3_J13261	101	15.41	16.32	22.225	38.27	40.9	5.475	28.865	52.43	10.73	30.74	58.54	9.85	32.7	50.985	12.75																			Phatr3_J5271			0.755634	0.282466	-0.300781
Phatr3_J13331	101	29.705	25.885	9.99	24.86	34.15	13.18	15.815	30.76	22.04	20.75	28.355	22.33	19.475	29.225	22.375																			Phatr3_J14177			0.279045	0.188864	0.269402
Phatr3_J1341	101	39.035	26.17	90.425	205.355	117.55	20.655	221.61	236.47	42.115	258.22	244.465	24.59	233.395	258.65	36.085																			Phatr3_J31713			0.230688	0.279703	0.226242
Phatr3_J13557	101	29.56	34.865	20.69	33.175	28.785	25.62	18.29	23.995	21.37	21.53	24.29	21.74	21.965	25.995	23.68																			Phatr3_EG02428			0.798379	-0.266667	0.204152
Phatr3_J13721	101	58.415	66.415	40.215	61.16	48.11	37.3	29.255	45.595	49.4	42.32	49.52	45.425	39.855	53.665	45.895																			Phatr3_J44045			1.16042	-0.242373	-0.182642
Phatr3_J13779	101	11.235	10.41	10.21	14.21	15.695	7.625	11.76	15.305	10.845	13.835	12.25	10.1	13.88	12.665	12.515																			Phatr3_J43656			0.155229	0.056696	0.523387
Phatr3_J14472	101	112.69	105.69	132.88	218.105	162.255	84.205	205.905	225.6	109.91	232.36	221.2	101.83	210.04	190.52	105.33																			Phatr3_J31816			0.0600522	0.307007	0.368228
Phatr3_J14998	101	22.945	29.315	14.045	36.385	36.125	26.975	38.805	38.205	29.43	31.775	40.825	28.365	32.575	42.06	25.465																			Phatr3_J37602			0.860555	-0.269155	0.143118
Phatr3_J15121	101	17.355	17.48	21.71	29.51	26.835	24.705	27.76	28.645	22.02	28.235	26.53	22.615	37.855	29.565	22.555																			Phatr3_J28882			0.597157	0.0317474	0.104881
[truncated: 9,057 more rows]

## Sheet: Fig. 3
Figure 3b					Figure 3c
	Promoters with Motif (#)					HNS						N-deplete						N-replete
HNS_A motifs per promoter (#)	HNS	RT184	RT102		id	RT	HNS_A motifs per promoter (#)	HNS_B motifs per promoter (#)	NS (sum of AR, NIRA, NIRN)		id	RT	HNS_A motifs per promoter (#)	HNS_B motifs per promoter (#)	NS (sum of AR, NIRA, NIRN)		id	RT	HNS_A motifs per promoter (#)	HNS_B motifs per promoter (#)	NS (sum o fAR, NIRA, NIRN)
0	25	54	54		Phatr3_J39656	77	5	1	3.16768		Phatr3_J47359	184	0	1	-0.788139		Phatr3_J38283	102	0	2	-0.272324
1	16	6	7		Phatr3_J54983	137	5	1	3.97604		Phatr3_J16343	184	0	0	0.931124		Phatr3_J49954	102	0	2	-0.521611
2	14	1	0		Phatr3_J13076	77	3	0	3.97137		Phatr3_J45684	184	2	1	-1.31584		Phatr3_EG00908	102	0	0	0.388012
3	4	0	0		Phatr3_EG02286	137	3	0	3.96955		Phatr3_EG01131	184	0	0	-0.317384		Phatr3_J16592	102	0	0	-0.42935
4	0	0	0		Phatr3_EG01952	137	3	0	3.96932		Phatr3_EG02291	184	0	0	0.131226		Phatr3_J48502	102	0	2	-0.257972
5	2	0	0		Phatr3_J16036	139	3	4	2.71309		Phatr3_J48125	184	0	0	1.9348		Phatr3_J55176	102	0	1	0.563267
	0.590164	0.114754	0.114754		Phatr3_J45621	77	2	3	3.92772		Phatr3_J44586	184	0	0	0.591651		Phatr3_J34564	102	0	1	-0.648602
					Phatr3_J50408	77	2	2	2.55893		Phatr3_J46378	184	0	1	0.536544		Phatr3_J51277	102	0	0	-0.115157
	Promoters with Motif (#)				Phatr3_J7736	77	2	0	2.01189		Phatr3_J32554	184	0	3	0.644911		Phatr3_J45153	102	0	1	-0.446471
HNS_B motifs per promoter (#)	HNS	RT184	RT102		Phatr3_J12902	137	2	0	3.98122		Phatr3_J50367	184	0	0	0.0653477		Phatr3_J11128	102	0	1	-2.7017
0	24	33	26		Phatr3_J26029	137	2	1	3.97902		Phatr3_J48720	184	0	1	-0.330613		Phatr3_J40329	102	0	2	-0.631543
1	22	18	20		Phatr3_J51092	137	2	0	3.79721		Phatr3_EG01959	184	0	1	0.522427		Phatr3_J35670	102	1	0	-0.257725
2	11	5	11		Phatr3_J15625	136	2	1	3.47928		Phatr3_J35853	184	0	0	-0.18		Phatr3_J44128	102	1	0	0.188845
3	2	3	4		Phatr3_J44704	139	2	2	3.4285		Phatr3_J45582	184	0	0	0.204789		Phatr3_J43471	102	1	2	-0.676299
4	1	1	0		Phatr3_J48446	139	2	0	3.12736		Phatr3_J50105	184	0	0	0.900848		Phatr3_J48661	102	0	0	0.00391696
5	1	1	0		Phatr3_J44835	139	2	1	2.98372		Phatr3_J45852	184	1	1	2.09256		Phatr3_J31994	102	0	1	-0.15705
	0.606557	0.459016	0.57377		Phatr3_J44838	139	2	1	2.72337		Phatr3_J14391	184	0	0	0.00521044		Phatr3_J35061	102	0	3	-0.630487
					Phatr3_J46511	139	2	0	2.61259		Phatr3_J7107	184	0	0	1.12851		Phatr3_J10782	102	0	1	-0.261276
					Phatr3_J30145	137	2	1	2.37643		Phatr3_J22554	184	0	0	0.706128		Phatr3_J44585	102	0	3	-0.106279
					Phatr3_J40691	139	2	1	1.9401		Phatr3_J45686	184	0	1	-0.0778266		Phatr3_EG01375	102	1	0	-0.47129
					Phatr3_J40435	77	1	0	3.96548		Phatr3_J42867	184	0	0	-0.766338		Phatr3_J33525	102	0	0	-0.782075
					Phatr3_J44510	77	1	2	3.28005		Phatr3_J17362	184	0	1	0.961364		Phatr3_J47986	102	0	2	-0.425266
					Phatr3_J50071	77	1	1	2.8476		Phatr3_EG00349	184	1	1	-0.186941		Phatr3_J36927	102	0	0	-0.496781
					Phatr3_J45758	77	1	0	2.433		Phatr3_J48084	184	0	0	-0.100866		Phatr3_J42361	102	0	1	-0.511705
					Phatr3_J49236	77	1	0	2.09241		Phatr3_J15472	184	1	1	0.329716		Phatr3_J50511	102	0	0	-0.363474
					Phatr3_J38623	77	1	5	1.61794		Phatr3_EG00381	184	0	0	-0.20415		Phatr3_J42635	102	0	0	0.176768
					Phatr3_J31822	77	1	0	1.46966		Phatr3_J9478	184	0	1	0.37236		Phatr3_J55112	102	0	0	-0.00461438
					Phatr3_J37957	137	1	0	3.95445		Phatr3_J50503	184	0	2	0.512965		Phatr3_J30660	102	0	1	-0.359375
					Phatr3_EG02484	145	1	1	3.92782		Phatr3_J42941	184	0	2	0.433583		Phatr3_J28359	102	0	1	-0.364774
					Phatr3_J21961	139	1	1	3.58409		Phatr3_J45811	184	1	1	-0.213129		Phatr3_J20809	102	0	0	0.438755
					Phatr3_EG00939	137	1	0	3.55015		Phatr3_J46021	184	0	0	0.0703505		Phatr3_J45641	102	0	3	-0.616432
					Phatr3_J50624	139	1	1	1.77142		Phatr3_J12740	184	0	2	1.0285		Phatr3_J44450	102	1	0	0.479492
					Phatr3_J43490	137	1	2	1.61161		Phatr3_J51609	184	0	0	1.192		Phatr3_J46785	102	0	1	0.565225
					Phatr3_J8683	139	1	1	1.20833		Phatr3_J49454	184	0	0	-0.289485		Phatr3_J46394	102	1	1	-0.0733843
					Phatr3_J15229	137	1	3	0.921258		Phatr3_J46733	184	0	0	0.0354391		Phatr3_J46163	102	0	0	0.0140052
					Phatr3_J47900	139	1	1	0.836243		Phatr3_EG00876	184	0	1	0.514381		Phatr3_J17198	102	0	2	-0.486408
					Phatr3_J49287	77	0	0	2.30849		Phatr3_J6697	184	0	0	0.812433		Phatr3_J43162	102	0	1	-1.54175
					Phatr3_J36913	77	0	2	2.30805		Phatr3_J49011	184	0	1	0.79638		Phatr3_EG02641	102	0	1	0.312611
					Phatr3_J55004	67	0	1	2.06038		Phatr3_J28797	184	0	0	-0.759753		Phatr3_J42451	102	0	0	-0.638524
					Phatr3_J49238	77	0	2	1.75198		Phatr3_J4918	184	0	0	-0.745499		Phatr3_J31841	102	0	0	-0.337578
					Phatr3_J47892	77	0	2	1.71328		Phatr3_J47512	184	0	2	0.130274		Phatr3_J55067	102	0	2	-0.132722
					Phatr3_J47107	77	0	1	1.42026		Phatr3_J48267	184	0	3	0.0157546		Phatr3_J10896	102	0	0	-0.665281
					Phatr3_J49215	77	0	2	1.2125		Phatr3_J34971	184	0	1	0.434933		Phatr3_J42876	102	0	2	-0.195669
					Phatr3_J37532	77	0	0	1.09817		Phatr3_J34192	184	0	2	0.172566		Phatr3_J39744	102	0	0	-0.336381
					Phatr3_J50103	77	0	0	1.29624		Phatr3_J35400	184	0	0	-0.0979729		Phatr3_EG02270	102	0	0	-0.657246
					Phatr3_EG02531	137	0	1	3.73445		Phatr3_J43046	184	0	0	0.48954		Phatr3_J45939	102	0	0	0.129956
					Phatr3_J43348	139	0	1	3.58708		Phatr3_J42603	184	0	0	0.736778		Phatr3_J43464	102	0	1	-0.902804
					Phatr3_J46671	137	0	2	3.07576		Phatr3_EG02389	184	0	4	0.616177		Phatr3_J23168	102	0	1	-0.0543959
					Phatr3_J50373	139	0	0	2.94069		Phatr3_J46817	184	0	3	0.264388		Phatr3_J48411	102	0	0	0.0105691
					Phatr3_J39769	139	0	2	2.91469		Phatr3_J40594	184	0	0	1.79298		Phatr3_J48787	102	0	2	0.0337793
					Phatr3_J49280	136	0	0	2.89885		Phatr3_J48361	184	1	1	-0.299591		Phatr3_J46145	102	0	1	-0.250627
					Phatr3_J48137	139	0	0	2.24253		Phatr3_EG01771	184	0	1	0.248956		Phatr3_J34538	102	0	0	-0.390709
					Phatr3_EG01504	137	0	1	2.11249		Phatr3_J45589	184	0	0	-0.312		Phatr3_J43135	102	0	1	-0.599235
					Phatr3_J36843	139	0	1	2.03248		Phatr3_J47045	184	0	0	-0.186029		Phatr3_EG01745	102	0	0	-0.542013
					Phatr3_EG01412	137	0	0	1.81786		Phatr3_EG02244	184	0	0	0.235386		Phatr3_J52200	102	0	1	0.275699
					Phatr3_J44836	137	0	1	1.77745		Phatr3_J49491	184	0	0	0.37175		Phatr3_J50618	102	1	3	-0.315166
					Phatr3_J45965	137	0	0	1.69182		Phatr3_J49926	184	0	1	-0.162141		Phatr3_J46375	102	0	1	-0.264084
					Phatr3_J45283	139	0	0	1.47033		Phatr3_J5132	184	0	5	0.204118		Phatr3_J12188	102	0	1	0.107274
					Phatr3_J16615	137	0	2	1.39632		Phatr3_J48337	184	0	0	-0.562527		Phatr3_EG00715	102	0	0	-0.0232036
					Phatr3_J44839	137	0	1	1.33832		Phatr3_J50345	184	0	0	0.6507		Phatr3_J42977	102	0	0	0.517458
					Phatr3_J11337	138	0	0	1.19196		Phatr3_J47844	184	1	0	1.81667		Phatr3_J51460	102	0	2	-0.460432

## Sheet: Fig. 5
Figure 5
id	N-_4_AVG	N-_5_AVG	N-_6_AVG	NH4+_4_AVG	NH4+_5_AVG	NH4+_6_AVG	NO2-_4_AVG	NO2-_5_AVG	NO2-_6_AVG	NO3-_4_AVG	NO3-_5_AVG	NO3-_6_AVG
Phatr3_J26029	43.82	293.145	1454.15	14.14	7.765	354.575	128.61	252	875.385	3950.81	1695.87	428.405
Phatr3_J40691	17.715	20.445	35.82	14.08	12.61	23.86	19.83	22.385	32.71	40.71	45.62	24.88
Phatr3_J2171	15.69	15.65	16.215	19.765	18.7	18.93	16.905	22.15	17.06	24.66	22.23	18.4
Phatr3_J11128	0.32	0.215	0.08	3.32	1.205	0.16	2.68	3.54	0.03	0.46	2.775	0.03
Phatr3_J1862	23.24	24.675	23.87	35.455	26.715	23.535	29.295	30.47	22.405	28.005	29.345	21.565
Phatr3_J10881	26.24	22.565	23.835	49.175	42.365	16.155	45.835	41.745	19.355	45.87	47.32	17.235
Phatr3_J54981	83.94	66.22	14.895	195.4	120.095	8.09	249.755	122.14	9.59	204.035	111.32	7.025
Phatr3_draftJ972	37.42	34.575	8.15	19.555	14.085	7.1	41.725	22.225	6.855	31.62	19.115	6.175
Phatr3_J20424	1840.3	2184.36	3564.98	155.14	54.14	2573.9	1194.51	1393.56	2642.62	703.075	532.545	2626.05
Phatr3_J768	384.185	508.12	805.9	42.21	27.255	528.44	222.995	267.07	518.01	129.675	118.15	520.075
Phatr3_J51516	488.035	637.77	1156.3	9.36	2.775	937.78	11.625	25.29	1359.75	12.1	7.635	1009.17
Phatr3_J27877	2949.32	3995.49	6389.65	190.67	70.885	5830.48	835.425	1284.59	5881.42	356.13	174.63	5613.74
Phatr3_J54560	29.505	34.42	54.14	0.23	0.215	56.945	0.455	2.38	59.21	0.27	0.48	53.4
Phatr3_J39772	11.495	13.9	17.41	6.595	8.605	15.24	8.495	9.26	16.45	7.795	5.48	15.3
Phatr3_J13418	134.605	145.915	123.75	28.305	31.985	144.775	48.78	71.4	155.745	50.815	65.045	129.815
Phatr3_EG02608	2.335	8.97	23.53	0.21	0.51	8.125	0.43	1.67	19.975	8.525	3.15	5.64
Phatr3_J1813	27.88	28.605	39.81	34.41	23.47	38.23	18.98	20.835	35.06	25.675	30.335	36.28
Phatr3_J2032	19.635	21.14	25.215	12.135	15.56	15.035	16.275	17.595	18.41	15.55	17.575	17.075
Phatr3_EG01952	3.4	42.03	221.49	1.86	0.425	45.385	20.22	46.51	203.35	479.345	197.29	64.125
Phatr3_J54983	17.475	265.94	1473.01	9.455	3.31	585.915	99.665	191.915	1453.56	2943.03	1013.27	631.325
Phatr3_J13076	3.6	26.46	191.715	4.175	1.75	82.205	25.67	28.055	195.415	929.57	639.125	86.77
Phatr3_J12902	5.89	32.32	409.34	3.715	1.795	146.325	13.425	25.74	333.33	1145.33	479.385	154.9
Phatr3_EG02286	10.925	97.12	441.135	4.895	1.305	76.14	22.43	61.155	283.215	1519.05	653.9	97.375
Phatr3_J51092	440.1	158.895	143.905	113.775	16.135	196.175	668.83	547.24	282.145	3212.93	1241.21	228.18
Phatr3_J24739	94.725	69.205	144.735	126.66	112.21	80.125	228.815	193.225	88.485	137.19	200.775	91.625
Phatr3_J50577	122.81	160.995	396.15	201.01	104.145	215.365	297.655	244.935	271.33	233.41	299.93	223.55
Phatr3_J3969	122.28	80.75	2.37	301.685	210.14	3.54	322.49	314.28	2.265	172.36	284.215	2.67
Phatr3_J36913	102.56	113.155	137.495	345.08	159.99	95.48	493.05	380.93	121.93	827.28	879.5	92.485
Phatr3_J12762	22.705	20.335	8.73	2.99	8.44	8.75	8.955	7.73	8.26	5.96	6.585	7.06
Phatr3_J24195	45.815	53.455	76.54	516.08	343.8	31.435	637.225	616.885	41.15	538.6	1501.37	34.075
Phatr3_J24238	54.04	56.46	46.375	170.365	114.605	43.635	146.445	139.01	39.105	76.54	107.69	40.865
Phatr3_J30514	20.745	39	64.7	135.935	60.53	52.35	280.025	187.63	60.17	179.745	202.795	47.365
Phatr3_J21116	138.49	112.68	58.915	1125.15	506.29	44	1195.24	963.315	54.24	433.85	980.865	45.955
Phatr3_J34526	54.95	56.655	41.09	126.075	88.615	42.16	162.36	144.905	44.495	78.345	136.2	41.165
Phatr3_J38509	47.765	37.905	45.295	23.76	26.805	43.335	30.775	29.46	43.385	32.115	31.635	43.035
Phatr3_J29702	100.94	109.34	124.34	12.595	27.205	111.97	23.035	32.83	109.335	18.425	27.245	108.49
Phatr3_J48625	27.41	28.415	25.03	6.545	16.105	29.31	9.63	13.965	29.945	8.31	15.485	30.655
Phatr3_J5145	91.66	95.135	110.045	10.865	22.235	161.7	17.87	31.795	139.64	15.815	32.43	135.695
Phatr3_J22357	739.225	712.4	711.59	137.825	123.87	517.59	300.085	312.415	578.485	194.43	176.55	571.285
Phatr3_J20342	221.93	179.865	297.03	166.45	143.185	254.905	194.3	187.295	244.295	187.735	181.02	257.54
Phatr3_J51214	267.405	326.32	639.575	150.98	156.095	504.61	175.5	223.525	532.63	152.23	200.5	525.315
Phatr3_J54222	32.84	47.84	35.15	12.075	25.48	37.865	14.41	36.14	38.675	15.14	26.995	43.725
Phatr3_J13232	60.38	71.05	278.195	7.895	3.135	168.42	6.73	11.09	193.955	5.805	6.76	175.285
Phatr3_J1155	30.48	32.315	29.66	14.325	18.345	37.435	20.475	21.415	36.09	29.525	21.23	30.11
Phatr3_J31906	193.68	217.265	144.07	67.29	125.955	178.08	108.03	110.2	148.39	149.905	97.35	152.545
Phatr3_J50971	93.485	101.79	112.77	34.44	56.72	100.135	43.55	65.04	87.63	38.735	53.5	88.915
Phatr3_J13951	658.035	628.35	289.15	341.76	83.095	89.245	570.945	201.4	108.86	400.635	140.33	88.83
Phatr3_J45239	53.115	76.35	55.965	36.815	93.09	41.36	81.265	105.805	35.78	59.83	105.855	34.88
Phatr3_J18027	10.73	7.6	24.385	22.39	16.265	16.715	16.095	13.84	19.485	17.03	14.955	16.24
Phatr3_J25379	135.255	81.095	34.22	69.115	107.45	39.735	135.71	86.975	29.055	185.265	82.61	28.67
Phatr3_J27726	54.765	65.395	50.495	76.415	71.715	55.885	85.135	81.785	52.93	60.035	79.05	46.23
Phatr3_J16375	68.645	72.95	20.645	50.455	92.425	22.58	63.95	82.52	15.72	59.425	71.185	14.63
Phatr3_J55086	77.86	157.685	80.745	264.32	397.58	54.06	338.68	389.04	88.4	251.25	382.395	51.645
Phatr3_J2834	26.68	23.305	26.14	21.705	25.105	26.15	27.075	24.685	31.495	28.135	28.485	26.175
Phatr3_draftJ1024	22.75	20.585	19.22	16.605	20.315	20.905	17.185	18.695	22.055	20.99	21.28	18.405
Phatr3_J12642	34.715	30.885	17.23	24.535	32.74	18.89	29.805	30.43	17.49	31.24	36.535	17.62
Phatr3_J40880	174.885	175.435	115.27	100.61	155.1	122.71	155.13	226.165	99.295	156.34	208.665	105.79
Phatr3_J40200	69.105	38.215	50.815	220.135	157.625	29.535	149.41	147.005	33.255	137.025	153.195	29.33
Phatr3_EG01947	76.2	51.295	9.92	294.015	279.175	4.105	236.395	268.115	4.59	213.995	263.235	4.75
Phatr3_J12416	18.555	39.715	55.785	13.74	16.555	9.79	67.34	13.915	8.285	100.19	33.58	3.735
Phatr3_J37952	5.26	7.665	14.18	0.17	0.25	18.14	0.175	0.645	18.525	0.565	0.165	19.655
Phatr3_J45451	19.855	19.45	28.66	2.03	0.37	26.46	0.8	1.865	31.595	0.575	0.37	30.67
Phatr3_EG02451	65.64	63.43	68.32	22.035	29.5	74.47	29.59	29.64	60.28	27.57	32.605	69.175
Phatr3_J54476	262.145	244.275	264.15	10.52	7.935	303.2	26.215	53.68	299.535	8.435	6.79	271.29
Phatr3_J37719	148.425	298.855	182.775	3.89	5.71	361.275	4.14	9.41	299.045	2.905	7.75	321.49
Phatr3_J38755	12.08	22.515	13.72	2.365	5.395	17.95	5.26	7.245	17.185	3.66	5.85	16.17
Phatr3_J43560	22.42	21.145	24.36	31.165	31.715	24.175	31.5	26.07	27.29	40.83	32.4	25.93
Phatr3_J50353	30.485	44.475	13.775	19.9	18.295	7.18	29.63	23.255	7.74	18.385	16.115	6.91

## Sheet: Fig. 7
Figure 7a																								Figure 7b
15NO3-												15N-Urea
Absolute value (nmol mg-1 prot)					Percent of detected metabolite pool												Percent of detected metabolite pool							Percent of metabolite pool labeled at 3h			Rate of labeling (Percentage of pool labeled per hour)
	0h	1h	3h	8h	0h	1h	3h	8h	AVG	STDEV			0h	1h	3h	8h	0h	1h	3h	8h	AVG	STDEV			Nitrate	Urea	Nitrate	Urea
Glutamate	162.814	220.75	238.731	397.803	0.0558095	0.0587734	0.0988414	0.33029	0.135929	0.131052		Glutamic acid, DL- (3TMS)	1535.21	1725.43	2305.6	1474.56	0.0745477	0.0578968	0.0459763	0.04964	0.0570152	0.0127072		Glutamate	0.2379	0.399421	0.0793	0.13314
Glutamine	312.477	362.251	254.534	4.65027	0.107111	0.0964472	0.105384	0.00386105	0.0782009	0.0497798		Glutamine, DL- (3TMS)	1911.85	1594.77	3224.17	222.904	0.0928372	0.0535126	0.0642938	0.00750389	0.0545369	0.0354742		Glutamine	0.171667	0.422652	0.0572222	0.140884
Aspartate	410.872	279.089	148.892	70.5233	0.140839	0.0743059	0.0616454	0.0585545	0.0838363	0.0386082		Aspartic acid, L- (3TMS)	2556.07	1193.56	1353.72	496.341	0.12412	0.04005	0.0269947	0.016709	0.0519683	0.04904		Aspartate	0.197667	0.39964	0.0658889	0.133213
Alanine	934.128	748.195	361.194	434.413	0.320202	0.199203	0.149544	0.360687	0.257409	0.0993848		Alanine, DL- (2TMS)	2170.41	2544.75	2885.89	3262.8	0.105392	0.0853891	0.0575479	0.10984	0.0895424	0.0238336		Alanine	0.376833	0.428938	0.125611	0.142979
Ornithine	565.683	645.149	291.179	110.138	0.193906	0.171767	0.120556	0.0914462	0.144419	0.046806		Ornithine, DL- (4TMS)	308.923	344.098	766.098	996.816	0.0150009	0.0115462	0.0152769	0.0335571	0.0188453	0.00995368		Ornithine	0.558617	0.299359	0.186206	0.0997863
Arginine	6.62308	16.0635	15.6564	3.31516	0.00227027	0.00427682	0.00648218	0.00275253	0.00394545	0.00189509		Arginine, DL-, -NH3 (3TMS)	187.958	264.491	372.721	218.369	0.00912702	0.008875	0.00743248	0.00735124	0.00819643	0.000935309		Arginine	0.2055	0.236287	0.0685	0.0787624
Proline	0.736898	7.82125	3.61344	0.290099	0.000252595	0.00208237	0.00149606	0.000240865	0.00101797	0.000922172		Proline, DL- (2TMS)	9133.07	18621.5	33411.9	20649.1	0.44349	0.624845	0.666271	0.695136	0.607436	0.11304		Proline	0.0112167	0.119931	0.00373889	0.0399771
Putrescine	6.79665	7.34514	4.74683	4.76014	0.00232977	0.0019556	0.00196532	0.00395227	0.00255074	0.000950444		Putrescine (4TMS)	3.57742	11.2707	15.9915	13.2597	0.000173715	0.00037819	0.000318888	0.000446378	0.000329293	0.000116064		Putrescine	0.0261683	0.180076	0.00872278	0.0600253
Urea	1.54236	5.4037	14.0095	1.47976	0.000528691	0.00143871	0.00580032	0.00122862	0.00224909	0.00239924														Urea	0.0527167		0.0175722	0
Phenylalanine	0.0455327	0.61502	0.411784	0.210201	1.56077e-05	0.000163746	0.00017049	0.000174527	0.000131093	7.71182e-05		Phenylalanine, DL- (2TMS)	23.7588	29.6415	28.4557	33.9684	0.0011537	0.000994621	0.00056744	0.00114352	0.00096482	0.000274717		Phenylalanine	0.185717	0.0137952	0.0619056	0.00459841
Tryptophan	0.192678	0.404007	1.21353	0.163004	6.60466e-05	0.000107565	0.000502434	0.00013534	0.000202846	0.000201745														Tryptophan	0.14035		0.0467833	0
Tyrosine	0.15411	5.69112	2.26372	3.25857	5.28261e-05	0.00151523	0.000937243	0.00270555	0.00130271	0.00111189														Tyrosine	0.101967		0.0339889	0
Glycine	120.396	341.739	231.672	36.0261	0.0412694	0.0909862	0.0959185	0.029912	0.0645215	0.0337867		Glycine (3TMS)	176.212	177.299	182.157	106.403	0.00855661	0.00594929	0.00363243	0.00358199	0.00543008	0.0023588		Glycine	0.38855	0.310109	0.129517	0.10337
Serine	72.6979	209.92	142.497	21.1345	0.0249195	0.0558902	0.0589979	0.0175477	0.0393388	0.0211597		Serine, DL- (3TMS)	126.336	159.114	187.575	158.759	0.00613473	0.00533909	0.00374046	0.00534452	0.0051397	0.00100493		Serine	0.2428	0.334018	0.0809333	0.111339
Threonine	0.850342	2.36986	2.95537	0.795401	0.000291481	0.000630963	0.00122361	0.00066041	0.000701615	0.000386166		Threonine, DL- (3TMS)	1087.69	1337.97	2130.01	1400.6	0.0528169	0.0448956	0.0424749	0.0471501	0.0468344	0.00442168		Threonine	0.0199333	0.053514	0.00664444	0.017838
Valine	120.396	341.739	231.672	36.0261	0.0412694	0.0909862	0.0959185	0.029912	0.0645215	0.0337867														Valine	0.152483		0.0508278	0
Isoleucine	35.1398	74.991	61.2237	12.1801	0.0120453	0.0199659	0.0253483	0.0101129	0.0168681	0.00708055		Isoleucine, L- (2TMS)	90.7634	54.1165	42.1504	74.6989	0.00440736	0.00181588	0.000840527	0.00251469	0.00239461	0.00150728		Isoleucine	0.0979167	0.364242	0.0326389	0.121414
Histidine	4.61386	13.5022	14.6725	2.67071	0.00158155	0.00359489	0.00607482	0.00221745	0.00336718	0.00199111							0							Histidine	0.488217		0.162739	0
Asparagine	0.379715	0.577455	0.780238	0.237599	0.000130159	0.000153744	0.00032304	0.000197275	0.000201055	8.59442e-05		Asparagine, DL- (3TMS)	978.452	1376.45	2491.86	229.864	0.0475124	0.0461868	0.0496906	0.0077382	0.037782	0.0200812		Asparagine	0.0307167	0.191996	0.0102389	0.0639986
Methionine	8.61303	45.2309	77.1167	2.29391	0.00295239	0.0120425	0.0319285	0.0019046	0.012207	0.0139134		Methionine, DL- (2TMS)	17.1055	31.4026	35.8156	4.85671	0.000830621	0.00105372	0.000714205	0.000163498	0.00069051	0.000378529		Methionine	0.11285	0.325468	0.0376167	0.108489
Lysine	116.929	241.932	185.421	21.0191	0.040081	0.064413	0.0767694	0.0174519	0.0496788	0.0263419		Lysine, L- (4TMS)	249.882	296.336	668.136	317.034	0.012134	0.00994357	0.0133234	0.0106727	0.0115184	0.0015091		Lysine	0.0788	0.249356	0.0262667	0.0831188

## Sheet: Fig. 8
Figure 8b
		Averages
	id	Pre_1	Pre_2	Pre_3	N-_4	N-_5	N-_6	NH4+_4	NH4+_5	NH4+_6	NO2-_4	NO2-_5	NO2-_6	NO3-_4	NO3-_5	NO3-_6
PC	Phatr3_J49339	38.29	26.575	217.52	78.25	65.95	73.91	138.505	116.55	58.065	117.32	135.865	57.08	169.915	168.215	59.215
AST1	Phatr3_J23059	50.12	62.575	142.205	92.685	79.52	74.525	122.325	104.815	52.74	120.665	126.99	56.505	112.3	130.27	59.575
AST2	Phatr3_J23871	142.61	144.795	254.345	92.025	82.57	97.375	245.665	174.185	70.51	226.41	181.47	73.105	150.415	154.355	75.475
ALT2	Phatr3_J34010	41.26	62.55	45.705	101.57	85.275	61.915	64.54	80.035	62.785	73.045	78.005	57.59	84.035	74.055	60.965
ALT1	Phatr3_EG02361	40.265	89.06	9.8	118.01	119.425	120.055	21.01	35.57	112.865	43.59	44.525	95.76	38.85	42.6	103.26
		Standard deviation
	id	Pre_1	Pre_2	Pre_3	N-_4	N-_5	N-_6	NH4+_4	NH4+_5	NH4+_6	NO2-_4	NO2-_5	NO2-_6	NO3-_4	NO3-_5	NO3-_6
PC	Phatr3_J49339	5.04874	1.83141	51.7036	4.46891	1.83848	5.34573	8.95904	5.572	6.97914	1.3435	17.3595	10.4086	10.7268	5.86192	5.39522
AST1	Phatr3_J23059	1.6122	0.388909	27.5418	5.66393	0.608112	6.10233	8.33679	1.85969	1.4425	6.86601	16.2635	2.67993	17.0271	24.5366	5.0841
AST2	Phatr3_J23871	11.6107	21.093	6.35689	3.72645	3.56382	7.70039	40.0717	20.3293	1.99404	1.24451	22.783	7.19128	10.7127	7.07814	8.46407
ALT2	Phatr3_J34010	3.06884	0.183848	0.403051	9.05097	5.70635	5.46594	4.52548	0.53033	5.04167	3.33047	12.9896	0.905097	2.4678	8.52064	4.43356
ALT1	Phatr3_EG02361	2.89207	12.1481	3.40825	1.6122	3.20319	1.85969	2.13546	2.87085	4.15072	0.509117	4.85782	5.27502	1.27279	5.02046	7.05693

## Sheet: Fig. S1
Supplementary Figure 1a																								Supplementary Figure 1b
Heatmap order (top to bottom)	Proteome Cluster	# Genes in Cluster	Pre_2	Pre_3	N-_4	N-_5	N-_6	Pre_2	Pre_3	NH4+_4	NH4+_5	NH4+_6	Pre_2	Pre_3	NO2-_4	NO2-_5	NO2-_6	Pre_2	Pre_3	NO3-_4	NO3-_5	NO3-_6		RT102	RT184
1	6	63	0.43	0.17	0.3	0.57	-1	-0.42	-0.06	0.56	0.87	-1	-0.42	-0.06	1.05	0.69	-1.2	0.43	0.17	0.22	0.36	-1.67		0.238095	0.0634921
2	13	69	-0.08	-0.39	0.13	1.11	-1.32	0.19	-0.59	0.11	1.2	-0.75	0.19	-0.59	0.24	1.12	-1.11	-0.08	-0.39	0.31	1.09	-0.36		0.434783	0.0144928
3	30	61	0.59	0.56	-0.18	-0.31	-0.03	0.78	0.38	-0.34	-0.03	-1.4	0.78	0.38	0.29	0.28	-1.14	0.59	0.56	0.11	0.03	-1.91		0.0819672	0.0983607
4	41	100	1.24	0.11	-0.49	0.42	-0.9	0.89	0.32	0.07	0.3	-1.37	0.89	0.32	0	-0.03	-1.38	1.24	0.11	-0.35	-0.41	-0.97		0.21	0.04
5	38	48	0.93	-0.71	0.73	-0.35	-0.6	0.35	0.01	0.76	0.14	-1.43	0.35	0.01	0.4	0.49	-1.06	0.93	-0.71	-0.61	-0.26	0.64		0.270833	0.0416667
6	52	55	1.11	-0.27	0.78	-0.83	-0.57	0.44	-0.33	1.28	0.18	-0.83	0.44	-0.33	0.7	-0.87	-0.68	1.11	-0.27	0.16	-0.45	-0.78		0.0727273	0.0727273
7	33	76	0.08	-0.06	1.05	-0.14	0.92	0.45	0.06	0.87	0.84	-1.4	0.45	0.06	0.43	-0.7	-1.07	0.08	-0.06	0.13	-0.23	-1.77		0.0789474	0.157895
8	45	75	-0.01	-0.46	1.94	-0.54	0.55	-0.27	-0.32	1.09	0.13	-1	-0.27	-0.32	1.66	-0.17	-0.54	-0.01	-0.46	-0.08	-0.15	-0.75		0.133333	0.2
9	54	112	-0.25	-0.65	1.24	0.12	-0.03	-0.27	-0.25	1.1	1.05	-1.08	-0.27	-0.25	0.89	0.14	-1.07	-0.25	-0.65	0.86	0.91	-1.29		0.339286	0.0803571
10	86	78	0.53	-0.99	0.78	0.43	0.92	0.52	-0.52	0.19	-0.16	-1.03	0.52	-0.52	1.46	0.5	-0.97	0.53	-0.99	-0.2	-0.25	-0.75		0.102564	0.153846
11	48	54	-0.47	-0.39	1.85	-0.3	0.21	0.7	0.46	-0.56	0.09	-0.49	0.7	0.46	-1.12	0.26	-0.49	-0.47	-0.39	-0.11	-0.07	0.14		0.0925926	0.148148
12	5	41	0.63	-0.66	0.63	0.78	0.47	1.19	0.06	0.21	-0.33	-0.27	1.19	0.06	-0.89	-0.62	-0.6	0.63	-0.66	0.12	-0.48	-1.45		0.0731707	0.121951
13	42	42	0.21	-0.79	-0.2	0.67	0.7	1	-0.49	-0.38	0.55	-0.38	1	-0.49	-1.28	0.41	0.07	0.21	-0.79	0.35	0.81	-1.17		0.166667	0.166667
14	100	40	-0.34	-0.02	0.36	-0.52	-0.01	0.86	-0.68	0.63	0.72	-0.07	0.86	-0.68	-0.13	-0.37	-1.13	-0.34	-0.02	1.36	0.62	-1.11		0.175	0.1
15	3	50	0.54	0.03	-1.86	-0.17	0.61	0.31	-0.19	0.74	0.68	-1.3	0.31	-0.19	0.64	0.09	-1.1	0.54	0.03	-0.4	0.11	0.56		0.22	0.16
16	16	44	-0.62	0.87	-0.87	-0.31	-0.26	0.91	-0.1	-0.44	0.23	-0.8	0.91	-0.1	0.28	0.24	-1.13	-0.62	0.87	0.75	-0.15	0.34		0.272727	0.0681818
17	15	51	0.52	0.37	-0.83	-0.56	0.75	0.43	0.97	-0.84	0.38	-0.78	0.43	0.97	-0.05	-0.89	-0.61	0.52	0.37	-0.51	-1.26	0.62		0.0784314	0.137255
18	53	50	-0.15	0.44	-0.52	-0.46	0.87	0.57	0.6	0.09	-1.73	-0.04	0.57	0.6	0.03	-0.74	0.06	-0.15	0.44	-0.72	-1.07	1.31		0.04	0.16
19	44	53	0.46	0.18	0.67	-0.36	0.79	1.07	-0.23	0.09	-0.49	-0.69	1.07	-0.23	0.86	-0.73	-0.71	0.46	0.18	-0.95	-1.48	0.04		0.0754717	0.207547
20	18	53	0.33	-0.28	-0.75	0.11	1.63	1.08	0.1	-0.78	-0.16	-1.12	1.08	0.1	-0.55	0.69	-0.44	0.33	-0.28	-0.48	-0.75	0.13		0.0566038	0.0943396
21	94	42	0.63	0.3	-1.25	-0.26	1.1	0.28	0.63	-0.41	-1.58	-0.74	0.28	0.63	0	0.65	0.26	0.63	0.3	-0.03	-0.91	-0.49		0	0.285714
22	35	57	0.41	0.51	-1.93	-0.41	-0.12	0.83	0.54	-0.22	-0.03	-0.09	0.83	0.54	-1.71	-0.51	-0.18	0.41	0.51	0.11	0.44	0.07		0.210526	0.175439
23	34	46	0.9	-0.01	-1.4	0.34	-0.49	0.42	-0.38	-0.1	1.2	-0.25	0.42	-0.38	-1.4	0.82	-0.35	0.9	-0.01	-0.73	-0.22	0.72		0.326087	0.0434783
24	9	117	1.22	0.25	-1.13	0.19	-0.08	1.32	0.35	-0.87	-0.64	-0.37	1.32	0.35	-1.06	-0.13	-0.28	1.22	0.25	-0.81	-0.93	-0.2		0.119658	0.153846
25	97	59	0.79	0.55	-0.82	0.54	-1.37	1.2	0.03	0.06	0.43	-0.8	1.2	0.03	-0.95	-0.49	-0.71	0.79	0.55	-0.79	-0.47	0.24		0.338983	0.0338983
26	73	88	1.04	-0.09	-0.95	0.08	-0.57	1.08	-0.17	0.07	0.23	0.43	1.08	-0.17	-1.15	-1.34	-0.05	1.04	-0.09	-0.65	-0.84	1.03		0.215909	0.0909091
27	74	66	1.16	-0.71	-0.28	0.76	-0.35	1.37	-0.58	-0.4	-0.19	-0.14	1.37	-0.58	-0.67	0.28	-0.46	1.16	-0.71	-0.72	-0.48	0.16		0.151515	0.0757576
28	78	42	0.39	0.15	0.45	-0.09	-1.96	0.73	-0.53	0.78	0.64	0.3	0.73	-0.53	-0.39	-1.1	-0.63	0.39	0.15	0	0.19	0.35		0.238095	0.0952381
29	95	34	-0.15	-0.14	0.18	0.39	-1.79	0.37	0.14	-0.18	0.5	0.48	0.37	0.14	-1.84	-0.02	0.05	-0.15	-0.14	0.37	0.63	0.81		0.352941	0
30	28	44	0.23	-0.08	-1.03	0.17	-1.13	-0.39	-0.31	-0.88	-0.52	0.39	-0.39	-0.31	1.52	0.85	0.04	0.23	-0.08	0.23	1.09	0.38		0.340909	0
31	4	46	0.07	-0.07	-0.36	0.29	-0.95	-0.88	-0.41	-0.22	1.2	0.25	-0.88	-0.41	-0.11	1.26	0.19	0.07	-0.07	-0.82	0.28	1.56		0.478261	0.0434783
32	10	53	0.62	-0.26	-0.65	0.11	0.03	-0.69	-0.77	1.03	0.11	0.87	-0.69	-0.77	0.6	0.02	0.3	0.62	-0.26	-0.65	-1.04	1.48		0.0754717	0.169811
33	49	42	0.12	-0.98	-0.7	0.12	-0.03	0.14	-1.1	-0.5	-0.02	1.4	0.14	-1.1	0.67	0.02	0.36	0.12	-0.98	0.78	0.75	0.8		0.166667	0.119048
34	75	41	0.33	-0.86	-0.84	-0.03	1.03	0.32	-0.87	-0.28	0.93	0.83	0.32	-0.87	-1.03	0.35	0.34	0.33	-0.86	-0.48	0.93	0.44		0.146341	0.0731707
35	19	42	0.69	-0.26	-0.14	0.36	1.03	-0.58	-0.27	-0.16	-0.27	-0.25	-0.58	-0.27	2	0.37	0.02	0.69	-0.26	-0.97	-1.03	-0.12		0.0238095	0.142857
36	63	45	0.19	1.01	0.39	-0.52	-0.4	-0.5	0.12	-0.19	-0.56	-0.3	-0.5	0.12	1.76	0.47	-0.41	0.19	1.01	-1.2	-0.91	0.23		0.111111	0.111111
37	20	41	-0.29	0.9	-1.15	-0.48	0.41	-0.13	-0.46	-0.4	-0.61	-0.16	-0.13	-0.46	1.93	0.28	0.15	-0.29	0.9	0.11	-0.85	0.74		0.121951	0.0487805
38	25	93	-0.36	-0.19	-0.89	-0.23	1.39	-0.56	-0.11	-0.76	-0.98	0.6	-0.56	-0.11	1.23	0.46	0.83	-0.36	-0.19	-0.47	-0.22	1.52		0.0860215	0.172043
39	91	56	-0.86	0.14	-0.28	-0.14	1.33	-0.53	-0.93	0.29	0.84	0.83	-0.53	-0.93	0.92	-0.22	0.27	-0.86	0.14	-0.47	-0.03	1.02		0.107143	0.196429
40	27	54	-0.72	-0.31	-0.78	-0.24	0.89	0.31	0.73	-0.48	-1.05	0.13	0.31	0.73	-1.27	-0.14	0.73	-0.72	-0.31	0.61	1.15	0.43		0.111111	0.12963
41	24	72	-0.78	0.99	-0.78	-0.81	0.56	-0.55	0.97	-0.52	-0.98	0.33	-0.55	0.97	0.37	-0.77	0.73	-0.78	0.99	0	0.23	0.38		0.125	0.152778
42	58	65	-1.06	0.66	-0.71	-0.35	0.41	-0.01	-0.36	-0.95	-0.99	0.75	-0.01	-0.36	0.35	0.17	1.41	-1.06	0.66	0.42	0.97	0.04		0.169231	0.107692
43	61	63	-0.81	0.68	-1.44	0.25	0.22	-0.85	0.51	-0.68	0.38	0.15	-0.85	0.51	-0.34	1.19	-0.03	-0.81	0.68	-0.04	0.64	0.62		0.285714	0.0634921
44	2	58	-0.51	-0.44	0.96	-0.27	1.54	-0.94	0.36	0.01	-0.39	0.92	-0.94	0.36	-0.37	-0.37	1.35	-0.51	-0.44	-0.42	-0.31	0.39		0.0344828	0.172414
45	69	64	-0.89	0.2	0.48	0.05	1.43	-0.06	0.46	-1.03	-1.04	0.75	-0.06	0.46	-0.65	-0.34	1.49	-0.89	0.2	-0.62	-0.65	0.69		0.078125	0.265625
46	55	59	-0.73	-0.42	0.73	0.59	-0.12	-0.23	-0.59	-0.63	-0.77	1.49	-0.23	-0.59	0.26	0.15	1.13	-0.73	-0.42	-0.13	-0.41	1.64		0.0847458	0.169492
47	60	62	0.36	-1.03	0.89	-0.53	-0.27	0.04	0.07	-0.64	-0.78	1.27	0.04	0.07	-0.51	-0.76	1.21	0.36	-1.03	-0.07	0.29	1.03		0.0806452	0.306452
48	12	40	-0.26	0.8	-0.28	-0.35	0.88	1.07	-0.37	-0.73	-0.27	0.72	1.07	-0.37	-1.16	0.12	-0.08	-0.26	0.8	-1.37	-0.38	0.42		0.175	0.15
49	36	70	0.26	0.02	-1.59	0.05	0.49	-0.43	0.86	-1.16	-0.62	0.47	-0.43	0.86	-0.85	0.4	0.89	0.26	0.02	-0.74	-0.19	1.43		0.0428571	0.157143
50	37	74	0.38	0.51	-1.5	-0.17	-0.96	0.35	-0.03	-1.17	-0.93	1.03	0.35	-0.03	-0.88	0.09	1.2	0.38	0.51	-0.39	0.22	1.01		0.202703	0.108108
51	23	68	0.91	-0.19	-0.88	0.79	-0.03	0.38	0.13	-1.27	-0.37	0.86	0.38	0.13	-1.5	0.47	0.78	0.91	-0.19	-1.16	-0.84	0.67		0.102941	0.161765
52	39	79	0.24	-0.25	-0.24	0.39	0.76	0.9	-0.16	-0.65	-0.33	0.86	0.9	-0.16	-1.31	-0.77	0.71	0.24	-0.25	-1.08	-1.21	1.38		0.0379747	0.240506
53	68	72	0.25	-0.45	-1.26	-0.09	0.13	0.33	-0.17	-0.84	-0.03	1.38	0.33	-0.17	-1.48	-0.43	1.07	0.25	-0.45	-0.46	0.13	1.94		0.111111	0.180556
54	50	87	-0.17	0.11	-1.25	-0.16	1.93	0.56	-0.01	-1.22	-0.66	0.84	0.56	-0.01	-1.25	0.11	1.08	-0.17	0.11	-0.44	-0.61	0.65		0.0229885	0.275862
55	7	110	0.53	0.72	-1.08	-0.36	0.26	0.64	0.53	-0.77	-0.76	0.64	0.64	0.53	-1.49	-0.85	0.89	0.53	0.72	-1.07	-1.11	0.86		0.0727273	0.163636
56	85	126	0.81	-0.04	-1.46	-0.28	0.33	0.57	-0.07	-0.79	-1.19	1.22	0.57	-0.07	-0.88	-0.51	1.16	0.81	-0.04	-0.58	-0.88	1.34		0.0793651	0.269841
57	77	76	0.4	0.44	-1.41	-0.04	1.19	-0.08	0.3	-0.63	-1.49	1.04	-0.08	0.3	-0.23	-0.54	1.38	0.4	0.44	-0.62	-1.11	0.32		0.0394737	0.315789
58	47	133	-0.03	-0.24	-0.62	0.04	1.19	-0.1	-0.24	-0.76	-0.77	1.54	-0.1	-0.24	-0.55	-0.38	1.61	-0.03	-0.24	-0.69	-1.11	1.73		0.0601504	0.413534
59	88	84	-0.17	-0.65	-1.05	-0.25	1.06	-0.44	-0.3	0.15	-0.64	1.5	-0.44	-0.3	-0.23	-0.73	1.42	-0.17	-0.65	0.16	0.24	1.48		0.047619	0.107143
60	40	111	-0.56	0.49	-1.21	-0.84	0.91	-0.2	0.33	-0.64	-0.74	1.24	-0.2	0.33	-0.93	-0.64	1.45	-0.56	0.49	0.13	-0.26	1.4		0.045045	0.252252
61	99	95	-0.22	0.48	-1.04	-0.24	-0.34	-0.47	-0.17	-0.28	-0.24	1.73	-0.47	-0.17	-0.55	-0.59	1.2	-0.22	0.48	-0.37	-0.43	1.89		0.147368	0.189474
62	67	39	-0.01	0.1	-0.55	-1.63	0.09	0.85	-0.08	-0.21	-0.62	0.83	0.85	-0.08	-0.78	-1.3	0.54	-0.01	0.1	0	0.48	1.43		0.0512821	0.282051
63	62	53	1.07	0	0.09	-0.36	-0.63	0.66	0.55	-0.99	-0.93	0.49	0.66	0.55	0.24	-1.31	0.08	1.07	0	-0.85	-0.81	0.44		0.0754717	0.169811
64	56	71	0.67	-0.56	-0.69	0.45	1.11	0.64	-0.28	-1.31	-1.43	0.63	0.64	-0.28	0.55	0.19	0.66	0.67	-0.56	-0.59	-1.07	0.57		0.0422535	0.253521
65	81	57	0.75	-0.05	-0.75	-0.31	0.19	0.87	-0.86	-0.05	-0.57	0.74	0.87	-0.86	0.67	-0.99	0.18	0.75	-0.05	-0.67	-1.14	1.29		0.0350877	0.175439
66	82	52	0.43	0.7	-0.74	-0.87	-0.97	-0.47	0.41	0.11	1.23	0.26	-0.47	0.41	-1.2	-0.73	0.43	0.43	0.7	-0.74	0.29	0.76		0.25	0.0576923
67	90	51	0.14	1.02	-0.03	-0.3	-0.87	-0.65	0.09	-0.38	-0.43	1.05	-0.65	0.09	-0.37	-0.26	1.5	0.14	1.02	0	-0.81	-0.31		0.156863	0.156863
68	31	51	0.35	0.4	-1.26	-0.67	1.05	-0.75	0.22	1.1	0.33	0.64	-0.75	0.22	-0.34	-1.15	0.49	0.35	0.4	-0.12	-0.84	0.35		0.0784314	0.196078
69	46	49	0	-0.35	-1	-0.02	0.71	-0.51	0.76	0.17	0.53	-0.03	-0.51	0.76	0.63	-1.41	-0.39	0	-0.35	-0.38	-0.26	1.66		0.22449	0.22449
70	70	58	0.35	-0.47	-0.25	-0.2	2.03	0.84	-0.08	-0.25	-0.62	0.63	0.84	-0.08	-0.4	-1.5	0.61	0.35	-0.47	-0.29	-0.72	-0.32		0.0172414	0.224138
71	87	58	0.57	-0.96	0.98	-0.01	0.67	0.33	-0.51	1.04	0.52	0.22	0.33	-0.51	0.37	-1.66	-0.13	0.57	-0.96	-0.27	-0.69	0.08		0.12069	0.172414
72	17	54	0.26	-0.16	1.39	0.44	-0.55	-0.07	0.38	-0.38	-1.67	0.58	-0.07	0.38	-0.07	-0.08	1	0.26	-0.16	-0.83	-1.1	0.45		0.0925926	0.0925926
73	89	36	0.26	0.03	1.54	0.06	-0.21	0.58	-0.73	-0.94	-0.62	0.22	0.58	-0.73	0.35	1.05	0.24	0.26	0.03	-0.93	-0.96	-0.11		0.0277778	0.0277778
74	84	43	0.1	-0.03	-0.71	0.62	0.98	-0.47	-0.08	-0.76	0.09	1.27	-0.47	-0.08	-0.73	-0.12	1.34	0.1	-0.03	0.09	0.34	-1.46		0.0697674	0.0930233
75	76	47	-0.19	0.21	0.61	-0.32	0.61	0.29	-0.55	-0.38	-1.1	0.82	0.29	-0.55	1.15	-0.5	0.54	-0.19	0.21	0.42	0.28	-1.63		0.148936	0.12766
76	96	63	-0.39	0.13	1.25	-0.11	0.29	0.36	0.1	-0.14	-0.69	1.08	0.36	0.1	-1.43	-0.67	0.93	-0.39	0.13	0.4	0.03	-1.31		0.031746	0.190476
77	26	59	-0.7	0.7	0.39	-0.16	0.01	-1.1	0.91	0.41	0.11	-0.26	-1.1	0.91	-0.37	-0.05	0.52	-0.7	0.7	0.56	0.6	-1.42		0.169492	0.0508475
78	22	42	0	-0.32	1.95	0.06	-0.66	-0.56	0.87	0.81	0	-0.4	-0.56	0.87	0.02	-0.53	-0.52	0	-0.32	0.4	-0.47	-0.64		0.119048	0.0952381
79	43	50	-0.7	0.84	1.13	-0.48	-0.63	0.15	0.69	0.12	-0.85	-0.49	0.15	0.69	1.13	-1.18	-0.41	-0.7	0.84	0.14	-0.04	-0.43		0.2	0.08
80	21	50	-1.16	-0.12	1.14	0.39	0.44	0.11	-0.68	0.29	-0.68	-0.41	0.11	-0.68	1.5	0.87	-0.42	-1.16	-0.12	0.47	0.57	-0.42		0.14	0.12
81	1	65	-0.65	-0.31	2.11	0.23	-0.1	-1.06	-0.17	0.14	-0.37	0.65	-1.06	-0.17	1.09	0.39	0.55	-0.65	-0.31	0.1	-0.1	-0.31		0.0923077	0.0923077
82	59	73	-0.39	-0.15	2.03	0.16	-0.81	-0.45	-0.28	0.25	0.74	-0.4	-0.45	-0.28	1.76	-0.05	-0.84	-0.39	-0.15	-0.39	-0.11	0.2		0.246575	0.0684932
83	14	31	0.09	-1.22	0.24	0.2	-0.02	-0.08	-0.33	0.72	1.38	-0.28	-0.08	-0.33	0.53	-0.17	-1.36	0.09	-1.22	0.54	0.1	1.2		0.0967742	0.225806
84	92	53	0.01	-1.23	0.61	-0.28	0.71	-0.67	0.03	0.17	-0.38	-0.38	-0.67	0.03	1.68	0.26	-0.08	0.01	-1.23	0.3	0.63	0.47		0.0754717	0.188679
85	65	38	-0.17	-0.83	0.6	0.56	1.35	-0.3	-0.68	-0.51	1.28	-0.5	-0.3	-0.68	0.67	0.9	0.11	-0.17	-0.83	-0.3	-0.61	0.4		0.131579	0.210526
86	8	42	-0.8	-0.3	0.3	-0.01	1.35	-0.1	0.35	0.9	-0.09	-1.64	-0.1	0.35	0.79	0.04	-0.49	-0.8	-0.3	-0.19	-0.34	1.08		0.119048	0.0952381
87	51	29	-1.06	0.05	0.64	-0.36	1.63	-0.33	0.01	-0.13	0.91	-0.18	-0.33	0.01	0.41	0.97	-1.33	-1.06	0.05	0.14	0.11	-0.16		0.103448	0.172414
88	80	70	-0.41	0.38	-0.25	-0.27	1.6	-0.91	0.21	0.03	0.18	-0.79	-0.91	0.21	1.2	0.88	-0.11	-0.41	0.38	-0.23	0.34	-1.12		0.1	0.142857
89	29	70	-0.82	0.23	-0.62	-0.57	0.11	0.05	0.06	0.52	0.88	-1.37	0.05	0.06	0.8	0	-1.05	-0.82	0.23	1.02	1.34	-0.11		0.171429	0.0857143
90	57	171	-1.09	0.52	0.25	0.02	-1.03	-1.17	0.27	0.62	1.02	-0.7	-1.17	0.27	0.54	0.94	-0.6	-1.09	0.52	0.86	1.29	-0.24		0.625731	0.00584795
91	71	64	-0.9	0.17	1.06	-0.96	-0.13	-0.85	0.12	1	0.53	-0.73	-0.85	0.12	1.44	-0.22	-0.56	-0.9	0.17	0.82	1.06	-0.4		0.203125	0.09375
92	72	55	-0.17	0.75	-1.38	-0.66	-0.44	-1.08	0.26	0.95	0.79	-0.51	-1.08	0.26	0.85	0.09	-0.51	-0.17	0.75	0.35	0.29	0.66		0.254545	0.127273
93	32	92	-1.05	-0.13	-0.05	-0.15	-0.27	-1.29	0.07	0	0.19	1.02	-1.29	0.07	-0.01	0.28	0.95	-1.05	-0.13	0.54	1.11	1.17		0.217391	0.0652174
94	64	65	-0.87	0.11	-0.33	-0.84	-0.1	-0.76	-0.52	-0.22	0	0.41	-0.76	-0.52	1.73	0.5	0.13	-0.87	0.11	0.9	1.18	0.7		0.184615	0.107692
95	66	57	-1.19	-0.32	0.41	0.57	0.19	-1.11	-0.18	-0.1	0.6	-0.21	-1.11	-0.18	0.38	1.3	0.61	-1.19	-0.32	0.72	1.31	-0.17		0.280702	0.0701754
96	93	91	-0.75	-0.47	0.85	0.49	-1.14	-1.01	-0.61	0.53	1.35	0.1	-1.01	-0.61	0.68	0.85	-0.29	-0.75	-0.47	0.76	1.21	0.25		0.373626	0.021978
97	11	57	-0.4	-0.07	-1.43	-0.28	-0.12	-0.8	-0.38	1.18	1.08	0.52	-0.8	-0.38	-0.62	-0.18	0.37	-0.4	-0.07	0.99	0.96	0.84		0.245614	0.0877193
98	83	67	-0.88	-0.52	-0.1	-0.01	0.55	-0.72	-0.3	1.57	1.13	-0.2	-0.72	-0.3	0.35	-0.48	-0.33	-0.88	-0.52	1.12	1.27	-0.03		0.149254	0.119403
99	98	68	-1.17	0.3	0.54	-0.18	-0.01	-0.77	-0.25	1.01	0.78	0.91	-0.77	-0.25	-0.47	-0.91	0.75	-1.17	0.3	1.09	0.62	-0.34		0.117647	0.117647
100	79	67	-1	0.12	-0.74	-0.37	0.19	0.41	-0.35	-0.27	1.02	0.78	0.41	-0.35	-1.13	-0.85	0.31	-1	0.12	0.89	1.16	0.62		0.119403	0.134328
																								0.0535805	0.142031
																									RT
																									184
																									0.0634921
																									0.0144928
																									0.0983607
																									0.04
																									0.0416667
																									0.0727273
																									0.157895
																									0.2
																									0.0803571
																									0.153846
																									0.148148
																									0.121951
																									0.166667
																									0.1
																									0.16
																									0.0681818
																									0.137255
																									0.16
																									0.207547
																									0.0943396
																									0.285714
																									0.175439
																									0.0434783
																									0.153846
																									0.0338983
																									0.0909091
																									0.0757576
																									0.0952381
																									0
																									0
																									0.0434783
																									0.169811
																									0.119048
																									0.0731707
																									0.142857
																									0.111111
																									0.0487805
																									0.172043
																									0.196429
																									0.12963
																									0.152778
																									0.107692
																									0.0634921
																									0.172414
																									0.265625
																									0.169492
																									0.306452
																									0.15
																									0.157143
																									0.108108
																									0.161765
																									0.240506
																									0.180556
																									0.275862
																									0.163636
																									0.269841
																									0.315789
																									0.413534
																									0.107143
																									0.252252
																									0.189474
																									0.282051
																									0.169811
																									0.253521
																									0.175439
																									0.0576923
																									0.156863
																									0.196078
																									0.22449
																									0.224138
																									0.172414
																									0.0925926
																									0.0277778
																									0.0930233
																									0.12766
																									0.190476
																									0.0508475
																									0.0952381
																									0.08
																									0.12
																									0.0923077
																									0.0684932
																									0.225806
																									0.188679
																									0.210526
																									0.0952381
																									0.172414
																									0.142857
																									0.0857143
																									0.00584795
																									0.09375
																									0.127273
																									0.0652174
																									0.107692
																									0.0701754
																									0.021978
																									0.0877193
																									0.119403
																									0.117647
																									0.134328
																									0.142031
																									RT
																									184
																									0.0634921
																									0.0144928
																									0.0983607
																									0.04
																									0.0416667
																									0.0727273
																									0.157895
																									0.2
																									0.0803571
																									0.153846
																									0.148148
																									0.121951
																									0.166667
																									0.1
																									0.16
																									0.0681818
																									0.137255
																									0.16
																									0.207547
																									0.0943396
																									0.285714
																									0.175439
																									0.0434783
																									0.153846
																									0.0338983
																									0.0909091
																									0.0757576
																									0.0952381
																									0
																									0
																									0.0434783
																									0.169811
																									0.119048
																									0.0731707
																									0.142857
																									0.111111
																									0.0487805
																									0.172043
																									0.196429
																									0.12963
																									0.152778
																									0.107692
																									0.0634921
																									0.172414
																									0.265625
																									0.169492
																									0.306452
																									0.15
																									0.157143
																									0.108108
																									0.161765
																									0.240506
																									0.180556
																									0.275862
																									0.163636
																									0.269841
																									0.315789
																									0.413534
																									0.107143
																									0.252252
																									0.189474
																									0.282051
																									0.169811
																									0.253521
																									0.175439
																									0.0576923
																									0.156863
																									0.196078
																									0.22449
																									0.224138
																									0.172414
																									0.0925926
																									0.0277778
																									0.0930233
																									0.12766
																									0.190476
																									0.0508475
																									0.0952381
																									0.08
																									0.12
																									0.0923077
																									0.0684932
																									0.225806
																									0.188679
																									0.210526
																									0.0952381
																									0.172414
																									0.142857
																									0.0857143
																									0.00584795
																									0.09375
																									0.127273
																									0.0652174
																									0.107692
																									0.0701754
																									0.021978
																									0.0877193
																									0.119403
																									0.117647
																									0.134328
																									0.142031
																									RT
																									184
																									0.0634921
																									0.0144928
																									0.0983607
																									0.04
																									0.0416667
																									0.0727273
																									0.157895
																									0.2
																									0.0803571
																									0.153846
																									0.148148
																									0.121951
																									0.166667
																									0.1
																									0.16
																									0.0681818
																									0.137255
																									0.16
																									0.207547
																									0.0943396
																									0.285714
																									0.175439
																									0.0434783
																									0.153846
																									0.0338983
																									0.0909091
																									0.0757576
																									0.0952381
																									0
																									0
																									0.0434783
																									0.169811
																									0.119048
																									0.0731707
																									0.142857
																									0.111111
																									0.0487805
																									0.172043
																									0.196429
																									0.12963
																									0.152778
																									0.107692
																									0.0634921
																									0.172414
																									0.265625
																									0.169492
																									0.306452
																									0.15
[truncated: 6,233 more rows]

## Sheet: Fig. S2
Supplementary Figure 2
[truncated: 211 more rows]

[truncated: 2 more sheets: Fig. S5, Fig. S6]
